# Supplementary material for: DOT1L regulates chamber-specific transcriptional networks during cardiogenesis and mediates postnatal cell cycle withdrawal
Source: Nat Commun. 2022 Dec 2;13:7444. doi: 10.1038/s41467-022-35070-2 (PMC9718823; doi:10.1038/s41467-022-35070-2)
Supplement: Supplementary file 4 — Supplementary Data 1 [file 41467_2022_35070_MOESM4_ESM.xlsx]

## Sheet: a)  E16
E16.5
Gene Info							E16_RNA Differential Expression Analysis (edgeR)						E16_H3K79me2 ChIP-seq
Gene ID	Ensembl ID	UCSC ID	biotype	chr	start	end	DEG	logFC	logCPM	LR	PValue	FDR	Ctrl Coverage	cKO Coverage	Ctrl Fraction	cKO Fraction
Hand1	ENSMUSG00000037335	NM_008213	coding	chr11	57828712	57832147	DOWN	-5.36391	2.1605	111.143	5.50515e-26	2.69202e-22	93	4.5	0.535246	0.0664805
Rpl29	ENSMUSG00000048758	NM_009082	coding	chr9	106429538	106431567	DOWN	-3.8073	2.86752	10.551	0.00116125	0.0139797	81	7	0.564067	0.185107
Snai3	ENSMUSG00000006587	NM_013914	coding	chr8	122454205	122460692	DOWN	-3.75525	0.0268134	44.4447	2.61649e-11	5.48341e-09	31.5	12	0.198054	0.0848145
Uts2b	ENSMUSG00000056423	NM_198166	coding	chr16	27353321	27370239	DOWN	-3.31867	2.43815	24.9146	5.99259e-07	3.58822e-05	0	0	0	0
Tmem163	ENSMUSG00000026347	NM_028135	coding	chr1	127490341	127678021	DOWN	-3.22269	4.47423	47.2359	6.29367e-12	1.61979e-09	223.5	106.5	0.0615276	0.0286161
Gtsf1	ENSMUSG00000022487	NM_028797	coding	chr15	103402458	103430427	DOWN	-3.17428	1.31637	38.7855	4.7304e-10	7.54293e-08	38	0	0.0337954	0
Gm11549	ENSMUSG00000085007	NR_040411	non coding	chr3	36515056	36521445	DOWN	-3.1032	0.394977	14.0086	0.000181981	0.0034989	11.5	3	0.0380887	0
Gpr22	ENSMUSG00000044067	NM_175191	coding	chr12	31706866	31713926	DOWN	-3.04232	3.64889	40.1211	2.38696e-10	4.21888e-08	742	51	0.678294	0.300169
1700003D09Rik	ENSMUSG00000085944	NR_045477	non coding	chr11	98350717	98358283	DOWN	-2.5839	-0.311879	18.7965	1.45437e-05	0.000496177	56.5	0	0.310138	0
Gal	ENSMUSG00000024907	NM_010253	coding	chr19	3409916	3414457	DOWN	-2.47847	-0.312664	15.1727	9.81097e-05	0.00221005	0	0.5	0	0.0132829
Gja5	ENSMUSG00000057123	NM_001271628	coding	chr3	97032401	97053634	DOWN	-2.36916	7.475	91.3642	1.19519e-21	1.59395e-18	383	104	0.0495068	0.0344046
Hbb-bs	ENSMUSG00000052305	NM_001201391	coding	chr7	103826522	103827928	DOWN	-2.28125	5.61301	8.1784	0.0042392	0.0358026	0	0	0	0
Olfr608	ENSMUSG00000073948	NM_146756	coding	chr7	103470040	103470991	DOWN	-2.26922	1.14906	14.0545	0.000177589	0.00343642	0	0	0.0998649	0.0472335
Alas2	ENSMUSG00000025270	NM_001102446	coding	chrX	150547416	150570622	NS	-1.98704	1.61133	6.12539	0.0133254	0.0790154	21	0	0.0534515	0
Ppp1r1b	ENSMUSG00000061718	NM_144828	coding	chr11	98348737	98357795	DOWN	-1.98033	5.99498	57.3547	3.63892e-14	1.44278e-11	123	0	0.389705	0.0040988
2810429I04Rik	ENSMUSG00000097709	NR_015522	non coding	chr13	3478302	3492398	DOWN	-1.96646	0.19454	11.4108	0.000730179	0.00978239	33	0	0.0560135	0
Spp1	ENSMUSG00000029304	NM_001204201	coding	chr5	104435110	104441053	NS	-1.9605	1.38871	2.67249	0.102096	0.305631	0	0	0	0
Bmp10	ENSMUSG00000030046	NM_009756	coding	chr6	87429001	87434512	DOWN	-1.88076	6.15041	18.0466	2.15568e-05	0.000687474	151	0	0.49666	0
Grik3	ENSMUSG00000001985	NM_001081097	coding	chr4	125490830	125714173	DOWN	-1.83895	4.94358	57.4866	3.40287e-14	1.38667e-11	1743	203.5	0.276795	0.0525296
Rbpms2	ENSMUSG00000032387	NM_028030	coding	chr9	65630581	65660518	DOWN	-1.82798	6.3912	67.2663	2.37204e-16	1.83147e-13	2525.5	257.5	0.726029	0.316408
Nhsl2	ENSMUSG00000079481	NM_001163610	coding	chrX	101849384	102092055	DOWN	-1.80943	4.2765	49.6924	1.79843e-12	5.49646e-10	1901.5	261	0.342501	0.0612373
Ror2	ENSMUSG00000021464	NM_013846	coding	chr13	53109316	53286109	DOWN	-1.77226	5.21163	48.5204	3.26873e-12	9.04761e-10	7486.5	890.5	0.629838	0.221618
Slc24a5	ENSMUSG00000035183	NM_175034	coding	chr2	125068126	125088677	DOWN	-1.66173	0.425996	15.2393	9.47109e-05	0.00215412	7	0	0.0215286	0
Camk1d	ENSMUSG00000039145	NM_177343	coding	chr2	5293456	5714664	DOWN	-1.6391	5.03389	25.1166	5.39658e-07	3.25793e-05	297.5	107.5	0.0371503	0.0156237
Alpk2	ENSMUSG00000032845	NM_001037294	coding	chr18	65265530	65393888	DOWN	-1.63208	7.32235	44.6453	2.36169e-11	5.095e-09	3503.5	193	0.465955	0.0622034
Kcnd2	ENSMUSG00000060882	NM_019697	coding	chr6	21216108	21729805	DOWN	-1.61202	3.7402	20.5512	5.80576e-06	0.000239243	955	300	0.0642587	0.0289693
Homer2	ENSMUSG00000025813	NM_001164086	coding	chr7	81600480	81706925	DOWN	-1.60967	6.78326	49.0627	2.47916e-12	7.13123e-10	3508	314	0.537446	0.136468
Igf2bp1	ENSMUSG00000013415	NM_009951	coding	chr11	95957163	96005944	DOWN	-1.52997	4.56513	39.4274	3.40486e-10	5.73891e-08	1878.5	267.5	0.507258	0.206578
Cited1	ENSMUSG00000051159	NM_001276466	coding	chrX	102247377	102252181	DOWN	-1.51554	6.34205	53.4638	2.63406e-13	9.20041e-11	83.5	0	0.611644	0
Panx2	ENSMUSG00000058441	NM_001002005	coding	chr15	89059725	89070907	DOWN	-1.47215	3.20562	15.1602	9.87629e-05	0.00221769	110.5	1.5	0.368584	0.0190834
Clcn5	ENSMUSG00000004317	NM_001243762	coding	chrX	7158411	7319358	DOWN	-1.47138	4.81716	40.914	1.59079e-10	2.8811e-08	2646	201.5	0.519402	0.0684692
T2	ENSMUSG00000058159	NM_001161832	coding	chr17	8372395	8422726	DOWN	-1.39483	1.16019	9.95792	0.00160158	0.01784	0	0	0	0
Esrrb	ENSMUSG00000021255	NM_001159500	coding	chr12	86361116	86521628	DOWN	-1.3706	3.74785	15.1102	0.000101416	0.0022542	464	53.5	0.142728	0.0153727
Shmt1	ENSMUSG00000020534	NM_009171	coding	chr11	60788896	60811265	DOWN	-1.34958	5.101	47.927	4.42386e-12	1.15889e-09	366.5	3.5	0.352085	0.0002329
Tmem47	ENSMUSG00000025666	NM_138751	coding	chrX	81070643	81097875	DOWN	-1.34717	5.64446	42.7383	6.25753e-11	1.22397e-08	867.5	67	0.622999	0.115566
Cacng6	ENSMUSG00000078815	NM_133183	coding	chr7	3424661	3434940	NS	-1.3408	3.37596	6.79431	0.00914487	0.0614264	151.5	2	0.446309	0.0191319
2410021H03Rik	ENSMUSG00000100572	NR_045428	non coding	chr17	69275361	69277206	NS	-1.3125	-0.251898	5.41627	0.01995	0.104051	10	0.5	0.192203	0
Vash2	ENSMUSG00000037568	NM_144879	coding	chr1	190947645	190978998	DOWN	-1.29951	6.50672	29.307	6.17728e-08	5.12428e-06	897	43.5	0.58194	0.0850368
Irx4	ENSMUSG00000021604	NM_018885	coding	chr13	73260496	73269620	DOWN	-1.29834	6.49264	22.5321	2.06665e-06	0.00010039	685	53.5	0.74173	0.242443
Mb	ENSMUSG00000018893	NM_001164048	coding	chr15	77015486	77022727	DOWN	-1.28704	11.4329	35.5719	2.45813e-09	3.37016e-07	382	0	0.283865	0
Lmntd1	ENSMUSG00000054966	NM_028742	coding	chr6	145397234	145434925	DOWN	-1.28534	3.93593	18.3021	1.88499e-05	0.000618629	113.5	179.5	0.0094749	0.0316531
Gpr68	ENSMUSG00000047415	NM_001177673	coding	chr12	100876681	100908198	DOWN	-1.28433	3.31222	16.2043	5.68654e-05	0.00148419	232	21	0.295571	0.041549
Irx1	ENSMUSG00000060969	NM_010573	coding	chr13	71958231	71963723	DOWN	-1.27894	2.7409	11.3871	0.000739561	0.00985409	160	0	0.600723	0
Bmp7	ENSMUSG00000008999	NM_007557	coding	chr2	172869686	172940293	DOWN	-1.2738	6.09361	44.8897	2.0845e-11	4.6448e-09	3323.5	259.5	0.697013	0.181067
Mcm10	ENSMUSG00000026669	NM_027290	coding	chr2	4990723	5012791	DOWN	-1.25889	3.6809	14.8547	0.000116118	0.00248316	32.5	0	0.0116128	0
1500009L16Rik	ENSMUSG00000087651	NM_001145198	coding	chr10	83722864	83762762	DOWN	-1.25685	4.27419	15.9562	6.48242e-05	0.00163397	573	0	0.458469	0.00031335
Ntn1	ENSMUSG00000020902	NM_008744	coding	chr11	68209363	68386826	DOWN	-1.25338	7.39387	25.2832	4.9501e-07	3.06405e-05	3505.5	214	0.482722	0.0652826
Aif1l	ENSMUSG00000001864	NM_145144	coding	chr2	31950302	31973442	DOWN	-1.24866	5.7591	15.9251	6.58982e-05	0.00165375	209.5	14	0.328334	0.0327841
Smpdl3b	ENSMUSG00000028885	NM_133888	coding	chr4	132732965	132757171	DOWN	-1.2486	1.80173	13.8461	0.000198407	0.00372203	7.5	5.5	0.0066702	0.0107259
Arid3b	ENSMUSG00000004661	NM_019689	coding	chr9	57790504	57834234	DOWN	-1.24492	3.30168	18.3134	1.87388e-05	0.000617749	885	148.5	0.438072	0.124189
Fig4	ENSMUSG00000038417	NM_133999	coding	chr10	41188171	41303241	DOWN	-1.24183	6.9698	48.3363	3.59038e-12	9.75386e-10	1287	22.5	0.170012	0
Snord45b	ENSMUSG00000064731	NR_028561	non coding	chr3	153910566	153910611	NS	-1.23885	-1.05011	3.23123	0.0722465	0.243436	15.5	1.5	0.992957	0.725352
Slc1a5	ENSMUSG00000001918	NM_009201	coding	chr7	16781345	16798274	DOWN	-1.23748	5.80985	22.0835	2.61042e-06	0.000121571	210.5	37	0.371627	0.128757
Cenpv	ENSMUSG00000018509	NM_028448	coding	chr11	62524943	62539261	DOWN	-1.23321	4.20392	24.1844	8.75368e-07	4.92713e-05	94.5	16	0.215004	0.0654513
Cdh20	ENSMUSG00000050840	NM_011800	coding	chr1	104768818	104995481	DOWN	-1.22643	3.52491	14.2154	0.00016303	0.00324511	777	237.5	0.124515	0.051037
Cdt1	ENSMUSG00000006585	NM_026014	coding	chr8	122568014	122573130	DOWN	-1.21335	5.15184	27.4438	1.61723e-07	1.18034e-05	99	12	0.481137	0.110018
Dna2	ENSMUSG00000036875	NM_177372	coding	chr10	62947028	62974188	DOWN	-1.20465	4.1812	27.7855	1.35536e-07	1.01965e-05	92	0	0.0747975	0
Rd3l	ENSMUSG00000091402	NM_001127685	coding	chr12	111979322	111980751	NS	-1.19562	2.65313	6.52239	0.0106525	0.0677088	14	1.5	0.25691	0.0453103
Plekha7	ENSMUSG00000045659	NM_172743	coding	chr7	116124117	116189841	DOWN	-1.19549	6.49435	26.5195	2.60893e-07	1.80533e-05	5294	361.5	0.534515	0.0951096
Plcg2	ENSMUSG00000034330	NM_172285	coding	chr8	117498290	117635142	DOWN	-1.19053	4.55416	34.6201	4.00737e-09	5.15686e-07	198.5	25	0.0572407	0.0100584
Irx2	ENSMUSG00000001504	NM_010574	coding	chr13	72628977	72634194	NS	-1.18904	2.35916	6.40154	0.0114021	0.0710665	82	0	0.506413	0
Cdh16	ENSMUSG00000031881	NM_001252628	coding	chr8	104601914	104624396	DOWN	-1.18717	3.1135	14.4014	0.000147691	0.00301339	260	8	0.283199	0.016299
Pde3b	ENSMUSG00000030671	NM_011055	coding	chr7	114415253	114537937	DOWN	-1.18344	4.71912	22.7489	1.84608e-06	9.14933e-05	1557	260.5	0.284397	0.0902428
Fam78a	ENSMUSG00000050592	NM_175511	coding	chr2	32066884	32083705	DOWN	-1.17753	6.16524	24.4489	7.63056e-07	4.37267e-05	1687.5	126.5	0.647861	0.149311
Plekhh1	ENSMUSG00000060716	NM_181073	coding	chr12	79029162	79081655	DOWN	-1.16603	3.784	19.7547	8.80431e-06	0.000334812	91.5	0	0.0727906	0
Sbk2	ENSMUSG00000030433	NM_001146329	coding	chr7	4957080	4964348	DOWN	-1.15934	4.38086	8.86573	0.00290574	0.0273602	1	3.5	0.006403	0.0129106
Gars	ENSMUSG00000029777	NM_180678	coding	chr6	55038000	55079504	DOWN	-1.15623	7.67732	35.3163	2.80269e-09	3.77207e-07	920	26	0.309406	3.615e-05
Bend4	ENSMUSG00000092060	NM_001164806	coding	chr5	67392146	67427799	DOWN	-1.14818	5.96692	28.9268	7.51647e-08	6.0586e-06	987.5	95	0.526518	0.117078
Prps2	ENSMUSG00000025742	NM_026662	coding	chrX	167346332	167382699	DOWN	-1.14342	5.66718	30.6653	3.06603e-08	2.84675e-06	247	1.5	0.303736	0
Cacna2d2	ENSMUSG00000010066	NM_001174047	coding	chr9	107399879	107529343	DOWN	-1.14042	5.36714	8.4936	0.00356397	0.0316486	89.5	9	0.0397011	0.00042395
Elf4	ENSMUSG00000031103	NM_019680	coding	chrX	48411048	48463132	DOWN	-1.13581	5.87949	33.4702	7.23626e-09	8.42507e-07	1198.5	114.5	0.529605	0.102079
A630089N07Rik	ENSMUSG00000116673	NR_015491	non coding	chr16	98062511	98082439	NS	-1.1274	0.820712	5.46238	0.0194301	0.102092	167	0	0.0147336	0
Homer1	ENSMUSG00000007617	NM_147176	coding	chr13	93304494	93404962	DOWN	-1.11943	6.2731	22.7618	1.83374e-06	9.11896e-05	5516.5	472.5	0.554225	0.157714
Tbx5	ENSMUSG00000018263	NM_011537	coding	chr5	119834662	119885218	DOWN	-1.1187	6.65804	15.0606	0.000104113	0.00230021	1164.5	48	0.511123	0.0431668
Ankrd34a	ENSMUSG00000049097	NM_001024851	coding	chr3	96596635	96599778	DOWN	-1.11414	3.55885	10.6056	0.00112746	0.0137146	70.5	9.5	0.659555	0.138216
C130080G10Rik	ENSMUSG00000092397	NR_028422	non coding	chr2	114054395	114061502	DOWN	-1.11336	7.08781	18.6656	1.5577e-05	0.000521724	489.5	15.5	0.626543	0.068967
Efnb3	ENSMUSG00000003934	NM_007911	coding	chr11	69554091	69560237	DOWN	-1.11309	7.51078	7.95946	0.00478367	0.0392705	120.5	0	0.421164	0
Mvd	ENSMUSG00000006517	NR_028354	non coding	chr8	122433595	122443422	DOWN	-1.10667	3.8291	15.5268	8.1343e-05	0.00195118	48.5	8	0.159743	0.0457137
Cdc6	ENSMUSG00000017499	NM_001025779	coding	chr11	98907888	98923942	DOWN	-1.10513	3.28562	11.0799	0.000872671	0.011188	171	0	0.354709	0
Bard1	ENSMUSG00000026196	NM_007525	coding	chr1	71027534	71102972	DOWN	-1.10298	4.07503	16.9343	3.86964e-05	0.00110208	1070.5	140.5	0.326224	0.0912635
Slc7a2	ENSMUSG00000031596	NM_001044740	coding	chr8	40862392	40922070	DOWN	-1.10096	4.12765	13.2715	0.000269472	0.00459669	553.5	78.5	0.275216	0.0636757
Slc38a1	ENSMUSG00000023169	NM_001166456	coding	chr15	96571417	96642343	DOWN	-1.09413	7.39297	31.4582	2.03777e-08	1.99294e-06	2441.5	249	0.538177	0.149519
Epb41l3	ENSMUSG00000024044	NM_013813	coding	chr17	69156809	69289987	DOWN	-1.09393	6.93545	33.3155	7.8356e-09	8.98033e-07	4300.5	528	0.318751	0.0958486
Abra	ENSMUSG00000042895	NM_175456	coding	chr15	41865292	41869720	NS	-1.08847	4.70799	5.63092	0.0176464	0.0952789	369	13.5	0.717804	0.104783
Tbc1d30	ENSMUSG00000052302	NM_029057	coding	chr10	121263819	121311189	DOWN	-1.08747	1.96493	10.5547	0.00115895	0.0139702	134.5	62.5	0.0633554	0.0336958
Rmi2	ENSMUSG00000037991	NM_001162932	coding	chr16	10835058	10843235	DOWN	-1.06926	2.81537	12.1047	0.000502962	0.00742244	266.5	49	0.118844	0.0356514
Gjd3	ENSMUSG00000047197	NM_178596	coding	chr11	98982179	98983016	NS	-1.06855	0.255566	4.056	0.0440147	0.177532	2	0.5	0.157706	0.00955795
Hunk	ENSMUSG00000053414	NM_015755	coding	chr16	90386396	90499553	DOWN	-1.06354	4.50427	11.1994	0.000818236	0.010632	3044.5	406	0.51698	0.156829
Exo1	ENSMUSG00000039748	NM_012012	coding	chr1	175880777	175911396	DOWN	-1.0627	3.33692	9.68698	0.00185578	0.0198573	46	0	0.0493178	0
Cdc45	ENSMUSG00000000028	NM_009862	coding	chr16	18780446	18811972	DOWN	-1.06124	4.76131	19.8231	8.495e-06	0.000327091	29.5	0	0.0330998	0
Slc29a2	ENSMUSG00000024891	NM_007854	coding	chr19	5024005	5031972	DOWN	-1.05599	4.81701	10.7721	0.00103044	0.0127309	148	4.5	0.410822	0.0329101
Perm1	ENSMUSG00000078486	NM_172417	coding	chr4	156215926	156221307	DOWN	-1.05238	6.74937	10.9545	0.000933746	0.0117883	192.5	4	0.604963	0.0609375
Pbx3	ENSMUSG00000038718	NM_016768	coding	chr2	34171908	34372036	DOWN	-1.04652	4.58989	28.2548	1.0635e-07	8.08368e-06	3366	681.5	0.409884	0.150875
Myl4	ENSMUSG00000061086	NM_010858	coding	chr11	104550662	104587219	DOWN	-1.03904	11.2038	14.8952	0.000113649	0.00244104	604.5	37	0.37554	0.0391652
Vsnl1	ENSMUSG00000054459	NM_012038	coding	chr12	11325244	11436649	NS	-1.03853	2.68805	4.45105	0.0348798	0.152106	0	74.5	0	0.0309862
E2f1	ENSMUSG00000027490	NM_007891	coding	chr2	154559638	154569852	DOWN	-1.03549	5.40421	14.787	0.000120365	0.00254377	128.5	16.5	0.296109	0.0696643
Rad54l	ENSMUSG00000028702	NM_001122958	coding	chr4	116096954	116123689	DOWN	-1.03094	3.14578	11.2248	0.000807123	0.0105179	50	0	0.0581101	0
Nhsl1	ENSMUSG00000039835	NM_001163592	coding	chr10	18469980	18533891	DOWN	-1.02115	6.53163	22.3175	2.31091e-06	0.000110069	7357	681	0.474205	0.138852
Fgf12	ENSMUSG00000022523	NM_010199	coding	chr16	28158583	28753243	NS	-1.02062	6.44161	4.59535	0.0320588	0.143298	34.5	0	0	0
C530008M17Rik	ENSMUSG00000036377	NM_001163793	coding	chr5	76840598	76873554	DOWN	-1.01874	6.00227	23.315	1.37522e-06	7.23098e-05	837.5	138	0.107781	0.0304272
Tox	ENSMUSG00000041272	NM_145711	coding	chr4	6687385	6990723	NS	-1.01586	2.8921	6.77493	0.00924474	0.0618706	1976	421.5	0.23447	0.0667601
Dtl	ENSMUSG00000037474	NM_029766	coding	chr1	191537364	191575534	DOWN	-1.01381	4.50711	11.858	0.000574151	0.00818541	923	100	0.440258	0.0961143
2810408I11Rik	ENSMUSG00000087213	NR_038009	non coding	chr1	64679868	64690659	NS	-1.01274	1.36905	4.68757	0.0303816	0.138501	71	13.5	0.261701	0.0324405
Crybg3	ENSMUSG00000022723	NM_174848	coding	chr16	59490774	59555752	DOWN	-1.01246	6.41164	28.681	8.5337e-08	6.78499e-06	3699	258.5	0.501864	0.0863391
Ppfia4	ENSMUSG00000026458	NM_001144855	coding	chr1	134296782	134332928	DOWN	-1.01127	5.76263	31.6595	1.83714e-08	1.821e-06	161	0	0.19222	0
Kcnk3	ENSMUSG00000049265	NM_010608	coding	chr5	30588169	30625270	DOWN	-1.00837	7.3123	11.2237	0.000807594	0.0105179	806	5	0.556682	0.0121288
Mns1	ENSMUSG00000032221	NM_008613	coding	chr9	72438528	72458576	NS	-1.00519	1.75627	3.52781	0.0603475	0.217465	0	2.5	0	0.0056423
Pcx	ENSMUSG00000024892	NM_001162946	coding	chr19	4510471	4621752	DOWN	-1.00398	4.27398	22.1081	2.57715e-06	0.000121118	68	8.5	0.0173839	0.00276775
Slc7a5	ENSMUSG00000040010	NM_011404	coding	chr8	121881145	121907686	DOWN	-1.00357	5.75549	15.2927	9.20722e-05	0.00211047	386	41	0.392259	0.0875683
Brip1	ENSMUSG00000034329	NM_178309	coding	chr11	86058135	86201193	DOWN	-0.987211	2.60348	7.56635	0.00594683	0.0458193	48	0	0.00663375	0.0003565
Pitpnm2	ENSMUSG00000029406	NM_011256	coding	chr5	124118689	124216418	DOWN	-0.980878	6.19016	29.3053	6.18267e-08	5.12428e-06	4252	376.5	0.56472	0.134286
Glcci1	ENSMUSG00000029638	NM_133236	coding	chr6	8509595	8597548	DOWN	-0.976551	4.97399	20.9588	4.69259e-06	0.000200117	3086	262	0.463672	0.117966
Angpt1	ENSMUSG00000022309	NM_009640	coding	chr15	42424724	42676795	NS	-0.976092	6.37191	6.43005	0.0112205	0.0704042	1657	340.5	0.23661	0.0645894
Tspyl4	ENSMUSG00000039485	NM_030203	coding	chr10	34297420	34301320	DOWN	-0.974027	5.18223	24.049	9.3914e-07	5.17939e-05	153.5	26	0.621423	0.348414
Tead4	ENSMUSG00000030353	NM_011567	coding	chr6	128227142	128300813	NS	-0.973221	1.39312	4.02956	0.0447095	0.179204	78	65	0.0395826	0.0488462
Pdp2	ENSMUSG00000048371	NM_001024606	coding	chr8	104591467	104596849	DOWN	-0.972962	2.69917	8.37014	0.00381436	0.033189	81	8.5	0.36807	0.0572201
Fbxo10	ENSMUSG00000048232	NM_001024142	coding	chr4	45034247	45084604	DOWN	-0.972482	6.1653	34.3431	4.6204e-09	5.89402e-07	1437.5	69	0.561033	0.0668017
Cdc25a	ENSMUSG00000032477	NM_007658	coding	chr9	109875578	109893890	DOWN	-0.970415	4.74527	20.3939	6.30299e-06	0.000255428	329.5	26.5	0.38497	0.0788884
Arhgef4	ENSMUSG00000037509	NM_183019	coding	chr1	34801721	34812754	DOWN	-0.966385	3.35888	10.9857	0.000918186	0.0116723	1343.5	139	0.321872	0.0538439
Adhfe1	ENSMUSG00000025911	NM_175236	coding	chr1	9548045	9577968	DOWN	-0.962772	5.44823	8.70547	0.00317256	0.0290884	138	0	0.103847	0
Gipc2	ENSMUSG00000039131	NM_016867	coding	chr3	152093840	152165900	NS	-0.961702	0.751136	4.74489	0.0293854	0.135136	658.5	54.5	0.278838	0.0239897
Ldlr	ENSMUSG00000032193	NM_001252659	coding	chr9	21723575	21749918	DOWN	-0.956174	5.96658	17.5352	2.82038e-05	0.000849588	467.5	36	0.32046	0.0422136
Rrm2	ENSMUSG00000020649	NM_009104	coding	chr12	24708253	24714146	DOWN	-0.954808	7.01944	7.46888	0.00627745	0.0472802	191	16	0.546309	0.0948191
Uhrf1	ENSMUSG00000001228	NM_001111078	coding	chr17	56304312	56323486	DOWN	-0.949297	5.75316	10.8034	0.00101316	0.0125851	227	41	0.323713	0.104706
Fitm1	ENSMUSG00000022215	NM_026808	coding	chr14	55575673	55576952	DOWN	-0.947188	6.30368	16.8147	4.1212e-05	0.00116489	35.5	0	0.706651	0
Spsb4	ENSMUSG00000046997	NM_145134	coding	chr9	96943481	97018355	DOWN	-0.944117	5.52993	11.7483	0.000608997	0.00852178	4194	346.5	0.705263	0.215162
Suv39h2	ENSMUSG00000026646	NM_022724	coding	chr2	3455814	3474986	DOWN	-0.942003	2.50679	7.90218	0.00493754	0.040174	372	41.5	0.356429	0.109877
Aldh5a1	ENSMUSG00000035936	NM_172532	coding	chr13	24907578	24937661	DOWN	-0.939743	6.54768	19.1921	1.18204e-05	0.000420532	303	2	0.217964	0
Mybl2	ENSMUSG00000017861	NM_008652	coding	chr2	163054634	163084687	NS	-0.933827	3.00942	5.837	0.0156926	0.088102	157	10	0.132091	0.00966605
Stim1	ENSMUSG00000030987	NM_009287	coding	chr7	102267823	102436855	DOWN	-0.931211	3.8604	14.8428	0.000116851	0.00249158	218	0	0.061992	0
Wdr62	ENSMUSG00000037020	NM_146186	coding	chr7	30240137	30280421	NS	-0.931098	3.7718	5.09448	0.0240021	0.117881	62.5	20.5	0.0252594	0.0325207
Rad51	ENSMUSG00000027323	NM_011234	coding	chr2	119112816	119136070	DOWN	-0.92654	4.17176	11.7812	0.00059831	0.00843962	108	0	0.0467925	0
Emilin2	ENSMUSG00000024053	NM_145158	coding	chr17	71252175	71310965	NS	-0.926382	7.55127	3.90708	0.0480832	0.188252	1034.5	150.5	0.515241	0.134825
Cd101	ENSMUSG00000086564	NM_001099332	coding	chr3	100993528	101022176	NS	-0.922388	1.89385	4.85682	0.027537	0.129022	52	7	0.0710835	0.0101587
Rel	ENSMUSG00000020275	NM_009044	coding	chr11	23741728	23770970	NS	-0.92157	3.02869	3.99596	0.0456093	0.181768	474	62.5	0.283672	0.0602215
Ticrr	ENSMUSG00000046591	NM_029835	coding	chr7	79660195	79698145	NS	-0.920638	3.55209	6.65178	0.00990568	0.0646137	273	0	0.0938925	0
Mcm2	ENSMUSG00000002870	NM_008564	coding	chr6	88883473	88898780	DOWN	-0.920159	6.73782	19.2902	1.12283e-05	0.000403723	228	11	0.393545	0.0358332
Snap91	ENSMUSG00000033419	NM_013669	coding	chr9	86765935	86880372	DOWN	-0.919603	8.01935	15.9133	6.63108e-05	0.00165375	4394.5	114.5	0.441267	0.0325934
Gins1	ENSMUSG00000027454	NM_027014	coding	chr2	150909593	150931280	DOWN	-0.913849	3.79565	11.2692	0.000788049	0.0103498	120.5	0	0.135775	0
Gata4	ENSMUSG00000021944	NM_008092	coding	chr14	63198914	63245260	DOWN	-0.913469	8.06559	25.3113	4.87853e-07	3.06405e-05	9968	952	0.734324	0.439564
Mybphl	ENSMUSG00000068745	NM_026831	coding	chr3	108364910	108380057	NS	-0.911247	7.08897	6.38724	0.0114944	0.0715107	35	9.5	0.115699	0.0478312
Zfp382	ENSMUSG00000074220	NM_001081007	coding	chr7	30121947	30135032	DOWN	-0.907947	2.37095	7.47124	0.00626923	0.0472729	298	21	0.484472	0.068645
Lpgat1	ENSMUSG00000026623	NM_001134829	coding	chr1	191718394	191784257	DOWN	-0.90565	6.94888	11.3887	0.000738939	0.00985409	1830.5	93	0.473262	0.0473939
Smyd1	ENSMUSG00000055027	NM_001160127	coding	chr6	71213939	71262281	DOWN	-0.902248	9.81012	11.2974	0.000776144	0.0102209	2924.5	115	0.335974	0.0408564
Ago2	ENSMUSG00000036698	NM_153178	coding	chr15	73101624	73184947	DOWN	-0.901885	6.7231	15.3088	9.12907e-05	0.00210241	5037.5	591	0.617232	0.24354
Gtse1	ENSMUSG00000022385	NM_001168672	coding	chr15	85859706	85876573	NS	-0.899898	4.88644	3.3095	0.0688803	0.235762	218	0	0.378841	0
Clspn	ENSMUSG00000042489	NM_175554	coding	chr4	126556979	126593903	DOWN	-0.894492	4.37202	8.28778	0.00399127	0.0343212	119	0	0.0824205	0
Pclaf	ENSMUSG00000040204	NM_026515	coding	chr9	65890322	65903551	NS	-0.887726	4.14476	4.04443	0.0443174	0.17812	163	15.5	0.4	0.0470837
Lsm6	ENSMUSG00000031683	NM_001191004	coding	chr8	78804867	78821152	DOWN	-0.886823	4.64451	15.4833	8.32392e-05	0.00198234	382.5	25	0.452138	0.0701032
Slc8a1	ENSMUSG00000054640	NM_011406	coding	chr17	81373104	81738377	DOWN	-0.882367	10.8368	10.9317	0.000945347	0.0119143	33158	2061	0.636124	0.212719
Fam81a	ENSMUSG00000032224	NM_029784	coding	chr9	70089309	70141557	DOWN	-0.879893	5.89789	15.6018	7.81796e-05	0.00188945	372.5	17.5	0.169778	0.0111749
Tnik	ENSMUSG00000027692	NM_026910	coding	chr3	28263213	28670585	DOWN	-0.875944	5.03114	16.4179	5.08019e-05	0.0013602	3774	683	0.268946	0.0828896
Pdk3	ENSMUSG00000035232	NM_145630	coding	chrX	93764615	93832095	DOWN	-0.873073	6.20174	26.5462	2.57313e-07	1.789e-05	563.5	23.5	0.278393	0.0115689
Hils1	ENSMUSG00000038994	NM_018792	coding	chr11	94967660	94968456	NS	-0.871091	-0.130574	2.32623	0.12721	0.348621	1.5	0	0.126736	0.0005787
Efr3b	ENSMUSG00000020658	NM_001082483	coding	chr12	3962553	4038915	DOWN	-0.867049	4.78198	14.164	0.000167545	0.00330361	774	96.5	0.26523	0.0558393
Gm16062	ENSMUSG00000087249	NR_045686	non coding	chr11	59810079	59818362	NS	-0.865684	-0.574797	2.10867	0.146467	0.377556	25.5	0	0.151034	0
Mdc1	ENSMUSG00000061607	NM_001010833	coding	chr17	35841497	35859670	DOWN	-0.864639	6.3405	19.5049	1.0034e-05	0.000368921	177.5	0	0.211198	0
Ppp2r1b	ENSMUSG00000032058	NM_001034085	coding	chr9	50856934	50894229	DOWN	-0.863648	5.2725	20.0749	7.44665e-06	0.000292092	270.5	0	0.208056	0
Polr1e	ENSMUSG00000028318	NM_022811	coding	chr4	45018624	45033692	DOWN	-0.863507	6.17706	14.0898	0.000174282	0.00338639	327.5	0	0.43797	0
Srebf2	ENSMUSG00000022463	NM_033218	coding	chr15	82147268	82204960	DOWN	-0.863161	7.21636	19.4185	1.04986e-05	0.000381225	1784.5	170.5	0.43694	0.122408
Igf2os	ENSMUSG00000086266	NR_002855	non coding	chr7	142659692	142670356	DOWN	-0.862827	3.85789	13.3318	0.000260941	0.00450646	217.5	26	0.467836	0.116842
Ddr1	ENSMUSG00000003534	NM_001198831	coding	chr17	35681566	35702044	DOWN	-0.859662	8.18209	22.917	1.69147e-06	8.55651e-05	887.5	54.5	0.633377	0.100933
Chek1	ENSMUSG00000032113	NM_007691	coding	chr9	36708481	36726658	DOWN	-0.856832	4.41468	12.2388	0.000468051	0.00701359	65	0	0.0792885	0
Mcm5	ENSMUSG00000005410	NM_008566	coding	chr8	75109527	75128439	DOWN	-0.856127	6.17452	13.3825	0.000253979	0.00443028	157.5	0	0.239335	0
Clhc1	ENSMUSG00000020461	NM_001081099	coding	chr4	134510998	134523922	NS	-0.855715	1.45347	5.14703	0.0232862	0.115252	6.5	9.5	0.012131	0.0143994
Myo5a	ENSMUSG00000034593	NM_010864	coding	chr9	75071205	75223687	DOWN	-0.853729	5.18958	13.4813	0.000240955	0.00432051	2436.5	52	0.223047	0.0048764
Espl1	ENSMUSG00000058290	NM_001014976	coding	chr15	102296292	102324356	NS	-0.853576	5.25453	4.35266	0.0369512	0.158039	146	0	0.154849	0
Tonsl	ENSMUSG00000059323	NM_183091	coding	chr15	76626236	76639929	DOWN	-0.849515	3.53455	9.61301	0.00193203	0.0204126	17.5	2	0.054238	0.0168732
Irf5	ENSMUSG00000029771	NM_001252382	coding	chr6	29529281	29537320	NS	-0.8492	1.26378	4.61149	0.0317584	0.142476	29.5	0	0.109005	0.0058372
Hey2	ENSMUSG00000019789	NM_013904	coding	chr10	30832358	30842783	NS	-0.849073	6.83738	6.78103	0.00921319	0.0617439	1035.5	72	0.722637	0.225175
Gm9899	ENSMUSG00000053214	NR_040427	non coding	chr5	30573986	30588619	DOWN	-0.846424	3.53478	7.98275	0.00472251	0.0389647	38.5	1	0.144399	0.002016
Chaf1a	ENSMUSG00000002835	NM_013733	coding	chr17	56040415	56068026	DOWN	-0.845145	4.75155	13.4619	0.000243463	0.00434502	439	34	0.358168	0.0247873
Fzd9	ENSMUSG00000049551	NM_010246	coding	chr5	135248937	135251047	NS	-0.840051	2.15603	3.94279	0.0470726	0.186033	33.5	3	0.499128	0.0545135
Tfcp2l1	ENSMUSG00000026380	NM_023755	coding	chr1	118627944	118685168	NS	-0.839383	2.78137	5.69195	0.0170429	0.0932562	7.5	39	0.00846675	0.0401142
Kntc1	ENSMUSG00000029414	NM_001042421	coding	chr5	123749725	123821593	NS	-0.8392	5.25002	6.40132	0.0114036	0.0710665	40	0	0	0
Cenpm	ENSMUSG00000068101	NM_025639	coding	chr15	82233775	82244747	NS	-0.83564	4.44574	5.22888	0.0222148	0.111798	29.5	8.5	0.0847769	0.0437557
Dnph1	ENSMUSG00000040658	NM_207161	coding	chr17	46496788	46499618	DOWN	-0.834889	3.71944	8.54315	0.00346826	0.0310619	18.5	1.5	0.212423	0.0305422
Adk	ENSMUSG00000039197	NM_001243041	coding	chr14	21076151	21448569	DOWN	-0.833155	6.95667	21.7712	3.0718e-06	0.000140384	7252.5	734	0.428015	0.0848607
Hsd17b7	ENSMUSG00000026675	NM_010476	coding	chr1	169949536	169969205	DOWN	-0.83209	3.91556	8.89802	0.0028548	0.0269151	12.5	0	0.0145633	0
Add3	ENSMUSG00000025026	NM_013758	coding	chr19	53143996	53247399	DOWN	-0.830607	7.5509	23.1903	1.46736e-06	7.63338e-05	7090	664	0.602102	0.229335
Rrm1	ENSMUSG00000030978	NM_009103	coding	chr7	102441694	102469771	DOWN	-0.825778	7.68388	12.6592	0.000373729	0.00590162	438.5	0	0.349201	0.00092605
Radil	ENSMUSG00000029576	NM_178702	coding	chr5	142484840	142551077	NS	-0.824493	3.75697	6.03762	0.0140042	0.0817513	681	92	0.321068	0.0695367
Nsl1	ENSMUSG00000062510	NM_198654	coding	chr1	191063020	191084558	NS	-0.824353	3.43071	4.95716	0.0259828	0.12462	278.5	18	0.335933	0.0592425
Tcea3	ENSMUSG00000001604	NM_011542	coding	chr4	136247956	136274899	DOWN	-0.823258	5.12278	11.3419	0.000757797	0.0100547	164.5	0	0.176426	0
Timeless	ENSMUSG00000039994	NM_001136082	coding	chr10	128232062	128252941	DOWN	-0.82198	4.44599	9.42802	0.00213695	0.0218461	123.5	6	0.18494	0.017172
Mir568	ENSMUSG00000076372	NR_030576	non coding	chr16	43640654	43640737	NS	-0.820723	-0.974065	1.37881	0.240303	0.504039	0	0	0	0
Orc1	ENSMUSG00000028587	NM_011015	coding	chr4	108579453	108614831	NS	-0.820306	2.08846	6.17935	0.0129249	0.0774547	267.5	41.5	0.218336	0.0513118
Synpo2l	ENSMUSG00000039376	NM_175132	coding	chr14	20659417	20668306	DOWN	-0.820074	9.3662	13.5065	0.000237742	0.00428462	634.5	28.5	0.692528	0.122011
Snora74a	ENSMUSG00000065649	NR_002905	non coding	chr18	35557029	35557227	NS	-0.819194	-1.54206	0.758364	0.383841	0.648602	5	1.5	0.522959	0.538265
Cmtm7	ENSMUSG00000032436	NM_133978	coding	chr9	114756835	114781993	DOWN	-0.816263	4.99959	13.3352	0.000260465	0.00450592	446.5	50	0.465509	0.0934414
Eif5a2	ENSMUSG00000050192	NM_177586	coding	chr3	28781310	28798846	DOWN	-0.816138	3.76977	8.67717	0.00322221	0.0293784	73	0	0.14817	0
Mmp15	ENSMUSG00000031790	NM_008609	coding	chr8	95352336	95374293	DOWN	-0.815981	8.21885	17.7876	2.46985e-05	0.000769273	1803.5	150.5	0.728028	0.26783
Brca1	ENSMUSG00000017146	NM_009764	coding	chr11	101488763	101551955	DOWN	-0.813939	4.15693	9.22952	0.00238144	0.0237335	213	0	0.0620491	0
Klhl21	ENSMUSG00000073700	NM_001033352	coding	chr4	152008890	152017677	DOWN	-0.813537	6.51486	13.8933	0.000193492	0.0036579	504	29	0.659157	0.165578
Atf3	ENSMUSG00000026628	NM_007498	coding	chr1	191170296	191183333	NS	-0.813354	7.30022	0.897476	0.343459	0.610955	129	11.5	0.0349154	0.0033303
Skida1	ENSMUSG00000054074	NM_028317	coding	chr2	18044086	18048449	DOWN	-0.812446	3.84806	11.7942	0.000594164	0.00839921	753	99.5	0.69538	0.363061
Kcnj5	ENSMUSG00000032034	NM_010605	coding	chr9	32314782	32344237	DOWN	-0.810333	7.75075	14.1466	0.000169101	0.00332534	1152.5	83.5	0.65332	0.138207
Fgd4	ENSMUSG00000022788	NM_139232	coding	chr16	16421977	16560149	NS	-0.809742	4.45552	6.64514	0.00994267	0.0647686	2072	155.5	0.243681	0.03785
Crh	ENSMUSG00000049796	NM_205769	coding	chr3	19693400	19695396	NS	-0.809563	1.67453	3.4635	0.0627374	0.223225	5.5	0.5	0.131263	0.0205411
Fbxo48	ENSMUSG00000044966	NM_176982	coding	chr11	16951409	16954772	NS	-0.808676	0.94118	3.19834	0.0737129	0.246765	49.5	9.5	0.499558	0.149794
Trim55	ENSMUSG00000060913	NM_001081281	coding	chr3	19644459	19691599	DOWN	-0.805885	8.10974	16.1667	5.80034e-05	0.00150337	3782	192.5	0.651497	0.152895
Syde2	ENSMUSG00000036863	NM_001166064	coding	chr3	145987869	146021720	DOWN	-0.803147	6.21205	13.8474	0.000198269	0.00372203	2942.5	207.5	0.724838	0.255207
Asf1b	ENSMUSG00000005470	NM_024184	coding	chr8	83955693	83970195	NS	-0.802071	4.80273	5.86224	0.0154691	0.0873824	291	25.5	0.495984	0.0917909
Tec	ENSMUSG00000029217	NM_001113460	coding	chr5	72755722	72868448	DOWN	-0.801883	4.29476	12.6893	0.000367756	0.00583872	1737	230.5	0.377062	0.0904911
Unc45b	ENSMUSG00000018845	NM_178680	coding	chr11	82911252	82943406	DOWN	-0.801249	8.80596	14.4944	0.000140577	0.00288429	608.5	4.5	0.45719	0.0082486
Mcm3	ENSMUSG00000041859	NM_008563	coding	chr1	20803013	20820213	DOWN	-0.798309	6.33517	12.851	0.000337304	0.00547177	211.5	10	0.299712	0.0195446
Cdca7l	ENSMUSG00000021175	NM_146040	coding	chr12	117843860	117878706	NS	-0.797315	2.23778	6.10209	0.0135022	0.0797732	341	14.5	0.103469	0.00088685
Poc1a	ENSMUSG00000023345	NM_027354	coding	chr9	106281060	106349891	NS	-0.797285	4.3131	6.18389	0.0128918	0.077351	104	0	0.0720979	0
Bmi1	ENSMUSG00000026739	NM_007552	coding	chr2	18677017	18686629	DOWN	-0.797227	5.81306	18.0179	2.18843e-05	0.000696404	224	5	0.398616	0.0035372
Flnc	ENSMUSG00000068699	NM_001081185	coding	chr6	29433152	29461888	DOWN	-0.796927	9.7591	13.9164	0.000191127	0.00362722	556.5	0	0.447883	0.00012225
Snhg15	ENSMUSG00000085156	NR_045893	non coding	chr11	6525590	6528760	NS	-0.79608	1.99689	4.16934	0.041162	0.169906	172.5	19.5	0.681091	0.241768
Sqle	ENSMUSG00000022351	NM_009270	coding	chr15	59315091	59331193	DOWN	-0.795845	5.13603	9.84857	0.00169964	0.0186211	232	14.5	0.357781	0.0333519
Ppat	ENSMUSG00000029246	NM_172146	coding	chr5	76913248	76951578	DOWN	-0.794679	5.69275	14.1155	0.000171917	0.00336553	1244	82	0.430407	0.066371
Gtf2e1	ENSMUSG00000022828	NM_028812	coding	chr16	37509795	37539769	DOWN	-0.792639	4.52191	9.96348	0.00159676	0.017822	1045	81	0.5678	0.13545
Camk2d	ENSMUSG00000053819	NM_001025439	coding	chr3	126596972	126845054	DOWN	-0.792193	8.07628	13.6751	0.000217314	0.004	14670.5	1209.5	0.60017	0.193715
Dusp10	ENSMUSG00000039384	NM_022019	coding	chr1	184034460	184075636	DOWN	-0.791624	4.73389	10.5113	0.00118647	0.0141914	2188.5	168.5	0.435462	0.130528
Nmral1	ENSMUSG00000063445	NM_026393	coding	chr16	4711317	4719059	DOWN	-0.791258	4.02565	11.3731	0.000745153	0.0099106	54.5	3	0.231179	0.00102175
Aurka	ENSMUSG00000027496	NM_011497	coding	chr2	172356195	172370506	NS	-0.79047	5.50045	4.89612	0.026917	0.12742	397.5	24	0.575701	0.0676146
Atad2	ENSMUSG00000022360	NM_027435	coding	chr15	58094046	58135082	DOWN	-0.789496	5.68789	11.1784	0.000827538	0.0107055	665	34	0.33568	0.0195302
Bahcc1	ENSMUSG00000039741	NM_198423	coding	chr11	120232946	120292297	DOWN	-0.789384	4.83016	12.8714	0.000333645	0.00544447	1550.5	200.5	0.469873	0.151197
Hdac9	ENSMUSG00000004698	NM_001271386	coding	chr12	34047581	34917095	DOWN	-0.789117	5.80963	9.91116	0.00164279	0.0181885	6808	651.5	0.0369821	0.0278206
Mboat2	ENSMUSG00000020646	NM_026037	coding	chr12	24831598	24960299	DOWN	-0.785205	5.14366	17.3054	3.18289e-05	0.00093386	3052	361	0.460066	0.123271
Eepd1	ENSMUSG00000036611	NM_026189	coding	chr9	25481596	25604110	DOWN	-0.784877	4.66984	13.5781	0.000228834	0.00415985	2903	355	0.525929	0.132832
Fanca	ENSMUSG00000032815	NM_016925	coding	chr8	123268243	123318576	NS	-0.784225	3.86185	5.82062	0.0158394	0.0886883	17.5	0	0.0065338	0
Ttll5	ENSMUSG00000012609	NM_001081423	coding	chr12	85824949	86053760	DOWN	-0.783225	4.8507	16.3783	5.18753e-05	0.00137864	596.5	0	0.0848127	0
4430402I18Rik	ENSMUSG00000064202	NM_198651	coding	chr19	28923063	28964154	DOWN	-0.779964	3.54783	8.45536	0.0036397	0.0320687	165	24	0.050997	0.0172554
Zdhhc23	ENSMUSG00000036304	NM_001007460	coding	chr16	43969145	43979050	NS	-0.779469	0.598455	2.27951	0.131093	0.355412	4.5	13.5	0.0250017	0.0433972
E2f7	ENSMUSG00000020185	NM_178609	coding	chr10	110745464	110787384	NS	-0.779278	3.76952	3.15101	0.0758799	0.251448	170.5	6	0.137617	0.00139465
Slc6a13	ENSMUSG00000030108	NM_144512	coding	chr6	121300295	121337718	NS	-0.779093	2.56464	5.62145	0.017742	0.0955488	0	9.5	0	0.0106247
Iqgap3	ENSMUSG00000028068	NM_001033484	coding	chr3	88082050	88121048	NS	-0.776166	6.47935	2.49283	0.114366	0.327921	183	0	0.145722	0
Ncs1	ENSMUSG00000062661	NM_019681	coding	chr2	31245922	31295471	DOWN	-0.772329	6.07059	11.0672	0.000878683	0.0112187	1280	68.5	0.476688	0.0583551
Chd7	ENSMUSG00000041235	NM_001081417	coding	chr4	8690920	8866809	DOWN	-0.770863	5.33423	14.2912	0.000156598	0.0031513	7178.5	772	0.584556	0.193468
Myef2	ENSMUSG00000027201	NM_001162417	coding	chr2	125086270	125123660	DOWN	-0.769716	4.15565	7.72031	0.00546032	0.0430429	1164	136	0.412782	0.105972
Gab1	ENSMUSG00000031714	NM_021356	coding	chr8	80764433	80880479	DOWN	-0.76917	7.19204	17.3299	3.14205e-05	0.000925579	7304	687	0.679963	0.248862
Plagl1	ENSMUSG00000019817	NM_009538	coding	chr10	13090787	13131695	DOWN	-0.769109	8.28634	19.5139	9.98698e-06	0.000368113	1356	119.5	0.335913	0.0870687
Gsg1l	ENSMUSG00000046182	NM_001101488	coding	chr7	125878418	126082411	DOWN	-0.768387	5.36317	15.5929	7.85497e-05	0.00189527	1371	194.5	0.270942	0.0473891
Hells	ENSMUSG00000025001	NM_008234	coding	chr19	38930989	38968277	DOWN	-0.765168	4.51544	9.40213	0.00216734	0.0220838	266	0	0.22549	0
Hk2	ENSMUSG00000000628	NM_013820	coding	chr6	82725026	82774454	DOWN	-0.763316	7.34321	12.1045	0.000503008	0.00742244	1756.5	124.5	0.523336	0.0991101
Atf7ip	ENSMUSG00000030213	NM_019426	coding	chr6	136518850	136607379	DOWN	-0.76319	6.33713	17.3084	3.17775e-05	0.00093386	5980	643	0.475013	0.182705
Pidd1	ENSMUSG00000025507	NM_022654	coding	chr7	141438514	141443355	NS	-0.762633	3.32637	7.19655	0.0073044	0.052472	34	0	0.249365	0
Rxra	ENSMUSG00000015846	NM_011305	coding	chr2	27677200	27763319	DOWN	-0.762362	6.05543	17.2114	3.34432e-05	0.000979265	3788.5	446.5	0.655412	0.238251
Adra1b	ENSMUSG00000050541	NM_007416	coding	chr11	43774605	43836332	DOWN	-0.762104	5.30786	7.81382	0.00518483	0.0415863	411.5	147	0.107353	0.0616485
Fdps	ENSMUSG00000059743	NM_001253751	coding	chr3	89093587	89101967	DOWN	-0.759796	4.73845	12.5064	0.000405549	0.00630903	57	0	0.17893	0.0181558
Cadm4	ENSMUSG00000054793	NM_153112	coding	chr7	24482022	24504533	NS	-0.759764	4.05207	4.43725	0.0351629	0.153109	6.5	0	0.0162544	0
Naca	ENSMUSG00000061315	NM_001113199	coding	chr10	128035345	128048637	DOWN	-0.758946	9.38984	13.6859	0.000216076	0.00398722	1063.5	106.5	0.722078	0.305252
Pram1	ENSMUSG00000032739	NM_001002842	coding	chr17	33638055	33645706	NS	-0.758767	0.895876	3.43653	0.0637696	0.225367	27.5	0	0.173768	0
Mir1982	ENSMUSG00000087993	NR_035503	non coding	chr10	80828796	80828870	NS	-0.758361	-1.07271	1.22747	0.267899	0.533326	8.5	0	0.567568	0
Olfml2b	ENSMUSG00000038463	NM_177068	coding	chr1	170644531	170682789	DOWN	-0.758302	6.55722	11.9967	0.000532941	0.0077485	1397	48	0.666344	0.0431805
Iqsec1	ENSMUSG00000034312	NM_001134383	coding	chr6	90659597	90716529	DOWN	-0.757848	7.11535	15.6232	7.73013e-05	0.00187745	8625	1067	0.54847	0.153455
Pif1	ENSMUSG00000041064	NM_172453	coding	chr9	65587204	65595962	NS	-0.757345	4.22632	3.9319	0.0473784	0.186522	90.5	16.5	0.319425	0.0858878
Il16	ENSMUSG00000001741	NM_010551	coding	chr7	83643062	83735490	NS	-0.757311	1.80653	5.49334	0.019089	0.100637	0	14.5	0	0.00143825
Pmf1	ENSMUSG00000028066	NM_025928	coding	chr3	88394142	88410316	DOWN	-0.755525	5.6437	8.49493	0.00356138	0.0316447	403	33	0.55686	0.0889184
Uck2	ENSMUSG00000026558	NM_030724	coding	chr1	167226083	167285127	DOWN	-0.754465	4.74189	11.7109	0.000621337	0.00863164	2386	331	0.615074	0.22628
Slitrk5	ENSMUSG00000033214	NM_198865	coding	chr14	111675114	111683135	NS	-0.752868	3.30845	3.57185	0.0587668	0.214029	177	2	0.653138	0.0054071
Dpysl3	ENSMUSG00000024501	NM_001136086	coding	chr18	43324226	43373272	DOWN	-0.752063	7.59911	16.1318	5.90824e-05	0.00152595	5019.5	458	0.557722	0.149911
Cad	ENSMUSG00000013629	NM_023525	coding	chr5	31054810	31078479	DOWN	-0.751702	5.55178	14.8771	0.000114748	0.00245746	26	0	0.0173417	0
Rrad	ENSMUSG00000031880	NM_019662	coding	chr8	104628065	104631321	DOWN	-0.751426	7.76597	11.4845	0.000701777	0.00949298	252	13	0.782688	0.154236
Mybl1	ENSMUSG00000025912	NM_008651	coding	chr1	9668834	9700209	NS	-0.750113	3.05529	4.34932	0.0370238	0.158257	81	0	0.048849	0
Rcan1	ENSMUSG00000022951	NM_001081549	coding	chr16	92391952	92466146	DOWN	-0.749939	7.08884	9.96118	0.00159875	0.017822	2195	185.5	0.59706	0.130425
Gm11992	ENSMUSG00000040978	NM_001037928	coding	chr11	9048591	9069354	NS	-0.749548	3.70225	4.12927	0.0421476	0.172615	148	10	0.227255	0.0214324
Nr2f1	ENSMUSG00000069171	NM_010151	coding	chr13	78188972	78198982	NS	-0.74918	2.39573	4.32932	0.0374612	0.159476	63.5	5.5	0.272832	0.0101993
Mir684-1	ENSMUSG00000106252	NR_030454	non coding	chr7	127398915	127399000	NS	-0.748879	-1.14637	1.26715	0.260301	0.525675	0	0.5	0	0.383721
Mcm6	ENSMUSG00000026355	NM_008567	coding	chr1	128331590	128359656	DOWN	-0.748452	6.59504	12.1594	0.000488414	0.00724473	258.5	0	0.19553	0.00350845
Inip	ENSMUSG00000038544	NM_001013577	coding	chr4	59769646	59783855	DOWN	-0.748438	4.51239	11.1547	0.000838194	0.0108242	597	34	0.234704	0.0312491
Brca2	ENSMUSG00000041147	NM_001081001	coding	chr5	150522629	150569749	DOWN	-0.748437	3.91683	8.2026	0.00418303	0.0355256	25	0	0.0191299	0
Nkd2	ENSMUSG00000021567	NM_028186	coding	chr13	73819327	73847631	NS	-0.748248	3.22096	4.10313	0.0428039	0.174088	111.5	1.5	0.188105	0.0045536
Kif13a	ENSMUSG00000021375	NM_010617	coding	chr13	46749087	46929718	DOWN	-0.748176	7.61776	17.4578	2.93764e-05	0.00087414	5741.5	430.5	0.435702	0.0967413
Ezh2	ENSMUSG00000029687	NM_001146689	coding	chr6	47530273	47595030	DOWN	-0.747291	5.52905	14.8356	0.000117299	0.00249749	2040.5	204	0.402466	0.0989601
Lss	ENSMUSG00000033105	NM_146006	coding	chr10	76531626	76553934	DOWN	-0.744223	3.62437	8.19925	0.00419078	0.0355505	66.5	0	0.0840865	0
B3gnt5	ENSMUSG00000022686	NM_001159407	coding	chr16	19760233	19772753	NS	-0.744033	4.41455	4.4051	0.0358316	0.155013	175	30	0.373944	0.116013
E2f2	ENSMUSG00000018983	NM_177733	coding	chr4	136172393	136196056	NS	-0.742355	2.47551	4.82187	0.0281009	0.130606	99	21.5	0.141122	0.0482166
Chaf1b	ENSMUSG00000022945	NM_028083	coding	chr16	93883900	93906106	NS	-0.742244	4.41408	4.91117	0.0266835	0.126693	25.5	11	0.0332883	0.0274589
Mark1	ENSMUSG00000026620	NM_145515	coding	chr1	184896423	184999549	DOWN	-0.741952	4.58804	11.8742	0.000569156	0.00812831	1313.5	198.5	0.297542	0.0885758
Ripk4	ENSMUSG00000005251	NM_023663	coding	chr16	97741941	97763755	NS	-0.741564	1.73789	3.17714	0.0746754	0.248862	272	28.5	0.352734	0.0452986
Bik	ENSMUSG00000016758	NM_007546	coding	chr15	83526861	83544635	DOWN	-0.740681	3.8325	7.34272	0.00673347	0.0493161	684	75.5	0.641141	0.20458
Mthfd2	ENSMUSG00000005667	NM_008638	coding	chr6	83305703	83317604	NS	-0.737502	4.20694	3.36124	0.0667478	0.231378	35	0	0.0665744	0
Actr3b	ENSMUSG00000056367	NM_001004365	coding	chr5	25760025	25850341	NS	-0.736873	4.80851	6.61969	0.0100857	0.0653524	1298	49.5	0.350902	0.0220582
Lpar3	ENSMUSG00000036832	NM_022983	coding	chr3	146220960	146286214	DOWN	-0.735823	5.63478	7.44328	0.00636737	0.0476578	3969.5	267	0.702579	0.188742
Pole	ENSMUSG00000007080	NM_011132	coding	chr5	110286318	110337453	NS	-0.7344	5.31682	5.02553	0.0249763	0.121285	7.5	0	0	0
Sun3	ENSMUSG00000040985	NM_177576	coding	chr11	9016053	9048991	NS	-0.732099	3.23096	2.90232	0.0884523	0.27888	196.5	9.5	0.175391	0.013829
Erg28	ENSMUSG00000021252	NM_021446	coding	chr12	85815454	85824545	DOWN	-0.730472	4.03333	10.6165	0.00112084	0.0136795	241.5	3	0.472481	0.0029111
Nav1	ENSMUSG00000009418	NM_173437	coding	chr1	135434579	135585355	DOWN	-0.729582	6.45374	7.54296	0.0060245	0.0461512	3676	560.5	0.355737	0.105356
Kcnj4	ENSMUSG00000044216	NM_008427	coding	chr15	79483713	79505241	NS	-0.72704	2.77213	3.65765	0.0558124	0.207283	179	19	0.323508	0.0602702
Bub1b	ENSMUSG00000040084	NM_009773	coding	chr2	118598210	118641592	NS	-0.726499	6.49884	5.92079	0.0149632	0.0855458	803.5	23	0.326076	0.0149374
Mcm7	ENSMUSG00000029730	NM_008568	coding	chr5	138164588	138171862	DOWN	-0.726002	6.30167	11.0733	0.000875804	0.0112041	211.5	11.5	0.414795	0.0668368
Erbb2	ENSMUSG00000062312	NM_001003817	coding	chr11	98412483	98437716	DOWN	-0.725451	6.90048	13.6602	0.000219047	0.00401237	768	42	0.498594	0.0765437
Pask	ENSMUSG00000026274	NM_080850	coding	chr1	93309436	93342788	NS	-0.725434	3.75164	5.95282	0.0146938	0.0844331	77.5	0	0.0574424	0
Rps6ka6	ENSMUSG00000025665	NM_025949	coding	chrX	111388191	111537945	DOWN	-0.725389	3.49377	8.09556	0.00443739	0.0370709	0	0	0	0
Fign	ENSMUSG00000075324	NM_001267846	coding	chr2	63971507	64098038	NS	-0.72436	4.24778	6.92597	0.00849529	0.0581519	4848	491	0.61854	0.172537
Plagl2	ENSMUSG00000051413	NM_018807	coding	chr2	153227768	153241358	DOWN	-0.724295	4.70819	11.2526	0.000795113	0.0104239	486	43.5	0.545837	0.125841
Msmo1	ENSMUSG00000031604	NM_025436	coding	chr8	64718144	64733578	NS	-0.72351	5.0665	5.63934	0.0175618	0.0950974	249.5	6	0.414048	0.00820875
Myh7b	ENSMUSG00000074652	NM_001085378	coding	chr2	155611211	155634307	NS	-0.722726	7.56384	6.51885	0.0106737	0.0678084	805.5	18	0.60071	0.0462634
Lca5	ENSMUSG00000032258	NM_027448	coding	chr9	83393415	83441099	DOWN	-0.721832	3.86085	8.3105	0.00394165	0.0340341	648.5	90.5	0.35205	0.079581
Rtn4rl1	ENSMUSG00000045287	NM_177708	coding	chr11	75193992	75267762	DOWN	-0.720843	5.40943	8.27805	0.00401271	0.0344651	2661.5	203	0.678315	0.144194
Gpr37	ENSMUSG00000039904	NM_010338	coding	chr6	25668522	25689980	NS	-0.720828	1.65543	3.83519	0.0501873	0.192988	81	12.5	0.138359	0.0269595
Hrob	ENSMUSG00000034773	NM_153544	coding	chr11	102248881	102265183	NS	-0.719993	2.9393	2.81031	0.0936604	0.28908	108	3.5	0.238041	0.016405
Eme1	ENSMUSG00000039055	NM_177752	coding	chr11	94645001	94653754	NS	-0.71978	2.59566	3.35233	0.0671099	0.232358	5	0	0	0
Cpt1b	ENSMUSG00000078937	NM_009948	coding	chr15	89416404	89425862	DOWN	-0.719596	4.13281	8.01786	0.00463183	0.0384544	387	5.5	0.708796	0.0514853
Lin28b	ENSMUSG00000063804	NM_001031772	coding	chr10	45376618	45470201	NS	-0.717998	2.33367	4.89233	0.0269763	0.127535	803.5	111	0.180431	0.0402684
Cenpn	ENSMUSG00000031756	NM_028131	coding	chr8	116921739	116941503	NS	-0.717206	4.3456	4.26315	0.0389476	0.163527	37.5	0	0.0434826	0
Myh7	ENSMUSG00000053093	NM_080728	coding	chr14	54970687	54994549	DOWN	-0.716976	13.1487	12.4191	0.000424958	0.00651183	1497	55.5	0.707179	0.128472
Wdhd1	ENSMUSG00000037572	NM_172598	coding	chr14	47240943	47276857	DOWN	-0.716936	4.44845	10.4022	0.00125868	0.0148193	209.5	0	0.192418	0
Sms	ENSMUSG00000071708	NM_009214	coding	chrX	157443953	157492046	DOWN	-0.716643	4.62621	13.3454	0.000259055	0.00448683	839	41	0.431875	0.0304131
Lbr	ENSMUSG00000004880	NM_133815	coding	chr1	181815314	181842401	DOWN	-0.715669	5.68497	11.9733	0.000539677	0.00781547	576	38.5	0.356236	0.0352193
Lig1	ENSMUSG00000056394	NM_001083188	coding	chr7	13279264	13311427	NS	-0.715664	5.90353	6.27449	0.0122489	0.0745296	72.5	0	0.0145091	0
Ung	ENSMUSG00000029591	NM_001040691	coding	chr5	114130434	114139321	DOWN	-0.715644	5.65807	9.68791	0.00185484	0.0198573	242.5	19.5	0.624245	0.111323
Esco2	ENSMUSG00000022034	NM_028039	coding	chr14	65819026	65833969	NS	-0.715544	5.01032	4.67569	0.0305925	0.139074	269	3	0.405362	0.0062178
Fv1	ENSMUSG00000070583	NM_010244	coding	chr4	147868978	147870358	NS	-0.71544	2.19751	3.8744	0.049028	0.190679	79	12	0.726449	0.405434
Ttll4	ENSMUSG00000033257	NM_001014974	coding	chr1	74661753	74697973	DOWN	-0.715249	4.39325	12.0047	0.000530664	0.00773073	556	69	0.228231	0.0556733
Map3k5	ENSMUSG00000071369	NM_008580	coding	chr10	19934525	20142750	DOWN	-0.715042	5.27278	15.0572	0.000104304	0.00230097	3591.5	221.5	0.324898	0.0367482
Slc35g1	ENSMUSG00000044026	NM_175507	coding	chr19	38395979	38405607	NS	-0.713873	2.37972	4.07951	0.0434063	0.175848	74	18	0.295556	0.117122
Hk1	ENSMUSG00000037012	NM_010438	coding	chr10	62268854	62379908	DOWN	-0.713749	9.17191	13.4265	0.000248097	0.0043745	3151.5	167	0.36448	0.0569363
Dscc1	ENSMUSG00000022422	NM_183089	coding	chr15	55076100	55090478	NS	-0.713267	2.19126	3.59765	0.0578614	0.211942	7.5	0	0.0319948	0
Myo18a	ENSMUSG00000000631	NM_011586	coding	chr11	77777264	77865980	DOWN	-0.713106	8.30096	16.4966	4.87364e-05	0.00131186	3247.5	180.5	0.587278	0.087103
Dpf3	ENSMUSG00000021221	NM_001267625	coding	chr12	83213750	83487736	DOWN	-0.711133	4.06109	7.70795	0.00549782	0.043292	6938	763	0.508156	0.134216
Aen	ENSMUSG00000030609	NM_001162939	coding	chr7	78895926	78908833	DOWN	-0.710892	4.537	7.87783	0.00500445	0.0404715	147	7	0.206987	0.023118
Fam169a	ENSMUSG00000041817	NM_001100458	coding	chr13	97071642	97129522	NS	-0.710333	3.71893	5.86662	0.0154306	0.0871984	450.5	9.5	0.187516	0.0105135
Tet1	ENSMUSG00000047146	NM_001253857	coding	chr10	62804569	62880014	DOWN	-0.709623	5.98189	13.5383	0.000233746	0.00422297	2142.5	137	0.385935	0.0567909
Slc17a7	ENSMUSG00000070570	NM_182993	coding	chr7	45163920	45176139	NS	-0.708967	4.56948	4.87546	0.0272411	0.128159	0	0	0	0
Cdh3	ENSMUSG00000061048	NM_001037809	coding	chr8	106510912	106556908	NS	-0.708957	5.28616	4.00862	0.0452683	0.1809	781	93	0.362876	0.0939514
Pitx2	ENSMUSG00000028023	NM_011098	coding	chr3	129199917	129219590	NS	-0.708335	4.03253	2.90228	0.0884543	0.27888	100	0	0.0779646	0
Ints7	ENSMUSG00000037461	NM_178632	coding	chr1	191575733	191621691	DOWN	-0.707368	5.13909	13.0668	0.000300575	0.00502787	793	50	0.311417	0.0275113
Rassf5	ENSMUSG00000026430	NM_018750	coding	chr1	131176409	131245178	NS	-0.707264	2.92982	3.82059	0.0506264	0.194167	786.5	95	0.418575	0.0721869
Mtfp1	ENSMUSG00000004748	NM_026443	coding	chr11	4091480	4095431	DOWN	-0.707231	5.54058	10.4808	0.00120624	0.014369	27.5	0	0.273449	0
Chtf18	ENSMUSG00000019214	NM_145409	coding	chr17	25719029	25727415	NS	-0.70683	3.69699	3.8679	0.049218	0.190962	15.5	0	0.0953025	0
Zcchc3	ENSMUSG00000074682	NM_175126	coding	chr2	152411955	152415044	DOWN	-0.706	5.31859	13.4073	0.000250653	0.00440138	327	25.5	0.783762	0.223235
Tmem245	ENSMUSG00000055296	NM_175518	coding	chr4	56876012	56947429	NS	-0.705267	6.4107	5.89847	0.015154	0.0863004	1992.5	88	0.408489	0.0285474
Lrr1	ENSMUSG00000034883	NM_001081406	coding	chr12	69168813	69179010	NS	-0.704567	1.912	3.18092	0.0745026	0.248568	89.5	3.5	0.284573	0.0016183
Sh3bp1	ENSMUSG00000022436	NM_009164	coding	chr15	78899785	78912052	NS	-0.704437	3.77735	6.0032	0.01428	0.082816	77.5	0	0.198551	0
Pkmyt1	ENSMUSG00000023908	NM_023058	coding	chr17	23726335	23736729	NS	-0.703995	3.74455	3.63595	0.0565444	0.209102	89.5	15	0.299279	0.0561057
Qrsl1	ENSMUSG00000019863	NM_001081054	coding	chr10	43874189	43901736	DOWN	-0.70205	5.36956	9.88413	0.00166711	0.0183607	209.5	9	0.131523	0.0154402
6430548M08Rik	ENSMUSG00000031824	NM_001163760	coding	chr8	120144928	120165307	DOWN	-0.701994	4.94339	11.6194	0.000652683	0.00900739	560	63.5	0.35106	0.0645098
Fancb	ENSMUSG00000047757	NM_001146081	coding	chrX	164980591	164997272	NS	-0.700401	2.1744	3.11307	0.0776664	0.255463	22	0	0.053684	0
Dhcr24	ENSMUSG00000034926	NM_053272	coding	chr4	106561037	106589113	DOWN	-0.698774	6.30678	10.4915	0.00119923	0.0143146	360	24	0.378223	0.0441836
Bcl11b	ENSMUSG00000048251	NM_001079883	coding	chr12	107910402	108003414	NS	-0.697787	3.71342	4.19543	0.040533	0.168257	1355.5	117	0.444931	0.068058
Nup205	ENSMUSG00000038759	NM_027513	coding	chr6	35177615	35247598	DOWN	-0.697264	6.61354	14.7047	0.000125731	0.00262372	628	0	0.161408	0
Fanci	ENSMUSG00000039187	NM_145946	coding	chr7	79392337	79450264	NS	-0.696529	4.35801	5.47623	0.0192768	0.10154	0	0	0	0
Alms1	ENSMUSG00000063810	NM_145223	coding	chr6	85587530	85702751	DOWN	-0.696249	3.7587	7.50673	0.0061469	0.0468198	325	25	0.024496	0.00220445
Med14	ENSMUSG00000064127	NM_001048208	coding	chrX	12675370	12761973	DOWN	-0.69568	6.83374	14.2769	0.000157787	0.00317078	1178	16	0.358451	0
Ncapd2	ENSMUSG00000038252	NM_146171	coding	chr6	125168006	125191586	NS	-0.695037	7.24312	5.76885	0.0163127	0.0906125	552	13	0.490146	0.0015193
Cox10	ENSMUSG00000042148	NM_178379	coding	chr11	63962626	64079472	DOWN	-0.694597	6.55323	12.5154	0.000403612	0.00628555	2280	208	0.501845	0.0833519
Nup210	ENSMUSG00000030091	NM_018815	coding	chr6	91013066	91116826	DOWN	-0.694509	5.16338	14.154	0.000168442	0.00331684	452	26.5	0.14699	0.0114155
Nup62	ENSMUSG00000109511	NM_053074	coding	chr7	44816419	44830806	DOWN	-0.693758	6.55674	17.6636	2.63617e-05	0.00081245	1430.5	138.5	0.778336	0.373549
Tspan13	ENSMUSG00000020577	NM_025359	coding	chr12	36014554	36042478	NS	-0.693274	4.5651	3.70052	0.0543955	0.203856	582	112	0.461047	0.187053
Fsd2	ENSMUSG00000038663	NM_172904	coding	chr7	81534353	81566981	DOWN	-0.692518	8.23839	7.94338	0.00482635	0.0394663	1375.5	34	0.488822	0.0379939
Nop2	ENSMUSG00000038279	NM_138747	coding	chr6	125131882	125144753	DOWN	-0.690748	5.35552	14.9229	0.000111995	0.00241613	221.5	0.5	0.450564	0
Diaph3	ENSMUSG00000022021	NM_019670	coding	chr14	86656322	87141114	NS	-0.689106	4.15799	3.61095	0.0574002	0.21098	1189.5	394.5	0.0725082	0.038885
Anp32e	ENSMUSG00000015749	NM_001253757	coding	chr3	95929256	95947387	DOWN	-0.689105	8.14439	11.1152	0.00085622	0.0110182	892.5	81.5	0.626618	0.168724
Dnmt1	ENSMUSG00000004099	NM_001199431	coding	chr9	20907205	20952979	DOWN	-0.688802	7.03045	8.67061	0.00323384	0.029444	705	53	0.207412	0.025541
Gemin4	ENSMUSG00000049396	NM_177367	coding	chr11	76210570	76217572	NS	-0.688695	3.80168	6.50026	0.0107859	0.0682905	92	17	0.413025	0.16366
Gne	ENSMUSG00000028479	NM_001190414	coding	chr4	44036822	44072673	DOWN	-0.688655	5.29113	12.8139	0.00034405	0.00554639	482.5	0	0.171467	0
Mthfd1	ENSMUSG00000021048	NM_138745	coding	chr12	76255231	76319820	DOWN	-0.688587	5.78414	12.801	0.000346431	0.00556642	642.5	16.5	0.216786	0.0035113
Relt	ENSMUSG00000008318	NM_177073	coding	chr7	100845847	100863413	NS	-0.6883	2.54822	2.97853	0.084376	0.270672	136.5	38.5	0.328409	0.114404
Bag2	ENSMUSG00000042215	NM_145392	coding	chr1	33745483	33757750	DOWN	-0.687916	6.42541	10.5753	0.0011461	0.0138494	464	43.5	0.605669	0.174058
Stk39	ENSMUSG00000027030	NM_016866	coding	chr2	68210446	68471981	DOWN	-0.687764	8.20127	9.57317	0.00197442	0.0207335	8138.5	451	0.523932	0.0759767
Arhgap21	ENSMUSG00000036591	NM_001128084	coding	chr2	20847918	20967721	DOWN	-0.687607	7.35792	10.4709	0.0012127	0.0143935	7603	698	0.575225	0.211197
Nup93	ENSMUSG00000032939	NM_172410	coding	chr8	94214600	94315066	DOWN	-0.687597	6.11942	14.9915	0.000107997	0.00236465	1498.5	180	0.416617	0.0935331
Extl3	ENSMUSG00000021978	NM_018788	coding	chr14	65052058	65098106	DOWN	-0.686856	7.56723	9.94857	0.00160974	0.0179036	3940.5	336.5	0.577641	0.157016
Fastkd5	ENSMUSG00000079043	NM_001146084	coding	chr2	130613837	130630027	NS	-0.686278	4.15541	7.10761	0.00767572	0.0543042	315.5	32.5	0.467506	0.110699
Ccne1	ENSMUSG00000002068	NM_007633	coding	chr7	38097983	38107490	NS	-0.686264	4.15348	4.1913	0.0406319	0.168619	46.5	1	0.202858	0.0018846
Alas1	ENSMUSG00000032786	NM_020559	coding	chr9	106233454	106247954	DOWN	-0.684774	7.61118	11.8524	0.000575886	0.00820218	144	0	0.248191	0
Septin3	ENSMUSG00000022456	NM_011889	coding	chr15	82274934	82294442	NS	-0.684285	3.94857	6.22257	0.0126132	0.0759744	0	5.5	0	0.00349205
Rangap1	ENSMUSG00000022391	NM_011241	coding	chr15	81704247	81729919	DOWN	-0.684033	7.30927	7.72136	0.00545714	0.043041	606	46	0.228835	0.0278928
Casz1	ENSMUSG00000028977	NM_001159344	coding	chr4	148804391	148954892	DOWN	-0.683928	7.0406	10.0027	0.00156309	0.0175848	8151.5	498	0.720033	0.165059
Nsd2	ENSMUSG00000057406	NM_001081102	coding	chr5	33843111	33897966	DOWN	-0.683209	6.82542	14.2528	0.000159824	0.00319866	2792	311.5	0.464848	0.139454
Camk2a	ENSMUSG00000024617	NM_177407	coding	chr18	60925631	60988152	NS	-0.683003	7.45627	6.69801	0.00965207	0.0636959	578.5	26.5	0.215791	0.0114176
N4bp3	ENSMUSG00000001053	NM_145974	coding	chr11	51643088	51651073	NS	-0.682512	4.12859	5.94375	0.0147696	0.0847359	89	14	0.394794	0.0896529
Rad9a	ENSMUSG00000024824	NM_011237	coding	chr19	4195197	4201603	DOWN	-0.682352	3.90649	8.90816	0.00283899	0.0268005	108.5	3	0.471934	0.00811815
Strn	ENSMUSG00000024077	NM_011500	coding	chr17	78653963	78736560	DOWN	-0.681305	6.31975	8.42473	0.00370152	0.0324769	5623.5	460.5	0.60947	0.184793
Ppp1r12b	ENSMUSG00000073557	NM_001081307	coding	chr1	134765942	134955940	NS	-0.681137	6.13258	5.5439	0.0185452	0.0987821	6093	339	0.462191	0.0663487
Zfp618	ENSMUSG00000028358	NM_028326	coding	chr4	62965573	63134030	NS	-0.680668	2.31325	4.05398	0.0440674	0.177532	1381.5	310	0.24459	0.0822317
Kcnq5	ENSMUSG00000028033	NM_001160139	coding	chr1	21398402	21961942	NS	-0.680601	3.24803	5.17089	0.0229685	0.114269	3078.5	631.5	0.188815	0.0523308
Nav2	ENSMUSG00000052512	NM_001111016	coding	chr7	48959072	49610088	DOWN	-0.680108	7.49114	13.1129	0.000293266	0.00492807	7375	750.5	0.255965	0.0548857
Kif14	ENSMUSG00000041498	NM_001081258	coding	chr1	136467957	136531511	NS	-0.680005	4.1212	3.67711	0.0551643	0.205716	118.5	0	0.0597445	0
Comtd1	ENSMUSG00000021773	NM_026965	coding	chr14	21845860	21848910	DOWN	-0.679623	4.45196	7.78246	0.0052756	0.0421402	50	2.5	0.512648	0.055876
Crat	ENSMUSG00000026853	NM_007760	coding	chr2	30400475	30415748	DOWN	-0.679257	9.57144	11.58	0.00066664	0.00913129	347.5	4.5	0.470312	0.00759305
Foxm1	ENSMUSG00000001517	NM_008021	coding	chr6	128362993	128375886	NS	-0.678066	5.87673	2.47811	0.115441	0.329607	223	26	0.403376	0.0905539
Rfx5	ENSMUSG00000005774	NM_017395	coding	chr3	94955014	94961561	NS	-0.677187	3.89595	5.49654	0.0190541	0.100547	22	4.5	0.0989045	0.029451
Klhl41	ENSMUSG00000075307	NM_001081087	coding	chr2	69670119	69684239	DOWN	-0.675417	6.44024	11.1803	0.000826718	0.0107043	294	4.5	0.356176	0.00666145
Rassf3	ENSMUSG00000025795	NM_138956	coding	chr10	121410350	121476250	DOWN	-0.675006	6.61996	12.1694	0.000485793	0.00723454	3604	440.5	0.672475	0.275645
Rtn4ip1	ENSMUSG00000019864	NM_130892	coding	chr10	43901806	43947862	DOWN	-0.674685	5.94776	9.89921	0.0016535	0.0182744	316	3	0.19045	0
Acat2	ENSMUSG00000023832	NM_009338	coding	chr17	12943041	12960725	DOWN	-0.674062	4.1089	9.16342	0.00246901	0.0244072	50	0	0.0880558	0
Cdca7	ENSMUSG00000055612	NM_025866	coding	chr2	72476218	72486890	NS	-0.673626	3.56996	4.41041	0.0357202	0.15478	304	43.5	0.391849	0.154821
Spag5	ENSMUSG00000002055	NM_017407	coding	chr11	78301590	78322454	NS	-0.672843	5.68912	2.70665	0.0999304	0.301518	262	18.5	0.28482	0.0195423
Snora16a	ENSMUSG00000105911	NR_029412	non coding	chr4	132309464	132309600	NS	-0.672426	0.322621	2.29099	0.130127	0.354036	15.5	1	0.5	0.328467
Nfatc2	ENSMUSG00000027544	NM_001136073	coding	chr2	168476412	168590191	DOWN	-0.671636	5.37326	7.92003	0.00488905	0.0398458	1755	93	0.38385	0.0477293
Anln	ENSMUSG00000036777	NM_028390	coding	chr9	22331213	22389206	NS	-0.668939	7.10362	3.30656	0.0690037	0.236019	1039.5	63.5	0.250564	0.0170961
Skp2	ENSMUSG00000054115	NM_013787	coding	chr15	9111984	9140451	NS	-0.668762	3.62478	4.42687	0.0353773	0.153776	619.5	60	0.333545	0.0563292
Pkp4	ENSMUSG00000026991	NM_026361	coding	chr2	59160849	59355205	DOWN	-0.666708	8.07618	9.61833	0.00192645	0.0203903	8989	826	0.558163	0.148789
Rfc4	ENSMUSG00000022881	NM_145480	coding	chr16	23113947	23127730	DOWN	-0.664862	4.67603	9.58769	0.00195886	0.0206144	139	2	0.287531	0.0239579
Cdc7	ENSMUSG00000029283	NM_001271566	coding	chr5	106964560	106984439	DOWN	-0.664305	4.36155	7.88994	0.00497104	0.0403124	172.5	5.5	0.223882	0.0178261
Xirp1	ENSMUSG00000079243	NM_011724	coding	chr9	120013754	120023598	DOWN	-0.664193	8.76647	12.7267	0.000360477	0.00574181	986	58.5	0.749695	0.279562
Fam122b	ENSMUSG00000036022	NM_001166365	coding	chrX	53243414	53269805	DOWN	-0.662406	5.70885	12.4901	0.000409116	0.00634329	211.5	0	0.250596	0
Usp10	ENSMUSG00000031826	NM_009462	coding	chr8	119910851	119957557	DOWN	-0.661979	6.1291	16.361	5.23508e-05	0.00138876	1677	202.5	0.561842	0.171564
Pole2	ENSMUSG00000020974	NM_011133	coding	chr12	69201778	69228190	NS	-0.661855	3.09094	3.89297	0.0484885	0.189227	70	0	0.09698	0
Faap100	ENSMUSG00000025384	NM_027980	coding	chr11	120369561	120378746	DOWN	-0.661194	5.55657	10.218	0.00139075	0.0160269	171.5	10.5	0.512462	0.0450051
Bcl11a	ENSMUSG00000000861	NM_001159289	coding	chr11	24078055	24173558	NS	-0.660976	4.80779	5.68311	0.0171289	0.0935523	3541	257	0.649472	0.124422
Map3k20	ENSMUSG00000004085	NM_023057	coding	chr2	72285636	72442610	DOWN	-0.66085	8.03343	12.2611	0.000462508	0.00696612	6130.5	408	0.464039	0.10309
Hipk3	ENSMUSG00000027177	NM_001145824	coding	chr2	104426481	104494489	DOWN	-0.660665	8.87565	10.1019	0.00148113	0.0168175	8175.5	777.5	0.654864	0.337603
Foxp1	ENSMUSG00000030067	NM_053202	coding	chr6	98925341	99435345	DOWN	-0.660008	5.56517	12.7655	0.000353079	0.0056485	7425.5	1346.5	0.368951	0.112114
Troap	ENSMUSG00000032783	NM_001162506	coding	chr15	99074972	99083409	NS	-0.659215	4.53823	2.529	0.111771	0.323282	112	5.5	0.379174	0.0459536
Plcl2	ENSMUSG00000038910	NM_013880	coding	chr17	50509546	50688494	DOWN	-0.658995	5.04748	8.13676	0.00433768	0.0364246	3783	390.5	0.464603	0.0990383
Camta1	ENSMUSG00000014592	NM_001081557	coding	chr4	151059522	151861768	DOWN	-0.658572	7.17818	15.4606	8.42423e-05	0.00200297	4948	110	0.053351	0
Atic	ENSMUSG00000026192	NM_026195	coding	chr1	71557155	71579403	DOWN	-0.658291	6.19311	12.0812	0.000509337	0.00748695	152	0	0.220355	0
Ttf2	ENSMUSG00000033222	NM_001013026	coding	chr3	100938859	100969663	DOWN	-0.656751	4.42546	8.9202	0.00282033	0.026693	23.5	0	0.0228379	0
Stard5	ENSMUSG00000046027	NM_023377	coding	chr7	83632016	83642328	DOWN	-0.656204	4.60992	8.16367	0.00427379	0.0360325	226.5	18.5	0.244248	0.041523
Cenpf	ENSMUSG00000026605	NM_001081363	coding	chr1	189640613	189688086	NS	-0.65501	7.00145	3.42726	0.0641283	0.226145	805	29	0.342874	0
Racgap1	ENSMUSG00000023015	NM_012025	coding	chr15	99620495	99651656	NS	-0.654975	6.88938	2.50862	0.113225	0.325582	1254	116.5	0.415119	0.113892
Ndufab1	ENSMUSG00000030869	NM_028177	coding	chr7	122088043	122101848	NS	-0.65416	2.61876	4.41818	0.035558	0.154376	761.5	50	0.568157	0.0988231
Ppif	ENSMUSG00000021868	NM_134084	coding	chr14	25694169	25700466	DOWN	-0.65399	7.53031	12.0981	0.000504732	0.0074267	330.5	20	0.616627	0.161758
Smc4	ENSMUSG00000034349	NM_133786	coding	chr3	69004971	69034623	NS	-0.65346	7.64284	5.8925	0.0152055	0.0864927	1614.5	167	0.50614	0.136619
Tmeff1	ENSMUSG00000028347	NM_021436	coding	chr4	48585192	48663131	DOWN	-0.653256	4.89028	8.78678	0.00303422	0.0281966	1493.5	139	0.43803	0.0809218
Sort1	ENSMUSG00000068747	NM_001271599	coding	chr3	108284063	108361519	DOWN	-0.652635	7.26927	11.2412	0.000800028	0.0104509	1275	115	0.31575	0.0694369
Ccnd3	ENSMUSG00000034165	NM_001081635	coding	chr17	47505050	47599688	DOWN	-0.650917	7.15213	12.7234	0.000361105	0.00574556	623.5	24.5	0.188898	0.0117708
Dusp9	ENSMUSG00000031383	NM_029352	coding	chrX	73639440	73643514	NS	-0.650891	0.793881	2.15404	0.142195	0.371422	0	2.5	0	0.0472412
Usp25	ENSMUSG00000022867	NM_013918	coding	chr16	77014068	77116780	DOWN	-0.650194	6.65222	11.3103	0.000770763	0.0101683	2453	143	0.361765	0.040228
Stip1	ENSMUSG00000024966	NM_016737	coding	chr19	7020695	7040026	DOWN	-0.650157	7.64708	14.14	0.000169698	0.00333263	492	18.5	0.368057	0.0082529
Phlpp1	ENSMUSG00000044340	NM_133821	coding	chr1	106171868	106394245	DOWN	-0.649061	5.53394	12.5675	0.000392513	0.00617167	10159.5	1063.5	0.523564	0.170815
Mms22l	ENSMUSG00000045751	NM_199467	coding	chr4	24496461	24602948	NS	-0.648602	4.30189	4.35312	0.0369413	0.158039	481	0	0.142286	0
Tuba1b	ENSMUSG00000023004	NM_011654	coding	chr15	98931430	98934390	NS	-0.647775	6.39093	6.93494	0.00845279	0.0579451	181	14.5	0.671601	0.135466
Kif24	ENSMUSG00000028438	NM_024241	coding	chr4	41390747	41464848	NS	-0.647658	2.51431	4.39642	0.0360144	0.15562	269	47.5	0.128246	0.026894
Dhfr	ENSMUSG00000021707	NM_010049	coding	chr13	92354782	92389053	DOWN	-0.64754	4.90646	9.15597	0.00247908	0.0244409	48	0	0.0389769	0
Mtus2	ENSMUSG00000029651	NM_029920	coding	chr5	147957319	148316065	DOWN	-0.647388	8.86466	8.6169	0.00333059	0.0301147	2067.5	25	0.0887691	0.0053353
Recql4	ENSMUSG00000033762	NM_058214	coding	chr15	76703552	76710559	NS	-0.647329	2.62048	4.41019	0.0357249	0.15478	2	0	0.0159377	0
Pbk	ENSMUSG00000022033	NM_023209	coding	chr14	65805910	65817822	NS	-0.646588	4.77824	2.76213	0.0965199	0.294968	386	24	0.566369	0.0950274
Nnt	ENSMUSG00000116207	NM_008710	coding	chr13	119334316	119409011	DOWN	-0.645645	9.52091	13.7961	0.000203761	0.00380787	1089.5	0	0.352121	0
Celsr1	ENSMUSG00000016028	NM_009886	coding	chr15	85898757	86033777	NS	-0.645251	6.10881	6.42438	0.0112564	0.0704787	1365.5	146	0.308202	0.0574829
Mcm4	ENSMUSG00000022673	NM_008565	coding	chr16	15623896	15637400	NS	-0.64404	6.05214	7.25478	0.00707126	0.051177	87.5	0	0.184094	0.0110338
Ppih	ENSMUSG00000060288	NM_001110129	coding	chr4	119306289	119320523	NS	-0.643333	2.1087	3.51228	0.0609156	0.218759	14.5	0	0.0238594	0.00029215
Cluh	ENSMUSG00000020741	NM_001081158	coding	chr11	74649494	74670847	DOWN	-0.643168	9.11353	7.94684	0.00481715	0.0394536	1078	60	0.649956	0.125182
Rrp12	ENSMUSG00000035049	NM_199447	coding	chr19	41862850	41896153	NS	-0.643015	4.864	5.68721	0.017089	0.0934388	49	0	0.0335354	0
Gins2	ENSMUSG00000031821	NM_178856	coding	chr8	120581265	120589075	NS	-0.642357	3.97499	5.49311	0.0190915	0.100637	153	7	0.429864	0.0271739
Fasn	ENSMUSG00000025153	NM_007988	coding	chr11	120805957	120824547	DOWN	-0.640932	7.44709	10.3193	0.00131643	0.0153514	185.5	4	0.206074	0.00168435
Tmem97	ENSMUSG00000037278	NM_133706	coding	chr11	78541816	78550735	NS	-0.640774	3.7809	5.91289	0.0150305	0.085818	198.5	23	0.542015	0.145129
Ezr	ENSMUSG00000052397	NM_009510	coding	chr17	6738130	6782780	DOWN	-0.64027	7.8257	13.3096	0.000264054	0.00452531	2235.5	200	0.607947	0.209861
Tuba1c	ENSMUSG00000043091	NM_009448	coding	chr15	99029890	99038105	NS	-0.640225	4.93662	4.33844	0.0372611	0.158955	366.5	34.5	0.668613	0.125669
Frmpd1	ENSMUSG00000035615	NM_001081172	coding	chr4	45184905	45285936	NS	-0.6402	3.04409	3.76764	0.0522534	0.198385	264.5	29.5	0.111951	0.0121015
Wdr76	ENSMUSG00000027242	NM_030234	coding	chr2	121506722	121544859	DOWN	-0.640171	4.64251	9.85767	0.00169125	0.0185848	460	13.5	0.29232	0.0113404
Akap6	ENSMUSG00000061603	NM_198111	coding	chr12	52699382	53151015	DOWN	-0.640107	7.94878	8.45321	0.00364401	0.0320874	6719	112.5	0.242956	0.00167135
Hspd1	ENSMUSG00000025980	NM_010477	coding	chr1	55077833	55087932	DOWN	-0.639928	8.09351	10.608	0.00112602	0.0137085	541.5	32	0.542655	0.102555
Kif11	ENSMUSG00000012443	NM_010615	coding	chr19	37376402	37421859	NS	-0.639333	6.56883	3.19637	0.0738017	0.246826	1341.5	96.5	0.441912	0.07407
Grwd1	ENSMUSG00000053801	NM_153419	coding	chr7	45825222	45830789	DOWN	-0.639205	4.60221	11.4009	0.000734103	0.00981704	44	0	0.298672	0
Tmem50b	ENSMUSG00000022964	NM_030018	coding	chr16	91574507	91597680	DOWN	-0.638492	6.04879	10.9207	0.000950951	0.0119746	276	4.5	0.314985	0.0112027
Sorbs2	ENSMUSG00000031626	NM_001205219	coding	chr8	45507787	45827906	DOWN	-0.638104	9.88345	15.1553	9.90175e-05	0.00221769	18413.5	1216	0.483021	0.146202
Jpt2	ENSMUSG00000024165	NM_198937	coding	chr17	24942469	24960623	NS	-0.637579	5.13582	5.38588	0.0203004	0.10521	223.5	0.5	0.253255	0.0012892
Pam16	ENSMUSG00000014301	NM_025571	coding	chr16	4616465	4624946	NS	-0.635503	0.354338	1.84932	0.173863	0.419295	303.5	39.5	0.650968	0.234663
Msh6	ENSMUSG00000005370	NM_010830	coding	chr17	87975049	87990892	DOWN	-0.635091	5.22737	9.47389	0.00208416	0.0215457	369.5	32	0.590076	0.123239
Prox1	ENSMUSG00000010175	NM_008937	coding	chr1	190121776	190170680	NS	-0.635048	6.25576	6.59981	0.010199	0.0657087	2260	68.5	0.639189	0.053768
Cyp39a1	ENSMUSG00000023963	NM_018887	coding	chr17	43667424	43751431	NS	-0.634826	5.132	4.90027	0.0268526	0.127237	989	66	0.276542	0.0255871
Gart	ENSMUSG00000022962	NM_010256	coding	chr16	91621396	91646972	DOWN	-0.634382	6.42788	13.0092	0.000309957	0.00513794	218.5	0	0.150755	0
Slf1	ENSMUSG00000021597	NM_134071	coding	chr13	77043087	77135468	DOWN	-0.633246	4.74134	8.2138	0.00415731	0.0353757	563.5	0	0.125317	0
Cux2	ENSMUSG00000042589	NM_007804	coding	chr5	121860215	122047825	NS	-0.633214	4.22207	6.44604	0.01112	0.0699854	1182	90.5	0.256995	0.0240868
Cdan1	ENSMUSG00000027284	NM_026891	coding	chr2	120716153	120731517	DOWN	-0.631867	5.49959	10.0893	0.00149134	0.0169072	2006.5	163.5	0.283695	0.0399739
Mfhas1	ENSMUSG00000070056	NM_001081279	coding	chr8	35587797	35679449	DOWN	-0.63174	6.38929	9.01907	0.00267178	0.025668	4958.5	532.5	0.66243	0.257463
Knl1	ENSMUSG00000027326	NM_029617	coding	chr2	119047118	119104121	NS	-0.63166	4.85019	4.23969	0.0394893	0.165336	932.5	17.5	0.112858	0
Gga2	ENSMUSG00000030872	NM_028758	coding	chr7	121986721	122021198	DOWN	-0.631227	7.14533	13.2971	0.000265822	0.00455031	862	34.5	0.40206	0.0304484
Ptpn4	ENSMUSG00000026384	NM_019933	coding	chr1	119658092	119837071	NS	-0.631045	4.1507	4.85581	0.0275531	0.129056	3872.5	265.5	0.281795	0.0449427
Polq	ENSMUSG00000034206	NM_029977	coding	chr16	37011785	37095417	NS	-0.630941	3.83259	2.91528	0.0877439	0.277534	72.5	0	0.0291754	0
Pcna	ENSMUSG00000027342	NM_011045	coding	chr2	132249285	132253180	DOWN	-0.629723	5.3389	8.83189	0.00296012	0.0276768	174.5	26.5	0.595473	0.227908
Gmnn	ENSMUSG00000006715	NM_020567	coding	chr13	24751844	24761937	DOWN	-0.629253	5.54924	13.165	0.000285233	0.00481515	239	21	0.467507	0.0782816
Ncaph	ENSMUSG00000034906	NM_144818	coding	chr2	127103809	127133954	NS	-0.628955	5.40505	2.63594	0.10447	0.310302	456.5	11	0.20973	0.00127715
Bub1	ENSMUSG00000027379	NM_001113179	coding	chr2	127800199	127831859	NS	-0.628346	5.93072	2.84822	0.091475	0.284599	105	0	0.0219718	0
Psrc1	ENSMUSG00000068744	NM_001190161	coding	chr3	108383803	108388231	NS	-0.628271	3.36506	2.54237	0.110829	0.321506	23.5	7	0.235374	0.0637378
Plce1	ENSMUSG00000024998	NM_019588	coding	chr19	38524196	38785100	NS	-0.627947	6.4071	7.05211	0.0079172	0.0555985	3450.5	229	0.298889	0.0398145
Gm5105	ENSMUSG00000049349	NR_037975	non coding	chr3	138048760	138067388	NS	-0.627424	3.54958	4.58001	0.032347	0.144278	462.5	18	0.479305	0.0601246
Nxn	ENSMUSG00000020844	NM_008750	coding	chr11	76257225	76399141	DOWN	-0.625008	4.57582	8.33639	0.00388586	0.0336316	1770.5	427.5	0.392556	0.143713
Fgl2	ENSMUSG00000039899	NM_008013	coding	chr5	21372672	21378386	NS	-0.624768	7.17794	5.00274	0.0253072	0.122487	277	16	0.69789	0.089133
Tma7	ENSMUSG00000091537	NM_183250	coding	chr9	109077987	109082381	NS	-0.624607	3.1338	2.55907	0.109663	0.318881	193	0	0.464089	0
Hmmr	ENSMUSG00000020330	NM_013552	coding	chr11	40701387	40733437	NS	-0.624383	6.37819	3.36076	0.0667671	0.23139	494.5	5.5	0.241725	0
Fen1	ENSMUSG00000024742	NM_001271614	coding	chr19	10199131	10203943	NS	-0.623993	4.88809	5.97394	0.0145188	0.0836992	164.5	19	0.590413	0.157106
Zfp367	ENSMUSG00000044934	NM_175494	coding	chr13	64133056	64153199	NS	-0.62182	5.86524	6.14101	0.0132082	0.0786112	979.5	114.5	0.544761	0.192296
Epn3	ENSMUSG00000010080	NM_027984	coding	chr11	94489598	94499974	NS	-0.621244	5.69802	5.69751	0.016989	0.0931349	221.5	4.5	0.445933	0.0255397
Psd4	ENSMUSG00000026979	NM_177611	coding	chr2	24385396	24408729	NS	-0.619789	2.60034	1.43079	0.231635	0.494703	0	4.5	0	0.0107124
Itpr2	ENSMUSG00000030287	NM_019923	coding	chr6	146108298	146502223	DOWN	-0.619387	5.33406	9.66461	0.00187852	0.019984	2831	99.5	0.175474	0.00699505
Kif4	ENSMUSG00000034311	NM_008446	coding	chrX	100626064	100727271	NS	-0.618982	5.91363	2.76024	0.0966337	0.294968	748.5	12	0.255568	0.00446895
Kcnn2	ENSMUSG00000054477	NM_080465	coding	chr18	45560153	45685883	NS	-0.618568	3.74914	6.01296	0.0142012	0.0824748	6038	376	0.379883	0.0393861
Npas4	ENSMUSG00000045903	NM_153553	coding	chr19	4984354	4989971	NS	-0.618552	1.39883	0.956632	0.328037	0.595341	0	0	0	0
Shroom2	ENSMUSG00000045180	NM_172441	coding	chrX	152609508	152769461	NS	-0.618359	3.84649	6.94847	0.00838912	0.0576703	1392.5	226	0.361903	0.0685777
Tshz1	ENSMUSG00000046982	NM_001081300	coding	chr18	84011626	84086562	DOWN	-0.618242	5.69458	10.1725	0.0014255	0.016293	2121	297.5	0.589524	0.175204
Psd3	ENSMUSG00000030465	NM_030263	coding	chr8	67689081	67910946	DOWN	-0.617738	5.62531	8.14504	0.00431792	0.036321	2234	756.5	0.0920937	0.0648978
Ppp1r13l	ENSMUSG00000040734	NM_001010836	coding	chr7	19361215	19378533	DOWN	-0.617644	6.18797	7.66153	0.00564107	0.0440418	356.5	2	0.393027	0
Trabd	ENSMUSG00000015363	NM_026485	coding	chr15	89076063	89087075	DOWN	-0.616877	6.59118	9.05524	0.00261944	0.0253143	385.5	17.5	0.51464	0.0405721
Isoc1	ENSMUSG00000024601	NM_025478	coding	chr18	58659481	58679570	DOWN	-0.616629	6.83359	10.8256	0.00100106	0.0124952	542	28.5	0.481366	0.0662105
Wasf1	ENSMUSG00000019831	NM_031877	coding	chr10	40883533	40938569	NS	-0.61644	3.45982	4.90312	0.0268083	0.12711	666	109.5	0.316892	0.0887359
Gsn	ENSMUSG00000026879	NM_001206367	coding	chr2	35256358	35307902	DOWN	-0.615689	8.80696	8.85599	0.00292128	0.0274361	1531	51.5	0.426902	0.056112
Rassf8	ENSMUSG00000030259	NM_027760	coding	chr6	145808382	145817584	DOWN	-0.615518	5.10237	7.60818	0.0058104	0.044886	4974.5	386.5	0.694916	0.206627
Slfn9	ENSMUSG00000069793	NM_172796	coding	chr11	82980302	82991830	NS	-0.615057	3.76289	4.62055	0.0315911	0.141942	147.5	3	0.317163	0.0035712
Ddx39	ENSMUSG00000005481	NM_197982	coding	chr8	83715176	83723351	DOWN	-0.614916	6.20248	9.77481	0.00176919	0.0191826	404.5	43	0.422841	0.0847561
Rpa1	ENSMUSG00000000751	NM_001164223	coding	chr11	75300258	75348383	DOWN	-0.614197	7.04636	12.4759	0.000412244	0.00637934	876	63.5	0.362676	0.0515162
Uty	ENSMUSG00000068457	NM_009484	coding	chrY	1097143	1245738	NS	-0.611882	4.61657	0.439222	0.507498	0.745786	1568.5	0	0.290066	0
Nkx2-5	ENSMUSG00000015579	NM_008700	coding	chr17	26838664	26841565	NS	-0.611714	7.10661	4.57605	0.0324218	0.144436	647.5	51	0.706824	0.374173
Cdca3	ENSMUSG00000023505	NM_013538	coding	chr6	124830175	124833701	NS	-0.611702	6.12345	1.80979	0.178534	0.426522	82.5	5	0.431047	0.0577618
Gtpbp1	ENSMUSG00000042535	NM_013818	coding	chr15	79690895	79721479	DOWN	-0.611601	6.36963	14.2102	0.000163478	0.00324963	485.5	34.5	0.266607	0.0469724
Cpne5	ENSMUSG00000024008	NM_153166	coding	chr17	29156520	29237790	NS	-0.610791	2.85562	2.70118	0.100274	0.302244	18.5	8	0.0125889	0.00788625
Akap1	ENSMUSG00000018428	NM_001042541	coding	chr11	88830791	88864586	DOWN	-0.610458	7.75456	7.83081	0.0051363	0.0413327	2153.5	125.5	0.670114	0.149977
Pdzd8	ENSMUSG00000074746	NM_001033222	coding	chr19	59296083	59345780	DOWN	-0.610399	5.81246	11.5812	0.00066621	0.00913129	1940.5	288.5	0.545038	0.200924
Nfkb1	ENSMUSG00000028163	NM_008689	coding	chr3	135584654	135691547	DOWN	-0.610064	5.89453	14.5198	0.00013869	0.00285356	2621	256.5	0.39728	0.0759124
Mex3a	ENSMUSG00000074480	NM_001029890	coding	chr3	88532394	88541394	NS	-0.609934	4.87964	4.88305	0.0271217	0.127852	214	28.5	0.612309	0.171851
Lrpprc	ENSMUSG00000024120	NM_028233	coding	chr17	84705246	84790786	DOWN	-0.609686	8.03681	7.455	0.00632606	0.0474548	1032	0.5	0.215465	0
Dnaaf2	ENSMUSG00000020973	NM_027269	coding	chr12	69189837	69198429	NS	-0.609533	3.35882	5.31354	0.0211603	0.108383	303	17.5	0.481055	0.0725677
Got1	ENSMUSG00000025190	NM_010324	coding	chr19	43499752	43524605	NS	-0.609367	8.9766	6.82051	0.00901166	0.0606994	1222	45	0.632131	0.0681983
Cavin4	ENSMUSG00000028348	NM_026509	coding	chr4	48663513	48673492	NS	-0.608034	5.72068	5.45069	0.0195607	0.10263	331.5	10.5	0.493543	0.056462
Osbpl8	ENSMUSG00000020189	NM_175489	coding	chr10	111164801	111297247	NS	-0.607703	7.90368	5.957	0.0146589	0.0843618	10243	727.5	0.599669	0.183976
Pms1	ENSMUSG00000026098	NM_153556	coding	chr1	53189188	53296996	NS	-0.607578	2.99119	3.88603	0.0486895	0.189815	225.5	45	0.0818866	0.0186679
Gapdh	ENSMUSG00000057666	NM_008084	coding	chr6	125161851	125165583	NS	-0.606961	2.21688	3.3437	0.0674627	0.232968	320	19	0.64149	0.138333
Sh3kbp1	ENSMUSG00000040990	NM_001135727	coding	chrX	159627407	159975917	DOWN	-0.606952	8.45038	7.43183	0.006408	0.0477913	2631	233.5	0.267651	0.0371367
Cep152	ENSMUSG00000068394	NM_001081091	coding	chr2	125563087	125625113	NS	-0.606813	3.55324	4.05241	0.0441084	0.17762	208	0	0.0608454	0
Mdn1	ENSMUSG00000058006	NM_001081392	coding	chr4	32657118	32775217	DOWN	-0.606714	5.2875	8.03588	0.00458597	0.0380952	141.5	0	0.0094116	0
Ogdh	ENSMUSG00000020456	NM_001252282	coding	chr11	6291596	6359094	DOWN	-0.606615	10.3185	10.5844	0.00114049	0.0138272	1908	63	0.434349	0.0189124
Oip5	ENSMUSG00000072980	NM_001042653	coding	chr2	119609531	119618505	NS	-0.606267	3.04863	2.98106	0.0842439	0.270606	122	5.5	0.392107	0.0319826
Hmgb2	ENSMUSG00000054717	NM_008252	coding	chr8	57511842	57515999	NS	-0.604818	4.65212	2.78131	0.0953701	0.292664	288	20	0.553017	0.171268
Snord32a	ENSMUSG00000065219	NR_000002	non coding	chr7	45127382	45127463	NS	-0.604407	-0.263969	1.25499	0.262602	0.528073	19	2.5	0.542168	0.801205
Esrrg	ENSMUSG00000026610	NM_001243792	coding	chr1	187609005	188214884	NS	-0.604205	5.92487	7.26805	0.0070192	0.0509256	11476.5	921.5	0.495364	0.076337
Tacc3	ENSMUSG00000037313	NM_001040435	coding	chr5	33658146	33672197	NS	-0.603848	6.04729	2.30237	0.129176	0.352331	191.5	6	0.141652	0
Ciao2b	ENSMUSG00000031879	NM_026753	coding	chr8	104639838	104641728	DOWN	-0.603264	6.13371	12.9517	0.000319629	0.00526257	132.5	10.5	0.697839	0.221334
Ctc1	ENSMUSG00000020898	NM_001013256	coding	chr11	69015910	69036473	NS	-0.60296	6.11755	7.20971	0.00725102	0.0521433	274.5	4	0.24566	0
Arhgap32	ENSMUSG00000041444	NM_001195632	coding	chr9	32116135	32265511	NS	-0.602123	5.1085	7.02558	0.00803535	0.0562112	2161.5	296.5	0.365683	0.0852204
Gdpd5	ENSMUSG00000035314	NM_201352	coding	chr7	99381548	99460984	DOWN	-0.601811	6.13563	10.183	0.00141739	0.0162539	793.5	86.5	0.309337	0.0538937
Mef2d	ENSMUSG00000001419	NM_133665	coding	chr3	88142394	88169167	DOWN	-0.601332	6.73885	8.48294	0.00358493	0.031777	1708	145.5	0.684889	0.210735
Ect2	ENSMUSG00000027699	NM_007900	coding	chr3	27097221	27153854	NS	-0.601267	6.18135	2.26367	0.13244	0.357149	931.5	0.5	0.365463	0.00087365
Pprc1	ENSMUSG00000055491	NM_001081214	coding	chr19	46056538	46072909	NS	-0.600873	5.38166	4.17473	0.0410312	0.169644	611	43	0.333036	0.0339457
E2f3	ENSMUSG00000016477	NM_010093	coding	chr13	29906574	29986063	DOWN	-0.600671	5.09328	9.74549	0.00179763	0.0194049	3552	449.5	0.653242	0.234504
Tedc1	ENSMUSG00000037466	NM_134041	coding	chr12	113156420	113165458	NS	-0.600592	3.60135	2.48818	0.114704	0.328332	26.5	0.5	0.158807	0.0154757
Mef2c	ENSMUSG00000005583	NM_001170537	coding	chr13	83504033	83667079	DOWN	-0.600349	7.02567	9.971	0.00159025	0.0178084	6225	924	0.44125	0.195855
Haus8	ENSMUSG00000035439	NM_001163042	coding	chr8	71251123	71272590	DOWN	-0.599893	5.85663	7.75157	0.00536659	0.0426017	278.5	18	0.248482	0.015016
Pold1	ENSMUSG00000038644	NM_011131	coding	chr7	44532743	44548815	DOWN	-0.598957	5.52631	8.14299	0.00432281	0.0363413	110.5	2	0.206191	0.0109601
Txnrd1	ENSMUSG00000020250	NM_001042513	coding	chr10	82859205	82897724	DOWN	-0.598752	6.46551	10.1484	0.00144427	0.0164626	696.5	56.5	0.210023	0.0346993
Gcat	ENSMUSG00000006378	NM_001161712	coding	chr15	79030873	79042531	NS	-0.598379	2.97676	4.60778	0.0318272	0.142653	6	0	0.050067	0
Slx4ip	ENSMUSG00000027281	NM_001038641	coding	chr2	136899350	137069778	NS	-0.597977	2.18029	3.22212	0.0726494	0.244329	938.5	262.5	0.198956	0.0785856
Smpd4	ENSMUSG00000005899	NM_001164609	coding	chr16	17619353	17644830	DOWN	-0.597452	5.92481	13.8518	0.000197806	0.00372028	113.5	0	0.169636	0
Hsph1	ENSMUSG00000029657	NM_013559	coding	chr5	149616844	149636315	NS	-0.59677	5.7166	1.21199	0.270939	0.536957	59	1.5	0.110684	0.0033273
E130308A19Rik	ENSMUSG00000045071	NM_001015681	coding	chr4	59626326	59754303	NS	-0.595919	4.05429	6.0012	0.0142961	0.082816	2915	447.5	0.478973	0.150771
Stard7	ENSMUSG00000027367	NM_139308	coding	chr2	127270228	127298934	DOWN	-0.595634	8.32504	7.38739	0.00656827	0.0483754	1688.5	133	0.596813	0.153317
Qser1	ENSMUSG00000074994	NM_001123327	coding	chr2	104754796	104816696	DOWN	-0.595533	6.1735	12.5802	0.000389855	0.00613645	1690.5	156	0.368371	0.0888229
Usp2	ENSMUSG00000032010	NM_016808	coding	chr9	44069428	44095627	DOWN	-0.594185	6.93626	8.19173	0.00420817	0.035636	1536.5	69	0.710036	0.115513
Tiam1	ENSMUSG00000002489	NM_001145886	coding	chr16	89787110	89974699	NS	-0.594017	3.74615	5.84497	0.0156217	0.0878719	1298.5	263.5	0.158548	0.0383377
Ska3	ENSMUSG00000021965	NM_198605	coding	chr14	57806560	57826163	NS	-0.593959	3.8749	2.11714	0.145659	0.376087	413.5	20	0.46749	0.0332229
Ercc8	ENSMUSG00000021694	NM_028042	coding	chr13	108158737	108194981	NS	-0.593918	3.89219	5.71891	0.0167831	0.0923859	49	1.5	0.0322788	0.00615545
Gpd2	ENSMUSG00000026827	NM_001145820	coding	chr2	57237677	57370719	DOWN	-0.593605	4.66808	8.96453	0.00275271	0.0262321	251	102	0.0736258	0.0397227
Plk1	ENSMUSG00000030867	NM_011121	coding	chr7	122159436	122169875	NS	-0.593517	5.5962	1.50676	0.219634	0.479302	225	23	0.483564	0.0916625
Midn	ENSMUSG00000035621	NM_021565	coding	chr10	80148289	80158367	DOWN	-0.593447	7.30162	10.69	0.00107718	0.0132347	392	44	0.632811	0.206894
Pde4d	ENSMUSG00000021699	NM_011056	coding	chr13	108654176	109955969	DOWN	-0.592877	5.74185	7.39852	0.00652777	0.0482717	5044.5	855	0.0407549	0.0245861
Noct	ENSMUSG00000023087	NM_009834	coding	chr3	51224446	51251654	DOWN	-0.592745	4.71888	7.63001	0.00574049	0.0445571	929.5	73.5	0.453379	0.0993273
Actg1	ENSMUSG00000062825	NM_009609	coding	chr11	120345689	120348484	NS	-0.590368	4.91019	5.28079	0.0215619	0.109375	246.5	36.5	0.766912	0.431826
Tmem177	ENSMUSG00000036975	NM_175106	coding	chr1	119907898	119913168	NS	-0.590156	4.24605	6.30861	0.0120153	0.0735663	91.5	12	0.559033	0.126246
Bag3	ENSMUSG00000030847	NM_013863	coding	chr7	128523582	128546979	NS	-0.589633	7.24912	4.87537	0.0272426	0.128159	1754	152	0.698708	0.258046
Elovl5	ENSMUSG00000032349	NM_134255	coding	chr9	77917364	77984519	DOWN	-0.589367	5.96936	11.5863	0.000664392	0.00911752	2312	364.5	0.594274	0.232228
Nek2	ENSMUSG00000026622	NM_010892	coding	chr1	191821472	191833049	NS	-0.589353	5.06161	1.89378	0.168776	0.411296	73	1.5	0.189584	0.00491085
Zswim5	ENSMUSG00000033948	NM_001029912	coding	chr4	116877401	116989105	NS	-0.588898	2.70213	3.47744	0.0622111	0.221837	424	87.5	0.138628	0.0434225
Sec31a	ENSMUSG00000035325	NM_026969	coding	chr5	100361648	100416234	DOWN	-0.588155	8.0454	11.8471	0.000577497	0.00821715	1394.5	78.5	0.393288	0.0378119
Suclg2	ENSMUSG00000061838	NM_011507	coding	chr6	95474133	95718837	DOWN	-0.587902	6.41779	11.0788	0.000873226	0.011188	1777	221.5	0.214614	0.0384878
Prkaa2	ENSMUSG00000028518	NM_178143	coding	chr4	105029649	105109898	DOWN	-0.587395	8.47154	7.48004	0.00623866	0.0472002	6998.5	400	0.615588	0.185591
Agl	ENSMUSG00000033400	NM_001081326	coding	chr3	116739998	116808166	DOWN	-0.587178	9.07842	7.63891	0.00571225	0.0443614	2092	7	0.416684	0
Ttn	ENSMUSG00000051747	NM_028004	coding	chr2	76703983	76982547	NS	-0.587093	11.9237	4.39391	0.0360675	0.155758	11184.5	88.5	0.612488	0.0140378
Luzp1	ENSMUSG00000001089	NM_024452	coding	chr4	136469760	136549318	DOWN	-0.58669	6.64889	7.8053	0.00520933	0.04176	6399	743.5	0.671571	0.293437
Arhgap33	ENSMUSG00000036882	NM_178252	coding	chr7	30522225	30535009	NS	-0.58618	4.77766	3.34658	0.0673449	0.232842	49.5	0	0.172497	0
Ccnf	ENSMUSG00000072082	NM_007634	coding	chr17	24223231	24251409	NS	-0.585993	4.35481	2.45221	0.117359	0.333139	349.5	18.5	0.280517	0.0323522
Llgl2	ENSMUSG00000020782	NM_001252532	coding	chr11	115824057	115855780	NS	-0.585175	5.01728	7.30225	0.00688683	0.0502386	429.5	7.5	0.387385	0.0121486
Sgo2a	ENSMUSG00000026039	NM_199007	coding	chr1	57995973	58026277	NS	-0.585112	5.62188	3.82446	0.0505096	0.193922	688	50.5	0.483444	0.0591065
Snora70	ENSMUSG00000064981	NR_002899	non coding	chrX	74272491	74272620	NS	-0.585109	0.356522	1.13189	0.287372	0.555417	4.5	0.5	0.569343	0.00364965
Ncapg2	ENSMUSG00000042029	NM_133762	coding	chr12	116405401	116463531	NS	-0.585062	4.84598	4.62484	0.0315122	0.141762	126.5	0	0.0492285	0
Ehbp1	ENSMUSG00000042302	NM_001252515	coding	chr11	22005825	22286795	DOWN	-0.584932	7.59022	8.19105	0.00420976	0.035636	4877.5	240.5	0.319984	0.0293106
Pou2f1	ENSMUSG00000026565	NM_011137	coding	chr1	165865153	166002634	DOWN	-0.584909	4.54803	8.91676	0.00282566	0.0267262	4128.5	579.5	0.399894	0.138295
Extl2	ENSMUSG00000027963	NM_001163514	coding	chr3	116008296	116029016	DOWN	-0.584899	4.95051	8.76976	0.00306265	0.0283464	188	27	0.282079	0.0854287
Ears2	ENSMUSG00000030871	NM_026140	coding	chr7	122038820	122067063	DOWN	-0.584316	5.8772	9.27515	0.00232283	0.0232696	715	9.5	0.52361	0.0156901
Got2	ENSMUSG00000031672	NM_010325	coding	chr8	95864136	95888365	DOWN	-0.584273	8.68537	10.5944	0.0011343	0.0137823	1198	67	0.490866	0.103424
Tcf19	ENSMUSG00000050410	NM_001163763	coding	chr17	35512734	35516824	NS	-0.584177	5.21581	4.63034	0.0314114	0.141542	68.5	4.5	0.471401	0.0700318
Gja3	ENSMUSG00000048582	NM_001271623	coding	chr14	57034459	57057723	NS	-0.584047	5.52019	5.63005	0.0176552	0.0952911	545.5	38	0.583816	0.0895266
Aspdh	ENSMUSG00000038704	NM_026690	coding	chr7	44465434	44467751	NS	-0.58371	1.51201	2.42064	0.119746	0.33685	18.5	0	0.337205	0
Hcfc1	ENSMUSG00000031386	NM_008224	coding	chrX	73942794	73966315	DOWN	-0.582934	7.3834	11.5074	0.000693206	0.00942326	270.5	0	0.333616	0
Prim1	ENSMUSG00000025395	NM_008921	coding	chr10	128015214	128030030	NS	-0.582869	4.93198	5.9983	0.0143197	0.0828678	83	0	0.174143	0
Tanc1	ENSMUSG00000035168	NM_198294	coding	chr2	59612043	59846149	DOWN	-0.58246	6.01538	10.3743	0.00127781	0.0149964	7821.5	898.5	0.566612	0.16228
Stbd1	ENSMUSG00000047963	NM_175096	coding	chr5	92603050	92606579	NS	-0.581752	6.2983	3.82539	0.0504815	0.193914	103.5	3	0.726476	0.0567955
Gja1	ENSMUSG00000050953	NM_010288	coding	chr10	56377299	56390419	NS	-0.581427	9.87201	5.84736	0.0156004	0.087786	1533	131.5	0.452728	0.215276
Akap13	ENSMUSG00000066406	NM_029332	coding	chr7	75455533	75754609	DOWN	-0.58068	7.35608	8.29082	0.00398459	0.0342838	13253.5	1234	0.515389	0.157824
Mybpc3	ENSMUSG00000002100	NM_008653	coding	chr2	91118143	91136516	DOWN	-0.580502	12.2213	8.62995	0.0033068	0.0300005	1159.5	48	0.709601	0.123306
Pold2	ENSMUSG00000020471	NM_008894	coding	chr11	5872179	5878256	DOWN	-0.580424	5.98959	8.30489	0.00395386	0.0340994	74.5	2.5	0.324145	0.0184034
Col4a6	ENSMUSG00000031273	NM_053185	coding	chrX	141165402	141474076	NS	-0.579194	5.57794	7.10774	0.00767518	0.0543042	309.5	3.5	0.0553999	0.0022062
3425401B19Rik	ENSMUSG00000071540	NM_001195097	coding	chr14	32659118	32685272	NS	-0.578669	6.00166	6.11248	0.013423	0.0794287	799.5	23.5	0.535664	0.0347278
Bche	ENSMUSG00000027792	NM_009738	coding	chr3	73635808	73708415	NS	-0.578619	6.73376	4.85439	0.0275758	0.129095	1370	65	0.437038	0.0391417
Gna12	ENSMUSG00000000149	NM_010302	coding	chr5	140759943	140830431	DOWN	-0.578416	5.73638	10.3176	0.00131765	0.0153534	2642	437	0.633976	0.258025
Smyd5	ENSMUSG00000033706	NM_144918	coding	chr6	85431975	85446429	DOWN	-0.578163	4.86066	9.58612	0.00196054	0.0206173	170.5	17	0.294386	0.054821
Cenpi	ENSMUSG00000031262	NM_145924	coding	chrX	134308162	134362639	NS	-0.577938	4.79834	3.02055	0.0822156	0.266299	112	0	0.103151	0
Mir17hg	ENSMUSG00000089726	NR_029382	non coding	chr14	115044389	115046728	NS	-0.5775	2.5066	0.683687	0.40832	0.667564	239.5	27.5	0.704209	0.273838
Nrm	ENSMUSG00000059791	NM_134122	coding	chr17	35861317	35865400	NS	-0.577409	4.58824	4.36532	0.0366775	0.157511	61	5.5	0.502938	0.085557
Klhl13	ENSMUSG00000036782	NM_026167	coding	chrX	23219270	23365053	DOWN	-0.576434	6.3446	8.82897	0.00296486	0.0276858	1209	54.5	0.351803	0.0198234
Zgrf1	ENSMUSG00000051278	NM_197997	coding	chr3	127553488	127618023	NS	-0.575943	4.13387	5.39527	0.0201914	0.104856	206	0	0.0753855	0
Trp53bp2	ENSMUSG00000026510	NM_173378	coding	chr1	182409166	182462436	DOWN	-0.575893	5.53873	8.22118	0.00414043	0.0352572	1716.5	182	0.452479	0.107189
Rps6ka5	ENSMUSG00000021180	NM_153587	coding	chr12	100549777	100725028	NS	-0.575877	3.97174	5.5092	0.0189167	0.100075	1416	198	0.215951	0.0495058
Lin9	ENSMUSG00000058729	NM_001103182	coding	chr1	180641333	180690687	NS	-0.575838	4.00493	5.83933	0.0156718	0.0880188	438.5	29.5	0.150176	0.00837625
Xpo4	ENSMUSG00000021952	NM_020506	coding	chr14	57582270	57664956	NS	-0.575432	3.69857	4.44131	0.0350793	0.15284	1841.5	204	0.409362	0.0876521
Prdm11	ENSMUSG00000075028	NM_001177536	coding	chr2	92974905	93046144	NS	-0.57497	2.38463	3.3076	0.0689603	0.235925	852	61.5	0.342981	0.0330883
Lrrc39	ENSMUSG00000027961	NM_175413	coding	chr3	116562972	116583134	NS	-0.574767	7.42728	5.20322	0.022545	0.112802	605	0	0.52971	0
Slc5a6	ENSMUSG00000006641	NM_001177621	coding	chr5	31036035	31048562	NS	-0.574656	3.71988	4.9188	0.026566	0.126369	20.5	0	0.0568315	0
Insig1	ENSMUSG00000045294	NM_153526	coding	chr5	28071411	28078662	NS	-0.574464	5.0163	3.6653	0.0555567	0.206595	122.5	2.5	0.382945	0.0010274
Pard6g	ENSMUSG00000056214	NM_053117	coding	chr18	80046894	80119640	NS	-0.574131	3.45617	4.63858	0.0312608	0.141107	735.5	150	0.344185	0.0987423
Coq6	ENSMUSG00000021235	NM_172582	coding	chr12	84361967	84373796	DOWN	-0.574086	6.82474	10.6286	0.0011135	0.0136126	542.5	22.5	0.533732	0.0528006
Gphn	ENSMUSG00000047454	NM_172952	coding	chr12	78226654	78684769	DOWN	-0.573948	5.2225	9.64726	0.00189635	0.020159	1937	142.5	0.0783051	0.0136477
Pcdhgb4	ENSMUSG00000103585	NM_033576	coding	chr18	37720553	37841870	NS	-0.573734	2.7808	3.36922	0.0664251	0.231044	2453	230.5	0.524246	0.0788712
Aprt	ENSMUSG00000006589	NM_009698	coding	chr8	122574636	122576907	DOWN	-0.573334	5.57605	9.93095	0.00162522	0.0180485	54.5	6	0.643296	0.125934
Flvcr2	ENSMUSG00000034258	NM_145447	coding	chr12	85746538	85813585	NS	-0.573277	4.07583	2.68318	0.101413	0.304614	494	62.5	0.25195	0.0364819
Zadh2	ENSMUSG00000049090	NM_146090	coding	chr18	84088157	84097514	DOWN	-0.572825	7.06334	7.73699	0.00541008	0.0427848	477	28.5	0.678586	0.135696
Cfap161	ENSMUSG00000011154	NM_029335	coding	chr7	83775616	83794839	NS	-0.572104	1.12179	1.63903	0.200458	0.454984	2.5	0.5	0.0176372	0
Gys1	ENSMUSG00000003865	NM_030678	coding	chr7	45434838	45456617	DOWN	-0.571684	8.19081	9.06573	0.00260444	0.0252456	301.5	2	0.365838	0
Stil	ENSMUSG00000028718	NM_009185	coding	chr4	115000117	115043198	NS	-0.571525	3.98965	1.91026	0.166935	0.409315	277.5	4.5	0.152877	0
Rad21	ENSMUSG00000022314	NM_009009	coding	chr15	51962603	51991760	DOWN	-0.571423	8.31056	8.31918	0.00392286	0.0338918	1894.5	225	0.512081	0.217467
Plpp6	ENSMUSG00000040105	NM_028922	coding	chr19	28963919	28966801	NS	-0.571103	3.36054	4.37897	0.036385	0.156551	109.5	2.5	0.616999	0.0367261
Traf3	ENSMUSG00000021277	NM_011632	coding	chr12	111166547	111267148	DOWN	-0.570608	5.02627	7.47078	0.00627083	0.0472729	1019.5	166.5	0.308556	0.0838327
Aspm	ENSMUSG00000033952	NM_009791	coding	chr1	139454772	139494088	NS	-0.57052	6.25802	2.94781	0.0859941	0.274329	584.5	5	0.299453	0
Tle4	ENSMUSG00000024642	NM_011600	coding	chr19	14448071	14597983	NS	-0.570399	4.17399	6.86192	0.00880518	0.0597556	2304	476.5	0.419621	0.132553
Clic4	ENSMUSG00000037242	NM_013885	coding	chr4	135213969	135272760	DOWN	-0.570398	9.09918	12.101	0.000503937	0.00742244	5391	547	0.721111	0.34507
Lrrc14b	ENSMUSG00000021579	NM_001033042	coding	chr13	74359581	74364000	NS	-0.569586	4.64335	3.61651	0.0572086	0.21055	259.5	11.5	0.674232	0.125564
Kifc1	ENSMUSG00000079553	NM_001195298	coding	chr17	33875665	33890633	NS	-0.56882	4.16731	1.38081	0.239962	0.503812	386	42	0.494601	0.127074
Ipo11	ENSMUSG00000042590	NM_029665	coding	chr13	106794438	106936915	DOWN	-0.568702	6.17085	10.5409	0.00116763	0.0140288	1389.5	110	0.214051	0.0307221
Stat5b	ENSMUSG00000020919	NM_001113563	coding	chr11	100780730	100850585	DOWN	-0.568696	6.26847	10.9785	0.000921745	0.0117074	2359	178.5	0.475233	0.112052
Cit	ENSMUSG00000029516	NM_007708	coding	chr5	115845655	116006341	NS	-0.56814	3.62011	1.21491	0.270363	0.536701	250	4.5	0.0466976	0.003559
Eif4e	ENSMUSG00000028156	NM_007917	coding	chr3	138526190	138557599	DOWN	-0.568093	5.81992	10.1875	0.00141397	0.0162308	2401	297	0.605391	0.27803
Mrpl19	ENSMUSG00000030045	NM_026490	coding	chr6	81957841	81965949	DOWN	-0.567825	5.78717	7.65743	0.0056539	0.0441035	94.5	0	0.281265	0
Taf4	ENSMUSG00000039117	NM_001081092	coding	chr2	179912145	179976646	DOWN	-0.567569	4.93232	9.5587	0.00199004	0.0208677	2861.5	303.5	0.539049	0.171982
Lnpk	ENSMUSG00000009207	NM_001110209	coding	chr2	74514836	74578948	DOWN	-0.567384	5.22588	8.70914	0.00316618	0.0290481	838.5	57	0.275104	0.0238481
Cdc25c	ENSMUSG00000044201	NM_009860	coding	chr18	34732996	34751533	NS	-0.56719	4.12128	1.69266	0.19325	0.446109	125.5	1.5	0.119762	0.0005933
Hspb7	ENSMUSG00000006221	NM_013868	coding	chr4	141420778	141425310	DOWN	-0.566129	11.4816	10.6196	0.00111893	0.0136675	393.5	26	0.712662	0.275977
St7	ENSMUSG00000029534	NM_022332	coding	chr6	17749215	17943022	DOWN	-0.565957	4.82291	9.19262	0.00242993	0.0240858	6222.5	839.5	0.436697	0.140795
Rrs1	ENSMUSG00000061024	NM_021511	coding	chr1	9545407	9547455	NS	-0.564728	4.2413	5.61801	0.0177768	0.0957014	147	13	0.612305	0.248047
Xrcc3	ENSMUSG00000021287	NM_028875	coding	chr12	111803192	111813841	NS	-0.56454	3.52059	4.92292	0.0265026	0.12615	33.5	0	0.153576	0
Nasp	ENSMUSG00000028693	NM_016777	coding	chr4	116601051	116627951	DOWN	-0.564532	7.49526	7.92785	0.00486796	0.039718	1125	99	0.549609	0.112309
Rai1	ENSMUSG00000062115	NM_009021	coding	chr11	60105012	60199195	DOWN	-0.564335	6.28165	9.5299	0.00202151	0.0210922	4658	603	0.673764	0.266746
Jmjd4	ENSMUSG00000036819	NM_001205068	coding	chr11	59450044	59458567	NS	-0.564311	4.96356	4.9699	0.0257921	0.124137	177.5	8	0.582541	0.0648832
Cdca8	ENSMUSG00000028873	NM_026560	coding	chr4	124918464	124936917	NS	-0.5633	6.22529	1.7009	0.192171	0.445352	257	17.5	0.323452	0.0204106
Spen	ENSMUSG00000040761	NM_019763	coding	chr4	141467889	141538597	DOWN	-0.563142	5.86385	9.45428	0.00210657	0.0216333	3588	396.5	0.5763	0.225463
Fancd2	ENSMUSG00000034023	NM_001033244	coding	chr6	113531681	113596285	NS	-0.561953	4.32971	2.97075	0.0847826	0.271563	0	0	0	0
Mtor	ENSMUSG00000028991	NM_020009	coding	chr4	148448581	148557685	DOWN	-0.561889	6.9928	7.47703	0.00624909	0.0472304	340	0	0.0623758	0
Acacb	ENSMUSG00000042010	NM_133904	coding	chr5	114165517	114250758	NS	-0.561887	8.25273	5.7227	0.016747	0.0922216	2175	0	0.305779	0
Hirip3	ENSMUSG00000042606	NM_172746	coding	chr7	126861971	126865122	NS	-0.561874	5.30494	4.27622	0.0386492	0.162681	33.5	3	0.284058	0.0474163
2310030G06Rik	ENSMUSG00000032062	NM_025865	coding	chr9	50739690	50746521	NS	-0.561872	3.10973	2.94795	0.0859866	0.274329	164	11.5	0.545574	0.107216
Slc12a7	ENSMUSG00000017756	NM_011390	coding	chr13	73763696	73816742	DOWN	-0.560878	7.84252	7.65581	0.00565897	0.0441111	2502.5	101.5	0.422903	0.040945
Scarb1	ENSMUSG00000037936	NM_016741	coding	chr5	125277086	125341094	DOWN	-0.560859	6.27288	8.83734	0.00295129	0.0276486	882	97	0.378858	0.0751078
Kcnh2	ENSMUSG00000038319	NM_013569	coding	chr5	24319588	24351604	DOWN	-0.560035	8.22905	8.8015	0.00300984	0.0280167	1502.5	96	0.649566	0.150284
Gas2l3	ENSMUSG00000074802	NM_001033331	coding	chr10	89408822	89443967	NS	-0.55976	5.45562	2.09952	0.147345	0.379087	655.5	51.5	0.423531	0.0710058
Igf2bp3	ENSMUSG00000029814	NM_023670	coding	chr6	49085217	49214954	DOWN	-0.559474	5.82144	10.5781	0.00114436	0.0138399	3886	631.5	0.560724	0.205554
Adam11	ENSMUSG00000020926	NM_009613	coding	chr11	102761438	102780262	NS	-0.559331	5.68106	6.09683	0.0135424	0.0798824	106	5	0.265618	0.0163887
Uqcc1	ENSMUSG00000005882	NM_018888	coding	chr2	155846885	155930310	NS	-0.55881	7.16186	5.86014	0.0154876	0.0873866	1415.5	43	0.395998	0.0190248
Ctrl	ENSMUSG00000031896	NM_023182	coding	chr8	105931993	105933862	NS	-0.558369	-0.159296	1.36862	0.242049	0.506326	3.5	0	0.0919357	0
Trim54	ENSMUSG00000062077	NM_021447	coding	chr5	31116611	31137626	NS	-0.55799	4.67696	2.93061	0.0869147	0.275919	79.5	0	0.159376	0
Akt1	ENSMUSG00000001729	NM_001165894	coding	chr12	112653820	112674276	DOWN	-0.557987	8.90034	10.0603	0.00151501	0.0171359	1092.5	82.5	0.706323	0.19887
Usp13	ENSMUSG00000056900	NM_001013024	coding	chr3	32817625	32935257	DOWN	-0.557735	7.72866	9.15838	0.00247582	0.0244252	3399	105.5	0.509065	0.042887
Kif26b	ENSMUSG00000026494	NM_001161665	coding	chr1	178529124	178932857	DOWN	-0.557095	5.64696	7.73777	0.00540775	0.0427848	8416	1309	0.49705	0.151531
Nadk2	ENSMUSG00000022253	NM_001085410	coding	chr15	9071259	9110487	NS	-0.5568	6.4889	6.54476	0.0105193	0.0671533	1573.5	98	0.492607	0.0756333
Nolc1	ENSMUSG00000015176	NM_001039351	coding	chr19	46075862	46085531	NS	-0.556537	5.95713	6.50972	0.0107287	0.0680162	233	1.5	0.291374	0
Arhgap44	ENSMUSG00000033389	NM_175003	coding	chr11	65002038	65162961	NS	-0.556198	5.47567	6.94104	0.00842399	0.0578016	2914	407	0.363898	0.122014
Ccdc141	ENSMUSG00000044033	NM_001025576	coding	chr2	77009905	77170635	NS	-0.555863	8.44191	6.57839	0.0103224	0.0662714	6844.5	247.5	0.578349	0.0518959
Top2a	ENSMUSG00000020914	NM_011623	coding	chr11	98992946	99024189	NS	-0.555471	8.11441	2.97116	0.0847611	0.271554	723	39	0.448539	0.0375876
Ifrd2	ENSMUSG00000010048	NM_025903	coding	chr9	107587717	107593038	DOWN	-0.555437	5.69674	8.10538	0.00441342	0.0369535	171	7	0.643976	0.0545785
Prdm16	ENSMUSG00000039410	NM_027504	coding	chr4	154316124	154636873	NS	-0.554902	5.1267	6.77013	0.0092696	0.0619804	8272.5	609.5	0.563823	0.102393
Trak2	ENSMUSG00000026028	NM_172406	coding	chr1	58900449	58973482	NS	-0.554862	8.06271	6.9818	0.00823425	0.056899	3792	293.5	0.440862	0.134725
Dnajc11	ENSMUSG00000039768	NM_172704	coding	chr4	151933719	151981959	DOWN	-0.554731	6.67597	8.7529	0.0030911	0.0285197	1117.5	88.5	0.413173	0.074566
Kifc5b	ENSMUSG00000024301	NM_053173	coding	chr17	26917090	26932579	NS	-0.554353	3.59498	2.44014	0.118266	0.334935	352.5	7.5	0.454593	0.0023882
Cep192	ENSMUSG00000024542	NM_027556	coding	chr18	67800106	67885170	NS	-0.552401	5.17152	5.00325	0.0252997	0.122487	203.5	0	0.0880632	0
Ncapg	ENSMUSG00000015880	NM_019438	coding	chr5	45669924	45700547	NS	-0.552305	5.13693	2.59846	0.106968	0.314283	82.5	0	0.060337	0
Mutyh	ENSMUSG00000028687	NM_001159581	coding	chr4	116807733	116819431	NS	-0.551911	2.34899	2.93044	0.086924	0.275919	22.5	0	0.0665642	0
A430035B10Rik	ENSMUSG00000087305	NR_040452	non coding	chr6	8507058	8509161	NS	-0.551762	1.18089	2.01452	0.1558	0.392376	28	34.5	0.0495932	0.101058
Kcnj11	ENSMUSG00000096146	NM_001204411	coding	chr7	46097122	46100764	NS	-0.551758	7.02828	7.18572	0.00734862	0.0526645	280.5	8	0.656048	0.0563711
Plekhb2	ENSMUSG00000026123	NM_145516	coding	chr1	34849958	34879585	NS	-0.551447	6.76331	6.60224	0.0101851	0.065677	328	8.5	0.29799	0.0125317
Bzw2	ENSMUSG00000020547	NM_025840	coding	chr12	36091834	36156825	DOWN	-0.55056	7.96157	7.7656	0.00532505	0.042397	3001.5	214	0.452472	0.110241
Fbxo5	ENSMUSG00000019773	NM_025995	coding	chr10	5799157	5805465	NS	-0.550531	3.8877	3.01615	0.0824387	0.266794	495	51	0.691896	0.239792
Pde12	ENSMUSG00000043702	NM_178668	coding	chr14	26664116	26669846	NS	-0.55021	4.6809	6.01796	0.014161	0.0823718	245	15	0.434817	0.0653332
Yars2	ENSMUSG00000022792	NM_198246	coding	chr16	16302964	16309640	DOWN	-0.549893	4.98841	8.18156	0.00423184	0.035761	253.5	18	0.500225	0.105677
Arhgef39	ENSMUSG00000051517	NM_001013377	coding	chr4	43496143	43499660	NS	-0.549215	4.38148	2.26795	0.132075	0.356533	73	11.5	0.573438	0.137451
Steap3	ENSMUSG00000026389	NM_001085409	coding	chr1	120226415	120271082	DOWN	-0.549054	5.76768	8.92495	0.00281301	0.0266754	198	0	0.0599824	0
Dctd	ENSMUSG00000031562	NM_001161515	coding	chr8	48110012	48141667	NS	-0.548862	4.21723	5.47159	0.019328	0.101664	29.5	0	0.0232259	0
Nup133	ENSMUSG00000039509	NM_172288	coding	chr8	123897122	123949265	DOWN	-0.548715	5.58865	9.29984	0.00229173	0.0231222	41.5	0	0.0104041	0
Opa3	ENSMUSG00000052214	NM_207525	coding	chr7	19228388	19246817	DOWN	-0.54863	6.09049	7.97181	0.00475114	0.0390691	973.5	76	0.470986	0.107231
Sf3a2	ENSMUSG00000020211	NM_013651	coding	chr10	80798734	80804922	NS	-0.548325	5.58098	6.7375	0.0094407	0.0627526	242	12	0.501337	0.096105
Rnf219	ENSMUSG00000022120	NM_026047	coding	chr14	104477533	104522666	NS	-0.548277	3.11986	3.66378	0.0556073	0.206678	481	77	0.228663	0.0500333
Nup155	ENSMUSG00000022142	NM_133227	coding	chr15	8109312	8159859	DOWN	-0.548276	5.93029	8.9525	0.00277091	0.0263613	191.5	0	0.0595576	0
Pgpep1l	ENSMUSG00000030553	NM_030101	coding	chr7	68236607	68264233	NS	-0.548137	0.0959853	1.49546	0.221372	0.4814	16.5	23	0.0455762	0.041558
E2f8	ENSMUSG00000046179	NM_001013368	coding	chr7	48866428	48881041	NS	-0.547875	5.31755	4.55789	0.0327674	0.145666	384	18	0.558677	0.0560061
Rpusd2	ENSMUSG00000027324	NM_173450	coding	chr2	119034789	119042197	NS	-0.54776	2.76327	2.94437	0.0861773	0.274685	85.5	7	0.434839	0.0813253
Ppp2r3a	ENSMUSG00000043154	NM_001161362	coding	chr9	101104988	101251832	DOWN	-0.547703	8.68557	7.54064	0.00603225	0.0461864	4892	299	0.508513	0.0675473
Rbl1	ENSMUSG00000027641	NM_011249	coding	chr2	157145893	157204534	NS	-0.547049	5.28303	6.62327	0.0100655	0.065289	114	0	0.0496231	0
Tbrg4	ENSMUSG00000000384	NM_001130457	coding	chr11	6615597	6626067	DOWN	-0.546896	6.73271	9.47914	0.00207821	0.0215003	326.5	17.5	0.517288	0.0622255
Palb2	ENSMUSG00000044702	NM_001081238	coding	chr7	122107264	122132946	NS	-0.546558	2.07343	2.3086	0.12866	0.351282	42	0	0.0231301	0
Smyd2	ENSMUSG00000026603	NM_026796	coding	chr1	189880491	189922288	DOWN	-0.546536	7.8671	8.27575	0.00401781	0.0344887	1978	133.5	0.607876	0.130134
Hdgfl3	ENSMUSG00000025104	NM_013886	coding	chr7	81881255	81934459	NS	-0.544979	5.04565	6.78167	0.00920988	0.0617439	1144.5	165	0.437987	0.134237
Pwp2	ENSMUSG00000032834	NM_029546	coding	chr10	78170909	78185149	DOWN	-0.544354	4.43719	7.39134	0.00655386	0.0483628	26.5	0	0.0861594	0
Wwc1	ENSMUSG00000018849	NM_170779	coding	chr11	35839177	35980089	NS	-0.543856	2.1761	2.28552	0.130586	0.354737	96	100	0.0368049	0.0438303
Sorbs2os	ENSMUSG00000085440	NR_045739	non coding	chr8	45723324	45819297	NS	-0.543847	2.78622	2.48135	0.115204	0.329208	4699	99.5	0.597163	0.0351088
Pimreg	ENSMUSG00000020808	NM_144526	coding	chr11	72042501	72047370	NS	-0.54377	5.11129	1.83618	0.175399	0.421683	111.5	21	0.461416	0.175314
Ryr2	ENSMUSG00000021313	NM_023868	coding	chr13	11553102	12106945	NS	-0.543496	10.3706	6.42837	0.0112312	0.0704108	29418.5	1208.5	0.502559	0.0711437
Garem1	ENSMUSG00000042680	NM_001033445	coding	chr18	21127341	21300139	NS	-0.543461	5.42793	5.66677	0.0172893	0.0941826	8273.5	490.5	0.619222	0.129942
Ube2c	ENSMUSG00000001403	NM_026785	coding	chr2	164769928	164772902	NS	-0.543253	7.02396	1.42897	0.231932	0.495117	194.5	32.5	0.244201	0.186331
Sgo1	ENSMUSG00000023940	NM_028232	coding	chr17	53674786	53689315	NS	-0.542797	4.00358	2.28801	0.130377	0.354387	295	37.5	0.409884	0.109775
Ciapin1	ENSMUSG00000031781	NM_134141	coding	chr8	94819817	94838340	DOWN	-0.542601	6.52464	7.39428	0.00654317	0.0483262	487	37	0.451037	0.0579897
Slc25a47	ENSMUSG00000048856	NM_001012310	coding	chr12	108851128	108856815	NS	-0.542217	1.51091	2.06361	0.150852	0.384871	104	4	0.133823	0.00274435
Mcm8	ENSMUSG00000027353	NM_025676	coding	chr2	132816334	132844188	NS	-0.542021	3.9313	4.78766	0.0286644	0.132694	0	0	0	0
Prmt7	ENSMUSG00000060098	NM_145404	coding	chr8	106211053	106251694	DOWN	-0.541936	5.68725	10.5105	0.00118697	0.0141914	54.5	0	0.0385819	0
Mamdc4	ENSMUSG00000026941	NM_001081199	coding	chr2	25563114	25571316	NS	-0.541707	2.81734	2.93693	0.0865752	0.275501	107	4.5	0.260975	0.0183701
Zbtb40	ENSMUSG00000060862	NM_198248	coding	chr4	136979731	137048695	NS	-0.541451	4.20741	4.83051	0.0279604	0.130261	606	45	0.214623	0.0316418
Igf2bp2	ENSMUSG00000033581	NM_183029	coding	chr16	22059008	22163299	NS	-0.540221	5.5651	6.33981	0.0118058	0.0725558	4029	470	0.548063	0.171208
Rbm19	ENSMUSG00000029594	NM_028762	coding	chr5	120116512	120198971	NS	-0.540095	4.53257	7.15122	0.0074913	0.0535041	117	0	0.0671315	0
Psmc3ip	ENSMUSG00000019303	NM_008949	coding	chr11	101092140	101095435	NS	-0.539795	3.28036	3.23546	0.0720601	0.243128	24.5	0	0.300636	0.00041505
Dnmbp	ENSMUSG00000025195	NM_028029	coding	chr19	43846818	43940198	NS	-0.539645	4.1606	6.0724	0.013731	0.0806058	988	159	0.319906	0.0832539
Cdca5	ENSMUSG00000024791	NM_026410	coding	chr19	6085096	6091773	NS	-0.53916	3.86967	1.61259	0.204128	0.459077	133.5	11	0.521413	0.112142
L3hypdh	ENSMUSG00000019718	NM_026038	coding	chr12	72073427	72085313	NS	-0.538759	4.63952	5.84097	0.0156572	0.0880042	152.5	22.5	0.396354	0.0993174
Gpatch4	ENSMUSG00000028069	NM_025663	coding	chr3	88043107	88055992	NS	-0.537919	3.70414	4.09327	0.0430543	0.174863	154.5	32.5	0.37304	0.113534
Fancm	ENSMUSG00000055884	NM_178912	coding	chr12	65075605	65132058	NS	-0.537831	4.44004	6.60447	0.0101723	0.0656655	165	0	0.0838265	0
Slc16a10	ENSMUSG00000019838	NM_001114332	coding	chr10	40033534	40142254	NS	-0.537498	5.27896	6.09971	0.0135204	0.0797899	3831.5	194.5	0.520373	0.0752205
Zmat3	ENSMUSG00000027663	NM_009517	coding	chr3	32334793	32365665	NS	-0.537473	4.4168	3.80759	0.0510208	0.195264	329.5	38.5	0.334481	0.0597156
Fgd1	ENSMUSG00000025265	NM_008001	coding	chrX	151047232	151089086	NS	-0.537018	4.7637	6.73963	0.0094294	0.0627246	293.5	2.5	0.256041	0.0019713
Myo18b	ENSMUSG00000072720	NM_028901	coding	chr5	112688875	112896362	DOWN	-0.536592	9.15177	9.5972	0.00194874	0.0205393	3392.5	0	0.367324	0
Zfp599	ENSMUSG00000062794	NM_181419	coding	chr9	22247429	22259895	NS	-0.536155	2.05363	1.81689	0.177684	0.425224	55	0	0.152334	0
Runx1t1	ENSMUSG00000006586	NM_001111027	coding	chr4	13751296	13893643	NS	-0.536111	3.9703	4.86534	0.0274014	0.128633	5596.5	683	0.568142	0.183548
Il23a	ENSMUSG00000025383	NM_031252	coding	chr10	128296139	128298084	NS	-0.535892	2.13074	2.60594	0.106464	0.313368	20	1.5	0.230681	0.0411248
Pakap	ENSMUSG00000038729	NM_172868	coding	chr4	57568247	57717128	NS	-0.535801	5.7895	5.06785	0.0243736	0.119226	8325.5	808.5	0.670617	0.199252
Mki67	ENSMUSG00000031004	NM_001081117	coding	chr7	135689787	135716379	NS	-0.535265	8.00074	1.56402	0.211078	0.467469	1333.5	182	0.603808	0.234555
Arhgap29	ENSMUSG00000039831	NM_172525	coding	chr3	121953325	122016153	NS	-0.535253	6.34989	7.13591	0.00755555	0.0537536	2172	345.5	0.502382	0.190257
Ube2t	ENSMUSG00000026429	NM_026024	coding	chr1	134962576	134974137	NS	-0.535193	3.98318	2.81537	0.0933653	0.288415	174	8.5	0.313502	0.038886
Bri3bp	ENSMUSG00000037905	NM_029752	coding	chr5	125441567	125460885	DOWN	-0.534588	6.0188	7.41948	0.00645215	0.0480057	581.5	52	0.578365	0.118731
Lrig1	ENSMUSG00000030029	NM_008377	coding	chr6	94604528	94700145	DOWN	-0.534526	5.57747	7.4381	0.00638574	0.0476737	2459	329	0.479651	0.146345
Acsl4	ENSMUSG00000031278	NM_001033600	coding	chrX	142317992	142390535	NS	-0.533588	5.47989	6.42847	0.0112305	0.0704108	1076.5	71.5	0.405249	0.0386873
Ctps	ENSMUSG00000028633	NM_016748	coding	chr4	120539867	120570276	DOWN	-0.533568	7.25873	7.34159	0.00673771	0.0493225	929	21.5	0.472656	0.0030419
Blm	ENSMUSG00000030528	NM_001042527	coding	chr7	80454992	80535119	NS	-0.53342	4.8724	4.16858	0.0411802	0.169934	835.5	97.5	0.219986	0.0416796
Sars2	ENSMUSG00000070699	NM_023637	coding	chr7	28741967	28753879	DOWN	-0.533153	4.78816	7.75015	0.0053708	0.042612	21.5	0	0.05766	0
Fam110a	ENSMUSG00000027459	NM_028666	coding	chr2	151969397	151973974	NS	-0.532396	2.31997	2.12747	0.14468	0.374595	94	12.5	0.330576	0.085428
Gzmm	ENSMUSG00000054206	NM_008504	coding	chr10	79689019	79695260	NS	-0.531798	1.93851	2.04992	0.152214	0.38673	27	0.5	0.249679	0.009372
Mapk6	ENSMUSG00000042688	NM_015806	coding	chr9	75386900	75410014	NS	-0.531716	6.44294	6.55999	0.0104297	0.0667556	1479.5	163.5	0.305393	0.135599
Tk1	ENSMUSG00000025574	NM_009387	coding	chr11	117815518	117826014	NS	-0.531699	5.18862	3.17884	0.0745978	0.248693	318.5	17.5	0.656856	0.0673322
Dnajb1	ENSMUSG00000005483	NM_018808	coding	chr8	83608174	83611903	NS	-0.531515	6.38184	1.68532	0.194219	0.446721	256.5	23.5	0.703542	0.239969
Ipo5	ENSMUSG00000030662	NM_023579	coding	chr14	120911193	120948044	DOWN	-0.531363	8.41282	9.79337	0.00175142	0.0190321	745	27.5	0.306613	0
Pus1	ENSMUSG00000029507	NM_001025561	coding	chr5	110773666	110780596	NS	-0.531065	4.89041	7.27605	0.00698802	0.0507496	96	2	0.455097	0.017732
Tomm40	ENSMUSG00000002984	NM_016871	coding	chr7	19701312	19715429	NS	-0.530948	7.12138	6.38344	0.011519	0.0716032	200.5	7.5	0.383618	0.0290245
Myo1e	ENSMUSG00000032220	NM_181072	coding	chr9	70207349	70400067	NS	-0.530675	4.45682	4.06507	0.0437787	0.176875	2446	205.5	0.295015	0.0443255
Chek2	ENSMUSG00000029521	NM_016681	coding	chr5	110840016	110874133	NS	-0.53052	2.90493	1.4173	0.233848	0.496774	11.5	7.5	0.00728775	0.0224193
Rpa2	ENSMUSG00000028884	NM_011284	coding	chr4	132768359	132778746	NS	-0.530415	5.31195	6.01963	0.0141476	0.0823423	54	0	0.0817101	0
Ercc6l	ENSMUSG00000051220	NM_146235	coding	chrX	102142819	102157091	NS	-0.530237	4.05477	3.67148	0.0553509	0.206196	309.5	24.5	0.550306	0.0799623
Gm16861	ENSMUSG00000097397	NR_037666	non coding	chr16	4935163	4939585	NS	-0.530148	1.18718	1.96126	0.161379	0.400543	24	0	0.199782	0
Pik3c2b	ENSMUSG00000026447	NM_001099276	coding	chr1	133046011	133108688	NS	-0.530051	5.36334	4.48242	0.0342452	0.150008	812	106.5	0.346845	0.0742451
Bend3	ENSMUSG00000038214	NM_199028	coding	chr10	43479139	43515417	NS	-0.529864	4.62323	6.57334	0.0103518	0.0663893	884	86	0.438632	0.100271
Zbtb12	ENSMUSG00000049823	NM_198886	coding	chr17	34894558	34896844	NS	-0.529861	4.22452	3.7816	0.0518191	0.197332	24	0	0.0249065	0
Dck	ENSMUSG00000029366	NM_007832	coding	chr5	88765012	88783277	NS	-0.529828	4.83462	5.24275	0.0220384	0.111139	187	1.5	0.286694	0.00653505
Dctpp1	ENSMUSG00000042462	NM_023203	coding	chr7	127256958	127260667	DOWN	-0.529753	5.50948	8.25473	0.00406459	0.0348048	45	0	0.318582	0
Zfp566	ENSMUSG00000078768	NM_152814	coding	chr7	30077336	30090510	NS	-0.529531	2.26233	2.22612	0.135695	0.361672	96	3	0.266545	0
Slc4a7	ENSMUSG00000021733	NM_001033270	coding	chr14	14703024	14799943	NS	-0.529332	5.37527	6.54399	0.0105239	0.0671533	818.5	34	0.201194	0.00581595
Fryl	ENSMUSG00000070733	NM_028194	coding	chr5	73020190	73256618	DOWN	-0.529154	6.07309	8.94305	0.00278527	0.0264808	3410	324.5	0.275953	0.045279
Srf	ENSMUSG00000015605	NM_020493	coding	chr17	46546838	46556162	NS	-0.528733	8.14345	4.60609	0.0318586	0.142751	482	33	0.77552	0.218746
Exosc6	ENSMUSG00000109941	NM_028274	coding	chr8	111056338	111057599	NS	-0.528697	2.73605	3.19731	0.0737593	0.246818	16	2.5	0.432127	0.124811
Dus4l	ENSMUSG00000020648	NM_028002	coding	chr12	31640054	31654826	NS	-0.528498	3.31864	3.99668	0.04559	0.181755	72.5	0	0.0803277	0
Plxnb1	ENSMUSG00000053646	NM_172775	coding	chr9	109095435	109119915	NS	-0.52847	7.07446	5.87788	0.0153323	0.0869443	413.5	15.5	0.32802	0.0242162
Sart3	ENSMUSG00000018974	NM_016926	coding	chr5	113742445	113771649	DOWN	-0.528207	5.91884	9.86298	0.00168638	0.0185451	758.5	72	0.45385	0.101796
Lmo7	ENSMUSG00000033060	NM_201529	coding	chr14	101729927	101934693	NS	-0.528196	9.56086	7.00529	0.0081269	0.0564764	7950.5	555.5	0.512056	0.122954
Prrc2a	ENSMUSG00000024393	NM_001199044	coding	chr17	35149085	35164877	DOWN	-0.527953	8.81854	7.97296	0.00474812	0.0390661	606.5	58.5	0.586683	0.147295
Svil	ENSMUSG00000024236	NM_153153	coding	chr18	5046588	5119293	NS	-0.527926	8.87448	7.01163	0.0080982	0.056375	8386.5	635.5	0.571949	0.135595
Haspin	ENSMUSG00000050107	NM_010353	coding	chr11	73135483	73138294	NS	-0.527076	2.88083	1.63086	0.201584	0.456011	131.5	25.5	0.702847	0.367615
Atp10d	ENSMUSG00000046808	NM_153389	coding	chr5	72203342	72298758	NS	-0.526963	4.56518	4.99644	0.0253994	0.122811	325.5	0	0.0693685	0
Ivd	ENSMUSG00000027332	NM_019826	coding	chr2	118861999	118881357	DOWN	-0.526405	7.14604	7.41921	0.00645311	0.0480057	136.5	5	0.187607	0.0058694
Wnt16	ENSMUSG00000029671	NM_053116	coding	chr6	22288226	22298522	NS	-0.526373	0.796157	0.7641	0.382048	0.647474	15.5	6.5	0.119221	0.0506023
Psmb10	ENSMUSG00000031897	NM_013640	coding	chr8	105935727	105938392	NS	-0.526026	5.80236	6.86668	0.00878177	0.0596428	30	0	0.474723	0.00867155
Opn4	ENSMUSG00000021799	NM_001128599	coding	chr14	34590617	34600142	NS	-0.525521	2.93946	2.88896	0.0891887	0.280231	122	7.5	0.376588	0.0529658
A930016O22Rik	ENSMUSG00000040705	NR_073014	non coding	chr7	19417465	19421417	NS	-0.525197	2.03423	2.23318	0.135076	0.361071	61	0	0.530111	0
Ctbp2	ENSMUSG00000030970	NM_009980	coding	chr7	132987010	133123483	DOWN	-0.52513	5.7068	8.69261	0.00319503	0.0292396	6224	781	0.67841	0.24761
Mtbp	ENSMUSG00000022369	NM_134092	coding	chr15	55557407	55626423	NS	-0.525011	4.08918	4.16064	0.0413738	0.170493	64	0	0.0315289	0
Xrcc2	ENSMUSG00000028933	NM_020570	coding	chr5	25689815	25705797	NS	-0.52468	3.44221	4.16261	0.0413256	0.170342	332	24.5	0.494786	0.0820218
Ldb3	ENSMUSG00000021798	NM_001039072	coding	chr14	34526698	34588681	NS	-0.524276	10.4555	6.40793	0.0113612	0.0709907	2012.5	18.5	0.583118	0.0056782
Cdca2	ENSMUSG00000048922	NM_001110162	coding	chr14	67676353	67715610	NS	-0.524175	4.79201	2.05568	0.15164	0.385975	503.5	8.5	0.273417	0.0046316
Parp1	ENSMUSG00000026496	NM_007415	coding	chr1	180568974	180601254	DOWN	-0.523392	7.53648	9.317	0.00227037	0.0229382	378	6	0.207927	0.00374255
Fry	ENSMUSG00000056602	NM_172887	coding	chr5	150259929	150497753	DOWN	-0.523359	7.31374	8.22094	0.00414098	0.0352572	5236	195.5	0.343988	0.0104469
Cyp2u1	ENSMUSG00000027983	NM_027816	coding	chr3	131290490	131303227	NS	-0.523318	3.34335	2.61706	0.10572	0.31218	187	0	0.378339	0
Eda	ENSMUSG00000059327	NM_001177943	coding	chrX	99975605	100400760	NS	-0.522786	3.67523	4.23152	0.0396799	0.165884	386.5	0	0.0523311	0
Znrf3	ENSMUSG00000041961	NM_001080924	coding	chr11	5276328	5444847	NS	-0.522547	4.20375	4.94194	0.0262126	0.125257	6319	669.5	0.559324	0.164469
Aco2	ENSMUSG00000022477	NM_080633	coding	chr15	81872462	81915137	DOWN	-0.522502	11.2076	7.65708	0.00565498	0.0441035	3269.5	238	0.622335	0.169259
Pptc7	ENSMUSG00000038582	NM_177242	coding	chr5	122284397	122324281	NS	-0.52241	6.26391	4.21258	0.0401253	0.167085	2531	206.5	0.70733	0.217489
Rtkn2	ENSMUSG00000037846	NM_001081346	coding	chr10	67979597	68043864	NS	-0.522386	2.62565	1.33552	0.247825	0.51285	225.5	19.5	0.10023	0.0118122
Fancg	ENSMUSG00000028453	NM_001163233	coding	chr4	43002336	43010301	NS	-0.522291	3.09031	3.69814	0.0544731	0.203961	12.5	0	0.0802915	0
Coq5	ENSMUSG00000041733	NM_026504	coding	chr5	115279701	115296972	NS	-0.522113	7.22846	7.17396	0.00739693	0.0529332	274.5	1	0.433957	0.0113538
Synpo2	ENSMUSG00000050315	NM_080451	coding	chr3	123076518	123236149	NS	-0.522059	6.29307	7.04524	0.00794762	0.0557321	1181	183	0.260398	0.0597565
Rev1	ENSMUSG00000026082	NM_019570	coding	chr1	38052785	38129662	NS	-0.52185	4.66279	6.65383	0.0098943	0.0645682	2642	177.5	0.369404	0.0531317
2410131K14Rik	ENSMUSG00000032840	NM_001081236	coding	chr5	118245226	118263114	NS	-0.521776	4.18514	3.54549	0.0597076	0.216328	253	10.5	0.327072	0.0127713
Neurl1b	ENSMUSG00000034413	NM_001081656	coding	chr17	26414964	26446342	NS	-0.521707	5.89881	2.26629	0.132216	0.356808	991.5	98.5	0.582533	0.138289
Trak1	ENSMUSG00000032536	NM_175114	coding	chr9	121366957	121474918	DOWN	-0.521378	8.07409	7.42798	0.00642173	0.0478693	6718.5	528.5	0.554079	0.126893
Lrrc1	ENSMUSG00000032352	NM_001146048	coding	chr9	77430822	77544852	DOWN	-0.520991	6.17275	8.24891	0.00407765	0.03488	4662.5	434	0.597016	0.174733
Dsn1	ENSMUSG00000027635	NM_025853	coding	chr2	156995061	157007075	NS	-0.520481	4.78598	4.8762	0.0272295	0.128159	65	0	0.239782	0
Ubap2	ENSMUSG00000028433	NM_026872	coding	chr4	41194314	41275135	DOWN	-0.519933	7.22911	8.54155	0.0034713	0.0310702	2574	233.5	0.470903	0.104291
Haus5	ENSMUSG00000078762	NM_027999	coding	chr7	30653707	30664994	NS	-0.519835	4.0112	3.27747	0.070237	0.239122	10.5	0	0.0411644	0
Plekho1	ENSMUSG00000015745	NM_023320	coding	chr3	95988835	95995839	DOWN	-0.519662	6.84085	9.4573	0.0021031	0.0216333	326	23.5	0.640764	0.157335
Pvt1	ENSMUSG00000097039	NR_003368	non coding	chr15	62037986	62250975	NS	-0.519542	1.18253	1.13744	0.286193	0.554105	384	585	0.050923	0.0893267
Chml	ENSMUSG00000078185	NM_021350	coding	chr1	175682237	175688353	NS	-0.519511	5.27371	5.38563	0.0203032	0.10521	276.5	22.5	0.520347	0.104125
Ppargc1b	ENSMUSG00000033871	NM_133249	coding	chr18	61298135	61400431	NS	-0.519411	5.70278	4.6554	0.030956	0.140032	6441	448.5	0.698336	0.191865
Spg20	ENSMUSG00000036580	NM_001144987	coding	chr3	55112165	55137332	DOWN	-0.519283	5.40562	8.47843	0.00359381	0.0318038	539	24	0.456653	0.0273052
Mdm1	ENSMUSG00000020212	NM_001162904	coding	chr10	118141786	118168999	NS	-0.519116	3.8837	3.13135	0.0768	0.253523	32.5	0	0.0323316	0
Utp20	ENSMUSG00000004356	NM_175158	coding	chr10	88746606	88826814	DOWN	-0.518671	5.08804	7.55129	0.00599673	0.0460709	0	0	0	0
Cyp51	ENSMUSG00000001467	NM_020010	coding	chr5	4080673	4104697	NS	-0.518437	5.90629	3.83678	0.0501396	0.192855	254	0	0.320693	0
Gpc3	ENSMUSG00000055653	NM_016697	coding	chrX	52272426	52613974	DOWN	-0.518104	7.5444	7.38436	0.00657937	0.0484291	3331	178.5	0.403139	0.0293156
Rnaseh2b	ENSMUSG00000021932	NM_026001	coding	chr14	62332104	62372992	NS	-0.5177	4.84757	4.96821	0.0258174	0.124177	499	65	0.118191	0.0373489
Mertk	ENSMUSG00000014361	NM_008587	coding	chr2	128698996	128802188	NS	-0.517347	3.40696	3.75208	0.052742	0.199568	651.5	88.5	0.205543	0.0360211
Lin54	ENSMUSG00000035310	NM_001115010	coding	chr5	100442034	100498573	NS	-0.516658	4.73398	5.31701	0.0211182	0.108361	1125	104.5	0.343176	0.061706
Mtss2	ENSMUSG00000033763	NM_198625	coding	chr8	110721483	110741400	DOWN	-0.516534	6.1564	7.93883	0.0048385	0.0395216	160.5	6.5	0.267504	0.0264743
Fnbp1	ENSMUSG00000075415	NM_001177648	coding	chr2	31026205	31142008	DOWN	-0.515896	6.30812	9.45758	0.00210279	0.0216333	1717	140.5	0.319319	0.0487596
Tspan33	ENSMUSG00000001763	NM_146173	coding	chr6	29694255	29718558	NS	-0.515686	1.31642	1.60434	0.205289	0.460724	23.5	6.5	0.0343907	0.0138055
Iars	ENSMUSG00000037851	NM_172015	coding	chr13	49682129	49734267	NS	-0.515585	6.76657	6.99934	0.00815399	0.056504	394	0	0.0722759	0
Fbxo45	ENSMUSG00000035764	NM_173439	coding	chr16	32230111	32247025	NS	-0.515441	5.03306	6.95535	0.0083569	0.0575567	895	106	0.628234	0.25019
Zc3h12c	ENSMUSG00000035164	NM_001162921	coding	chr9	52111984	52168111	NS	-0.514864	4.16069	4.4842	0.0342095	0.149996	1980.5	230	0.5406	0.171775
Pdxk	ENSMUSG00000032788	NM_172134	coding	chr10	78436746	78464948	NS	-0.514773	4.19531	4.50604	0.0337754	0.148571	220	5.5	0.222194	0
Paxip1	ENSMUSG00000002221	NM_018878	coding	chr5	27740664	27791339	DOWN	-0.514455	5.43623	9.22388	0.00238878	0.0237494	279.5	0	0.154664	0
Nr4a3	ENSMUSG00000028341	NM_015743	coding	chr4	48051247	48083352	NS	-0.51415	2.00338	0.525067	0.468688	0.715469	0	0	0	0
Rbfox2	ENSMUSG00000033565	NM_001110827	coding	chr15	77078989	77307053	DOWN	-0.513929	8.09827	7.41938	0.00645251	0.0480057	11988.5	1538.5	0.66528	0.260535
Actn2	ENSMUSG00000052374	NM_033268	coding	chr13	12269426	12340732	NS	-0.513805	11.6249	6.38164	0.0115307	0.0716456	4501.5	174.5	0.61547	0.0935307
Mmachc	ENSMUSG00000028690	NM_025962	coding	chr4	116702433	116708385	NS	-0.513554	5.67524	6.29895	0.0120809	0.0738139	50	0	0.261097	0.0023662
Wfs1	ENSMUSG00000039474	NM_011716	coding	chr5	36966103	36988982	DOWN	-0.513526	6.04196	8.11784	0.00438316	0.0367645	173	25.5	0.24829	0.0588044
Rad51ap1	ENSMUSG00000030346	NM_009013	coding	chr6	126923418	126939555	NS	-0.512906	3.61656	2.7576	0.0967934	0.295148	177	4.5	0.29275	0.00619785
Hspb2	ENSMUSG00000038086	NM_001164708	coding	chr9	50751071	50752354	NS	-0.512749	7.11328	7.28219	0.00696416	0.0506265	80.5	6.5	0.879796	0.319107
Nrap	ENSMUSG00000049134	NM_008733	coding	chr19	56320040	56390035	DOWN	-0.512749	9.08966	9.36887	0.00220701	0.0224217	847.5	0	0.308972	0
2310057M21Rik	ENSMUSG00000040177	NM_026655	coding	chr7	131342717	131362698	NS	-0.512255	3.63167	3.8782	0.048917	0.190404	185	0	0.256866	0
Vegfb	ENSMUSG00000024962	NM_001185164	coding	chr19	6982471	6987651	NS	-0.512208	7.73573	6.38401	0.0115153	0.0716032	210	8.5	0.66287	0.0758835
Arhgap11a	ENSMUSG00000041219	NM_181416	coding	chr2	113831491	113848661	NS	-0.511516	6.363	1.60918	0.204607	0.459591	546	33	0.437885	0.0695399
Dcp2	ENSMUSG00000024472	NM_027490	coding	chr18	44380499	44424969	NS	-0.511393	5.72651	5.78957	0.0161216	0.0899937	1306.5	140.5	0.47614	0.117489
Eml5	ENSMUSG00000051166	NM_001081191	coding	chr12	98786603	98901484	NS	-0.511104	5.49419	7.01068	0.00810247	0.056375	1036.5	9.5	0.159893	0
Sesn2	ENSMUSG00000028893	NM_144907	coding	chr4	132492806	132510456	NS	-0.511046	3.81345	3.42287	0.0642992	0.22627	254.5	28.5	0.308933	0.0713862
Nop56	ENSMUSG00000027405	NM_024193	coding	chr2	130274411	130279313	NS	-0.51073	5.38548	5.16692	0.023021	0.114326	156	13.5	0.51986	0.128788
Abtb2	ENSMUSG00000032724	NM_178890	coding	chr2	103566309	103718423	NS	-0.50989	5.81973	7.20763	0.00725942	0.0521782	6996.5	679	0.6471	0.18847
Pde7a	ENSMUSG00000069094	NM_001122759	coding	chr3	19225917	19311322	NS	-0.509705	4.05624	5.34702	0.0207577	0.106923	2787	378.5	0.534377	0.181466
Btg2	ENSMUSG00000020423	NM_007570	coding	chr1	134074864	134079155	NS	-0.509492	7.08458	0.770264	0.380135	0.645765	210.5	16	0.708681	0.204758
Cdkl5	ENSMUSG00000031292	NM_001024624	coding	chrX	160784307	160994681	NS	-0.509198	2.7044	1.62921	0.201813	0.456177	2172	54	0.311005	0.0117649
Josd1	ENSMUSG00000022426	NM_028792	coding	chr15	79674249	79687872	DOWN	-0.50917	5.89122	8.22212	0.00413828	0.0352572	1187	97	0.721742	0.291791
Aimp2	ENSMUSG00000029610	NM_001172146	coding	chr5	143902703	143909839	DOWN	-0.508804	5.65628	9.11732	0.00253201	0.0247795	223.5	28	0.605753	0.196879
Ank2	ENSMUSG00000032826	NM_178655	coding	chr3	126921606	126998452	NS	-0.508788	6.93586	4.50216	0.0338521	0.14882	3077.5	185.5	0.188298	0.0113373
Tube1	ENSMUSG00000019845	NM_028006	coding	chr10	39134022	39151058	NS	-0.508548	2.62672	2.45562	0.117105	0.332546	35.5	0	0.058464	0
Coq7	ENSMUSG00000030652	NM_009940	coding	chr7	118525061	118533313	DOWN	-0.50831	6.36869	7.64788	0.0056839	0.0442115	99	4	0.0714827	0.00215205
Doc2g	ENSMUSG00000024871	NM_021791	coding	chr19	4003384	4007005	NS	-0.507986	7.69095	5.9545	0.0146798	0.0843857	92.5	0.5	0.606282	0.0044679
Ddx3y	ENSMUSG00000069045	NM_012008	coding	chrY	1260714	1286613	NS	-0.507885	5.85844	0.41401	0.519941	0.75438	447	20.5	0.459743	0.0484358
Dut	ENSMUSG00000027203	NM_001159646	coding	chr2	125247247	125259049	NS	-0.507214	5.72505	6.08579	0.0136273	0.0802218	242	23.5	0.508407	0.100578
Gse1	ENSMUSG00000031822	NM_001145896	coding	chr8	120537408	120581383	DOWN	-0.506765	6.1338	7.44111	0.00637504	0.0476666	3377.5	568	0.213506	0.0907406
Rhd	ENSMUSG00000028825	NM_011270	coding	chr4	134864535	134896172	NS	-0.506631	2.32923	1.20841	0.271646	0.537649	5	0	0.00752285	0
Pctp	ENSMUSG00000020553	NM_008796	coding	chr11	89983416	90002894	NS	-0.50649	3.52185	3.98066	0.0460255	0.182682	96	21.5	0.190978	0.0528423
1700020L24Rik	ENSMUSG00000035085	NM_025492	coding	chr11	83437693	83441232	NS	-0.506401	0.163545	1.30114	0.254005	0.519719	0.5	0	0	0
Tbx18	ENSMUSG00000032419	NM_023814	coding	chr9	87702799	87731260	NS	-0.506358	5.31023	2.82422	0.092852	0.287432	972	102	0.593338	0.16419
Pcdhga3	ENSMUSG00000104346	NM_033586	coding	chr18	37674334	37841872	NS	-0.50591	2.53774	2.57533	0.108541	0.316938	2934.5	236	0.490368	0.0606593
Umps	ENSMUSG00000022814	NM_009471	coding	chr16	33955011	33967003	NS	-0.505758	5.16947	6.51727	0.0106832	0.0678159	283	32	0.483152	0.124051
Mtx2	ENSMUSG00000027099	NM_016804	coding	chr2	74825811	74876748	NS	-0.505571	7.00208	5.54136	0.0185721	0.0988223	3353	322.5	0.606909	0.20655
Tmem94	ENSMUSG00000020747	NM_028014	coding	chr11	115765432	115799033	NS	-0.50543	7.77133	6.68115	0.00974376	0.0639557	1094	52	0.465094	0.0582749
Cenpu	ENSMUSG00000031629	NM_027973	coding	chr8	46552068	46579584	NS	-0.505339	2.3268	1.42402	0.232742	0.495548	79	0	0.0653861	0
Septin6	ENSMUSG00000050379	NM_001253706	coding	chrX	36913443	36989695	NS	-0.505073	7.34069	6.11777	0.013383	0.0792604	1454.5	28	0.450813	0.0161429
Senp1	ENSMUSG00000033075	NM_144851	coding	chr15	98038743	98093569	NS	-0.504885	5.22499	6.29565	0.0121035	0.07389	621.5	1.5	0.240196	0
Snora44	ENSMUSG00000064604	NR_034050	non coding	chr4	132309952	132310069	NS	-0.504675	-0.563335	0.704236	0.401364	0.662087	12	3.5	0.879845	0.790698
Pnkd	ENSMUSG00000026179	NM_001039509	coding	chr1	74285033	74353692	NS	-0.50464	7.53424	6.0621	0.0138114	0.0808514	1598.5	104.5	0.508849	0.0642042
Arfgef2	ENSMUSG00000074582	NM_001085495	coding	chr2	166805580	166898051	NS	-0.504623	6.38844	6.70774	0.00959955	0.0634646	1053	0.5	0.181658	0
Cep97	ENSMUSG00000022604	NM_028815	coding	chr16	55899887	55934848	NS	-0.504259	4.2873	2.69888	0.100419	0.302493	119	0	0.0987046	0
Nup214	ENSMUSG00000001855	NM_172268	coding	chr2	31974449	32053975	NS	-0.503782	5.7806	6.84754	0.00887632	0.060118	305	0	0.124315	0
Rrp9	ENSMUSG00000041506	NM_145620	coding	chr9	106477308	106485415	NS	-0.503376	4.58427	5.72799	0.0166966	0.092013	36.5	1.5	0.0971784	0
Dot1l	ENSMUSG00000061589	NM_199322	coding	chr10	80755205	80794347	DOWN	-0.503269	7.6718	8.86353	0.00290925	0.0273757	1626	103.5	0.582435	0.108866
Tufm	ENSMUSG00000073838	NM_172745	coding	chr7	126487354	126490731	NS	-0.502968	4.63374	6.48912	0.0108537	0.0686605	92	0.5	0.548057	0
Polr1a	ENSMUSG00000049553	NM_009088	coding	chr6	71909052	71979360	DOWN	-0.502797	6.22717	7.52879	0.00607208	0.0464429	296.5	0	0.0930117	0
Tnrc18	ENSMUSG00000039477	NM_001122730	coding	chr5	142724604	142817387	DOWN	-0.502743	7.23737	9.00888	0.00268671	0.0257271	4022	397.5	0.590127	0.175152
Plekhg3	ENSMUSG00000052609	NM_153804	coding	chr12	76533559	76579039	NS	-0.50259	4.91904	4.33645	0.0373047	0.159081	1000.5	108	0.41415	0.105579
Dcaf1	ENSMUSG00000040325	NM_001015507	coding	chr9	106821975	106880992	DOWN	-0.502567	5.69543	8.45849	0.00363344	0.0320328	584.5	0	0.25364	0
Rbm14	ENSMUSG00000006456	NM_019869	coding	chr19	4800924	4811634	DOWN	-0.502122	5.60568	8.52343	0.00350603	0.0312551	1163	145	0.7772	0.40891
Atp11a	ENSMUSG00000031441	NM_015804	coding	chr8	12757015	12868728	NS	-0.502093	7.60017	6.80316	0.00909968	0.061207	2104.5	169.5	0.367542	0.0643423
Stmn1	ENSMUSG00000028832	NM_019641	coding	chr4	134468319	134473843	NS	-0.501771	3.81623	1.88492	0.169776	0.412983	224	28.5	0.496741	0.202027
Ccne2	ENSMUSG00000028212	NM_001037134	coding	chr4	11191353	11204682	NS	-0.501655	3.10157	2.74195	0.0977453	0.297254	115	0	0.229242	0
Chrng	ENSMUSG00000026253	NM_009604	coding	chr1	87205810	87211835	NS	-0.50144	0.263855	0.987905	0.320255	0.587341	0	0	0	0
Hnrnpa1	ENSMUSG00000046434	NM_001039129	coding	chr15	103240431	103244955	NS	-0.501142	3.37574	3.63482	0.0565827	0.209138	442	32	0.791486	0.191822
Kdm5d	ENSMUSG00000056673	NM_011419	coding	chrY	897787	943811	NS	-0.500911	4.73023	0.386341	0.534229	0.764972	336	0	0.172791	0.00406785
Pcnx	ENSMUSG00000021140	NM_018814	coding	chr12	81860029	82000924	DOWN	-0.500795	7.09905	8.47063	0.00360926	0.0318963	4736.5	455	0.446594	0.108033
Incenp	ENSMUSG00000024660	NM_016692	coding	chr19	9872296	9899533	NS	-0.500771	5.72229	1.76593	0.183886	0.434329	917	102.5	0.481857	0.138153
Rnf207	ENSMUSG00000058498	NM_001033489	coding	chr4	152307022	152318625	NS	-0.500684	7.60189	5.10126	0.0239084	0.117697	216	0	0.442589	0
Plec	ENSMUSG00000022565	NM_001163542	coding	chr15	76170973	76231378	NS	-0.500432	8.60096	6.79296	0.00915179	0.0614447	1764	78	0.574284	0.0557215
Acy1	ENSMUSG00000023262	NM_001276442	coding	chr9	106432980	106438236	NS	-0.50029	4.61671	6.27539	0.0122426	0.0745224	28	0	0.220172	0.0188238
Plekha2	ENSMUSG00000031557	NM_031257	coding	chr8	25039143	25101811	DOWN	-0.500187	6.6476	7.48027	0.00623789	0.0472002	1424.5	73.5	0.461816	0.0472854
Ninl	ENSMUSG00000068115	NM_207204	coding	chr2	150934518	151009398	NS	-0.500184	2.69731	2.43212	0.118872	0.335743	497.5	84	0.139276	0.0400901
Lrrn2	ENSMUSG00000026443	NM_010732	coding	chr1	132880354	132940005	NS	-0.500177	5.02868	5.50108	0.0190047	0.100394	370	55	0.255286	0.0472185
Prkd1	ENSMUSG00000002688	NM_008858	coding	chr12	50341231	50649223	NS	-0.500151	4.35234	6.05843	0.0138401	0.0809544	2536	411	0.240777	0.0640745
Smg5	ENSMUSG00000001415	NM_178246	coding	chr3	88336259	88362337	NS	-0.499939	7.03833	8.42187	0.00370734	0.0324912	568	22	0.331838	0.00051765
Fam161b	ENSMUSG00000021234	NM_172581	coding	chr12	84345316	84361821	NS	-0.499783	3.95179	2.75763	0.0967914	0.295148	83.5	0	0.173253	0
Pdss1	ENSMUSG00000026784	NM_019501	coding	chr2	22895521	22940259	NS	-0.499489	4.89377	4.75556	0.0292038	0.134596	477.5	0	0.247771	0
BC052040	ENSMUSG00000040282	NM_001145898	coding	chr2	115581715	115778768	NS	-0.499329	3.94417	4.32073	0.0376507	0.159832	2194.5	369	0.247921	0.0793263
Polr1b	ENSMUSG00000027395	NM_009086	coding	chr2	129100995	129126595	NS	-0.499076	4.26928	5.62887	0.017667	0.09532	46	0	0.0549414	0
Rcan2	ENSMUSG00000039601	NM_207649	coding	chr17	43801850	44039516	NS	-0.498331	8.04425	5.00134	0.0253276	0.122545	5307.5	471	0.528042	0.0937647
Leo1	ENSMUSG00000042487	NM_001039522	coding	chr9	75441523	75466432	NS	-0.498072	5.05501	7.1472	0.00750813	0.0535721	278.5	3	0.272431	0
Ipmk	ENSMUSG00000060733	NM_027184	coding	chr10	71347792	71385885	NS	-0.497788	4.18237	5.20647	0.0225029	0.112721	561.5	14	0.105674	0.0050897
Speg	ENSMUSG00000026207	NM_007463	coding	chr1	75375296	75432306	NS	-0.497726	8.49076	6.43384	0.0111966	0.0702842	1337.5	51	0.476115	0.0409739
Yy2	ENSMUSG00000091736	NM_001098723	coding	chrX	157566118	157568985	NS	-0.497574	2.86605	3.00563	0.0829757	0.268058	8.5	0	0.231252	0
Gstcd	ENSMUSG00000028018	NM_026231	coding	chr3	132982550	133091740	NS	-0.49717	3.14462	2.20249	0.137788	0.365051	418.5	52.5	0.125324	0.0172149
Degs2	ENSMUSG00000021263	NM_001171002	coding	chr12	108686791	108702306	NS	-0.497142	2.01542	2.22733	0.135588	0.361519	0	0	0	0
Snora81	ENSMUSG00000087935	NR_034048	non coding	chr16	23110769	23110933	NS	-0.496228	-0.27618	1.12115	0.289672	0.557859	17.5	1.5	0.977528	0.182584
Eif2s3y	ENSMUSG00000069049	NM_012011	coding	chrY	1010611	1028598	NS	-0.496075	6.39715	0.349382	0.554463	0.777783	196.5	3.5	0.328408	0.0042065
Tjp2	ENSMUSG00000024812	NM_001198985	coding	chr19	24094501	24174140	NS	-0.496026	6.11221	6.2936	0.0121175	0.073914	2324.5	304.5	0.404471	0.112046
Tln2	ENSMUSG00000052698	NM_001081242	coding	chr9	67217084	67559703	NS	-0.495685	8.33074	7.12204	0.00761419	0.0540921	5503.5	110	0.376702	0.0078747
Larp7	ENSMUSG00000027968	NM_138593	coding	chr3	127536713	127553349	NS	-0.495676	6.20313	8.25388	0.00406649	0.0348048	363	18	0.335928	0.0121724
Ccnb1	ENSMUSG00000041431	NM_172301	coding	chr13	100778738	100786486	NS	-0.495471	5.21733	1.39877	0.23693	0.500813	375.5	45	0.608572	0.221437
Gm5801	ENSMUSG00000058581	NR_002889	non coding	chr4	155946252	155957601	NS	-0.494892	2.28069	1.98215	0.159164	0.397774	0.5	1	0.00320515	0.048077
Rpl17	ENSMUSG00000062328	NM_001002239	coding	chr18	75000476	75003381	NS	-0.494471	1.50947	1.58992	0.207338	0.463111	139.5	18	0.41677	0.140962
Itsn1	ENSMUSG00000022957	NM_010587	coding	chr16	91729370	91920579	NS	-0.494459	6.07504	6.99706	0.00816439	0.0565494	3025.5	343.5	0.286289	0.0712247
Sass6	ENSMUSG00000027959	NM_028349	coding	chr3	116595007	116630984	NS	-0.494418	3.0614	2.6676	0.10241	0.306416	267.5	8	0.134983	0
Dzip1l	ENSMUSG00000037784	NM_028258	coding	chr9	99629594	99669256	NS	-0.49428	5.00129	5.04104	0.0247536	0.120523	457	5	0.189746	0
Rpap1	ENSMUSG00000034032	NM_177294	coding	chr2	119763958	119787537	NS	-0.494122	5.50192	7.74512	0.0053858	0.0426849	76.5	0	0.0563671	0
Cenpk	ENSMUSG00000021714	NM_021790	coding	chr13	104229387	104249622	NS	-0.494054	3.21937	1.90991	0.166974	0.409338	121	0	0.0766966	0
Nuf2	ENSMUSG00000026683	NM_023284	coding	chr1	169497933	169531464	NS	-0.493712	5.08772	1.5904	0.207269	0.463111	304	0.5	0.165668	0
Armcx4	ENSMUSG00000049804	NM_001202500	coding	chrX	134686518	134697772	NS	-0.493567	6.88352	4.45046	0.0348918	0.152114	168.5	12	0.570564	0.0615296
Mdfi	ENSMUSG00000032717	NM_001276391	coding	chr17	47815327	47833291	NS	-0.493505	5.14542	6.234	0.012532	0.0757185	146.5	9	0.244371	0.0194691
Pim1	ENSMUSG00000024014	NM_008842	coding	chr17	29491044	29495459	NS	-0.493267	6.07456	3.84415	0.0499199	0.19211	340.5	23	0.659328	0.2
Rnf166	ENSMUSG00000014470	NM_001033142	coding	chr8	122466146	122476064	NS	-0.493258	5.13922	5.78992	0.0161183	0.0899937	182	3	0.475903	0.0288868
Irs1	ENSMUSG00000055980	NM_010570	coding	chr1	82233104	82291439	NS	-0.493217	6.78263	6.34077	0.0117994	0.0725558	4856	369	0.716373	0.270192
Phka1	ENSMUSG00000034055	NM_008832	coding	chrX	102513974	102644246	NS	-0.493164	5.97145	4.95204	0.0260599	0.124853	147.5	0	0.0294768	0
Tubgcp6	ENSMUSG00000051786	NM_001163319	coding	chr15	89099097	89123150	NS	-0.493131	4.96218	6.53496	0.0105775	0.0673488	264.5	11	0.250101	0.0156528
Adar	ENSMUSG00000027951	NM_001038587	coding	chr3	89715021	89753455	NS	-0.493125	5.05967	5.80119	0.0160153	0.0895367	929.5	75.5	0.404021	0.08635
Tbc1d31	ENSMUSG00000022364	NM_001081396	coding	chr15	57912198	57970068	NS	-0.492993	4.73977	6.37861	0.0115504	0.0717375	513.5	0	0.217543	0
Traip	ENSMUSG00000032586	NM_011634	coding	chr9	107950962	107972268	NS	-0.492774	3.21042	2.38444	0.122549	0.341388	128	5	0.125322	0.0151118
Mgme1	ENSMUSG00000027424	NM_028984	coding	chr2	144271034	144281229	NS	-0.492422	4.66119	5.50048	0.0190112	0.100394	93	1	0.29522	0
Fmnl1	ENSMUSG00000055805	NM_019679	coding	chr11	103171137	103198900	NS	-0.492379	2.44526	1.76351	0.184187	0.434588	28	0	0.0365353	0
Slc19a2	ENSMUSG00000040918	NM_001276455	coding	chr1	164249045	164265385	NS	-0.491975	3.97764	3.48865	0.0617909	0.220734	417.5	26	0.47399	0.0446451
Kif2c	ENSMUSG00000028678	NM_134471	coding	chr4	117159635	117182624	NS	-0.491896	5.32276	1.44206	0.229807	0.492045	157.5	0	0.131451	0
Cdk3	ENSMUSG00000092300	NR_004853	non coding	chr11	116216001	116220287	NS	-0.491772	0.999011	1.58664	0.207807	0.463937	0	0	0	0
Pcnt	ENSMUSG00000001151	NM_008787	coding	chr10	76351253	76442912	NS	-0.491373	6.09497	6.93788	0.00843891	0.057877	379.5	0	0.132146	0
Atp2a2	ENSMUSG00000029467	NM_009722	coding	chr5	122453512	122502225	NS	-0.491314	12.8282	4.2513	0.0392203	0.164436	4153	232.5	0.662883	0.175076
3110082I17Rik	ENSMUSG00000053553	NM_028469	coding	chr5	139359738	139460534	NS	-0.491206	3.26742	2.62831	0.104973	0.311039	738	55.5	0.258535	0.0308218
Cfl2	ENSMUSG00000062929	NM_007688	coding	chr12	54858818	54862877	NS	-0.490757	9.18231	3.02145	0.08217	0.266218	531	56.5	0.629393	0.343081
Cdc20	ENSMUSG00000006398	NM_023223	coding	chr4	118432900	118437343	NS	-0.490719	6.44291	1.33356	0.248173	0.513281	201	31	0.689914	0.331649
Zdhhc21	ENSMUSG00000028403	NM_026647	coding	chr4	82798737	82859661	NS	-0.490708	5.2236	4.65876	0.0308955	0.139845	787.5	28	0.309918	0.0118914
Zfp873	ENSMUSG00000061371	NM_001024626	coding	chr10	82048126	82061586	NS	-0.490538	2.81482	2.14416	0.143113	0.372313	322.5	14.5	0.355171	0.0262287
Rapsn	ENSMUSG00000002104	NM_009023	coding	chr2	91035626	91045729	NS	-0.490432	5.59623	5.47532	0.0192869	0.101547	104.5	4	0.290109	0.046093
Bves	ENSMUSG00000071317	NM_024285	coding	chr10	45335761	45369708	NS	-0.490155	7.87891	7.13979	0.00753918	0.0537153	1928	84.5	0.658045	0.107824
Serac1	ENSMUSG00000015659	NM_001111017	coding	chr17	6040570	6079739	NS	-0.489859	4.65682	3.3622	0.0667089	0.231378	58	0	0.0346508	0
Mir1898	ENSMUSG00000084592	NR_035443	non coding	chr15	12171491	12171574	NS	-0.489833	-0.440415	1.00059	0.317168	0.58475	4	0.5	0.674699	0.0301205
Kif23	ENSMUSG00000032254	NM_024245	coding	chr9	61917277	61946799	NS	-0.489507	6.02251	1.36388	0.242866	0.507153	353.5	36.5	0.275106	0.0506641
Pitpnm1	ENSMUSG00000024851	NM_001136078	coding	chr19	4100116	4113965	NS	-0.489395	6.00478	6.82048	0.00901181	0.0606994	18	0	0.0616766	0
Snx27	ENSMUSG00000028136	NM_001082484	coding	chr3	94500679	94582702	NS	-0.489353	6.09464	7.5187	0.00610616	0.0466357	1478	125	0.353369	0.058839
Arid1a	ENSMUSG00000007880	NM_001080819	coding	chr4	133679007	133753611	NS	-0.489168	7.456	7.36131	0.00666421	0.0489772	5950.5	653	0.684203	0.301414
Kif22	ENSMUSG00000030677	NM_145588	coding	chr7	127027730	127042420	NS	-0.489145	5.67717	1.12304	0.289265	0.557783	408	49	0.50061	0.12979
Cip2a	ENSMUSG00000033031	NM_172616	coding	chr16	48994187	49019705	NS	-0.48893	5.98268	1.96142	0.161362	0.400543	272	0	0.103605	0
Med24	ENSMUSG00000017210	NM_011869	coding	chr11	98704590	98729435	NS	-0.488818	6.24507	8.78635	0.00303494	0.0281966	155.5	0	0.219722	0
Helq	ENSMUSG00000035266	NM_001081107	coding	chr5	100762147	100798600	NS	-0.488137	3.44021	3.57523	0.0586475	0.213647	62.5	0	0.0354831	0
Dbf4	ENSMUSG00000002297	NM_001190717	coding	chr5	8396968	8422716	NS	-0.488094	5.09587	1.86478	0.172075	0.416213	461.5	51	0.393626	0.0659377
Gmps	ENSMUSG00000027823	NM_001033300	coding	chr3	63976142	64019078	NS	-0.487882	6.64038	6.57417	0.0103469	0.0663893	854.5	1.5	0.350497	0
Exosc2	ENSMUSG00000039356	NM_144886	coding	chr2	31670736	31681307	NS	-0.487299	4.55353	5.09863	0.0239448	0.117836	93	5	0.27527	0.0035261
Slc25a10	ENSMUSG00000025792	NM_013770	coding	chr11	120491836	120501161	NS	-0.486817	5.87318	7.97931	0.00473151	0.03898	62	3	0.270006	0.0455906
Baz1a	ENSMUSG00000035021	NM_013815	coding	chr12	54892988	54986336	NS	-0.486754	3.8643	2.76088	0.0965952	0.294968	347.5	0	0.0869644	0
Egln1	ENSMUSG00000031987	NM_053207	coding	chr8	124908586	124949254	NS	-0.486701	7.5291	7.1894	0.00733354	0.0525839	3271	331	0.732155	0.328072
Celf1	ENSMUSG00000005506	NM_001244891	coding	chr2	90940396	91019497	NS	-0.48623	8.50964	5.63247	0.0176307	0.0952789	5648	604	0.607304	0.255815
Ndc1	ENSMUSG00000028614	NM_028355	coding	chr4	107367783	107414338	NS	-0.486005	5.05084	5.8906	0.0152219	0.0865525	237	0	0.155767	0
Jmy	ENSMUSG00000021690	NM_021310	coding	chr13	93430096	93499808	NS	-0.485357	6.26171	7.02807	0.00802419	0.0561617	3200	247.5	0.540612	0.13421
Atp2b1	ENSMUSG00000019943	NM_026482	coding	chr10	98915151	99026143	NS	-0.485289	6.30936	5.91691	0.0149962	0.0856776	3955.5	579.5	0.488214	0.198518
Fmn1	ENSMUSG00000044042	NM_010230	coding	chr2	113327735	113716767	NS	-0.485074	5.13951	2.85534	0.0910708	0.283926	900.5	181	0.0628728	0.0211666
Cox7c	ENSMUSG00000017778	NM_007749	coding	chr13	86044797	86046795	NS	-0.484944	1.35653	1.61237	0.204159	0.459077	193.5	8.5	0.629727	0.13236
Rpp40	ENSMUSG00000021418	NM_145938	coding	chr13	35895103	35906347	NS	-0.484889	2.50827	2.56504	0.10925	0.318284	0	0	0.00225015	0
Tspan9	ENSMUSG00000030352	NM_175414	coding	chr6	127961399	128143578	NS	-0.484327	7.76038	4.89666	0.0269087	0.12742	4735	665	0.615327	0.192336
Nle1	ENSMUSG00000020692	NM_145431	coding	chr11	82900767	82908395	NS	-0.484275	4.06205	4.58196	0.0323102	0.144202	44.5	0	0.175104	0
Rap1gap2	ENSMUSG00000038807	NM_001015046	coding	chr11	74383482	74590158	NS	-0.484199	5.602	4.41854	0.0355505	0.154376	1197	163.5	0.151389	0.035305
Cep68	ENSMUSG00000044066	NM_172260	coding	chr11	20227036	20249424	NS	-0.484168	6.50016	3.58975	0.0581368	0.212473	703	48.5	0.578127	0.106328
Trim59	ENSMUSG00000034317	NM_025863	coding	chr3	69035293	69044742	NS	-0.483946	5.03784	1.51276	0.218719	0.477827	829.5	118.5	0.628591	0.416349
Rsbn1l	ENSMUSG00000039968	NM_001080977	coding	chr5	20893023	20951822	NS	-0.483823	5.7625	4.52755	0.0333534	0.147156	4448	455	0.648751	0.274857
Snx8	ENSMUSG00000029560	NM_172277	coding	chr5	140340302	140389247	NS	-0.483702	4.98804	6.22553	0.0125921	0.0759566	845	125	0.348082	0.117198
Naa25	ENSMUSG00000042719	NM_172722	coding	chr5	121397981	121440113	NS	-0.483281	5.12619	4.1092	0.0426505	0.173527	1086.5	48	0.346608	0.0138772
Zfpm2	ENSMUSG00000022306	NM_011766	coding	chr15	40655041	41104592	NS	-0.483266	5.84592	7.60689	0.00581457	0.0448946	16175	1537.5	0.552569	0.138966
Rgs7bp	ENSMUSG00000021719	NM_029879	coding	chr13	104947152	105054930	NS	-0.48323	4.39587	2.75374	0.0970271	0.295677	321.5	110.5	0.126193	0.0485293
Foxk2	ENSMUSG00000039275	NM_001080932	coding	chr11	121259986	121309896	NS	-0.482884	6.25068	6.46947	0.0109743	0.0692744	1630.5	123	0.511391	0.0982129
Mrs2	ENSMUSG00000021339	NM_001013389	coding	chr13	24992482	25020379	NS	-0.482717	4.83706	3.53312	0.0601543	0.217142	366	0	0.265465	0
Zfp143	ENSMUSG00000061079	NM_009281	coding	chr7	110061701	110095392	NS	-0.481791	4.56058	6.00021	0.0143042	0.082816	488.5	13	0.217962	0.0083826
Gpn1	ENSMUSG00000064037	NM_133756	coding	chr5	31494760	31511627	NS	-0.481597	5.1231	6.77496	0.00924453	0.0618706	20	0	0.0049273	0
Tmem170b	ENSMUSG00000087370	NM_001163572	coding	chr13	41606215	41641357	NS	-0.480863	5.04492	4.63711	0.0312876	0.141184	1527.5	150	0.642331	0.192826
Fbxo17	ENSMUSG00000030598	NM_015796	coding	chr7	28716789	28738140	NS	-0.48074	3.32689	2.67997	0.101618	0.305103	153.5	4.5	0.254416	0.00672415
Phb	ENSMUSG00000038845	NM_008831	coding	chr11	95666956	95680773	NS	-0.480437	6.14039	5.77634	0.0162433	0.0904111	260	7	0.447962	0.0152348
Nebl	ENSMUSG00000053702	NM_028757	coding	chr2	17346733	17731068	NS	-0.480222	7.78124	2.3296	0.126934	0.348425	2567.5	190.5	0.071281	0.0166337
Fam102a	ENSMUSG00000039157	NM_153560	coding	chr2	32535358	32569750	NS	-0.479907	4.46393	4.32656	0.037522	0.15955	677.5	95.5	0.426928	0.13358
Aarsd1	ENSMUSG00000075528	NM_144829	coding	chr11	101406839	101417433	NS	-0.479496	5.41507	7.44913	0.0063467	0.0475516	46.5	3	0.123457	0.0172126
N4bp1	ENSMUSG00000031652	NM_030563	coding	chr8	86841138	86885258	NS	-0.479446	5.45748	6.40548	0.0113769	0.0709907	1867.5	271	0.307857	0.142642
Macf1	ENSMUSG00000028649	NM_001199136	coding	chr4	123349632	123684360	NS	-0.47904	9.01715	5.98722	0.0144099	0.0832586	8688	595	0.449396	0.0663941
Pars2	ENSMUSG00000043572	NM_001083887	coding	chr4	106651068	106655280	NS	-0.479039	3.39772	3.39122	0.0655443	0.229101	46	3	0.373516	0.053631
Tpx2	ENSMUSG00000027469	NM_001141975	coding	chr2	152847963	152895321	NS	-0.478858	6.35678	1.51915	0.217748	0.476912	1023.5	78	0.37321	0.0729655
Ckap2l	ENSMUSG00000048327	NM_181589	coding	chr2	129268209	129297212	NS	-0.478364	6.25879	1.70269	0.191937	0.445242	386.5	2.5	0.322622	0
Hectd4	ENSMUSG00000042744	NM_181421	coding	chr5	121220218	121368577	NS	-0.478211	6.18084	6.69095	0.00969034	0.063757	1337.5	0	0.155919	0
Dele1	ENSMUSG00000024442	NM_024179	coding	chr18	38250248	38262629	NS	-0.477846	7.14206	8.18467	0.00422459	0.0357409	54	0	0.152627	0
Tubb5	ENSMUSG00000001525	NM_011655	coding	chr17	35833919	35838301	NS	-0.477713	10.441	2.29326	0.129937	0.353913	324	38	0.7557	0.329685
Snrnp35	ENSMUSG00000029402	NM_029532	coding	chr5	124483154	124491122	NS	-0.477678	3.77674	4.28241	0.0385087	0.162317	89	0.5	0.405268	0.0233387
Nfil3	ENSMUSG00000056749	NM_017373	coding	chr13	52967208	52981039	NS	-0.477558	5.82091	1.25846	0.261943	0.527247	1296.5	109.5	0.783159	0.307681
Gp1ba	ENSMUSG00000050675	NM_010326	coding	chr11	70639121	70642055	NS	-0.477544	1.54964	1.29002	0.256045	0.52091	5	2	0.116638	0.0156089
Gpld1	ENSMUSG00000021340	NM_008156	coding	chr13	24943151	24991936	NS	-0.477434	5.13149	4.10905	0.0426543	0.173527	0	8	0	0.00426545
Gm16793	ENSMUSG00000097357	NR_040376	non coding	chr8	35582502	35589020	NS	-0.476782	3.54894	2.10197	0.147109	0.378613	121.5	18.5	0.467543	0.14745
Lrrc20	ENSMUSG00000037151	NM_153542	coding	chr10	61475832	61582228	NS	-0.476575	5.43121	7.0149	0.00808343	0.056375	1016.5	101	0.29974	0.048691
Cbx5	ENSMUSG00000009575	NM_001110216	coding	chr15	103191545	103215352	NS	-0.475491	8.36676	6.69155	0.00968711	0.063757	2697	303.5	0.628829	0.234075
Pom121	ENSMUSG00000053293	NM_148932	coding	chr5	135376139	135394546	NS	-0.475138	5.90277	6.17226	0.0129769	0.0776705	245	6.5	0.372732	0.0143703
Depdc7	ENSMUSG00000027173	NM_144804	coding	chr2	104721786	104742801	NS	-0.47513	1.77486	1.88137	0.170179	0.413537	38.5	11.5	0.0758475	0.0256222
Sulf2	ENSMUSG00000006800	NM_001252578	coding	chr2	166073898	166155285	NS	-0.474997	8.33963	7.24838	0.00709652	0.051208	2082	123.5	0.518208	0.0736967
Gatad2a	ENSMUSG00000036180	NM_001113345	coding	chr8	69907068	69996379	NS	-0.474965	6.59673	5.40539	0.0200747	0.104542	3282	435	0.598114	0.225739
Map3k8	ENSMUSG00000024235	NM_007746	coding	chr18	4331326	4352953	NS	-0.474861	3.01915	1.17235	0.278918	0.546657	586	43	0.458412	0.0846281
Irf2bpl	ENSMUSG00000034168	NM_145836	coding	chr12	86880702	86884814	NS	-0.474295	6.59767	4.51999	0.033501	0.14763	416.5	38	0.795754	0.319302
Ccdc14	ENSMUSG00000022833	NM_172824	coding	chr16	34690615	34725194	NS	-0.474171	3.83687	3.89639	0.0483901	0.189105	124	13.5	0.10449	0.0236794
Cdk2	ENSMUSG00000025358	NM_183417	coding	chr10	128697938	128705051	NS	-0.474003	6.5055	8.3607	0.00383424	0.0333224	141.5	12	0.531299	0.0996053
Fgfr1op	ENSMUSG00000069135	NM_001197046	coding	chr17	8165517	8196470	NS	-0.473851	5.01137	6.55329	0.0104691	0.0669199	234.5	0	0.199415	0
Aff2	ENSMUSG00000031189	NM_008032	coding	chrX	69360330	69868037	NS	-0.473599	3.92789	4.01684	0.045048	0.180315	2386	105	0.212324	0.00921625
Abhd17c	ENSMUSG00000038459	NM_133722	coding	chr7	84109355	84151893	NS	-0.473521	6.58507	5.77156	0.0162876	0.090507	4625	446.5	0.7297	0.389346
Palld	ENSMUSG00000058056	NM_001081390	coding	chr8	61515020	61902690	NS	-0.473294	8.64956	6.06517	0.0137873	0.0807748	22259	1130	0.634225	0.118968
Urgcp	ENSMUSG00000049680	NM_001077661	coding	chr11	5713416	5762376	NS	-0.473112	6.23514	5.78977	0.0161197	0.0899937	1869.5	177	0.57069	0.133599
Nme6	ENSMUSG00000032478	NM_018757	coding	chr9	109832793	109842961	NS	-0.473009	4.29923	1.97807	0.159593	0.398373	29	0	0.139323	0
Mmd	ENSMUSG00000003948	NM_026178	coding	chr11	90249475	90278573	NS	-0.472966	6.88075	8.01532	0.00463832	0.0384865	1162	81.5	0.558214	0.108241
Hsdl1	ENSMUSG00000034189	NM_175185	coding	chr8	119561977	119575200	NS	-0.472526	5.12746	5.75437	0.0164477	0.0911325	184	17.5	0.352672	0.0781357
Flvcr1	ENSMUSG00000066595	NM_001081259	coding	chr1	191005831	191026190	NS	-0.471874	3.49259	3.14127	0.0763341	0.252496	350	4	0.352378	0
Rnps1	ENSMUSG00000034681	NM_009070	coding	chr17	24414674	24425897	NS	-0.471836	4.90017	4.66242	0.0308297	0.139739	664	67	0.644218	0.175664
Ybx2	ENSMUSG00000018554	NM_016875	coding	chr11	69935898	69941599	NS	-0.471722	4.69159	2.13962	0.143537	0.372909	21	0	0.223063	0
Notch2	ENSMUSG00000027878	NM_010928	coding	chr3	98013537	98150367	NS	-0.471589	6.14782	6.7904	0.00916494	0.0615049	4273	429	0.442072	0.115566
Prickle3	ENSMUSG00000031145	NM_175097	coding	chrX	7658532	7668186	NS	-0.471573	3.34642	1.98601	0.158759	0.397303	34.5	1.5	0.190354	0.0036607
Ska2	ENSMUSG00000020492	NM_025377	coding	chr11	87109260	87122974	NS	-0.471558	4.72522	5.14751	0.0232797	0.115252	1023	120	0.658031	0.208025
Hat1	ENSMUSG00000027018	NM_026115	coding	chr2	71389259	71441622	NS	-0.471538	6.25818	6.6218	0.0100738	0.065304	487	12.5	0.253954	0.0072724
Rabl3	ENSMUSG00000022827	NM_001042499	coding	chr16	37539893	37572385	NS	-0.471391	4.2613	4.95515	0.026013	0.12469	682.5	62.5	0.478385	0.0975047
Wdr54	ENSMUSG00000030032	NM_023790	coding	chr6	83152709	83156379	NS	-0.471026	1.72804	1.69176	0.193369	0.446109	8	0.5	0.0626688	0.013358
Tigar	ENSMUSG00000038028	NM_177003	coding	chr6	127085115	127109552	NS	-0.470807	5.42638	4.76003	0.029128	0.134373	241	5	0.237174	0.00274115
Dph5	ENSMUSG00000033554	NM_027193	coding	chr3	115888182	115929323	NS	-0.470379	3.19362	3.00632	0.0829404	0.268058	105	0	0.0673294	0
Sdk1	ENSMUSG00000039683	NM_177879	coding	chr5	141241533	142213791	NS	-0.470037	4.46602	4.72621	0.0297063	0.136295	4063	921.5	0.126975	0.0445619
Jph1	ENSMUSG00000042686	NM_020604	coding	chr1	16994939	17097889	NS	-0.470006	4.90147	3.55918	0.059217	0.215135	1546	164.5	0.330751	0.0631065
Sp2	ENSMUSG00000018678	NM_001080964	coding	chr11	96953337	96977688	NS	-0.469897	4.89316	4.84307	0.0277574	0.129641	719.5	91.5	0.382153	0.120261
Igf2	ENSMUSG00000048583	NM_001122736	coding	chr7	142650767	142661035	NS	-0.469878	11.2234	5.00698	0.0252453	0.122389	398.5	36	0.573515	0.102797
Dlgap5	ENSMUSG00000037544	NM_144553	coding	chr14	47387778	47418407	NS	-0.469803	5.29317	1.4991	0.22081	0.480626	104	0	0.0763818	0
Slc7a1	ENSMUSG00000041313	NM_007513	coding	chr5	148327409	148399904	NS	-0.469532	4.86791	0.954374	0.328608	0.595531	505	95.5	0.275143	0.0692877
Epb41l5	ENSMUSG00000026383	NM_145506	coding	chr1	119545032	119649000	NS	-0.469354	4.21812	3.87815	0.0489185	0.190404	455.5	38.5	0.0982407	0.0102199
Atm	ENSMUSG00000034218	NM_007499	coding	chr9	53437121	53536671	NS	-0.469252	4.9555	4.70121	0.0301413	0.137792	0	0	0	0
Hsf2	ENSMUSG00000019878	NM_008297	coding	chr10	57486384	57513143	NS	-0.467991	5.44579	6.69013	0.00969481	0.063757	1814	157.5	0.592613	0.224664
Mpp6	ENSMUSG00000038388	NM_001164733	coding	chr6	50110240	50198598	NS	-0.467941	6.2122	6.37304	0.0115867	0.0718223	2090	213.5	0.433229	0.102695
Chchd4	ENSMUSG00000034203	NM_133928	coding	chr6	91464275	91473423	NS	-0.467776	5.60168	5.06194	0.0244568	0.119474	248	11.5	0.460703	0.0368351
A930024E05Rik	ENSMUSG00000056735	NR_045820	non coding	chr5	122989353	122998341	NS	-0.467625	1.97274	1.7551	0.185237	0.435769	187.5	13.5	0.485598	0.0733984
Rad54b	ENSMUSG00000078773	NM_001039556	coding	chr4	11558919	11615808	NS	-0.467602	2.83663	1.8994	0.168146	0.410568	276.5	14	0.146851	0.00545845
Ppa1	ENSMUSG00000020089	NM_026438	coding	chr10	61648620	61674165	NS	-0.466752	5.72543	5.50096	0.019006	0.100394	91.5	0	0.122439	0
Fitm2	ENSMUSG00000048486	NM_173397	coding	chr2	163468702	163472629	NS	-0.466743	4.51353	2.11782	0.145594	0.376087	117	0	0.4968	0
Sf3a1	ENSMUSG00000002129	NM_026175	coding	chr11	4160353	4182541	NS	-0.466623	6.60091	7.39894	0.00652625	0.0482717	379	14.5	0.436959	0.0268791
Slc1a1	ENSMUSG00000024935	NM_009199	coding	chr19	28835165	28913960	NS	-0.466594	3.13917	1.08985	0.296505	0.565213	40.5	66.5	0.0266816	0.0449995
Hnrnpr	ENSMUSG00000066037	NM_028871	coding	chr4	136310975	136340678	NS	-0.466353	6.17385	6.66626	0.00982554	0.0642807	2320	249	0.541706	0.153507
Lta4h	ENSMUSG00000015889	NM_008517	coding	chr10	93453395	93484896	NS	-0.465926	8.2559	5.42559	0.0198437	0.103708	1026	32.5	0.435723	0.0105196
Cep72	ENSMUSG00000021572	NM_028959	coding	chr13	74036494	74062285	NS	-0.465784	3.94733	2.98136	0.0842287	0.270606	32	0	0.0093023	0
Gcn1	ENSMUSG00000041638	NM_172719	coding	chr5	115565262	115622654	NS	-0.465502	6.64786	5.90039	0.0151375	0.0862396	418	0	0.161121	0
Ccl25	ENSMUSG00000023235	NM_009138	coding	chr8	4349587	4360020	NS	-0.465234	1.44	1.56259	0.211287	0.467848	122.5	0	0.0507599	0
Phf6	ENSMUSG00000025626	NM_027642	coding	chrX	52912265	52956943	NS	-0.464732	4.31503	3.58623	0.0582603	0.212712	373	11	0.283876	0.0085725
Ckap5	ENSMUSG00000040549	NM_001165989	coding	chr2	91546321	91620665	NS	-0.464566	7.53962	7.25386	0.0070749	0.051177	2019	117.5	0.177965	0.0170442
Dis3	ENSMUSG00000033166	NM_028315	coding	chr14	99076633	99099770	NS	-0.464298	5.3363	6.30998	0.012006	0.0735511	128.5	0	0.157317	0
Nt5dc2	ENSMUSG00000071547	NM_027289	coding	chr14	31134852	31139124	NS	-0.46412	7.44209	5.09567	0.0239857	0.117881	138	12.5	0.40529	0.0802157
Ythdc2	ENSMUSG00000034653	NM_001163013	coding	chr18	44828664	44889720	NS	-0.463653	5.01982	4.65091	0.031037	0.140312	173	0	0.0624726	0
Zfp704	ENSMUSG00000040209	NM_133218	coding	chr3	9427009	9610085	NS	-0.463622	6.18727	5.97739	0.0144905	0.0836252	3676.5	591	0.485756	0.153873
Kif1b	ENSMUSG00000063077	NM_207682	coding	chr4	149176320	149307698	NS	-0.463354	8.52488	6.51503	0.0106967	0.067872	4041.5	188	0.364742	0.0073492
Tipin	ENSMUSG00000032397	NM_025372	coding	chr9	64281606	64304792	NS	-0.463319	4.78775	3.26161	0.0709194	0.240663	359.5	46.5	0.331886	0.0682979
C2cd2	ENSMUSG00000045975	NM_174847	coding	chr16	97855208	97922633	NS	-0.46304	4.02092	2.63204	0.104727	0.310875	497	122.5	0.129765	0.0630738
Cdk1	ENSMUSG00000019942	NM_007659	coding	chr10	69336634	69352912	NS	-0.462968	6.67964	1.53379	0.215545	0.474354	1132	147.5	0.569128	0.30408
Bcor	ENSMUSG00000040363	NM_029510	coding	chrX	12036737	12080553	NS	-0.462808	6.25435	8.26373	0.00404449	0.0346569	2331	222	0.579104	0.0963306
Alg3	ENSMUSG00000033809	NM_145939	coding	chr16	20605457	20610749	NS	-0.462345	4.02573	3.52816	0.0603347	0.217465	34	0	0.203945	0.00047155
Syne3	ENSMUSG00000054150	NM_001042699	coding	chr12	104929948	104998677	NS	-0.462311	3.41571	2.40557	0.120904	0.338874	481	3	0.175826	0
Ppara	ENSMUSG00000022383	NM_001113418	coding	chr15	85735563	85806851	NS	-0.461618	5.68113	2.1092	0.146416	0.377556	1052	40	0.433517	0.0368972
Usp31	ENSMUSG00000063317	NM_001033173	coding	chr7	121642020	121707253	NS	-0.461216	4.35308	3.73058	0.0534248	0.201321	967.5	122.5	0.243604	0.0724096
Ftsj3	ENSMUSG00000020706	NM_025310	coding	chr11	106249143	106255802	NS	-0.46107	6.01396	7.05932	0.00788539	0.0554282	56	0	0.261098	0
Creb3l2	ENSMUSG00000038648	NM_178661	coding	chr6	37331020	37442148	NS	-0.461059	6.33594	4.11905	0.042403	0.173085	4544.5	601.5	0.569003	0.215707
Miga2	ENSMUSG00000026858	NM_001242407	coding	chr2	30364232	30385519	NS	-0.46082	6.68064	4.08223	0.0433364	0.175669	548	4	0.471464	0.00256005
Prmt3	ENSMUSG00000030505	NM_133740	coding	chr7	49778357	49858265	NS	-0.460483	4.90952	5.78097	0.0162006	0.0902629	338.5	0	0.178748	0
Hspb3	ENSMUSG00000051456	NM_019960	coding	chr13	113662895	113663676	NS	-0.460363	4.56688	4.41616	0.0356	0.154513	20.5	1	0.569782	0
Eefsec	ENSMUSG00000033216	NM_023060	coding	chr6	88257333	88446539	NS	-0.460304	3.94121	3.66884	0.0554388	0.206313	801	251	0.165523	0.0732006
Plcd3	ENSMUSG00000020937	NM_152813	coding	chr11	103070295	103101658	NS	-0.460221	5.80917	5.26618	0.0217436	0.109993	418	28	0.381837	0.0348589
Huwe1	ENSMUSG00000025261	NM_021523	coding	chrX	151803281	151935417	NS	-0.460207	8.49239	7.06629	0.00785476	0.0552924	2186.5	60	0.338163	0.0129298
Ampd2	ENSMUSG00000027889	NM_028779	coding	chr3	108074061	108086627	NS	-0.460054	4.92234	5.14368	0.0233311	0.115397	182	26	0.348174	0.0814932
Spc24	ENSMUSG00000074476	NM_026282	coding	chr9	21755441	21760286	NS	-0.460005	5.04949	2.01049	0.156215	0.393084	126	16	0.645311	0.185212
Nmd3	ENSMUSG00000027787	NM_133787	coding	chr3	69722054	69749046	NS	-0.459831	5.45966	6.94965	0.00838358	0.0576592	851.5	38	0.383698	0.0177092
Ank	ENSMUSG00000022265	NM_020332	coding	chr15	27466676	27594907	NS	-0.459674	6.50124	5.85781	0.0155081	0.0874676	2816	199.5	0.510293	0.0704615
Hmgn5	ENSMUSG00000031245	NM_016710	coding	chrX	109004536	109013380	NS	-0.45963	5.02096	4.36212	0.0367466	0.157716	13	1	0.0478526	0.00225455
Siah1b	ENSMUSG00000040749	NM_009173	coding	chrX	164070702	164076049	NS	-0.459595	2.96579	2.462	0.11663	0.331454	42.5	1.5	0.317325	0.00518225
Aldh16a1	ENSMUSG00000007833	NM_145954	coding	chr7	45141839	45154538	NS	-0.459448	5.37235	6.16029	0.013065	0.0779881	25.5	0	0.0877995	0
Tinf2	ENSMUSG00000007589	NM_145705	coding	chr14	55679079	55681817	NS	-0.459191	4.59666	5.42082	0.019898	0.103851	13.5	0	0.0856704	0
Rab3ip	ENSMUSG00000064181	NM_001003950	coding	chr10	116905783	116950380	NS	-0.459189	6.56099	7.06111	0.00787754	0.0553996	1554.5	109.5	0.462477	0.075112
Atad3a	ENSMUSG00000029036	NM_179203	coding	chr4	155740639	155761098	NS	-0.459	6.79197	6.37553	0.0115704	0.0717709	723.5	38.5	0.625654	0.0756857
Acsl1	ENSMUSG00000018796	NM_007981	coding	chr8	46471041	46536050	NS	-0.458923	9.41595	2.92624	0.0871505	0.276372	1306.5	30	0.367999	0.0207875
Hmgcs1	ENSMUSG00000093930	NM_145942	coding	chr13	119690461	119708077	NS	-0.458903	7.48173	2.82683	0.092701	0.287207	871	66.5	0.511995	0.120233
Pitrm1	ENSMUSG00000021193	NM_145131	coding	chr13	6548156	6580149	NS	-0.458805	6.9492	7.89345	0.0049614	0.0403011	36	0	0.0351129	0
C2cd3	ENSMUSG00000047248	NM_001017985	coding	chr7	100372232	100470159	NS	-0.458179	5.18724	6.48032	0.0109076	0.0689715	206.5	0	0.0676009	0
A930004D18Rik	ENSMUSG00000054057	NR_028376	non coding	chr2	18025188	18037741	NS	-0.458109	3.20604	2.52642	0.111954	0.323426	260.5	43	0.481029	0.125787
Gnai1	ENSMUSG00000057614	NM_010305	coding	chr5	18265134	18360413	NS	-0.458093	5.30654	4.82471	0.0280546	0.13053	1262.5	182.5	0.332311	0.0866038
Myom1	ENSMUSG00000024049	NM_010867	coding	chr17	71019556	71126856	NS	-0.45792	10.6319	6.36741	0.0116235	0.0719481	3514.5	48.5	0.485236	0
Dhx9	ENSMUSG00000042699	NM_007842	coding	chr1	153455757	153487660	NS	-0.457652	7.97858	6.27818	0.0122234	0.0744671	1476.5	162	0.543663	0.145033
Spats2	ENSMUSG00000051934	NM_139140	coding	chr15	99126844	99212466	NS	-0.457637	4.89191	5.05395	0.0245699	0.119855	1283.5	135.5	0.375533	0.0644845
Ccdc85c	ENSMUSG00000084883	NM_001159910	coding	chr12	108206344	108275417	NS	-0.457491	3.42053	2.17115	0.140621	0.369366	1864	295.5	0.588333	0.209784
Nop58	ENSMUSG00000026020	NM_018868	coding	chr1	59685005	59711510	NS	-0.457261	6.38663	5.00368	0.0252935	0.122487	1258.5	90.5	0.463975	0.0629953
Fam219aos	ENSMUSG00000036162	NR_045726	non coding	chr4	41517436	41518929	NS	-0.456515	1.18847	1.06214	0.302728	0.571055	0	0	0	0
Gm8615	ENSMUSG00000024437	NR_028061	non coding	chr5	149154127	149156192	NS	-0.456379	2.13302	0.260746	0.609608	0.813425	1	2	0.011343	0.0898365
Aldh18a1	ENSMUSG00000025007	NM_019698	coding	chr19	40550256	40588463	NS	-0.455966	5.92895	5.35857	0.0206207	0.106514	194	10	0.187178	0
Sco1	ENSMUSG00000069844	NM_001040026	coding	chr11	67052669	67067440	NS	-0.455908	4.76397	5.53904	0.0185968	0.0989177	132.5	1.5	0.243281	0
Mrpl1	ENSMUSG00000029486	NM_053158	coding	chr5	96210114	96266709	NS	-0.45495	5.2263	4.3043	0.0380162	0.160953	556.5	16	0.199974	0.00029705
Kat14	ENSMUSG00000027425	NM_001166640	coding	chr2	144369031	144407675	NS	-0.45477	5.35291	5.98333	0.0144417	0.0834096	905	48.5	0.517871	0.0489352
Grb10	ENSMUSG00000020176	NM_010345	coding	chr11	11930498	12037420	NS	-0.454491	10.7629	4.53371	0.0332335	0.146716	5288	484.5	0.665088	0.181551
Sptb	ENSMUSG00000021061	NM_013675	coding	chr12	76580487	76710547	NS	-0.454419	8.00371	3.90864	0.0480385	0.188178	2145	114.5	0.336618	0.0368061
Mis18a	ENSMUSG00000022978	NM_025642	coding	chr16	90719311	90727371	NS	-0.454411	3.08734	2.15082	0.142494	0.371623	78	0	0.387804	0
Npepps	ENSMUSG00000001441	NM_008942	coding	chr11	97205855	97280576	NS	-0.45424	7.45977	6.70776	0.0095994	0.0634646	3210	202	0.522588	0.094088
Poc5	ENSMUSG00000021671	NM_026173	coding	chr13	96388293	96415587	NS	-0.454228	4.31189	4.82043	0.0281243	0.130647	100.5	0	0.061252	0
Larp4b	ENSMUSG00000033499	NM_172585	coding	chr13	9093904	9173090	NS	-0.454203	6.60713	5.61297	0.0178281	0.0959232	3599.5	314	0.532121	0.134956
Gm8801	ENSMUSG00000092284	NR_028278	non coding	chr17	35947153	35953317	NS	-0.454059	0.754834	1.29363	0.25538	0.520455	0	0	0	0
Rubcnl	ENSMUSG00000034959	NM_198642	coding	chr14	75016026	75052532	NS	-0.454043	2.00668	1.66341	0.197143	0.450625	231	5.5	0.198187	0.0099573
Pter	ENSMUSG00000026730	NM_008961	coding	chr2	12924040	13003453	NS	-0.454026	4.11837	3.70288	0.0543186	0.203643	573	71.5	0.198501	0.0349115
Cse1l	ENSMUSG00000002718	NM_023565	coding	chr2	166906095	166946389	NS	-0.453879	7.22338	5.94778	0.0147359	0.0845756	1033.5	64.5	0.350855	0.0277819
Cntrl	ENSMUSG00000057110	NM_012018	coding	chr2	35109491	35178822	NS	-0.453875	5.66039	6.16451	0.0130339	0.077853	289.5	0	0.126964	0
Idh3a	ENSMUSG00000032279	NM_029573	coding	chr9	54586510	54604662	NS	-0.45379	9.76755	5.03948	0.0247759	0.120591	1018	57	0.587189	0.0872436
Cdk4	ENSMUSG00000006728	NM_009870	coding	chr10	127063602	127067282	NS	-0.453629	7.8029	6.68989	0.0096961	0.063757	151	16	0.612035	0.155459
Cdc42bpa	ENSMUSG00000026490	NM_001033285	coding	chr1	179961088	180165602	NS	-0.453456	6.28277	5.0824	0.0241699	0.118428	2977.5	311	0.232072	0.0515205
Cenpa	ENSMUSG00000029177	NM_007681	coding	chr5	30666901	30674826	NS	-0.453453	6.475	1.48666	0.222736	0.483135	377	44	0.545878	0.219704
Supv3l1	ENSMUSG00000020079	NM_181423	coding	chr10	62429377	62449693	NS	-0.453226	5.85399	6.63365	0.010007	0.0650432	224.5	0	0.302289	0
Timm50	ENSMUSG00000003438	NM_025616	coding	chr7	28305825	28312046	NS	-0.453109	6.25634	6.29419	0.0121134	0.073914	47	0	0.241269	0
Wdfy3	ENSMUSG00000043940	NM_172882	coding	chr5	101832952	102069921	NS	-0.453066	6.57014	7.00936	0.00810847	0.056375	3611.5	341	0.315595	0.0477072
Mre11a	ENSMUSG00000031928	NM_018736	coding	chr9	14784706	14834417	NS	-0.452812	4.17283	4.27452	0.0386878	0.162715	111	0	0.061635	0
N4bp2	ENSMUSG00000037795	NM_001024917	coding	chr5	65763520	65826784	NS	-0.452804	5.2078	4.12587	0.0422323	0.172722	713	13.5	0.275477	0
Zc3hav1l	ENSMUSG00000047749	NM_172467	coding	chr6	38287393	38299259	NS	-0.452577	4.78742	4.84954	0.0276536	0.12932	71.5	11	0.215568	0.0325354
Zfp536	ENSMUSG00000043456	NM_172385	coding	chr7	37479108	37769752	NS	-0.452501	2.83914	1.14482	0.284637	0.552168	1579.5	231.5	0.126895	0.023321
Pdhx	ENSMUSG00000010914	NM_175094	coding	chr2	103021056	103073513	NS	-0.452244	6.97426	5.41535	0.0199604	0.104058	1367	105.5	0.39544	0.0752398
Ssh2	ENSMUSG00000037926	NM_177710	coding	chr11	77216424	77460219	NS	-0.452091	7.40598	5.84825	0.0155926	0.0877756	8575.5	905	0.488108	0.149857
Gfm1	ENSMUSG00000027774	NM_138591	coding	chr3	67430114	67475068	NS	-0.452072	7.95036	6.20156	0.0127638	0.0767711	350.5	0	0.242086	0
Pgam2	ENSMUSG00000020475	NM_018870	coding	chr11	5801636	5803796	NS	-0.451995	9.60082	7.00056	0.00814841	0.0564921	209	13.5	0.7617	0.339064
1700110C19Rik	ENSMUSG00000099384	NR_045461	non coding	chr17	10324601	10329312	NS	-0.451949	-0.529611	0.71456	0.397934	0.660074	350	35.5	0.739481	0.316617
Acsl5	ENSMUSG00000024981	NM_027976	coding	chr19	55253368	55296628	NS	-0.451894	5.22731	4.72213	0.0297769	0.136466	151.5	0	0.0921195	0
Usp24	ENSMUSG00000028514	NM_183225	coding	chr4	106316212	106441327	NS	-0.451773	7.11195	6.38957	0.0114793	0.0714473	2038.5	0	0.178763	0
Pcdh7	ENSMUSG00000029108	NM_001122758	coding	chr5	57718020	58132240	NS	-0.451747	8.04233	3.06073	0.0802058	0.261322	18186	1481	0.585793	0.146983
Ormdl1	ENSMUSG00000026097	NM_145517	coding	chr1	53297094	53310245	NS	-0.451533	3.85946	3.22138	0.0726823	0.244329	122.5	9.5	0.306545	0.0395384
Habp4	ENSMUSG00000021476	NM_019986	coding	chr13	64161865	64186537	NS	-0.451381	7.02782	4.87503	0.0272479	0.128159	608.5	36	0.384559	0.0486971
Ncoa1	ENSMUSG00000020647	NM_010881	coding	chr12	4247361	4477182	NS	-0.451346	6.3338	5.78656	0.0161492	0.0900791	4436.5	294	0.339797	0.0445782
Ruvbl2	ENSMUSG00000003868	NM_011304	coding	chr7	45421897	45434464	NS	-0.451187	5.83271	6.6908	0.00969115	0.063757	456	36.5	0.499082	0.110179
Znrd2	ENSMUSG00000079478	NM_020491	coding	chr19	5730305	5731721	NS	-0.450995	4.70747	5.43738	0.0197102	0.103231	39.5	4	0.531119	0.175874
Suz12	ENSMUSG00000017548	NM_199196	coding	chr11	79993105	80034123	NS	-0.450877	6.46549	6.45241	0.0110802	0.0698224	722.5	15.5	0.353967	0
Suv39h1	ENSMUSG00000039231	NM_011514	coding	chrX	8061170	8074760	NS	-0.450791	4.86308	3.21154	0.0731208	0.245185	129	6	0.316115	0.012362
Usp5	ENSMUSG00000038429	NM_013700	coding	chr6	124815018	124829447	NS	-0.450665	7.27244	7.72443	0.00544786	0.0430141	162.5	0	0.26545	0
Hmgcr	ENSMUSG00000021670	NM_008255	coding	chr13	96648961	96670936	NS	-0.450447	5.51356	4.30912	0.0379086	0.160682	468.5	22.5	0.298179	0.0125398
Tubgcp4	ENSMUSG00000027263	NM_153387	coding	chr2	121171205	121197118	NS	-0.450211	4.41525	4.83931	0.027818	0.129758	122.5	0	0.123768	0
Ywhag	ENSMUSG00000051391	NM_018871	coding	chr5	135908378	135934641	NS	-0.449851	8.33339	6.20897	0.0127105	0.0764819	1617	168	0.707284	0.284017
Mrps25	ENSMUSG00000014551	NM_025578	coding	chr6	92169522	92184023	NS	-0.449703	5.48872	6.24361	0.0124642	0.075402	261.5	14.5	0.440588	0.0593424
Slc25a31	ENSMUSG00000069041	NM_178386	coding	chr3	40708870	40726094	NS	-0.449675	1.5059	0.692756	0.405229	0.664795	3	10.5	0	0.0078587
Slc7a6	ENSMUSG00000031904	NM_178798	coding	chr8	106168874	106198704	NS	-0.448874	4.94156	4.87313	0.027278	0.128259	369	66	0.326633	0.103903
Lcat	ENSMUSG00000035237	NM_008490	coding	chr8	105939550	105943402	NS	-0.448673	0.824196	0.867512	0.351645	0.618541	5	0	0.0910752	0
Rfc3	ENSMUSG00000033970	NM_027009	coding	chr5	151642823	151651208	NS	-0.448543	4.35684	3.93114	0.0473999	0.186522	24	1	0.106339	0.0007659
3000002C10Rik	ENSMUSG00000070282	NR_033215	non coding	chr9	109830153	109831431	NS	-0.448522	1.12367	0.928647	0.335215	0.602928	0	0	0	0
Ppifos	ENSMUSG00000114922	NR_028021	non coding	chr14	25696355	25701282	NS	-0.448496	3.51043	2.61851	0.105624	0.3121	122.5	5.5	0.522279	0.0523323
Pelo	ENSMUSG00000042275	NM_134058	coding	chr13	115088354	115090158	NS	-0.448447	5.0854	3.39991	0.0652	0.228432	164	20	0.824781	0.418941
Aars2	ENSMUSG00000023938	NM_198608	coding	chr17	45506840	45520843	NS	-0.448271	5.66724	6.06209	0.0138114	0.0808514	12	0	0.059737	0
G3bp1	ENSMUSG00000018583	NM_013716	coding	chr11	55469751	55500887	NS	-0.448196	6.96124	7.12074	0.00761973	0.0541053	2209	251.5	0.583959	0.233117
Entpd6	ENSMUSG00000033068	NM_172117	coding	chr2	150749080	150771674	NS	-0.44767	4.86607	4.98169	0.025617	0.123538	256	3.5	0.338186	0.00430765
Mrps36	ENSMUSG00000061474	NM_001190264	coding	chr13	100735939	100744659	NS	-0.447379	2.43228	1.77288	0.183026	0.433273	388.5	25.5	0.462263	0.134061
Rasl10b	ENSMUSG00000020684	NM_001013386	coding	chr11	83410071	83421038	NS	-0.447166	5.69663	2.66696	0.102451	0.306477	58	8.5	0.176174	0.061413
Mov10l1	ENSMUSG00000015365	NM_031260	coding	chr15	88982993	89055152	NS	-0.447052	6.63181	1.77692	0.182528	0.432679	127.5	19.5	0.0464052	0.0176139
Wrap53	ENSMUSG00000041346	NM_144824	coding	chr11	69561753	69579324	NS	-0.446959	3.50735	2.90121	0.0885133	0.278945	323.5	44.5	0.499973	0.129663
Amotl2	ENSMUSG00000032531	NM_019764	coding	chr9	102717803	102733417	NS	-0.446913	7.52615	1.07744	0.299271	0.567844	888	80.5	0.679823	0.21786
Atrx	ENSMUSG00000031229	NM_009530	coding	chrX	105797614	105929372	NS	-0.446641	7.64468	4.66109	0.0308537	0.139785	2483.5	193	0.450049	0.0561618
Il12rb2	ENSMUSG00000018341	NM_008354	coding	chr6	67292017	67376137	NS	-0.446597	1.86333	1.23601	0.266241	0.531645	0	0	0	0
Ccna2	ENSMUSG00000027715	NM_009828	coding	chr3	36564864	36571996	NS	-0.446436	7.63772	1.19303	0.274718	0.541901	340.5	31	0.504323	0.149259
Eef1a2	ENSMUSG00000016349	NM_007906	coding	chr2	181147691	181157015	NS	-0.446426	9.06622	4.1137	0.0425373	0.173384	315.5	8	0.64639	0.0495621
Rcc2	ENSMUSG00000040945	NM_173867	coding	chr4	140701472	140723220	NS	-0.446381	5.92523	5.04505	0.0246964	0.120324	341	30.5	0.35873	0.057231
Gtf2f2	ENSMUSG00000067995	NM_026816	coding	chr14	75896936	76010865	NS	-0.446305	4.57857	5.09112	0.0240486	0.11803	1314.5	186	0.372534	0.0788868
Kif20b	ENSMUSG00000024795	NM_183046	coding	chr19	34922357	34975731	NS	-0.446179	4.92225	2.76205	0.0965245	0.294968	489	0	0.212925	0
Ptprk	ENSMUSG00000019889	NM_008983	coding	chr10	28074819	28597397	NS	-0.4461	7.12169	7.03318	0.0080013	0.0560282	13247	1076	0.450759	0.0869468
Ehmt1	ENSMUSG00000036893	NM_001012518	coding	chr2	24790772	24919590	NS	-0.445963	6.24871	7.45464	0.00632731	0.0474548	3215	290	0.39881	0.076488
Lsm11	ENSMUSG00000044847	NM_028185	coding	chr11	45928268	45944935	NS	-0.445951	4.41101	4.23089	0.0396945	0.165884	188	24.5	0.265165	0.0777884
Sp4	ENSMUSG00000025323	NM_001166385	coding	chr12	118234932	118301440	NS	-0.445495	4.58032	3.3925	0.0654935	0.229032	949.5	93.5	0.328013	0.0699314
Rcc1l	ENSMUSG00000061979	NM_033572	coding	chr5	134148057	134176767	NS	-0.445304	5.03538	5.36754	0.0205149	0.106119	208	4	0.199123	0
Tmod1	ENSMUSG00000028328	NM_021883	coding	chr4	46039221	46116032	NS	-0.445246	8.67268	6.30971	0.0120078	0.0735511	3142.5	106	0.585936	0.0565903
Tex9	ENSMUSG00000090626	NM_009359	coding	chr9	72458054	72491959	NS	-0.445039	3.31843	2.37959	0.12293	0.341808	47	0	0.0485664	0
Ahcy	ENSMUSG00000027597	NM_016661	coding	chr2	155059311	155074497	NS	-0.444994	2.57213	1.76528	0.183967	0.434357	156.5	15	0.239136	0.0518173
Dlg3	ENSMUSG00000000881	NM_016747	coding	chrX	100767726	100818410	NS	-0.44462	4.16379	4.52334	0.0334354	0.147385	674.5	72.5	0.437955	0.0785673
Pank4	ENSMUSG00000029056	NM_172990	coding	chr4	154964132	154980938	NS	-0.443975	6.18952	6.25426	0.0123895	0.0750797	377.5	16	0.374257	0.0223001
Tmcc2	ENSMUSG00000042066	NM_178874	coding	chr1	132356314	132391281	NS	-0.443913	4.49764	4.4108	0.035712	0.15478	237.5	29	0.283467	0.053336
Melk	ENSMUSG00000035683	NM_010790	coding	chr4	44300916	44364675	NS	-0.443902	4.66077	1.20548	0.272229	0.538482	265	3	0.140274	0
Ncapd3	ENSMUSG00000035024	NM_178113	coding	chr9	27030174	27095315	NS	-0.443775	5.76224	5.29941	0.0213326	0.108756	550	0	0.145531	0
Ifngr2	ENSMUSG00000022965	NM_008338	coding	chr16	91547093	91564007	NS	-0.443712	7.34892	4.04478	0.0443082	0.17812	969	59	0.569885	0.131576
Arhgap17	ENSMUSG00000030766	NM_001122640	coding	chr7	123279148	123369915	NS	-0.443695	4.5987	4.68382	0.030448	0.138632	1871.5	235	0.363288	0.11675
Vangl1	ENSMUSG00000027860	NM_001165951	coding	chr3	102156695	102203963	NS	-0.44368	4.83873	5.38711	0.020286	0.10521	1160	116.5	0.492672	0.0963201
Rexo5	ENSMUSG00000030924	NM_028129	coding	chr7	119794129	119848938	NS	-0.443592	2.72538	1.578	0.209049	0.465475	69.5	0	0.0153992	0
Acadm	ENSMUSG00000062908	NM_007382	coding	chr3	153922352	153944643	NS	-0.443448	9.08915	3.39508	0.0653914	0.228839	545	0	0.496184	0
Mien1	ENSMUSG00000002580	NM_025559	coding	chr11	98437707	98438988	NS	-0.443447	5.11689	5.35754	0.0206329	0.106514	1	1.5	0.061916	0.0556855
Hic2	ENSMUSG00000050240	NM_178922	coding	chr16	17233586	17263430	NS	-0.443384	4.89897	3.45684	0.0629905	0.223889	1570.5	155	0.669781	0.235791
Mfsd12	ENSMUSG00000034854	NM_028657	coding	chr10	81357569	81364035	NS	-0.443381	3.62058	2.1542	0.14218	0.371422	133.5	9	0.478305	0.0801371
Mir3061	ENSMUSG00000092870	NR_037221	non coding	chr11	52126745	52126836	NS	-0.443012	-0.978867	0.462056	0.496664	0.737382	3.5	1.5	0.494505	0.076923
Mettl1	ENSMUSG00000006732	NM_010792	coding	chr10	127041931	127045461	NS	-0.442952	3.6249	2.14598	0.142944	0.372005	27	4	0.181846	0.0530089
Lclat1	ENSMUSG00000054469	NM_001081071	coding	chr17	73107984	73243366	NS	-0.442937	7.78339	5.45112	0.0195557	0.10263	6954.5	536.5	0.612232	0.162483
Zfp827	ENSMUSG00000071064	NM_178267	coding	chr8	79028436	79193766	NS	-0.442925	5.94965	5.82367	0.0158119	0.0885685	3641.5	276	0.475125	0.0811286
Pygb	ENSMUSG00000033059	NM_153781	coding	chr2	150786795	150831748	NS	-0.442451	9.57557	5.7122	0.0168474	0.0926702	1811.5	69.5	0.583422	0.0841662
Wdr18	ENSMUSG00000035754	NM_175450	coding	chr10	79960151	79969246	NS	-0.442441	6.00326	7.01063	0.00810272	0.056375	78	0	0.241196	0
Parpbp	ENSMUSG00000035365	NM_029249	coding	chr10	88091397	88146941	NS	-0.442232	4.03246	1.5553	0.212355	0.469534	177.5	0	0.0416682	0
Vldlr	ENSMUSG00000024924	NM_013703	coding	chr19	27217019	27254231	NS	-0.441917	8.41253	4.80819	0.0283248	0.131454	1361	46.5	0.433904	0.0355516
Ssx2ip	ENSMUSG00000036825	NM_001253768	coding	chr3	146404641	146440137	NS	-0.441865	4.74424	4.6097	0.0317916	0.142581	380.5	40	0.246922	0.0525448
Fat1	ENSMUSG00000070047	NM_001081286	coding	chr8	44950207	45052257	NS	-0.441735	7.60575	4.53682	0.0331731	0.146566	5351	424	0.609356	0.162947
Enah	ENSMUSG00000022995	NM_008680	coding	chr1	181904444	182019980	NS	-0.441502	7.39727	5.39874	0.0201512	0.104718	7697.5	699.5	0.605916	0.212601
Mrpl12	ENSMUSG00000039640	NM_027204	coding	chr11	120484668	120488754	NS	-0.441163	8.09402	4.56026	0.0327221	0.145509	268	25	0.722097	0.25174
Elmsan1	ENSMUSG00000042507	NM_001163501	coding	chr12	84149173	84218881	NS	-0.441107	5.06381	6.08247	0.013653	0.0803408	2455	292	0.602466	0.202228
Ahsa1	ENSMUSG00000021037	NM_146036	coding	chr12	87266727	87273952	NS	-0.440503	6.8898	6.09959	0.0135213	0.0797899	130.5	5.5	0.428657	0.040891
Lbh	ENSMUSG00000024063	NM_029999	coding	chr17	72918304	72941946	NS	-0.440277	10.2885	4.22123	0.0399211	0.166376	2866	210	0.757603	0.354862
Actc1	ENSMUSG00000068614	NM_009608	coding	chr2	114047288	114052811	NS	-0.440171	14.1973	4.69732	0.0302098	0.137975	488.5	19.5	0.649673	0.149593
Mlf1	ENSMUSG00000048416	NM_001039543	coding	chr3	67374096	67400000	NS	-0.440162	8.29486	6.09561	0.0135518	0.0799054	1276.5	55	0.485563	0.062377
Abcb7	ENSMUSG00000031333	NM_009592	coding	chrX	104280564	104413846	NS	-0.440091	6.33671	3.62943	0.0567662	0.209548	1631.5	118.5	0.373837	0.0464226
Kcnab2	ENSMUSG00000028931	NM_001252656	coding	chr4	152390739	152448855	NS	-0.440035	1.79529	0.920821	0.337259	0.605285	0	0	0	0
Sf3b4	ENSMUSG00000068856	NM_153053	coding	chr3	96172549	96177564	NS	-0.439997	3.33158	2.38002	0.122896	0.341778	186	24.5	0.635868	0.217275
Selenoi	ENSMUSG00000075703	NM_027652	coding	chr5	30232617	30272430	NS	-0.439775	5.66143	4.13845	0.0419196	0.172042	1243	92	0.363314	0.0646473
Slc15a4	ENSMUSG00000029416	NM_133895	coding	chr5	127595665	127617392	NS	-0.439424	4.24036	3.29731	0.0693934	0.236799	977.5	51	0.296288	0.0481146
Cep295	ENSMUSG00000046111	NM_176976	coding	chr9	15316913	15357788	NS	-0.439317	4.99373	4.88965	0.0270181	0.12761	113	0	0.0459584	0
Ndufaf4	ENSMUSG00000028261	NM_026742	coding	chr4	24898082	24905001	NS	-0.439273	6.51171	3.55445	0.059386	0.215589	227.5	8	0.53382	0.0748663
Aars	ENSMUSG00000031960	NM_146217	coding	chr8	111033966	111056870	NS	-0.439232	6.97275	5.8105	0.0159307	0.0891319	109.5	0	0.091595	0
Mvk	ENSMUSG00000041939	NM_023556	coding	chr5	114444305	114460590	NS	-0.43923	4.37151	3.03721	0.0813757	0.264111	2.5	0	0.00894445	0
Zfp961	ENSMUSG00000052446	NM_001164581	coding	chr8	71951065	71970333	NS	-0.439074	3.53238	2.06014	0.151197	0.385414	658.5	19	0.235399	0.00631505
Htt	ENSMUSG00000029104	NM_010414	coding	chr5	34761739	34912521	NS	-0.439039	5.81519	7.00987	0.00810616	0.056375	826	0	0.0986206	0
Dicer1	ENSMUSG00000041415	NM_148948	coding	chr12	104687741	104751952	NS	-0.438595	6.45747	5.87549	0.0153531	0.0869978	1735	155.5	0.431328	0.0831945
Ctu2	ENSMUSG00000049482	NM_153775	coding	chr8	122476142	122483092	NS	-0.438551	4.04461	3.40484	0.0650053	0.228086	39.5	0	0.175838	0
Slc18a2	ENSMUSG00000025094	NM_172523	coding	chr19	59260877	59296012	NS	-0.438389	1.83607	1.58602	0.207896	0.464064	0	0	0	0
Cenps	ENSMUSG00000073705	NM_027263	coding	chr4	149128348	149137600	NS	-0.43817	2.86077	1.74149	0.18695	0.438389	70.5	5	0.204348	0.00789795
Lmod3	ENSMUSG00000044086	NM_001081157	coding	chr6	97238527	97252780	NS	-0.438	6.95686	4.266	0.0388822	0.163346	544	16	0.639533	0.0773585
Acp6	ENSMUSG00000028093	NM_019800	coding	chr3	97158776	97176576	NS	-0.437567	5.73145	5.31512	0.0211411	0.108383	317	13.5	0.333801	0.0495599
Prepl	ENSMUSG00000024127	NM_001163622	coding	chr17	85063476	85090267	NS	-0.436952	6.49624	5.7017	0.0169485	0.093017	189.5	0	0.173577	0
Cep85	ENSMUSG00000037443	NM_144527	coding	chr4	134129857	134187085	NS	-0.436831	5.54408	6.39113	0.0114692	0.0714434	1234	60	0.368361	0.0328355
Cmc2	ENSMUSG00000014633	NM_026844	coding	chr8	116888684	116921436	NS	-0.43671	5.58679	6.88381	0.00869801	0.0591562	826.5	22.5	0.462818	0.0344512
Cfap20	ENSMUSG00000031796	NM_008187	coding	chr8	95420249	95434869	NS	-0.436683	6.25509	5.61267	0.0178311	0.0959232	1328.5	122	0.727105	0.297449
Exosc8	ENSMUSG00000027752	NM_001163570	coding	chr3	54728678	54735364	NS	-0.436628	5.06396	4.28468	0.0384573	0.162317	70.5	1	0.326012	0.00729605
Vopp1	ENSMUSG00000037788	NM_146168	coding	chr6	57752263	57825125	NS	-0.436517	5.12985	4.14653	0.04172	0.171678	916.5	163	0.21365	0.0737522
Elp1	ENSMUSG00000028431	NM_026079	coding	chr4	56749679	56802331	NS	-0.436476	6.17044	7.12619	0.0075966	0.0539933	208.5	0	0.0764642	0
Strn4	ENSMUSG00000030374	NM_001039878	coding	chr7	16815888	16840931	NS	-0.436448	7.33169	6.95396	0.00836341	0.0575745	715	65	0.436429	0.0948767
Dlst	ENSMUSG00000004789	NM_030225	coding	chr12	85110832	85134091	NS	-0.436402	9.51804	5.91671	0.014998	0.0856776	1159	56	0.582143	0.0589264
Zfp398	ENSMUSG00000062519	NM_027477	coding	chr6	47835660	47868257	NS	-0.436382	2.42194	1.99773	0.157535	0.395184	136.5	0	0.095269	0
Gnb5	ENSMUSG00000032192	NM_010313	coding	chr9	75306287	75345923	NS	-0.436287	6.04648	5.5623	0.0183513	0.0979976	338.5	0	0.19465	0
Khdrbs3	ENSMUSG00000022332	NM_010158	coding	chr15	68928419	69093518	NS	-0.436248	6.29829	6.17601	0.0129494	0.0775378	4654.5	528	0.532825	0.137009
Kdm2b	ENSMUSG00000029475	NM_001003953	coding	chr5	122870674	122989092	NS	-0.43619	4.53479	4.82402	0.0280658	0.130541	918	89	0.271104	0.0384612
Fastkd1	ENSMUSG00000027086	NM_177244	coding	chr2	69686823	69712606	NS	-0.435905	5.50491	2.95991	0.0853526	0.272853	207.5	0	0.246348	0
Dph1	ENSMUSG00000078789	NM_144491	coding	chr11	75177642	75190483	NS	-0.435891	4.19809	3.23197	0.0722138	0.243423	158.5	0	0.326421	0
Pcdhgc3	ENSMUSG00000102918	NM_033581	coding	chr18	37806409	37841872	NS	-0.435855	5.91538	4.33836	0.0372629	0.158955	1195	129.5	0.658857	0.149155
Dek	ENSMUSG00000021377	NM_025900	coding	chr13	47084766	47106221	NS	-0.435549	6.56152	5.17505	0.0229135	0.114101	1150.5	107	0.619288	0.172492
Hdgf	ENSMUSG00000004897	NM_008231	coding	chr3	87906320	87916132	NS	-0.43554	7.56325	5.6816	0.0171437	0.0935983	689	101	0.637331	0.349113
Nemp1	ENSMUSG00000040195	NM_001113211	coding	chr10	127677064	127701047	NS	-0.435436	4.27132	2.25257	0.133392	0.358859	208.5	3.5	0.169199	0
Sertad2	ENSMUSG00000049800	NM_001038625	coding	chr11	20631976	20653023	NS	-0.435248	5.94665	3.30152	0.0692158	0.236497	3722.5	408	0.575226	0.169921
Aifm3	ENSMUSG00000022763	NM_175178	coding	chr16	17489690	17507482	NS	-0.435245	1.06677	1.07829	0.29908	0.567844	0	1	0	0
Tbl3	ENSMUSG00000040688	NM_145396	coding	chr17	24700652	24707653	NS	-0.435173	5.37333	6.60095	0.0101925	0.0656957	21.5	0.5	0.0587933	0.00973025
Mypn	ENSMUSG00000020067	NM_182992	coding	chr10	63115794	63203952	NS	-0.435156	6.96472	5.53563	0.018633	0.0990387	1097	0	0.291222	0
Lmln	ENSMUSG00000022802	NM_172823	coding	chr16	33062520	33125659	NS	-0.434849	3.10726	1.76701	0.183752	0.434222	198.5	0	0.121941	0
Snrpb	ENSMUSG00000027404	NM_009225	coding	chr2	130171635	130179364	NS	-0.4348	7.67865	6.1962	0.0128025	0.0769722	426	32.5	0.55194	0.138048
Pard3	ENSMUSG00000025812	NM_033620	coding	chr8	127064055	127612286	NS	-0.434689	5.94532	6.12706	0.0133128	0.0790046	10774	1451	0.409763	0.116453
Cenph	ENSMUSG00000045273	NM_021886	coding	chr13	100759685	100775899	NS	-0.434508	3.08834	0.992692	0.319085	0.586369	18.5	0	0.014637	0
Pinx1	ENSMUSG00000021958	NM_028228	coding	chr14	63860311	63919859	NS	-0.434333	3.14017	2.28533	0.130602	0.354737	105	0	0.0677102	0
Ep400	ENSMUSG00000029505	NM_029337	coding	chr5	110664372	110770717	NS	-0.433927	6.29603	6.19442	0.0128154	0.0770184	1542	66.5	0.195312	0.0064037
Vars	ENSMUSG00000007029	NM_011690	coding	chr17	35000906	35016329	NS	-0.433634	6.32451	4.03882	0.0444648	0.178468	189	23.5	0.317064	0.0535015
Man1a2	ENSMUSG00000008763	NM_010763	coding	chr3	100562204	100685473	NS	-0.43343	5.90801	6.69946	0.00964421	0.0636726	3821	445.5	0.437808	0.118998
Xxylt1	ENSMUSG00000047434	NM_198626	coding	chr16	30955502	31081432	NS	-0.433345	4.16376	3.34298	0.0674924	0.232968	684	190	0.251004	0.0819035
Kri1	ENSMUSG00000035047	NM_145416	coding	chr9	21273456	21287969	NS	-0.433307	4.21831	3.85949	0.0494655	0.191467	100	0	0.219286	0
Mthfd2l	ENSMUSG00000029376	NM_026788	coding	chr5	90931195	91021370	NS	-0.433119	3.29444	2.37803	0.123053	0.341849	149	31.5	0.0263429	0.0166921
Xkr5	ENSMUSG00000039814	NM_001113350	coding	chr8	18932728	18950973	NS	-0.433106	3.26507	0.641145	0.423296	0.680321	36.5	0	0.0681207	0
Slc11a2	ENSMUSG00000023030	NM_008732	coding	chr15	100387899	100423055	NS	-0.433042	5.40407	4.17071	0.0411285	0.169877	367	10.5	0.18191	0.0089038
Tmem38a	ENSMUSG00000031791	NM_144534	coding	chr8	72572102	72587284	NS	-0.432878	8.61057	4.2306	0.0397014	0.165884	729	36	0.651334	0.0877988
Fkrp	ENSMUSG00000048920	NM_173430	coding	chr7	16809266	16816732	NS	-0.432781	5.56638	5.5363	0.0186259	0.0990368	149.5	9	0.553092	0.060104
Slc20a2	ENSMUSG00000037656	NM_011394	coding	chr8	22476699	22569616	NS	-0.432741	7.62611	4.0803	0.0433861	0.175821	4323	308	0.558013	0.131392
Vars2	ENSMUSG00000038838	NM_175137	coding	chr17	35655634	35667592	NS	-0.432679	5.50115	5.44433	0.0196319	0.102931	20	0	0.0636759	0
Snora65	ENSMUSG00000065124	NR_002898	non coding	chr2	32963300	32963418	NS	-0.432615	1.10632	1.0993	0.294419	0.5629	12.5	0.5	1	0.319231
Slc2a4	ENSMUSG00000018566	NM_009204	coding	chr11	69942285	69948190	NS	-0.43256	7.23602	4.65187	0.0310196	0.140277	117	4.5	0.52292	0.0377876
Herc6	ENSMUSG00000029798	NM_025992	coding	chr6	57580991	57665136	NS	-0.432518	3.11012	2.25369	0.133296	0.358799	0	0	0	0
Samd4	ENSMUSG00000021838	NM_001037221	coding	chr14	46882964	47105817	NS	-0.432457	6.91485	4.57288	0.032482	0.144608	10253.5	1006	0.627647	0.192147
Hsf1	ENSMUSG00000022556	NM_008296	coding	chr15	76477444	76500972	NS	-0.43245	5.45757	6.36006	0.0116717	0.072107	840.5	85	0.571024	0.158112
Hdac5	ENSMUSG00000008855	NM_001077696	coding	chr11	102195746	102230172	NS	-0.431918	7.3772	4.68564	0.0304158	0.138528	1581	140.5	0.61139	0.197538
Fubp1	ENSMUSG00000028034	NM_057172	coding	chr3	152210457	152236830	NS	-0.431843	7.00229	5.26661	0.0217382	0.109993	1437	138	0.609998	0.186726
Smad2	ENSMUSG00000024563	NM_001252481	coding	chr18	76261120	76311747	NS	-0.431536	5.94965	6.52937	0.0106107	0.067502	4044	477.5	0.591888	0.238967
Kif18b	ENSMUSG00000051378	NM_197959	coding	chr11	102905518	102925124	NS	-0.431502	4.62837	0.88587	0.346599	0.613268	573	74	0.411691	0.143499
Heatr1	ENSMUSG00000050244	NM_144835	coding	chr13	12395374	12438893	NS	-0.431407	4.28936	3.93612	0.0472596	0.18642	18	0	0.00544595	0
Ghrl	ENSMUSG00000064177	NM_021488	coding	chr6	113716118	113719880	NS	-0.431224	-0.719745	0.571476	0.449673	0.701145	25	4	0.288411	0.0582137
Dkc1	ENSMUSG00000031403	NM_001030307	coding	chrX	75095853	75109776	NS	-0.431173	5.46769	4.35307	0.0369424	0.158039	113.5	0	0.300237	0
Abr	ENSMUSG00000017631	NM_198894	coding	chr11	76416733	76577727	NS	-0.431079	6.28236	6.53127	0.0105994	0.0674594	1140	122	0.147272	0.0317394
Usp28	ENSMUSG00000032267	NM_175482	coding	chr9	48985384	49042517	NS	-0.430943	8.2543	6.37201	0.0115934	0.0718223	1895.5	55	0.512347	0.0252437
Atad5	ENSMUSG00000017550	NM_001029856	coding	chr11	80089399	80135791	NS	-0.430579	3.8878	2.27053	0.131854	0.356357	333	0	0.160653	0
Nme4	ENSMUSG00000024177	NM_019731	coding	chr17	26091744	26095470	NS	-0.430531	4.31911	2.85517	0.0910807	0.283926	20	0	0.243474	0
Tamm41	ENSMUSG00000030316	NM_026894	coding	chr6	115004380	115037874	NS	-0.430516	3.77277	2.95945	0.085377	0.272863	51.5	0	0.0262718	0
Atpaf2	ENSMUSG00000042709	NM_145427	coding	chr11	60400623	60417099	NS	-0.430229	5.661	6.63491	0.00999992	0.0650432	355.5	21.5	0.409573	0.0432649
Abcf2	ENSMUSG00000028953	NM_001190443	coding	chr5	24565340	24577467	NS	-0.430155	6.13999	6.61358	0.0101204	0.0655479	66	0	0.210633	0
Tcerg1	ENSMUSG00000024498	NM_001039474	coding	chr18	42511486	42575785	NS	-0.430116	6.42025	4.70431	0.0300871	0.13763	2503.5	185	0.544715	0.0955805
L3mbtl2	ENSMUSG00000022394	NM_145993	coding	chr15	81663935	81688305	NS	-0.430074	4.61701	3.85371	0.0496362	0.191653	65.5	0	0.0531993	0
Gbf1	ENSMUSG00000025224	NM_178930	coding	chr19	46152557	46286510	NS	-0.430049	6.61049	6.36779	0.011621	0.0719481	2406	248.5	0.392084	0.072193
Ccdc137	ENSMUSG00000049957	NM_152807	coding	chr11	120458128	120464353	NS	-0.429343	3.76484	2.99089	0.0837339	0.269736	76.5	2.5	0.277626	0.0339526
Smc2	ENSMUSG00000028312	NM_008017	coding	chr4	52439248	52488259	NS	-0.429303	6.20426	2.57763	0.108384	0.316668	189.5	0	0.0690869	0
Pigq	ENSMUSG00000025728	NM_011822	coding	chr17	25926423	25941962	NS	-0.429287	7.06452	6.24746	0.0124372	0.0753006	188.5	6	0.246976	0.0030784
Thoc6	ENSMUSG00000041319	NM_001008425	coding	chr17	23668618	23673770	NS	-0.429209	5.03889	4.62283	0.0315492	0.141869	60	0	0.290093	0
Srm	ENSMUSG00000006442	NM_009272	coding	chr4	148591512	148594619	NS	-0.429145	4.9435	2.85931	0.0908467	0.283558	72	11.5	0.451877	0.174735
Rfc5	ENSMUSG00000029363	NM_028128	coding	chr5	117379144	117389023	NS	-0.428734	4.73355	2.23228	0.135154	0.36108	79.5	4	0.277479	0.0359068
Zfp11	ENSMUSG00000051034	NM_172462	coding	chr5	129654594	129670088	NS	-0.428266	2.72895	1.73991	0.18715	0.438614	293	17	0.446701	0.022506
Dhrs7c	ENSMUSG00000033044	NM_001013013	coding	chr11	67798270	67816002	NS	-0.428189	6.70903	2.2734	0.131611	0.356008	106	0	0.161737	0.0090368
Hpdl	ENSMUSG00000043155	NM_146256	coding	chr4	116819906	116821508	NS	-0.427972	1.40725	1.12656	0.288509	0.556972	4	0	0.105598	0
Mrps2	ENSMUSG00000035772	NM_001166031	coding	chr2	28468065	28471177	NS	-0.427836	6.06587	6.18424	0.0128893	0.077351	69	5.5	0.520077	0.111629
Nol8	ENSMUSG00000021392	NM_001271397	coding	chr13	49653077	49679016	NS	-0.427831	4.66211	4.27562	0.0386629	0.162681	175.5	0	0.151857	0
Cdip1	ENSMUSG00000004071	NM_025670	coding	chr16	4765460	4789935	NS	-0.427795	7.49583	5.29168	0.0214275	0.108981	2825.5	260.5	0.630692	0.250832
Raver1	ENSMUSG00000010205	NM_027911	coding	chr9	21074163	21091988	NS	-0.427599	5.03925	5.00577	0.025263	0.122434	632.5	34.5	0.583973	0.0829924
Xrcc1	ENSMUSG00000051768	NM_009532	coding	chr7	24547149	24573438	NS	-0.427587	5.58099	5.31301	0.0211668	0.108383	218	10	0.262099	0.016776
St3gal3	ENSMUSG00000028538	NM_001161774	coding	chr4	117932152	118134914	NS	-0.427342	5.5669	5.19279	0.0226808	0.113288	1767	248.5	0.301476	0.0603247
Etv6	ENSMUSG00000030199	NM_007961	coding	chr6	134035706	134270147	NS	-0.427086	5.26832	4.54449	0.0330249	0.146484	7087.5	1144.5	0.597554	0.214956
Alg8	ENSMUSG00000035704	NM_199035	coding	chr7	97371616	97392158	NS	-0.426813	4.33422	3.02024	0.0822315	0.266299	99.5	0	0.181365	0
Depdc5	ENSMUSG00000037426	NM_001025426	coding	chr5	32863720	32994233	NS	-0.4268	5.57082	5.42854	0.0198102	0.103643	146.5	0	0.0447999	0
Nmnat1	ENSMUSG00000028992	NM_133435	coding	chr4	149468786	149485142	NS	-0.426533	3.74234	2.79257	0.0947022	0.291193	187	6.5	0.314985	0.00984065
Fam83d	ENSMUSG00000027654	NM_027975	coding	chr2	158768098	158786637	NS	-0.426397	5.55136	1.13865	0.285938	0.553758	1087.5	147	0.716581	0.332273
Dhcr7	ENSMUSG00000058454	NM_007856	coding	chr7	143823166	143848410	NS	-0.426301	5.07719	3.34054	0.0675925	0.233101	159.5	6	0.196648	0.0069461
Cnn2	ENSMUSG00000004665	NM_007725	coding	chr10	79988599	79995400	NS	-0.426295	7.16303	2.89318	0.0889551	0.279735	144.5	17	0.497125	0.110777
Topbp1	ENSMUSG00000032555	NM_176979	coding	chr9	103305326	103350427	NS	-0.42593	6.50274	4.25938	0.0390343	0.163743	540.5	26	0.375038	0.0343588
Sapcd1	ENSMUSG00000036185	NR_028258	non coding	chr17	35025972	35028016	NS	-0.425788	-0.705622	0.469761	0.493097	0.734464	3	1	0.0833335	0.0359573
Tmco4	ENSMUSG00000041143	NM_029857	coding	chr4	138972904	139059171	NS	-0.425719	4.51633	3.71216	0.0540175	0.202874	6	0	0	0
Anp32a	ENSMUSG00000032249	NM_009672	coding	chr9	62341342	62378805	NS	-0.425698	7.71422	6.40551	0.0113767	0.0709907	2172.5	238	0.696335	0.281956
Tirap	ENSMUSG00000032041	NM_001177845	coding	chr9	35184390	35200291	NS	-0.425618	3.81692	2.92395	0.0872742	0.276571	36	7	0.0949747	0.0075599
Stard4	ENSMUSG00000024378	NM_133774	coding	chr18	33201420	33213816	NS	-0.425509	3.58858	1.59797	0.206191	0.461656	180	28.5	0.271678	0.0600704
Dyrk1a	ENSMUSG00000022897	NM_001113389	coding	chr16	94570906	94695519	NS	-0.425385	6.99689	5.83425	0.0157172	0.0881723	13699	1445	0.683223	0.359889
Rec8	ENSMUSG00000002324	NM_020002	coding	chr14	55618165	55625395	NS	-0.424986	2.08339	0.652973	0.419052	0.676905	3.5	0	0.0343796	0
Trnt1	ENSMUSG00000013736	NM_001242358	coding	chr6	106769137	106782474	NS	-0.424768	4.3961	3.8548	0.0496037	0.191653	120	0	0.180531	0
Dusp27	ENSMUSG00000026564	NM_001033344	coding	chr1	166098147	166127898	NS	-0.424673	7.08512	5.98829	0.0144011	0.0832405	1110	33	0.585676	0.0445676
Tubb4b	ENSMUSG00000036752	NM_146116	coding	chr2	25222157	25224702	NS	-0.424341	7.14019	2.27503	0.131472	0.355914	113.5	9.5	0.714707	0.100079
Prps1	ENSMUSG00000031432	NM_021463	coding	chrX	140456602	140476140	NS	-0.424249	5.41315	4.79866	0.0284818	0.132015	268	21	0.335723	0.0411205
Pak4	ENSMUSG00000030602	NM_027470	coding	chr7	28558818	28598184	NS	-0.42422	5.21445	4.27537	0.0386686	0.162681	965.5	130	0.504636	0.154
Kif20a	ENSMUSG00000003779	NM_001166406	coding	chr18	34625032	34633277	NS	-0.424084	6.52633	1.20134	0.273053	0.539414	139	3	0.45753	0.0131564
Ints1	ENSMUSG00000029547	NM_026748	coding	chr5	139751281	139775678	NS	-0.423919	6.49937	4.90547	0.0267718	0.127019	27	0	0.0188784	0
Hspa9	ENSMUSG00000024359	NM_010481	coding	chr18	34937414	34954351	NS	-0.423862	9.86842	5.35364	0.0206791	0.106602	923.5	54.5	0.656692	0.0998586
Myl2	ENSMUSG00000013936	NM_010861	coding	chr5	122100979	122106854	NS	-0.423714	13.1778	3.97119	0.0462852	0.183564	459	5.5	0.381928	0.0214023
Lgr4	ENSMUSG00000050199	NM_172671	coding	chr2	109917646	110014257	NS	-0.423594	6.47008	5.52053	0.0187946	0.0996808	6359	562	0.64075	0.231847
Mrpl16	ENSMUSG00000024683	NM_025606	coding	chr19	11770414	11774946	NS	-0.423505	6.02131	5.40183	0.0201156	0.104644	32.5	2.5	0.191028	0.0190372
Fam72a	ENSMUSG00000055184	NM_175382	coding	chr1	131527988	131539872	NS	-0.42326	1.68516	1.10626	0.292896	0.561451	109	22.5	0.212239	0.07335
Paip2b	ENSMUSG00000045896	NM_146169	coding	chr6	83806058	83831741	NS	-0.422815	5.5091	4.49184	0.034057	0.149675	376	27	0.348089	0.0431836
Sema6d	ENSMUSG00000027200	NM_199241	coding	chr2	124610295	124667770	NS	-0.422627	5.93752	5.27095	0.0216841	0.109881	1812.5	1142	0.0166692	0.0920618
Reps1	ENSMUSG00000019854	NM_009048	coding	chr10	18055939	18125155	NS	-0.422454	5.99907	6.00108	0.0142971	0.082816	2654	306	0.46434	0.150603
Shroom3	ENSMUSG00000029381	NM_015756	coding	chr5	92683434	92965759	NS	-0.42229	6.93244	5.53288	0.0186623	0.0991226	6656	706	0.498895	0.117626
Erc1	ENSMUSG00000030172	NM_053204	coding	chr6	119570795	119848150	NS	-0.422229	6.34423	4.38847	0.0361827	0.156068	2426.5	199.5	0.241235	0.0303167
Pla2g4e	ENSMUSG00000050211	NM_177845	coding	chr2	120166411	120245335	NS	-0.421957	4.10241	2.43013	0.119023	0.335942	135	31.5	0.044923	0.0171431
Rfwd3	ENSMUSG00000033596	NM_146218	coding	chr8	111270943	111300222	NS	-0.421817	4.62093	4.96178	0.0259136	0.124394	905.5	72.5	0.488712	0.0920115
Agtr1a	ENSMUSG00000049115	NM_177322	coding	chr13	30336355	30382867	NS	-0.42179	5.06504	2.35579	0.124818	0.345421	909	46	0.415017	0.0495401
Ddx21	ENSMUSG00000020075	NM_019553	coding	chr10	62580246	62602298	NS	-0.421618	6.53394	3.69037	0.0547276	0.204601	326	10.5	0.284849	0.0164767
Slc9a1	ENSMUSG00000028854	NM_016981	coding	chr4	133369771	133423698	NS	-0.421611	5.43374	6.23078	0.0125549	0.0758254	1248.5	161.5	0.52927	0.146925
Zc3h7b	ENSMUSG00000022390	NM_001081016	coding	chr15	81744847	81796269	NS	-0.421416	7.297	6.17073	0.0129881	0.0776882	859	57.5	0.311918	0.0279764
Lrrc75a	ENSMUSG00000046417	NM_198861	coding	chr11	62604883	62648523	NS	-0.421409	4.75783	3.92064	0.0476969	0.187163	1967	141.5	0.655247	0.137672
Btbd9	ENSMUSG00000062202	NM_172618	coding	chr17	30215523	30576287	NS	-0.420831	4.88825	5.05235	0.0245926	0.119898	2484.5	495	0.259379	0.0706994
Pkn3	ENSMUSG00000026785	NM_153805	coding	chr2	30078765	30091019	NS	-0.420563	2.98396	1.08613	0.297331	0.565767	5	0	0.0133443	0
Prkar2a	ENSMUSG00000032601	NM_008924	coding	chr9	108692142	108749511	NS	-0.420434	6.94228	3.72195	0.0537017	0.202053	1082.5	106.5	0.326031	0.064542
Shcbp1	ENSMUSG00000022322	NM_011369	coding	chr8	4735979	4779534	NS	-0.42041	4.66906	1.26808	0.260128	0.525607	217.5	0	0.10643	0
Optn	ENSMUSG00000026672	NM_181848	coding	chr2	5020641	5063938	NS	-0.420386	5.23117	4.93004	0.0263937	0.125876	222	0	0.126227	0
Tex30	ENSMUSG00000026049	NM_029368	coding	chr1	44086616	44102388	NS	-0.420046	3.9393	2.76841	0.0961419	0.294263	494.5	55.5	0.48348	0.140912
Mllt10	ENSMUSG00000026743	NR_045539	non coding	chr2	18064584	18212390	NS	-0.419277	5.40001	6.18536	0.0128811	0.0773501	5670.5	507.5	0.575599	0.139298
Uhrf1bp1	ENSMUSG00000039512	NM_001080769	coding	chr17	27856506	27900040	NS	-0.419273	5.37006	4.07756	0.0434563	0.175912	579.5	48.5	0.329155	0.0450104
Thap2	ENSMUSG00000020137	NM_025780	coding	chr10	115369965	115384435	NS	-0.419124	3.51553	1.61352	0.203998	0.458996	559.5	38	0.587126	0.0994388
Alpk3	ENSMUSG00000038763	NM_054085	coding	chr7	81057599	81105612	NS	-0.419072	8.08858	5.16998	0.0229805	0.114269	1548.5	52.5	0.592454	0.0356882
Hlcs	ENSMUSG00000040820	NM_139145	coding	chr16	94129305	94287856	NS	-0.418662	4.13137	2.93713	0.0865646	0.275501	381	68.5	0.0937407	0.0227354
Mlec	ENSMUSG00000048578	NM_175403	coding	chr5	115142980	115158176	NS	-0.418577	8.37458	5.15542	0.023174	0.11493	460.5	54	0.440292	0.142148
Smg7	ENSMUSG00000042772	NM_001160256	coding	chr1	152836994	152902646	NS	-0.418355	6.72097	5.64455	0.0175097	0.0950303	3115.5	332.5	0.4479	0.148655
Dst	ENSMUSG00000026131	NM_134448	coding	chr1	34011824	34308652	NS	-0.417322	8.28268	5.63128	0.0176427	0.0952789	7629	636	0.342311	0.0571888
Hspe1	ENSMUSG00000073676	NM_008303	coding	chr1	55088147	55091317	NS	-0.41732	4.98176	2.70019	0.100337	0.302351	158	9.5	0.612563	0.153495
Cdkn2c	ENSMUSG00000028551	NM_007671	coding	chr4	109660875	109665372	NS	-0.416821	4.25278	1.25092	0.263376	0.528482	191	20.5	0.557492	0.137552
Laptm4b	ENSMUSG00000022257	NM_033521	coding	chr15	34238025	34284295	NS	-0.416577	6.22594	4.03633	0.0445305	0.178633	892	123.5	0.433041	0.117407
Dhx37	ENSMUSG00000029480	NM_203319	coding	chr5	125414403	125434048	NS	-0.416292	4.86431	4.2877	0.038389	0.162203	81.5	0	0.110195	0
Apex1	ENSMUSG00000035960	NM_009687	coding	chr14	50924948	50927188	NS	-0.41602	3.44501	2.25144	0.13349	0.358859	63.5	2.5	0.585865	0.100829
Dusp8	ENSMUSG00000037887	NM_008748	coding	chr7	142079486	142095284	NS	-0.416016	5.51158	1.14468	0.284666	0.552168	320.5	57.5	0.450257	0.152348
Vrk1	ENSMUSG00000021115	NM_011705	coding	chr12	106010262	106077410	NS	-0.415854	5.08875	3.34325	0.0674814	0.232968	936	99.5	0.355332	0.0570842
Grk3	ENSMUSG00000042249	NM_177078	coding	chr5	112910477	113015514	NS	-0.415846	6.70995	4.91727	0.0265895	0.126424	1875.5	100.5	0.444976	0.0401956
Kif15	ENSMUSG00000036768	NM_010620	coding	chr9	122951080	123018733	NS	-0.41584	4.77449	1.47415	0.224692	0.485455	776.5	45	0.13351	0.00695095
Rbm12	ENSMUSG00000089824	NM_029397	coding	chr2	156094881	156111965	NS	-0.415827	5.39221	4.33977	0.0372321	0.158955	1864	231	0.708156	0.366515
Katnal1	ENSMUSG00000041298	NM_153572	coding	chr5	148871583	148928647	NS	-0.415712	4.66668	3.1379	0.0764922	0.252848	405.5	6	0.201474	0.0082703
Vwa8	ENSMUSG00000058997	NM_027906	coding	chr14	78849177	79202310	NS	-0.415703	7.44664	3.90358	0.0481833	0.188493	1120	33.5	0.0610557	0.0010205
Grip2	ENSMUSG00000030098	NM_001159507	coding	chr6	91761509	91807393	NS	-0.415698	6.47879	2.73224	0.0983413	0.298195	767	44	0.252578	0.0339814
Rwdd2b	ENSMUSG00000041079	NM_016924	coding	chr16	87433330	87440592	NS	-0.415694	3.75388	2.58697	0.107747	0.315246	35	0	0.137993	0
Snord96a	ENSMUSG00000064725	NR_028563	non coding	chr11	48802032	48802109	NS	-0.41563	0.296591	0.8471	0.357374	0.624649	18	4	0.0185185	0.635803
Nat10	ENSMUSG00000027185	NM_153126	coding	chr2	103721258	103761250	NS	-0.415603	5.07875	4.16266	0.0413245	0.170342	107.5	0	0.100438	0
Cachd1	ENSMUSG00000028532	NM_198037	coding	chr4	100776678	101003748	NS	-0.415481	4.71293	3.90077	0.048264	0.188758	3984.5	662	0.366496	0.120417
Tfb1m	ENSMUSG00000036983	NM_146074	coding	chr17	3519255	3557713	NS	-0.415228	3.38391	1.87768	0.170598	0.414076	25.5	0	0.0271375	0
Tlk1	ENSMUSG00000041997	NM_172664	coding	chr2	70712407	70825480	NS	-0.41505	6.50212	4.91693	0.0265947	0.126424	7339	695	0.555268	0.192557
Smad4	ENSMUSG00000024515	NM_008540	coding	chr18	73639012	73703741	NS	-0.415027	6.23123	6.21303	0.0126813	0.0763377	2218.5	269.5	0.47732	0.141072
Prpf8	ENSMUSG00000020850	NM_138659	coding	chr11	75486776	75509447	NS	-0.414547	8.16641	6.29003	0.0121419	0.0740014	287.5	5.5	0.249337	0.00068485
Wars2	ENSMUSG00000004233	NM_027462	coding	chr3	99141089	99220203	NS	-0.414499	4.88786	4.40531	0.0358273	0.155013	656.5	86	0.173091	0.0367717
Slc39a11	ENSMUSG00000041654	NM_001166503	coding	chr11	113244854	113565815	NS	-0.414487	3.39711	2.20361	0.137688	0.364994	39	44	0.0032994	0.00485655
Fbxo21	ENSMUSG00000032898	NM_145564	coding	chr5	117976769	118010191	NS	-0.414279	6.58984	4.98889	0.0255105	0.123105	396.5	40.5	0.387204	0.0741365
Hus1	ENSMUSG00000020413	NM_008316	coding	chr11	8993141	9011137	NS	-0.414189	4.85354	3.73659	0.0532329	0.200891	262.5	9.5	0.261783	0.00684025
Opn3	ENSMUSG00000026525	NM_010098	coding	chr1	175662427	175692590	NS	-0.414126	3.82722	2.86699	0.0904137	0.282868	303	21	0.234007	0.0388226
Atxn2	ENSMUSG00000042605	NM_009125	coding	chr5	121711608	121814950	NS	-0.413912	6.6973	5.65841	0.0173718	0.094492	5203	427.5	0.611709	0.152268
Stk17b	ENSMUSG00000026094	NM_133810	coding	chr1	53755511	53785215	NS	-0.41312	4.89152	2.07397	0.149831	0.382864	887	111	0.350214	0.121976
2610318N02Rik	ENSMUSG00000049916	NM_183287	coding	chr16	17113397	17125106	NS	-0.413047	1.38525	0.953229	0.328899	0.595746	48	0	0.138785	0
Thada	ENSMUSG00000024251	NM_183021	coding	chr17	84190055	84466208	NS	-0.412949	4.40601	4.30018	0.0381082	0.161248	354	42.5	0.059001	0.0069496
Idh2	ENSMUSG00000030541	NM_173011	coding	chr7	80094846	80115350	NS	-0.412688	11.3014	5.15699	0.023153	0.114871	1873.5	177	0.715676	0.314109
Snrpa1	ENSMUSG00000030512	NM_021336	coding	chr7	66060335	66074587	NS	-0.412666	5.09755	3.33509	0.0678168	0.233627	191	3.5	0.292525	0.0118383
Nup98	ENSMUSG00000063550	NM_022979	coding	chr7	102134202	102210120	NS	-0.41261	5.24875	4.12538	0.0422445	0.172722	1717.5	69.5	0.236619	0.00284205
Mrpl45	ENSMUSG00000018882	NM_025927	coding	chr11	97315715	97329920	NS	-0.412494	6.43941	4.80477	0.0283811	0.131632	168.5	0	0.27772	0
Nudt5	ENSMUSG00000025817	NM_016918	coding	chr2	5845033	5868736	NS	-0.41238	4.91859	4.72313	0.0297594	0.136428	246.5	0	0.22017	0
Prrc2b	ENSMUSG00000039262	NM_001159634	coding	chr2	32151147	32234537	NS	-0.412345	8.28374	5.33166	0.0209415	0.107642	3420	375.5	0.492907	0.170228
Lrtm1	ENSMUSG00000045776	NM_176920	coding	chr14	29018207	29033642	NS	-0.412126	4.69505	0.858083	0.354276	0.621083	86	31	0.202519	0.0967743
Lmod2	ENSMUSG00000029683	NM_053098	coding	chr6	24597770	24605414	NS	-0.411984	7.71917	3.36637	0.0665403	0.23115	900	58.5	0.733177	0.298837
Eif4a3	ENSMUSG00000025580	NM_138669	coding	chr11	119288362	119300043	NS	-0.411907	6.22999	4.96265	0.0259005	0.124394	296	15.5	0.496503	0.0550013
Ehbp1l1	ENSMUSG00000024937	NM_001114596	coding	chr19	5707373	5726317	NS	-0.411892	8.94753	5.40447	0.0200853	0.10456	614	29	0.58943	0.0861316
Myo19	ENSMUSG00000020527	NM_025414	coding	chr11	84880219	84911131	NS	-0.411687	4.31331	3.01701	0.0823955	0.266713	90.5	0	0.0774319	0
Dvl3	ENSMUSG00000003233	NM_007889	coding	chr16	20517063	20532187	NS	-0.41141	6.19737	5.51831	0.0188185	0.0997713	298	9	0.296465	0
Hif3a	ENSMUSG00000004328	NM_001162950	coding	chr7	17030992	17062427	NS	-0.411317	6.76366	2.13204	0.144248	0.374138	407.5	0	0.377219	0
Tnrc6b	ENSMUSG00000047888	NM_144812	coding	chr15	80711312	80941086	NS	-0.411236	6.75144	4.02384	0.0448615	0.179715	7184	629.5	0.480835	0.102947
Smarca4	ENSMUSG00000032187	NM_001174078	coding	chr9	21616168	21704230	NS	-0.410983	7.61201	5.47287	0.0193138	0.101626	1923.5	151.5	0.369881	0.0521848
Mrpl37	ENSMUSG00000028622	NM_025500	coding	chr4	107055873	107066866	NS	-0.410955	6.45034	5.87414	0.0153648	0.0869978	62.5	0	0.142383	0
Trpc2	ENSMUSG00000100254	NM_011644	coding	chr7	102065712	102096416	NS	-0.410445	4.30754	3.86015	0.0494458	0.191441	0	0	0.0050448	0
Plk4	ENSMUSG00000025758	NM_011495	coding	chr3	40799950	40816883	NS	-0.410215	4.73074	2.40208	0.121174	0.339241	324	9.5	0.389594	0.0097539
Rptor	ENSMUSG00000025583	NM_028898	coding	chr11	119602994	119899591	NS	-0.410077	6.00361	5.69239	0.0170386	0.0932562	5696.5	683	0.391628	0.0971324
Rpl11	ENSMUSG00000059291	NM_025919	coding	chr4	136049947	136053371	NS	-0.410055	0.125116	0.603147	0.43738	0.690751	236	11	0.141154	0.019055
Upk1a	ENSMUSG00000006313	NM_026815	coding	chr7	30603091	30612734	NS	-0.410015	0.726814	0.77358	0.379112	0.645044	0	0	0	0
Ube2n	ENSMUSG00000074781	NM_080560	coding	chr10	95515161	95545658	NS	-0.409883	4.66111	4.04949	0.0441846	0.177781	3088.5	385.5	0.645004	0.406564
Ddias	ENSMUSG00000030641	NM_001080995	coding	chr7	92857526	92874232	NS	-0.409857	3.22248	1.86558	0.171983	0.416197	57	0	0.151737	0
Ncoa2	ENSMUSG00000005886	NM_008678	coding	chr1	13139158	13374083	NS	-0.409809	6.56083	5.39908	0.0201473	0.104718	7863	892.5	0.481387	0.160863
Tmppe	ENSMUSG00000079260	NM_001200002	coding	chr9	114401094	114411201	NS	-0.40971	3.805	3.01736	0.0823772	0.266712	172	29.5	0.58255	0.255671
Phgdh	ENSMUSG00000053398	NM_016966	coding	chr3	98313170	98339969	NS	-0.409544	2.94355	1.51619	0.218196	0.477166	13	5.5	0.0186794	0.00605865
Vac14	ENSMUSG00000010936	NM_146216	coding	chr8	110618637	110720398	NS	-0.40949	5.34939	4.64143	0.0312089	0.141046	613	55.5	0.200753	0.0282427
Dhodh	ENSMUSG00000031730	NM_020046	coding	chr8	109593247	109608673	NS	-0.409355	5.07138	5.15199	0.0232198	0.11504	25.5	0	0.0424961	0
Zdbf2	ENSMUSG00000027520	NM_028673	coding	chr1	63273268	63314575	NS	-0.409161	4.17972	3.11897	0.0773855	0.254768	270	22	0.188129	0.0260336
Nhlrc2	ENSMUSG00000025078	NM_025811	coding	chr19	56548260	56598846	NS	-0.408925	5.32227	4.1346	0.0420149	0.172264	1846	141	0.528121	0.125083
Ints5	ENSMUSG00000071652	NM_176843	coding	chr19	8892986	8897890	NS	-0.408835	4.44485	3.44598	0.0634057	0.224839	146.5	19.5	0.649262	0.209152
Tmem182	ENSMUSG00000079588	NM_001081198	coding	chr1	40805600	40855267	NS	-0.408703	6.05007	2.59035	0.107516	0.31503	707	17.5	0.401135	0.0252696
Pelp1	ENSMUSG00000018921	NM_029231	coding	chr11	70392880	70410031	NS	-0.408688	5.32063	4.40551	0.035823	0.155013	255	20	0.318415	0.0419267
Rhoq	ENSMUSG00000024143	NM_145491	coding	chr17	86963110	87000069	NS	-0.408654	7.70617	4.18322	0.0408262	0.169091	1659.5	111.5	0.684925	0.149941
Gtf3c1	ENSMUSG00000032777	NM_207239	coding	chr7	125640953	125707688	NS	-0.408533	7.83143	5.03173	0.024887	0.120972	879	0	0.336159	0
Sephs2	ENSMUSG00000049091	NM_009266	coding	chr7	127271878	127274059	NS	-0.408482	5.7137	5.19899	0.0226001	0.112962	106.5	16	0.748966	0.389757
Cchcr1	ENSMUSG00000040312	NM_146248	coding	chr17	35517115	35531015	NS	-0.408384	3.91071	1.93107	0.164641	0.405931	26	0	0.085441	0
Slc16a1	ENSMUSG00000032902	NM_009196	coding	chr3	104638667	104658462	NS	-0.408342	8.15226	5.29939	0.0213328	0.108756	2028.5	148	0.702526	0.255014
Arhgap35	ENSMUSG00000058230	NM_172739	coding	chr7	16494472	16614993	NS	-0.408266	7.82432	4.32194	0.0376241	0.159799	6114.5	640.5	0.608877	0.21833
Tsc2	ENSMUSG00000002496	NM_011647	coding	chr17	24595936	24632629	NS	-0.408228	7.0265	5.4105	0.020016	0.104311	50.5	0	0.0471547	0
Slc25a22	ENSMUSG00000019082	NM_001177576	coding	chr7	141429748	141434594	NS	-0.408218	4.67155	2.91331	0.0878515	0.277641	73	0	0.33998	0.00944905
Lmnb1	ENSMUSG00000024590	NM_010721	coding	chr18	56707812	56753424	NS	-0.408114	7.4214	2.06645	0.150572	0.384222	3915	396.5	0.693731	0.291063
Dcaf15	ENSMUSG00000037103	NM_172502	coding	chr8	84097071	84104762	NS	-0.407662	5.1178	3.03752	0.0813604	0.264111	127.5	11	0.42653	0.0775627
6230400D17Rik	ENSMUSG00000097577	NR_029446	non coding	chr14	20702011	20703099	NS	-0.407426	0.508294	0.570227	0.450169	0.701439	832	73	0.566232	0.178465
Gatad2b	ENSMUSG00000042390	NM_139304	coding	chr3	90341653	90358120	NS	-0.407386	4.38401	3.99831	0.045546	0.181664	4865	622	0.555511	0.278236
Mcm9	ENSMUSG00000058298	NM_027830	coding	chr10	53537323	53630439	NS	-0.407327	4.27591	3.07528	0.0794907	0.259737	1472.5	112	0.295942	0.0426401
Nol6	ENSMUSG00000028430	NM_139236	coding	chr4	41114426	41124339	NS	-0.406996	5.42603	5.17607	0.0229001	0.114073	26.5	0	0.0787715	0
Wdr6	ENSMUSG00000066357	NM_031392	coding	chr9	108572312	108578670	NS	-0.406893	6.38196	4.32844	0.0374806	0.159508	227.5	17.5	0.628092	0.13058
Adamts3	ENSMUSG00000043635	NM_001081401	coding	chr5	89673840	89883334	NS	-0.406888	4.82054	3.21929	0.0727751	0.244409	1018.5	131	0.18583	0.0335155
Pno1	ENSMUSG00000020116	NM_025443	coding	chr11	17203199	17211589	NS	-0.406454	5.39093	3.80942	0.050965	0.195109	66.5	0	0.282105	0
Cenpe	ENSMUSG00000045328	NM_173762	coding	chr3	135212562	135273540	NS	-0.40637	5.69185	1.18363	0.276618	0.54413	208	0	0.0443144	0
Cyb5b	ENSMUSG00000031924	NM_025558	coding	chr8	107150660	107187470	NS	-0.405855	6.96213	4.54706	0.0329753	0.146335	797.5	36.5	0.480913	0.0483275
Usp46	ENSMUSG00000054814	NM_177561	coding	chr5	74000037	74068411	NS	-0.405808	6.02956	3.56364	0.0590582	0.214664	1708.5	215.5	0.454422	0.13712
Sf3b3	ENSMUSG00000033732	NM_133953	coding	chr8	110810491	110846803	NS	-0.405604	7.14273	5.28494	0.0215107	0.109191	880	71.5	0.486361	0.0741881
Ciao2a	ENSMUSG00000032381	NM_026635	coding	chr9	66126610	66138968	NS	-0.405562	6.38703	5.40828	0.0200415	0.104406	108	2.5	0.295463	0.0172135
Pradc1	ENSMUSG00000030008	NM_001163427	coding	chr6	85446784	85451302	NS	-0.405359	4.30029	3.36405	0.0666339	0.231366	72.5	10	0.45001	0.113641
Tcf20	ENSMUSG00000041852	NM_001114140	coding	chr15	82808625	82912134	NS	-0.405302	5.47143	4.72718	0.0296895	0.136295	3245	369	0.382098	0.0883848
Pcp4l1	ENSMUSG00000038370	NM_025557	coding	chr1	171173263	171196268	NS	-0.405049	6.92477	2.93999	0.0864115	0.275152	663.5	35.5	0.619312	0.0616985
Ppil1	ENSMUSG00000024007	NM_026845	coding	chr17	29250834	29263971	NS	-0.404742	5.74916	5.88549	0.0152661	0.0866478	402	37	0.567133	0.121115
Crhr2	ENSMUSG00000003476	NM_009953	coding	chr6	55090047	55132972	NS	-0.40458	5.32363	4.22834	0.0397543	0.166011	171	0	0.152171	0
Wdr46	ENSMUSG00000024312	NM_020603	coding	chr17	33940722	33949695	NS	-0.40455	4.66481	4.11285	0.0425586	0.173384	39	0	0.174762	0
Fam129c	ENSMUSG00000043243	NM_001166213	coding	chr8	71597645	71608149	NS	-0.404417	2.62026	1.01457	0.313811	0.581811	3	0	0.0142871	0
Fkbp3	ENSMUSG00000020949	NM_013902	coding	chr12	65062431	65073938	NS	-0.404305	7.10717	5.30198	0.0213012	0.108756	467	24.5	0.581751	0.0886998
Csnk2a2	ENSMUSG00000046707	NM_009974	coding	chr8	95446095	95488820	NS	-0.404303	5.05068	4.65645	0.0309371	0.13999	864	6	0.399406	0.00242355
Fignl1	ENSMUSG00000035455	NM_001163359	coding	chr11	11800287	11808962	NS	-0.404196	5.21849	4.23287	0.0396483	0.165851	491	27	0.315089	0.0575655
Ogdhl	ENSMUSG00000021913	NM_001081130	coding	chr14	32322018	32347820	NS	-0.404151	5.19769	3.72594	0.0535734	0.201622	0	0	0	0
Tgfa	ENSMUSG00000029999	NM_031199	coding	chr6	86195250	86275449	NS	-0.404066	3.24551	1.76303	0.184247	0.434608	211.5	79	0.127514	0.055971
Nelfcd	ENSMUSG00000016253	NM_020580	coding	chr2	174415803	174427502	NS	-0.404043	6.29934	6.02524	0.0141027	0.0821307	108	15.5	0.298999	0.0493632
Siva1	ENSMUSG00000064326	NM_013929	coding	chr12	112644827	112649152	NS	-0.403792	4.32252	3.22307	0.0726073	0.244244	160	14	0.714494	0.13554
Mcrip2	ENSMUSG00000025732	NM_026633	coding	chr17	25863697	25868738	NS	-0.403685	6.72354	2.87831	0.08978	0.281426	351.5	17	0.684626	0.2089
Cks1b	ENSMUSG00000028044	NM_016904	coding	chr3	89415471	89418291	NS	-0.403606	5.15164	1.86141	0.172462	0.416693	138	7	0.675996	0.0721155
Hadh	ENSMUSG00000027984	NM_008212	coding	chr3	131233423	131272037	NS	-0.40342	8.67092	3.91997	0.0477157	0.187163	1569.5	128	0.529354	0.142983
Tmem164	ENSMUSG00000047045	NM_001199357	coding	chrX	142681399	142843494	NS	-0.403409	7.37084	3.15192	0.0758375	0.251433	2480.5	157.5	0.519514	0.0614816
Fbl	ENSMUSG00000046865	NM_007991	coding	chr7	28169747	28179269	NS	-0.403013	2.96032	1.39473	0.237609	0.501304	334	51	0.570763	0.21956
Wwox	ENSMUSG00000004637	NM_019573	coding	chr8	114439651	115352712	NS	-0.402985	3.51816	2.22654	0.135657	0.361637	178.5	618.5	0.00967415	0.0375065
Rapgef1	ENSMUSG00000039844	NM_001039086	coding	chr2	29619719	29740363	NS	-0.40287	7.06092	4.75852	0.0291536	0.134449	2095.5	322	0.387055	0.116231
Cct3	ENSMUSG00000001416	NM_009836	coding	chr3	88297134	88321766	NS	-0.402737	8.06916	5.56451	0.0183281	0.0979501	471.5	18	0.361694	0.0033263
Prmt1	ENSMUSG00000109324	NR_045521	non coding	chr7	44976754	44986420	NS	-0.402558	7.8651	5.9519	0.0147014	0.0844439	277	16	0.532562	0.0501891
Ubiad1	ENSMUSG00000047719	NM_027873	coding	chr4	148434496	148444751	NS	-0.402553	5.45081	3.47182	0.0624224	0.222374	302.5	14.5	0.630436	0.083682
Etfb	ENSMUSG00000004610	NM_026695	coding	chr7	43444071	43457800	NS	-0.402473	8.9052	4.63469	0.0313318	0.141307	503	28.5	0.563311	0.0976819
Prep	ENSMUSG00000019849	NM_011156	coding	chr10	45067213	45158995	NS	-0.402375	7.06053	5.4226	0.0198778	0.103849	2424	209.5	0.517451	0.0921137
1810034E14Rik	ENSMUSG00000097101	NR_045798	non coding	chr13	64248699	64268145	NS	-0.402221	2.48038	1.11438	0.291132	0.559605	228	41	0.412927	0.0827755
Arhgap19	ENSMUSG00000025154	NM_027667	coding	chr19	41766587	41802084	NS	-0.401782	4.56019	1.92622	0.165173	0.406762	435.5	9.5	0.191512	0.00458265
Pcbp4	ENSMUSG00000023495	NM_021567	coding	chr9	106453837	106464011	NS	-0.401737	7.00626	4.21952	0.0399614	0.166496	474.5	61	0.61164	0.287026
Nde1	ENSMUSG00000022678	NM_001114085	coding	chr16	14163274	14192923	NS	-0.401679	6.15185	2.43926	0.118332	0.334963	477	53.5	0.314966	0.0682708
Birc5	ENSMUSG00000017716	NM_009689	coding	chr11	117849236	117855743	NS	-0.401672	6.1573	0.90316	0.341936	0.60924	382.5	50.5	0.671338	0.292392
Ahctf1	ENSMUSG00000026491	NM_026375	coding	chr1	179744903	179804015	NS	-0.401513	6.06943	5.08945	0.0240719	0.118066	786.5	1	0.232594	0
Ndufaf6	ENSMUSG00000050323	NM_001085493	coding	chr4	11051045	11076205	NS	-0.40136	4.25692	3.50849	0.0610552	0.219153	208	10	0.179802	0.004193
Trim62	ENSMUSG00000041000	NM_178110	coding	chr4	128884139	128911326	NS	-0.400896	2.71062	1.51131	0.218939	0.478095	53.5	0	0.0838047	0.0066849
Mtmr7	ENSMUSG00000039431	NM_001040699	coding	chr8	40550158	40634792	NS	-0.400725	3.00405	0.99367	0.318847	0.586298	438.5	9	0.207861	0.00498785
Entpd5	ENSMUSG00000021236	NM_001026214	coding	chr12	84373856	84409029	NS	-0.400636	7.19223	2.59411	0.107262	0.314799	416.5	0	0.324723	0
Nfyc	ENSMUSG00000032897	NM_001048168	coding	chr4	120757434	120831575	NS	-0.40061	5.52416	5.16909	0.0229922	0.114269	6083.5	483.5	0.583105	0.203392
Atp5a1	ENSMUSG00000025428	NM_007505	coding	chr18	77773767	77782868	NS	-0.400553	12.5003	4.83046	0.0279612	0.130261	668.5	46	0.621321	0.151898
Psme1	ENSMUSG00000022216	NM_011189	coding	chr14	55578493	55581527	NS	-0.400508	7.1086	4.53648	0.0331797	0.146566	86.5	5	0.601116	0.0923101
4930579G24Rik	ENSMUSG00000027811	NM_029482	coding	chr3	79629078	79632819	NS	-0.400504	3.70905	1.61898	0.203234	0.458394	56	0.5	0.39511	0.0161679
Acads	ENSMUSG00000029545	NM_007383	coding	chr5	115110298	115119346	NS	-0.400017	8.06024	4.31642	0.0377463	0.160132	182.5	11.5	0.530118	0.0470269
Spc25	ENSMUSG00000005233	NM_001199123	coding	chr2	69193894	69206190	NS	-0.399967	5.51809	0.948832	0.330017	0.596699	146	4.5	0.315691	0
Naa40	ENSMUSG00000024764	NM_027643	coding	chr19	7225667	7241222	NS	-0.399944	6.14446	4.7637	0.029066	0.134172	546	38	0.535834	0.112787
Bcs1l	ENSMUSG00000026172	NM_025784	coding	chr1	74588360	74592443	NS	-0.399797	4.97243	3.84904	0.0497745	0.191853	39	0	0.321059	0
Zbtb20	ENSMUSG00000022708	NM_019778	coding	chr16	43247283	43619123	NS	-0.399417	3.20837	2.094	0.147878	0.37966	6034	1002.5	0.251294	0.0624026
Taf15	ENSMUSG00000020680	NM_027427	coding	chr11	83473107	83506740	NS	-0.399377	6.27915	3.38817	0.0656658	0.229198	1465	134	0.53543	0.0962029
Hspbp1	ENSMUSG00000063802	NM_024172	coding	chr7	4660520	4684963	NS	-0.399327	6.0499	4.54306	0.0330525	0.146502	133	8.5	0.198387	0.0180259
Gtf2ird1	ENSMUSG00000023079	NM_020331	coding	chr5	134357660	134456716	NS	-0.399253	5.50161	4.64002	0.0312347	0.141095	2009	102	0.353646	0.0359324
Kif16b	ENSMUSG00000038844	NM_001081133	coding	chr2	142618344	142901464	NS	-0.398658	6.21906	2.6045	0.106561	0.313589	2077	310.5	0.205899	0.0482454
Tmx2	ENSMUSG00000050043	NM_025868	coding	chr2	84671316	84678047	NS	-0.398623	5.58657	2.51865	0.112507	0.324323	301	13.5	0.546134	0.0612141
Fhl2	ENSMUSG00000008136	NM_010212	coding	chr1	43123073	43163961	NS	-0.398362	9.21449	3.5026	0.0612727	0.219612	6009.5	292	0.688795	0.164712
Usp36	ENSMUSG00000033909	NM_001033528	coding	chr11	118259652	118290244	NS	-0.398289	5.06465	5.02929	0.0249221	0.121102	247.5	0	0.249755	0
Trim37	ENSMUSG00000018548	NM_197987	coding	chr11	87127074	87220686	NS	-0.398028	5.5698	4.93442	0.0263269	0.125623	241.5	0	0.067265	0
Prickle1	ENSMUSG00000036158	NM_001033217	coding	chr15	93499113	93595891	NS	-0.397968	6.16725	5.52994	0.0186937	0.0992175	6208.5	554	0.701311	0.234253
Zfp687	ENSMUSG00000019338	NM_030074	coding	chr3	95006701	95015238	NS	-0.397902	5.66366	5.10477	0.0238602	0.117538	177	8.5	0.464781	0.0752343
Zfp706	ENSMUSG00000062397	NM_026521	coding	chr15	36997026	37007402	NS	-0.397878	7.25889	5.18703	0.0227561	0.113587	900	91	0.590583	0.240997
Exog	ENSMUSG00000042787	NM_001172136	coding	chr9	119444922	119465518	NS	-0.397796	2.97159	1.69675	0.192714	0.445708	76.5	0	0.169599	0
Pkdcc	ENSMUSG00000024247	NM_134117	coding	chr17	83215282	83225069	NS	-0.39759	6.45486	3.00167	0.0831788	0.268562	470	37.5	0.683505	0.158963
Fam210a	ENSMUSG00000038121	NM_153794	coding	chr18	68260184	68300333	NS	-0.397589	7.44938	1.95521	0.162027	0.401509	2345	228	0.612673	0.222482
Neil3	ENSMUSG00000039396	NM_146208	coding	chr8	53586866	53639065	NS	-0.397475	4.39567	0.946267	0.330671	0.597407	415	60	0.211441	0.0547424
Haus4	ENSMUSG00000022177	NM_145462	coding	chr14	54541784	54554361	NS	-0.397281	4.9994	3.91355	0.0478984	0.187707	54.5	0	0.0811252	0
Tmem201	ENSMUSG00000044700	NM_001025106	coding	chr4	149715383	149738034	NS	-0.39721	7.38075	4.66026	0.0308686	0.139809	578	36.5	0.479797	0.0708425
Timm9	ENSMUSG00000021079	NM_001024853	coding	chr12	71123171	71136675	NS	-0.397063	5.60268	3.78087	0.0518417	0.197332	845.5	52	0.594398	0.131143
Bcl2l13	ENSMUSG00000009112	NM_153516	coding	chr6	120836229	120892842	NS	-0.397051	6.86926	4.13276	0.0420607	0.172355	1486.5	119.5	0.491559	0.0946213
Kcnj3	ENSMUSG00000026824	NM_008426	coding	chr2	55437155	55595525	NS	-0.396989	4.75519	1.8225	0.177016	0.424527	524	17.5	0.135526	0.0023
Nt5c1a	ENSMUSG00000054958	NM_001085502	coding	chr4	123201552	123216207	NS	-0.396942	2.28599	0.807352	0.368904	0.634744	38.5	0	0.086041	0
Spdl1	ENSMUSG00000069910	NM_027411	coding	chr11	34809184	34833641	NS	-0.396534	4.14436	1.56554	0.210856	0.467201	174	0	0.179024	0
Bckdk	ENSMUSG00000030802	NM_009739	coding	chr7	127904072	127909664	NS	-0.396374	7.23162	5.73657	0.0166152	0.0918405	47	0	0.235179	0.0053746
Qk	ENSMUSG00000062078	NM_001159517	coding	chr17	10206470	10319361	NS	-0.396316	9.15336	3.63516	0.0565712	0.209138	18713.5	1876	0.650567	0.430062
Rasal2	ENSMUSG00000070565	NM_177644	coding	chr1	157135182	157412595	NS	-0.396283	6.01824	3.92087	0.0476901	0.187163	6813	970.5	0.49026	0.144742
Nbea	ENSMUSG00000027799	NM_030595	coding	chr3	55625197	56183701	NS	-0.396243	5.91354	4.60794	0.0318242	0.142653	2482	280	0.0707429	0.0142048
Klc2	ENSMUSG00000024862	NM_008451	coding	chr19	5107745	5118408	NS	-0.396038	6.15091	5.58894	0.0180743	0.096988	64	1.5	0.190106	0
Slc52a2	ENSMUSG00000022560	NM_029643	coding	chr15	76538942	76542130	NS	-0.396027	3.96724	2.99104	0.0837266	0.269736	12	2	0.0791066	0.0133287
Dennd4b	ENSMUSG00000042404	NM_201407	coding	chr3	90266533	90280665	NS	-0.395851	5.89857	5.28884	0.0214625	0.108984	93.5	0	0.216887	0
Ttc17	ENSMUSG00000027194	NM_183106	coding	chr2	94300765	94406689	NS	-0.395515	5.20203	4.4835	0.0342237	0.149996	1198.5	0	0.207674	0
Snrpd1	ENSMUSG00000002477	NM_009226	coding	chr18	10617795	10628230	NS	-0.395465	5.36609	3.03267	0.0816034	0.264616	923	94.5	0.29494	0.139354
Kpna2	ENSMUSG00000018362	NM_010655	coding	chr11	106988628	106999525	NS	-0.395377	3.37753	2.14058	0.143448	0.372787	681.5	71	0.607395	0.238202
Ttc27	ENSMUSG00000024078	NM_152817	coding	chr17	74717749	74863570	NS	-0.395187	4.30814	3.48749	0.0618343	0.220762	189.5	11.5	0.057574	0.00970935
Ntmt1	ENSMUSG00000026857	NM_170592	coding	chr2	30807976	30823014	NS	-0.395101	5.69734	5.10583	0.0238456	0.117506	758	65	0.705155	0.175302
Dym	ENSMUSG00000035765	NM_027727	coding	chr18	75018771	75286966	NS	-0.39506	5.73036	4.38592	0.036237	0.156214	1670	306	0.206882	0.0610216
Slc24a3	ENSMUSG00000063873	NM_053195	coding	chr2	145242610	145641939	NS	-0.394873	2.74643	1.19068	0.275193	0.542618	0	398	0	0.0407325
Mto1	ENSMUSG00000032342	NM_026658	coding	chr9	78448209	78474152	NS	-0.394815	5.02488	4.80285	0.0284127	0.131736	200.5	0	0.249715	0
Rab11fip3	ENSMUSG00000037098	NM_001162869	coding	chr17	25989035	26069177	NS	-0.394779	5.89912	5.43879	0.0196943	0.103184	1261.5	71	0.386196	0.0339979
Msantd3	ENSMUSG00000039693	NM_001145924	coding	chr4	48540080	48561920	NS	-0.394749	5.01275	4.33105	0.0374232	0.159407	1047.5	114.5	0.685717	0.235933
Txnrd2	ENSMUSG00000075704	NM_013711	coding	chr16	18426416	18479073	NS	-0.39443	5.07024	4.50928	0.0337114	0.148334	108	0	0.068324	0
Slfn5os	ENSMUSG00000086327	NR_045932	non coding	chr11	82942340	82960681	NS	-0.394429	-0.282069	0.642988	0.422631	0.679733	0	0	0	0
Pms2	ENSMUSG00000079109	NM_008886	coding	chr5	143910000	143931756	NS	-0.394158	3.98631	2.65323	0.10334	0.308317	194	1	0.159342	0
Med18	ENSMUSG00000066042	NM_026039	coding	chr4	132458728	132463921	NS	-0.394144	1.71078	1.42736	0.232197	0.495342	188	10	0.62618	0.136679
Ppm1k	ENSMUSG00000037826	NM_175523	coding	chr6	57506501	57535426	NS	-0.394144	5.93142	2.70898	0.0997846	0.301326	945	62.5	0.498223	0.0898264
Med12l	ENSMUSG00000056476	NM_177855	coding	chr3	59006977	59318412	NS	-0.394133	4.85646	2.67823	0.101729	0.305374	1255	96.5	0.111891	0.0104872
Pld6	ENSMUSG00000043648	NM_183139	coding	chr11	59783892	59787657	NS	-0.393922	1.24521	0.844533	0.358103	0.625308	22.5	0.5	0.335956	0.0193385
Myh6	ENSMUSG00000040752	NM_001164171	coding	chr14	54941920	54966607	NS	-0.393894	14.1483	2.93968	0.0864281	0.275152	804.5	7.5	0.64058	0.0164554
Mrm1	ENSMUSG00000018405	NM_145433	coding	chr11	84813060	84819515	NS	-0.393891	5.07122	2.62523	0.105178	0.311338	91.5	0	0.426878	0
Itga5	ENSMUSG00000000555	NM_010577	coding	chr15	103344285	103366748	NS	-0.393741	8.00532	3.87655	0.048965	0.190535	995.5	74.5	0.567199	0.154996
Birc6	ENSMUSG00000024073	NM_007566	coding	chr17	74528294	74703356	NS	-0.393417	7.31562	4.57174	0.0325035	0.144624	2927.5	82	0.273666	0.0011767
Rif1	ENSMUSG00000036202	NM_175238	coding	chr2	52072836	52122381	NS	-0.393121	6.38974	3.76122	0.0524544	0.19889	683	19	0.311894	0.00847595
Trp53bp1	ENSMUSG00000043909	NM_013735	coding	chr2	121196726	121271386	NS	-0.393101	6.80228	5.18432	0.0227916	0.113687	697	0	0.276108	0
Hmgxb3	ENSMUSG00000024622	NM_134134	coding	chr18	61131276	61177050	NS	-0.393022	5.66458	4.09861	0.0429184	0.174456	348	0	0.225542	0
Fam53a	ENSMUSG00000037339	NM_178390	coding	chr5	33600352	33629635	NS	-0.393012	5.23991	4.57246	0.0324899	0.144608	707	84	0.490474	0.127352
Pard6b	ENSMUSG00000044641	NM_021409	coding	chr2	168081003	168101203	NS	-0.392937	4.01346	1.44635	0.229114	0.491382	509.5	67	0.569604	0.163836
Bcl9	ENSMUSG00000038256	NM_029933	coding	chr3	97203661	97227364	NS	-0.392921	6.23368	4.54776	0.0329618	0.146335	3410.5	350	0.583316	0.152366
Rrp15	ENSMUSG00000001305	NM_026041	coding	chr1	186721086	186749358	NS	-0.392453	3.76431	2.16111	0.141543	0.370659	539.5	83	0.435503	0.146964
Caskin2	ENSMUSG00000034471	NM_080643	coding	chr11	115799351	115813592	NS	-0.392203	6.32971	4.88976	0.0270165	0.12761	465	42	0.549284	0.100055
Rhot2	ENSMUSG00000025733	NM_145999	coding	chr17	25838837	25844851	NS	-0.392197	7.44535	3.44719	0.0633594	0.224784	181.5	7	0.56333	0.058405
Cenpp	ENSMUSG00000021391	NM_025495	coding	chr13	49464058	49652731	NS	-0.392076	3.95678	1.23515	0.266407	0.531727	551.5	90.5	0.125829	0.0183722
Ash1l	ENSMUSG00000028053	NM_138679	coding	chr3	88965811	89079375	NS	-0.392062	6.7728	4.26206	0.0389727	0.163585	4352.5	327	0.399428	0.0608486
Cdc5l	ENSMUSG00000023932	NM_152810	coding	chr17	45391887	45433707	NS	-0.391727	5.68013	5.16594	0.023034	0.114351	966.5	53.5	0.442908	0.0331868
Dbt	ENSMUSG00000000340	NM_010022	coding	chr3	116513078	116549981	NS	-0.391722	6.09301	2.53869	0.111087	0.322064	691.5	48	0.388329	0.0650466
Pim2	ENSMUSG00000031155	NM_138606	coding	chrX	7878305	7883432	NS	-0.391471	2.37524	1.45627	0.227525	0.489235	12.5	0	0.124541	0
Parp4	ENSMUSG00000054509	NM_001145978	coding	chr14	56575618	56659798	NS	-0.39112	5.42752	3.77925	0.0518918	0.197345	239.5	0	0.0278583	0
Agap1	ENSMUSG00000055013	NM_178119	coding	chr1	89454810	89895282	NS	-0.391092	5.74292	4.92385	0.0264884	0.126123	4545.5	779	0.293606	0.0904763
Tmem246	ENSMUSG00000039611	NM_025944	coding	chr4	49584505	49597870	NS	-0.390922	6.18588	4.35272	0.0369498	0.158039	788.5	70	0.648007	0.262733
Rtkn	ENSMUSG00000034930	NM_009106	coding	chr6	83137083	83152579	NS	-0.390779	4.44725	3.22711	0.0724285	0.243867	153.5	12.5	0.304229	0.0434071
9530082P21Rik	ENSMUSG00000097006	NR_015472	non coding	chr17	23749235	23754065	NS	-0.390591	4.53321	3.86816	0.0492105	0.190962	0	0	0	0
Sdha	ENSMUSG00000021577	NM_023281	coding	chr13	74322254	74350240	NS	-0.390564	10.4312	4.28391	0.0384747	0.162317	972	19	0.357441	0
Ten1	ENSMUSG00000020778	NM_027107	coding	chr11	116198854	116215318	NS	-0.390482	5.00596	3.7591	0.0525209	0.198937	116	1	0.207331	0.00440355
Wdr12	ENSMUSG00000026019	NM_001199060	coding	chr1	60076867	60098500	NS	-0.390464	4.37072	2.82206	0.0929768	0.287636	66.5	0	0.0430685	0
Ewsr1	ENSMUSG00000009079	NM_007968	coding	chr11	5069687	5099077	NS	-0.390314	7.45692	4.51	0.0336973	0.148317	1908	173.5	0.660085	0.197174
Rdx	ENSMUSG00000032050	NM_001104616	coding	chr9	52047149	52088738	NS	-0.390019	7.66941	4.90341	0.0268037	0.12711	2040	178	0.418129	0.0741025
Ubqln4	ENSMUSG00000008604	NM_033526	coding	chr3	88553715	88569725	NS	-0.389976	6.82149	5.35272	0.0206899	0.106611	172	1	0.314034	0
Maz	ENSMUSG00000030678	NM_010772	coding	chr7	127022136	127026479	NS	-0.389911	7.47185	3.87057	0.0491399	0.190962	168	23.5	0.661268	0.264365
Sesn3	ENSMUSG00000032009	NM_030261	coding	chr9	14276300	14326134	NS	-0.389821	3.82353	2.67201	0.102127	0.305631	1065	140.5	0.334962	0.0899717
Larp1	ENSMUSG00000037331	NM_028451	coding	chr11	58009063	58062032	NS	-0.389761	6.97518	4.93847	0.0262653	0.125427	3519	443.5	0.568329	0.276274
Nkain1	ENSMUSG00000078532	NM_025998	coding	chr4	130530130	130574036	NS	-0.389613	4.5649	2.8378	0.0920699	0.285855	151	26.5	0.154973	0.0337546
Ube2s	ENSMUSG00000060860	NM_133777	coding	chr7	4808013	4812340	NS	-0.389555	4.16271	1.44455	0.229404	0.491689	292	16	0.253228	0.033167
Acp1	ENSMUSG00000044573	NM_001110239	coding	chr12	30893325	30911612	NS	-0.389374	2.54943	0.982483	0.321586	0.588679	220.5	20.5	0.308284	0.0364378
Sik2	ENSMUSG00000037112	NM_178710	coding	chr9	50892800	51009073	NS	-0.388893	4.08216	3.08957	0.0787954	0.25802	1419.5	200.5	0.342819	0.0757743
Epb41	ENSMUSG00000028906	NM_183428	coding	chr4	131923428	132072097	NS	-0.388734	7.12002	3.97401	0.0462077	0.183306	2561.5	108	0.379217	0.0256469
Pus7	ENSMUSG00000057541	NM_178403	coding	chr5	23740695	23783661	NS	-0.388462	4.83497	3.7363	0.0532424	0.200891	311.5	0	0.194931	0
Diaph1	ENSMUSG00000024456	NM_007858	coding	chr18	37844824	37935411	NS	-0.388307	5.05311	4.11016	0.0426262	0.173524	582	41	0.15781	0.0137087
Ankrd11	ENSMUSG00000035569	NR_037865	non coding	chr8	122883821	123042284	NS	-0.388226	7.00235	5.32842	0.0209804	0.107729	10035	1425.5	0.662254	0.326844
Ppip5k2	ENSMUSG00000040648	NM_173760	coding	chr1	97706045	97770092	NS	-0.388062	8.29095	1.27012	0.259744	0.525216	2545	50	0.475631	0.0167718
Pola1	ENSMUSG00000006678	NM_008892	coding	chrX	93304765	93632155	NS	-0.387993	5.03731	2.53388	0.111426	0.322474	594.5	0	0.0805769	0
Uaca	ENSMUSG00000034485	NM_028283	coding	chr9	60794547	60880370	NS	-0.387932	5.64224	3.52483	0.0604562	0.217642	1222.5	216	0.343095	0.10451
Nr0b2	ENSMUSG00000037583	NM_011850	coding	chr4	133553389	133556536	NS	-0.387696	3.27804	0.79997	0.371102	0.637255	177	14	0.730465	0.238532
Nln	ENSMUSG00000021710	NM_029447	coding	chr13	104023438	104109614	NS	-0.387659	6.01252	5.35612	0.0206497	0.106553	680.5	79.5	0.218432	0.0414578
Prmt5	ENSMUSG00000023110	NM_013768	coding	chr14	54507181	54517470	NS	-0.387652	6.34121	5.56895	0.0182817	0.0978092	51.5	0	0.1239	0
Ammecr1	ENSMUSG00000042225	NM_019496	coding	chrX	142853473	142966728	NS	-0.387634	5.5249	2.05261	0.151946	0.386384	4143.5	292.5	0.67946	0.123175
Nsf	ENSMUSG00000034187	NM_008740	coding	chr11	103821782	103954056	NS	-0.387594	5.37618	5.02823	0.0249374	0.121136	305.5	29	0.0481912	0.0047666
Hipk2	ENSMUSG00000061436	NM_001136065	coding	chr6	38697907	38837224	NS	-0.387419	4.97899	2.48735	0.114765	0.328332	3971.5	525	0.446113	0.120181
Tab2	ENSMUSG00000015755	NM_138667	coding	chr10	7905647	7956123	NS	-0.387374	7.31796	5.24952	0.0219528	0.110898	4806.5	563	0.659308	0.316975
Nsdhl	ENSMUSG00000031349	NM_010941	coding	chrX	72918520	72958528	NS	-0.387308	4.61838	2.77129	0.0959686	0.293916	25	0	0.0180815	0
Rngtt	ENSMUSG00000028274	NM_011884	coding	chr4	33310310	33502610	NS	-0.387287	4.90811	3.59433	0.0579769	0.212206	591	73	0.0931677	0.0129821
Ecsit	ENSMUSG00000066839	NM_001253897	coding	chr9	22072245	22085427	NS	-0.387186	6.5234	5.00461	0.02528	0.122476	192	7.5	0.441181	0.0274009
Etfa	ENSMUSG00000032314	NM_145615	coding	chr9	55454435	55512243	NS	-0.387022	8.63216	3.93649	0.0472492	0.18642	1368	30.5	0.343278	0.0102449
Snrnp40	ENSMUSG00000074088	NM_025645	coding	chr4	130360131	130390030	NS	-0.386777	5.33669	4.31165	0.0378522	0.160489	270	19.5	0.232313	0.0307242
Pdxp	ENSMUSG00000116165	NM_020271	coding	chr15	78913918	78919517	NS	-0.386604	4.71724	3.79721	0.0513382	0.195986	99	8.5	0.476961	0.100553
Gnaq	ENSMUSG00000024639	NM_008139	coding	chr19	16132830	16387453	NS	-0.386447	5.70903	4.11723	0.0424484	0.173148	7215.5	1213	0.552228	0.19588
Enoph1	ENSMUSG00000029326	NM_001163035	coding	chr5	100039993	100068765	NS	-0.386024	4.00595	2.44766	0.1177	0.333784	973	110	0.491104	0.161019
Acly	ENSMUSG00000020917	NM_001199296	coding	chr11	100476351	100528000	NS	-0.3859	6.67242	5.59798	0.0179812	0.096624	122.5	0	0.04885	0
Phip	ENSMUSG00000032253	NM_001081216	coding	chr9	82866158	82975489	NS	-0.385899	6.28653	2.74169	0.0977611	0.297254	2216	118.5	0.327288	0.0118052
Bcl9l	ENSMUSG00000063382	NM_030256	coding	chr9	44499135	44510412	NS	-0.385873	6.4344	4.2457	0.0393499	0.164879	1161	73.5	0.646894	0.122093
Wbp11	ENSMUSG00000030216	NM_021714	coding	chr6	136813653	136828216	NS	-0.385629	6.41013	4.76829	0.0289886	0.133899	326.5	6	0.470062	0.0231138
Cct6a	ENSMUSG00000029447	NM_009838	coding	chr5	129787384	129794500	NS	-0.385523	7.19873	3.9818	0.0459944	0.182609	249.5	26.5	0.0702917	0.0234193
Cdyl	ENSMUSG00000059288	NM_009881	coding	chr13	35659861	35874064	NS	-0.385212	4.408	3.75073	0.0527843	0.19958	5870	902.5	0.341954	0.174538
Cog5	ENSMUSG00000035933	NM_001163126	coding	chr12	31654868	31937630	NS	-0.385179	5.27657	2.4615	0.116668	0.331496	3377	121	0.252977	0.0130764
Evl	ENSMUSG00000021262	NM_001163396	coding	chr12	108635752	108688515	NS	-0.384995	5.64118	3.1209	0.077294	0.254702	2804.5	422.5	0.479114	0.14146
Eif1ad	ENSMUSG00000024841	NM_027236	coding	chr19	5366812	5371511	NS	-0.384943	5.85571	4.90035	0.0268513	0.127237	151.5	7	0.530819	0.066757
Dsp	ENSMUSG00000054889	NM_023842	coding	chr13	38151293	38198577	NS	-0.384813	10.3136	3.47653	0.062245	0.221904	2075	68.5	0.521836	0.0413565
Nup43	ENSMUSG00000040034	NM_145706	coding	chr10	7667503	7678886	NS	-0.384766	4.04487	2.91662	0.0876716	0.277425	316.5	26	0.545478	0.126681
Ttk	ENSMUSG00000038379	NM_009445	coding	chr9	83834688	83872390	NS	-0.384741	4.40846	1.50343	0.220144	0.47994	184.5	5	0.0889631	0.0022811
Chchd6	ENSMUSG00000030086	NM_025351	coding	chr6	89383145	89595652	NS	-0.384549	4.58135	3.73576	0.0532594	0.200904	277.5	270	0.0550525	0.0688001
Ercc1	ENSMUSG00000003549	NM_007948	coding	chr7	19345070	19356524	NS	-0.384531	4.54866	3.56556	0.0589899	0.214469	94	0	0.341534	0.00817235
Nme3	ENSMUSG00000073435	NM_019730	coding	chr17	24896499	24897529	NS	-0.38445	4.4394	2.67547	0.101906	0.305556	31	2.5	0.714565	0.164712
Nisch	ENSMUSG00000021910	NM_022656	coding	chr14	31170927	31206826	NS	-0.384411	9.38211	5.29168	0.0214275	0.108981	2043	113.5	0.596432	0.102201
Mad2l1	ENSMUSG00000029910	NM_019499	coding	chr6	66535467	66540991	NS	-0.384264	5.49956	1.70404	0.19176	0.44498	193.5	8.5	0.302003	0.0475446
Hspa2	ENSMUSG00000059970	NM_001002012	coding	chr12	76404175	76406936	NS	-0.384258	4.32501	1.20846	0.271638	0.537649	9	0	0.130655	0
Daam1	ENSMUSG00000034574	NM_026102	coding	chr12	71831077	71992367	NS	-0.384059	7.74806	4.39137	0.0361213	0.155853	10283	941.5	0.627868	0.232364
Cwf19l1	ENSMUSG00000025200	NM_001081077	coding	chr19	44108636	44135876	NS	-0.383918	3.509	2.43909	0.118345	0.334963	78.5	0	0.056663	0
Vps13c	ENSMUSG00000035284	NM_177184	coding	chr9	67840395	67995634	NS	-0.383711	5.88157	3.16116	0.0754098	0.250512	618.5	0	0.0829154	0
Gemin5	ENSMUSG00000037275	NM_001166669	coding	chr11	58120000	58168539	NS	-0.38323	5.33263	4.37579	0.0364529	0.156777	112.5	0	0.0908566	0
Ccdc12	ENSMUSG00000019659	NM_028312	coding	chr9	110656502	110711593	NS	-0.383182	4.77787	3.66281	0.0556399	0.206747	1923.5	166	0.588278	0.14282
Rnaseh2a	ENSMUSG00000052926	NM_027187	coding	chr8	84956609	84966011	NS	-0.383094	4.97288	3.84932	0.0497661	0.191853	80.5	4.5	0.181144	0.0128059
Frrs1	ENSMUSG00000033386	NM_001113478	coding	chr3	116859566	116903750	NS	-0.383058	3.15434	1.77693	0.182527	0.432679	70.5	2	0.0328858	0
Tgif2	ENSMUSG00000062175	NM_173396	coding	chr2	156840076	156855531	NS	-0.383055	3.97001	1.68596	0.194135	0.446715	605.5	46	0.685396	0.146171
Fbxo40	ENSMUSG00000047746	NM_001037321	coding	chr16	36966072	36979136	NS	-0.3829	5.72902	2.12677	0.144745	0.374632	867.5	26	0.525752	0.04121
Rcc1	ENSMUSG00000028896	NM_001197082	coding	chr4	132331918	132345750	NS	-0.382759	4.8107	3.62634	0.0568717	0.209686	481.5	51	0.452506	0.0989305
Cherp	ENSMUSG00000052488	NM_138585	coding	chr8	72460482	72475233	NS	-0.382714	5.95638	3.94234	0.0470852	0.186033	253	6	0.371794	0.00702265
Chka	ENSMUSG00000024843	NR_073190	non coding	chr19	3851772	3894369	NS	-0.382627	4.7782	2.09905	0.147391	0.379132	1033	165	0.4357	0.168921
Rad23a	ENSMUSG00000003813	NM_009010	coding	chr8	84834651	84840641	NS	-0.382359	6.26974	5.08025	0.0241999	0.118535	125.5	3	0.510606	0.0285091
Tuba4a	ENSMUSG00000026202	NM_009447	coding	chr1	75214973	75219253	NS	-0.382207	7.17493	3.73724	0.0532121	0.200881	68	0	0.457609	0
Ddx31	ENSMUSG00000026806	NM_001033294	coding	chr2	28840405	28905575	NS	-0.382159	2.79904	1.72115	0.189545	0.44226	193.5	0	0.0813843	0
Dnajc9	ENSMUSG00000021811	NM_134081	coding	chr14	20384637	20388910	NS	-0.382082	5.47695	3.18247	0.0744321	0.248389	164.5	23	0.641002	0.171542
Taf4b	ENSMUSG00000054321	NM_001100449	coding	chr18	14783244	14900359	NS	-0.381777	2.91854	1.39086	0.23826	0.50205	130	40.5	0.0172181	0.0171583
Aurkb	ENSMUSG00000020897	NM_011496	coding	chr11	69045642	69051662	NS	-0.381544	4.75754	0.886834	0.346337	0.613193	299.5	39.5	0.670654	0.233965
Htra2	ENSMUSG00000068329	NM_019752	coding	chr6	83051266	83054571	NS	-0.381278	5.31553	4.20285	0.0403562	0.16776	63.5	0	0.45746	0
Trmt2b	ENSMUSG00000067369	NM_001167994	coding	chrX	134222954	134276984	NS	-0.381275	6.91028	3.54237	0.05982	0.216628	402	0	0.288868	0
Lrfn4	ENSMUSG00000045045	NM_153388	coding	chr19	4611783	4615667	NS	-0.381199	5.54389	4.6315	0.0313901	0.141516	74	2	0.609838	0.0236931
Pfas	ENSMUSG00000020899	NM_001159519	coding	chr11	68985700	69008460	NS	-0.381015	5.49572	3.58093	0.0584463	0.213205	128.5	0	0.10745	0
Lmbrd2	ENSMUSG00000039704	NM_177178	coding	chr15	9140569	9197450	NS	-0.381011	3.61464	1.29741	0.254687	0.520081	127	0	0.0183825	0
Cenpj	ENSMUSG00000064128	NM_001014996	coding	chr14	56526760	56571846	NS	-0.380945	3.63407	2.36919	0.123751	0.343063	94	0	0.0517724	0
Phactr4	ENSMUSG00000066043	NM_175306	coding	chr4	132355924	132422446	NS	-0.380853	5.57065	4.01055	0.0452163	0.180791	2491.5	230	0.494787	0.133325
Twnk	ENSMUSG00000025209	NM_153796	coding	chr19	45006557	45012762	NS	-0.38077	5.51911	4.28326	0.0384894	0.162317	132	6	0.493662	0.0250705
Mpdz	ENSMUSG00000028402	NM_010820	coding	chr4	81278499	81442805	NS	-0.380602	6.12518	3.92785	0.0474928	0.186738	974	105	0.121534	0.018294
Hnrnpd	ENSMUSG00000000568	NM_001077265	coding	chr5	99955935	99978938	NS	-0.380378	7.29386	3.15995	0.0754656	0.250641	2082.5	265.5	0.535863	0.286363
Slc2a1	ENSMUSG00000028645	NM_011400	coding	chr4	119108744	119137329	NS	-0.380346	6.79488	3.17972	0.0745573	0.248664	1607	152	0.667202	0.236652
Cacna2d1	ENSMUSG00000040118	NM_001110843	coding	chr5	15934690	16374511	NS	-0.379935	6.8128	3.69142	0.0546931	0.204549	6086.5	442.5	0.30292	0.0333977
Kcnn1	ENSMUSG00000002908	NM_032397	coding	chr8	70842048	70857008	NS	-0.379898	4.43132	1.09178	0.296078	0.564893	35	0	0.0539604	0
Pola2	ENSMUSG00000024833	NM_001164057	coding	chr19	5941104	5964206	NS	-0.379698	5.53591	4.12579	0.0422344	0.172722	254	21	0.319302	0.0260978
Socs4	ENSMUSG00000048379	NM_080843	coding	chr14	47277142	47291591	NS	-0.379586	3.49595	1.69971	0.192326	0.44544	918.5	110	0.61376	0.195024
Nup107	ENSMUSG00000052798	NM_134010	coding	chr10	117750642	117792705	NS	-0.37935	5.44828	3.89334	0.0484778	0.189227	227	0	0.0977307	0
Snrnp200	ENSMUSG00000003660	NM_177214	coding	chr2	127208403	127240451	NS	-0.379266	7.4169	5.20625	0.0225059	0.112721	57	0	0.0324331	0
Rnaset2b	ENSMUSG00000094724	NM_026611	coding	chr17	8128590	8147832	NS	-0.378985	0.12462	0.553268	0.456986	0.706526	247.5	0	0.14597	0
Asb10	ENSMUSG00000038204	NM_080444	coding	chr5	24532696	24540448	NS	-0.378754	4.99978	1.43458	0.231018	0.493884	42.5	0	0.256822	0
Iws1	ENSMUSG00000024384	NM_173441	coding	chr18	32067733	32104331	NS	-0.378752	6.00932	4.02678	0.0447832	0.179451	538	11	0.242538	0.0054253
Pspc1	ENSMUSG00000021938	NM_025682	coding	chr14	56722448	56778316	NS	-0.378578	5.74586	4.71962	0.0298203	0.136622	2208.5	261.5	0.595422	0.172809
Cmtm4	ENSMUSG00000096188	NM_153582	coding	chr8	104348192	104395807	NS	-0.378291	5.81375	3.46774	0.0625766	0.222761	1853.5	205	0.591795	0.182067
Pfkm	ENSMUSG00000033065	NM_001163487	coding	chr15	98108470	98132447	NS	-0.378088	9.26221	4.45497	0.0347999	0.151803	464.5	0	0.226326	0
Gadd45gip1	ENSMUSG00000033751	NM_183358	coding	chr8	84832281	84835482	NS	-0.378042	4.8505	3.19162	0.0740166	0.24734	77.5	0.5	0.599344	0
Neurl4	ENSMUSG00000047284	NM_001013414	coding	chr11	69901877	69913822	NS	-0.377964	6.63594	4.99426	0.0254316	0.122926	106	0	0.258334	0
9430091E24Rik	ENSMUSG00000084808	NR_040363	non coding	chr8	111127443	111145498	NS	-0.377866	2.35577	1.35836	0.243822	0.508376	417	22	0.511931	0.069991
Zfand2a	ENSMUSG00000053581	NM_001159908	coding	chr5	139471215	139484491	NS	-0.377727	4.97759	2.92286	0.0873328	0.276592	44	0	0.0954721	0
Ranbp1	ENSMUSG00000005732	NM_011239	coding	chr16	18239978	18248694	NS	-0.377532	6.49991	4.33442	0.0373491	0.159147	379.5	19.5	0.617667	0.11437
Mrps27	ENSMUSG00000041632	NM_173757	coding	chr13	99344785	99415561	NS	-0.377263	6.15594	4.09554	0.0429966	0.174677	488.5	4.5	0.22775	0
Carm1	ENSMUSG00000032185	NM_021531	coding	chr9	21546893	21589465	NS	-0.377243	6.1731	5.33503	0.020901	0.107472	1028	112.5	0.431281	0.0980865
Mrm3	ENSMUSG00000038046	NM_183263	coding	chr11	76243735	76250622	NS	-0.377221	4.28499	2.19477	0.13848	0.366036	121	3	0.387835	0.0332368
G2e3	ENSMUSG00000035293	NM_001167963	coding	chr12	51348229	51376986	NS	-0.377206	5.45995	2.35551	0.124841	0.345421	864.5	85	0.464012	0.112373
Kif18a	ENSMUSG00000027115	NM_139303	coding	chr2	109280737	109341746	NS	-0.377159	3.79001	1.46457	0.226204	0.487591	509	4	0.135461	0
Banf1	ENSMUSG00000024844	NM_001038231	coding	chr19	5364639	5366347	NS	-0.377151	7.27912	4.48707	0.0341521	0.149914	63.5	0.5	0.528842	0.0152114
Sfxn2	ENSMUSG00000025036	NM_053196	coding	chr19	46573364	46596900	NS	-0.377098	3.12696	1.11558	0.290873	0.559313	157	8.5	0.175593	0.0107481
Ddx11	ENSMUSG00000035842	NM_001003919	coding	chr17	66123519	66152168	NS	-0.376985	3.78248	1.50431	0.22001	0.479718	67.5	0	0.0685049	0
C1qbp	ENSMUSG00000018446	NM_007573	coding	chr11	70977845	70983026	NS	-0.376973	7.47994	4.62249	0.0315555	0.141869	158.5	4.5	0.538624	0.00211905
Pcdhga2	ENSMUSG00000103332	NM_033585	coding	chr18	37669104	37841870	NS	-0.376721	3.69311	2.12023	0.145365	0.375837	3026.5	242	0.491279	0.061055
Fhod3	ENSMUSG00000034295	NM_175276	coding	chr18	24709444	25133501	NS	-0.376683	8.80464	3.87465	0.0490205	0.190679	14422.5	792	0.509583	0.0837085
Zmynd8	ENSMUSG00000039671	NM_027230	coding	chr2	165784151	165884751	NS	-0.376611	6.04107	4.35967	0.0367995	0.157838	2763	253	0.494946	0.0979931
Pa2g4	ENSMUSG00000025364	NM_011119	coding	chr10	128557765	128565934	NS	-0.376335	7.25556	4.59669	0.0320338	0.14323	225.5	12	0.344381	0.0476161
Mrps22	ENSMUSG00000032459	NM_025485	coding	chr9	98588729	98601679	NS	-0.376291	5.56502	4.18752	0.0407226	0.168757	129	0	0.228173	0.0051813
Adat1	ENSMUSG00000031949	NM_013925	coding	chr8	111966907	111992302	NS	-0.376224	2.5316	1.35833	0.243827	0.508376	41	0	0.0680252	0
Btaf1	ENSMUSG00000040565	NM_001080706	coding	chr19	36926078	37014057	NS	-0.376021	5.68788	4.44317	0.0350411	0.152719	1811	91.5	0.345218	0.022625
Aaas	ENSMUSG00000036678	NM_153416	coding	chr15	102338246	102350759	NS	-0.375925	5.07967	2.78081	0.0954	0.292664	23	0	0.0599439	0
Tsen54	ENSMUSG00000020781	NM_029557	coding	chr11	115814738	115823102	NS	-0.375882	4.44084	3.04299	0.0810864	0.263639	91	0	0.333592	0.0063911
Mrps18b	ENSMUSG00000024436	NM_025878	coding	chr17	35910384	35916369	NS	-0.375451	4.11201	2.56837	0.10902	0.317831	150	8.5	0.64357	0.0532357
Clic5	ENSMUSG00000023959	NM_172621	coding	chr17	44188571	44280168	NS	-0.375272	7.49724	3.40253	0.0650963	0.228351	2155.5	149.5	0.256532	0.045277
Ckap2	ENSMUSG00000037725	NM_001004140	coding	chr8	22168151	22185819	NS	-0.37507	5.48843	0.808367	0.368604	0.634375	498.5	37.5	0.468771	0.0846263
Pik3r3	ENSMUSG00000028698	NM_181585	coding	chr4	116221913	116303056	NS	-0.3749	5.24948	3.28537	0.0698998	0.23814	832.5	38.5	0.23342	0.0096207
Slc16a3	ENSMUSG00000025161	NM_001038653	coding	chr11	120949066	120959000	NS	-0.374726	6.58386	3.3255	0.0682132	0.234619	475	27	0.670554	0.107757
2810403D21Rik	ENSMUSG00000086629	NR_015493	non coding	chrX	108834477	108886896	NS	-0.374673	0.791369	0.830543	0.362115	0.62844	0	0	0	0
Nup50	ENSMUSG00000016619	NM_016714	coding	chr15	84923427	84942963	NS	-0.374526	5.28443	2.46509	0.116401	0.331147	592	51	0.600215	0.118857
Hjurp	ENSMUSG00000044783	NM_198652	coding	chr1	88258855	88277579	NS	-0.374254	2.77163	0.794221	0.372827	0.639151	680	67.5	0.454989	0.103541
Cpsf2	ENSMUSG00000041781	NM_016856	coding	chr12	101975973	102005993	NS	-0.374206	6.21382	3.10029	0.0782782	0.25667	254	0	0.174179	0
Fars2	ENSMUSG00000021420	NM_024274	coding	chr13	36117410	36537593	NS	-0.374203	5.98497	4.40841	0.0357621	0.154895	3203.5	839.5	0.154157	0.0685451
Gnl3	ENSMUSG00000042354	NM_153547	coding	chr14	31012432	31019089	NS	-0.374152	5.34069	2.82572	0.0927651	0.287284	182.5	14.5	0.417038	0.0639137
Zranb3	ENSMUSG00000036086	NM_027678	coding	chr1	127954185	128102408	NS	-0.37408	3.92159	2.26396	0.132415	0.357149	116	0	0.0332787	0.0016928
Tcof1	ENSMUSG00000024613	NM_001198984	coding	chr18	60813755	60848964	NS	-0.374013	5.4359	3.60318	0.0576691	0.211448	113.5	0	0.112843	0
Mars1	ENSMUSG00000040354	NM_001171582	coding	chr10	127296220	127311786	NS	-0.373951	6.28199	5.20397	0.0225353	0.112802	67	0	0.167127	0
Polr2l	ENSMUSG00000038489	NM_025593	coding	chr7	141471859	141475153	NS	-0.3739	2.38011	1.16117	0.281222	0.548827	97	12	0.622212	0.228231
Pank1	ENSMUSG00000033610	NM_001114339	coding	chr19	34810893	34879455	NS	-0.373835	6.1266	2.02175	0.15506	0.391319	4059	298.5	0.633536	0.165019
Setdb2	ENSMUSG00000071350	NM_001081024	coding	chr14	59402010	59440877	NS	-0.373682	2.72249	1.5099	0.219154	0.478444	62.5	0	0.0476129	0
Sirt3	ENSMUSG00000025486	NM_001127351	coding	chr7	140863662	140881869	NS	-0.373267	6.02967	3.5991	0.0578108	0.211809	453.5	0	0.525155	0
Spryd4	ENSMUSG00000051346	NM_025716	coding	chr10	128209909	128211794	NS	-0.373209	5.56975	3.47567	0.0622775	0.221912	49	2.5	0.615526	0.081579
Gale	ENSMUSG00000028671	NM_178389	coding	chr4	135965164	135968178	NS	-0.373171	3.11776	1.41423	0.234355	0.497289	12.5	2.5	0.147686	0.0262803
Polh	ENSMUSG00000023953	NM_030715	coding	chr17	46171992	46202625	NS	-0.372961	4.20088	2.36409	0.124156	0.343947	459	13.5	0.263686	0.0114889
Fam171a1	ENSMUSG00000050530	NM_001081161	coding	chr2	3118387	3227809	NS	-0.372951	5.71205	4.35653	0.0368672	0.157956	1909	386.5	0.407077	0.150594
Utp25	ENSMUSG00000016181	NM_145415	coding	chr1	193104402	193130251	NS	-0.372832	4.13652	2.96832	0.0849099	0.271853	142.5	0	0.0839692	0
Pold3	ENSMUSG00000030726	NM_133692	coding	chr7	100082112	100121500	NS	-0.372813	4.96725	3.59549	0.0579367	0.212111	237	0	0.211304	0
Fzr1	ENSMUSG00000020235	NM_019757	coding	chr10	81366878	81378370	NS	-0.37266	6.58206	3.65393	0.0559372	0.207433	511.5	55.5	0.568727	0.174136
Tomm40l	ENSMUSG00000005674	NM_001037170	coding	chr1	171217802	171222514	NS	-0.37252	7.04242	3.52497	0.0604511	0.217642	44	0	0.228629	0
Parvb	ENSMUSG00000022438	NM_133167	coding	chr15	84232042	84315609	NS	-0.372515	7.55924	4.04717	0.0442455	0.177977	1490.5	115.5	0.372779	0.0602778
Xpo5	ENSMUSG00000067150	NM_028198	coding	chr17	46202854	46242299	NS	-0.372468	5.34265	4.46898	0.0345156	0.15096	145.5	0	0.0965776	0
Snrnp25	ENSMUSG00000040767	NM_030093	coding	chr11	32205414	32208995	NS	-0.37246	3.83251	2.42269	0.119589	0.336668	15.5	0.5	0.168348	0.0193278
Wnk1	ENSMUSG00000045962	NM_001199083	coding	chr6	119923968	120038655	NS	-0.372437	8.94826	4.4398	0.0351104	0.15293	5912.5	507.5	0.47055	0.124123
Rpl18a	ENSMUSG00000045128	NM_029751	coding	chr8	70894721	70897443	NS	-0.372259	6.25369	4.26636	0.0388742	0.163346	124	11.5	0.668153	0.189149
Nudcd1	ENSMUSG00000038736	NM_001113554	coding	chr15	44375226	44428307	NS	-0.372255	4.52171	3.18918	0.074127	0.24754	252	0	0.084142	0
Hnrnpa2b1	ENSMUSG00000004980	NM_016806	coding	chr6	51460434	51469894	NS	-0.372218	9.9989	3.35191	0.0671272	0.232363	964.5	110	0.621388	0.324891
Nup85	ENSMUSG00000020739	NM_001002929	coding	chr11	115564443	115583924	NS	-0.372181	5.77424	3.55058	0.0595248	0.215865	234	3	0.351166	0
Slain2	ENSMUSG00000036087	NM_153567	coding	chr5	72914316	72978828	NS	-0.372071	7.80716	3.68987	0.0547439	0.20461	4284.5	308.5	0.59022	0.168908
Prdm6	ENSMUSG00000069378	NM_001033281	coding	chr18	53464545	53575857	NS	-0.371922	1.72853	0.587556	0.443366	0.695896	166	183	0.0523836	0.0920053
Agbl2	ENSMUSG00000040812	NM_178755	coding	chr2	90782743	90816231	NS	-0.371767	2.40236	1.22924	0.267555	0.533003	0	5	0	0.0109455
Cdc37l1	ENSMUSG00000024780	NM_025950	coding	chr19	28990493	29017569	NS	-0.371747	6.5221	3.1594	0.0754909	0.250668	1345	37	0.510115	0.0249793
Depdc1b	ENSMUSG00000021697	NM_178683	coding	chr13	108316336	108389557	NS	-0.371706	2.65454	0.562296	0.453337	0.704087	101	43.5	0.0469814	0.0234115
Tra2b	ENSMUSG00000022858	NM_009186	coding	chr16	22245740	22265929	NS	-0.371654	5.66011	2.92364	0.087291	0.276571	2564	313	0.634688	0.350421
Nr2c2	ENSMUSG00000005893	NM_011630	coding	chr6	92091417	92173058	NS	-0.371427	4.97236	2.43781	0.118441	0.33498	3222.5	344	0.499132	0.147856
Mhrt	ENSMUSG00000097652	NR_033497	non coding	chr14	54968786	54974349	NS	-0.371025	3.73579	1.63298	0.201292	0.45573	65	0.5	0.445786	0.0097849
Gnb1l	ENSMUSG00000000884	NM_001081682	coding	chr16	18498767	18566679	NS	-0.371022	3.01293	1.65421	0.198387	0.45283	141	30	0.109421	0.032251
Ppp2r1a	ENSMUSG00000007564	NM_016891	coding	chr17	20945453	20965905	NS	-0.37095	8.54107	4.92764	0.0264304	0.12597	759	51.5	0.380423	0.0719694
Cenpw	ENSMUSG00000075266	NM_001109747	coding	chr10	30196008	30200540	NS	-0.370898	3.54028	1.08042	0.298604	0.567351	75	9.5	0.39995	0.0745161
Kat6a	ENSMUSG00000031540	NM_001081149	coding	chr8	22859538	22943262	NS	-0.370543	6.25158	4.0633	0.0438247	0.177012	3356	386.5	0.449662	0.151042
Zfand4	ENSMUSG00000042213	NM_001081317	coding	chr6	116264234	116329626	NS	-0.370469	2.34337	1.26444	0.260813	0.526	0	10	0	0.00793725
Ptcd1	ENSMUSG00000029624	NM_133735	coding	chr5	145147377	145167104	NS	-0.37032	4.99347	2.78162	0.0953516	0.292664	187	4.5	0.27285	0.0064812
Imp4	ENSMUSG00000026127	NM_178601	coding	chr1	34439828	34445747	NS	-0.370205	5.38135	4.53754	0.0331592	0.146564	74.5	5	0.167421	0.0046287
Dhps	ENSMUSG00000060038	NM_001039514	coding	chr8	85071756	85075161	NS	-0.370082	4.85133	3.2217	0.0726683	0.244329	45.5	1.5	0.454345	0.0248091
Farp1	ENSMUSG00000025555	NM_134082	coding	chr14	121035573	121283726	NS	-0.369892	5.71207	2.35487	0.124892	0.345477	3730.5	672	0.396811	0.129015
Actl6a	ENSMUSG00000027671	NM_019673	coding	chr3	32708545	32726971	NS	-0.369684	6.04179	4.67806	0.0305502	0.138968	182.5	0	0.215081	0
Trp53	ENSMUSG00000059552	NM_001127233	coding	chr11	69580358	69591873	NS	-0.369505	5.345	2.43445	0.118696	0.335509	350	36.5	0.449544	0.129744
Nipsnap2	ENSMUSG00000029432	NM_008095	coding	chr5	129725074	129758325	NS	-0.369412	9.36043	4.61923	0.0316154	0.142008	1083.5	43	0.376296	0.0235533
Stard8	ENSMUSG00000031216	NM_199018	coding	chrX	99042580	99074728	NS	-0.369144	5.47179	3.12086	0.077296	0.254702	462	40.5	0.259524	0.0324911
Ran	ENSMUSG00000029430	NM_009391	coding	chr5	129020155	129024321	NS	-0.369115	6.6201	2.84215	0.0918211	0.285254	228	20	0.642891	0.201527
Cyc1	ENSMUSG00000022551	NM_025567	coding	chr15	76343522	76345934	NS	-0.369052	10.1458	3.56956	0.0588478	0.214206	225.5	19.5	0.734295	0.367604
Atg4d	ENSMUSG00000002820	NM_153583	coding	chr9	21265298	21274368	NS	-0.368992	5.59151	3.29691	0.0694102	0.236802	251	12.5	0.398037	0.0328526
Lrba	ENSMUSG00000028080	NM_030695	coding	chr3	86224689	86782694	NS	-0.368881	5.39208	3.39936	0.0652217	0.228432	383.5	194	0.0152416	0.0136762
Slc6a17	ENSMUSG00000027894	NM_172271	coding	chr3	107467547	107518018	NS	-0.368873	5.55444	2.79725	0.094426	0.290648	266.5	7	0.186534	0.0126198
Dhx35	ENSMUSG00000027655	NM_145742	coding	chr2	158794819	158858214	NS	-0.368242	5.55906	3.48522	0.0619193	0.220954	523	0	0.215264	0
Kmt2d	ENSMUSG00000048154	NM_001033276	coding	chr15	98831668	98871205	NS	-0.368214	6.80307	4.29317	0.0382658	0.161775	855	70.5	0.447428	0.0676725
Macrod1	ENSMUSG00000036278	NM_134147	coding	chr19	7056767	7198062	NS	-0.368178	6.50681	2.23404	0.135001	0.360936	1233.5	60	0.352791	0.022241
Taco1	ENSMUSG00000001983	NM_027346	coding	chr11	106066106	106073612	NS	-0.368133	5.41334	2.58994	0.107545	0.315032	76.5	0	0.262447	0
2900026A02Rik	ENSMUSG00000051339	NM_172884	coding	chr5	113086322	113163313	NS	-0.368052	6.31199	3.78118	0.051832	0.197332	1830.5	170.5	0.213988	0.0549794
Phka2	ENSMUSG00000031295	NM_001177879	coding	chrX	160502165	160591722	NS	-0.368029	5.40949	2.65122	0.103471	0.308555	991.5	0	0.247434	0
Bex1	ENSMUSG00000050071	NM_009052	coding	chrX	136213971	136215513	NS	-0.368023	6.65585	3.7605	0.0524767	0.198923	38	0.5	0.776913	0
Timm23	ENSMUSG00000013701	NM_016897	coding	chr14	32180165	32201891	NS	-0.367981	1.08314	0.72767	0.393639	0.656986	884	76	0.562589	0.140383
Ddx27	ENSMUSG00000017999	NM_153065	coding	chr2	167015312	167034945	NS	-0.36783	5.14574	4.1445	0.0417701	0.171836	101.5	0	0.106075	0
Fam168b	ENSMUSG00000037503	NM_001160235	coding	chr1	34813217	34843050	NS	-0.367829	7.25011	4.17433	0.0410408	0.169644	2176.5	276	0.715231	0.352933
2610002M06Rik	ENSMUSG00000031242	NM_025921	coding	chrX	107782751	107816334	NS	-0.367648	5.04559	4.11088	0.0426083	0.173524	225	0	0.296243	0
Rabggta	ENSMUSG00000040472	NM_019519	coding	chr14	55715876	55722176	NS	-0.367468	4.77504	3.43219	0.0639371	0.225753	2	0.5	0.0188377	0.0073744
Mtfr1	ENSMUSG00000027601	NR_045575	non coding	chr3	19188220	19220817	NS	-0.367428	5.67832	3.68827	0.0547964	0.204702	575	77	0.380386	0.106043
Ptgfrn	ENSMUSG00000027864	NM_011197	coding	chr3	101040235	101110166	NS	-0.36719	8.61193	4.42591	0.0353972	0.153814	2554.5	249	0.593508	0.16738
Vps13a	ENSMUSG00000046230	NM_173028	coding	chr19	16615365	16780933	NS	-0.367147	5.48979	2.33176	0.126759	0.348361	414	0	0.0183821	0
Adsl	ENSMUSG00000022407	NM_009634	coding	chr15	80948489	80970947	NS	-0.366897	6.92884	4.23958	0.0394918	0.165336	386.5	8.5	0.384713	0.00111325
Armt1	ENSMUSG00000061759	NM_024261	coding	chr10	4432604	4455140	NS	-0.366824	4.16123	2.90432	0.0883423	0.278766	198.5	3	0.277112	0.015656
Eipr1	ENSMUSG00000036613	NM_201357	coding	chr12	28751827	28867491	NS	-0.366783	3.9123	2.64201	0.104071	0.309618	194	83	0.0809949	0.0339734
Nrf1	ENSMUSG00000058440	NM_001164229	coding	chr6	30076320	30130115	NS	-0.366783	4.98125	3.49311	0.0616246	0.220388	2243	336	0.291805	0.122574
Uxt	ENSMUSG00000001134	NM_013840	coding	chrX	20951664	20961978	NS	-0.366651	2.42742	1.46731	0.225771	0.487017	138	0	0.273157	0
Setd6	ENSMUSG00000031671	NM_001035123	coding	chr8	95715912	95719004	NS	-0.36665	3.71281	1.98565	0.158797	0.397303	40.5	1.5	0.404632	0.0063898
Tyms	ENSMUSG00000025747	NM_021288	coding	chr5	30058199	30073625	NS	-0.366279	4.29502	1.3267	0.249393	0.514715	122	0	0.206603	0
Nacc1	ENSMUSG00000001910	NM_025788	coding	chr8	84670478	84687862	NS	-0.366239	6.41023	3.98465	0.0459167	0.182596	595.5	80	0.610394	0.210084
Slc31a1	ENSMUSG00000066150	NM_175090	coding	chr4	62360700	62391769	NS	-0.366213	6.39392	3.61015	0.0574281	0.210987	1245	116.5	0.577167	0.16527
Pak6	ENSMUSG00000074923	NM_001033254	coding	chr2	118663576	118698020	NS	-0.366211	5.35437	3.37753	0.0660909	0.230189	232	1.5	0.255602	0
Eci1	ENSMUSG00000024132	NM_010023	coding	chr17	24426682	24439316	NS	-0.366125	7.79666	2.03551	0.153663	0.389174	479.5	23.5	0.558663	0.0725525
Psme3	ENSMUSG00000078652	NM_011192	coding	chr11	101316250	101323530	NS	-0.366116	6.73609	4.88499	0.0270912	0.127786	163.5	17.5	0.377338	0.0946759
Adam22	ENSMUSG00000040537	NM_001098225	coding	chr5	8072351	8368081	NS	-0.36595	4.78802	2.17171	0.140569	0.369297	119	0	0.0151077	0
Vps37b	ENSMUSG00000066278	NM_177876	coding	chr5	124004640	124032260	NS	-0.365821	6.3989	3.44429	0.0634706	0.224961	2101.5	161.5	0.742689	0.26768
Mybbp1a	ENSMUSG00000040463	NM_016776	coding	chr11	72441377	72451550	NS	-0.365744	6.88148	4.67014	0.0306915	0.139395	87.5	0	0.161417	0
Nup88	ENSMUSG00000040667	NM_001083331	coding	chr11	70943057	70969973	NS	-0.365704	7.13801	4.62144	0.0315747	0.141912	430.5	0.5	0.340243	0
Zcchc8	ENSMUSG00000029427	NM_027494	coding	chr5	123698301	123721044	NS	-0.36523	5.80757	5.224	0.0222772	0.11201	605	25	0.438703	0.0202131
9330179D12Rik	ENSMUSG00000097166	NR_040273	non coding	chr6	127149625	127212419	NS	-0.365222	0.931761	0.83689	0.360288	0.627647	54.5	62	0.0189058	0.0517589
Tbc1d22b	ENSMUSG00000042203	NM_198647	coding	chr17	29549801	29606808	NS	-0.365178	4.54605	3.27696	0.070259	0.239126	458.5	25	0.219088	0.0180341
Ormdl2	ENSMUSG00000025353	NM_024180	coding	chr10	128817456	128821631	NS	-0.36512	1.83711	1.33058	0.248702	0.513879	23.5	0	0.243322	0
Khsrp	ENSMUSG00000007670	NM_010613	coding	chr17	57021048	57031507	NS	-0.364869	7.20212	4.38028	0.0363571	0.156548	408.5	19.5	0.522393	0.0804048
Itfg2	ENSMUSG00000001518	NM_133927	coding	chr6	128409443	128424910	NS	-0.364867	4.70518	3.27254	0.0704484	0.239564	302	21.5	0.432819	0.0353822
Gm19710	ENSMUSG00000105552	NR_045749	non coding	chr3	89998759	90001325	NS	-0.364695	0.0628733	0.711272	0.399022	0.660981	60	0	0.135788	0
Snord19	ENSMUSG00000077797	NR_028523	non coding	chr14	31016218	31016272	NS	-0.364477	-1.01359	0.335857	0.56223	0.782962	3	0	0.802631	0
Hopx	ENSMUSG00000059325	NM_001159900	coding	chr5	77086985	77095267	NS	-0.364422	8.9698	3.52329	0.0605121	0.21779	2475.5	175	0.715149	0.231357
Rragd	ENSMUSG00000028278	NM_027491	coding	chr4	32982997	33022180	NS	-0.364364	7.56617	2.24022	0.134462	0.360087	1136	68.5	0.488874	0.0737916
Ndufs7	ENSMUSG00000020153	NM_029272	coding	chr10	80249451	80256792	NS	-0.363934	8.19145	3.39317	0.065467	0.229032	484.5	26	0.688428	0.12399
Cacybp	ENSMUSG00000014226	NM_009786	coding	chr1	160202366	160212892	NS	-0.363727	6.39549	3.85215	0.0496823	0.191699	466	39	0.545057	0.108145
Vrk2	ENSMUSG00000064090	NM_027260	coding	chr11	26471401	26593920	NS	-0.363642	3.03505	1.74787	0.186145	0.4372	132	0	0.0378592	0
Ube2o	ENSMUSG00000020802	NM_173755	coding	chr11	116537752	116581447	NS	-0.363503	5.46048	4.18134	0.0408714	0.169135	1369	171	0.561762	0.169443
Ppp5c	ENSMUSG00000003099	NM_011155	coding	chr7	17004640	17027914	NS	-0.363371	6.91266	4.41229	0.0356808	0.154726	702	50	0.520701	0.106914
Dcbld2	ENSMUSG00000035107	NM_028523	coding	chr16	58408534	58469745	NS	-0.363268	7.03247	2.55418	0.110003	0.319742	2010	282.5	0.474839	0.156425
Mphosph9	ENSMUSG00000038126	NM_001081323	coding	chr5	124250958	124328451	NS	-0.363182	5.13121	3.65503	0.0559002	0.207433	377.5	0	0.165522	0
Snrpa	ENSMUSG00000061479	NM_015782	coding	chr7	27187005	27196271	NS	-0.363015	5.3808	2.61743	0.105696	0.312172	168.5	22.5	0.466763	0.0881084
Gm16576	ENSMUSG00000087543	NR_045069	non coding	chr15	79742697	79757394	NS	-0.362932	2.9536	1.09223	0.295977	0.564775	42	2	0.114343	0
Naa15	ENSMUSG00000063273	NM_053089	coding	chr3	51416015	51475985	NS	-0.362914	7.08287	3.72711	0.0535361	0.201585	2693.5	270	0.425342	0.111905
Prc1	ENSMUSG00000038943	NM_145150	coding	chr7	80294464	80316259	NS	-0.362896	7.20146	0.792783	0.37326	0.63946	809.5	89	0.4453	0.141701
Srpk3	ENSMUSG00000002007	NM_019684	coding	chrX	73774421	73778924	NS	-0.362794	6.66923	4.12213	0.0423257	0.17291	93	4.5	0.623202	0.069122
Zfp142	ENSMUSG00000026135	NM_029888	coding	chr1	74565127	74588028	NS	-0.36239	4.62589	3.40809	0.0648775	0.227746	490.5	17	0.415722	0.00588235
Hectd2	ENSMUSG00000041180	NM_001163471	coding	chr19	36554638	36621135	NS	-0.36168	3.41963	1.2688	0.259993	0.525502	836.5	42.5	0.274802	0.0224371
Zfp428	ENSMUSG00000064264	NM_146183	coding	chr7	24507086	24515682	NS	-0.361589	4.58794	1.73209	0.188145	0.439994	119	18	0.544889	0.10476
Mir1839	ENSMUSG00000104618	NR_035501	non coding	chr7	81529915	81529988	NS	-0.36151	0.965433	0.749404	0.386665	0.651323	3	0.5	0.5	0.315068
Nhp2	ENSMUSG00000001056	NM_026631	coding	chr11	51619772	51623714	NS	-0.361504	5.03842	3.20594	0.0733714	0.245856	68.5	16.5	0.475629	0.192713
Ptpn11	ENSMUSG00000043733	NM_001109992	coding	chr5	121130532	121191397	NS	-0.361243	8.06486	3.47943	0.0621362	0.221624	2005.5	204.5	0.482847	0.117736
Eif4ebp2	ENSMUSG00000020091	NM_010124	coding	chr10	61432496	61452669	NS	-0.360953	5.64098	4.27643	0.0386445	0.162681	1090	145	0.601899	0.247507
Glg1	ENSMUSG00000003316	NM_009149	coding	chr8	111157557	111259202	NS	-0.360853	6.82717	3.98215	0.0459848	0.182609	3160	385	0.404567	0.125053
Xpnpep3	ENSMUSG00000022401	NM_177310	coding	chr15	81400187	81454888	NS	-0.360756	4.08349	1.59028	0.207286	0.463111	269.5	0	0.125538	0
Fut10	ENSMUSG00000046152	NM_001012517	coding	chr8	31187377	31261483	NS	-0.360756	3.08973	1.63122	0.201534	0.456011	50.5	44.5	0.0347745	0.0412859
Eprn	ENSMUSG00000113346	NR_045293	non coding	chr13	73344664	73347384	NS	-0.360743	3.77472	1.69934	0.192374	0.445481	83.5	7	0.50864	0.0840072
Ubc	ENSMUSG00000008348	NM_019639	coding	chr5	125385964	125390017	NS	-0.360674	6.58242	0.79283	0.373246	0.63946	727.5	75	0.701274	0.351699
Coa5	ENSMUSG00000026112	NM_198006	coding	chr1	37417084	37430103	NS	-0.360565	7.41652	2.64816	0.10367	0.308799	561.5	31	0.642819	0.102727
Ccdc51	ENSMUSG00000025645	NM_025689	coding	chr9	109082495	109093363	NS	-0.360432	4.12115	2.44429	0.117953	0.334307	122.5	8.5	0.369761	0.0739722
Ncoa6	ENSMUSG00000038369	NM_019825	coding	chr2	155390655	155440783	NS	-0.36041	6.44401	4.3255	0.0375453	0.159603	2415.5	257	0.454475	0.113745
Ttbk2	ENSMUSG00000090100	NM_001024856	coding	chr2	120732816	120850418	NS	-0.360317	5.37776	3.84561	0.0498765	0.19211	1636.5	140	0.264108	0.0386497
Psmg2	ENSMUSG00000024537	NM_134138	coding	chr18	67641598	67654162	NS	-0.360282	5.40501	4.53252	0.0332567	0.146774	147	9	0.272883	0.0377666
4932441J04Rik	ENSMUSG00000097216	NR_015588	non coding	chr5	57570083	57717919	NS	-0.360266	1.238	0.639391	0.423931	0.680996	45.5	0	0	0
Ilf2	ENSMUSG00000001016	NM_026374	coding	chr3	90476200	90488379	NS	-0.360203	6.46995	3.86829	0.0492067	0.190962	245	11.5	0.35617	0.0179125
G3bp2	ENSMUSG00000029405	NM_001080794	coding	chr5	92052145	92083557	NS	-0.3602	7.29591	3.45167	0.0631878	0.224229	1073.5	128.5	0.480253	0.148904
Thoc5	ENSMUSG00000034274	NM_172438	coding	chr11	4895342	4928865	NS	-0.36014	4.99549	3.66841	0.0554531	0.206314	79.5	0	0.0210743	0
Hmgn2	ENSMUSG00000003038	NM_016957	coding	chr4	133964738	133967991	NS	-0.360129	0.944841	0.823559	0.364142	0.629706	119	6	0.416944	0.0573729
Socs7	ENSMUSG00000038485	NM_138657	coding	chr11	97362550	97398542	NS	-0.360097	5.84404	3.25991	0.0709928	0.240774	1341.5	102.5	0.480503	0.0857704
Fbxl18	ENSMUSG00000066640	NM_001033312	coding	chr5	142871788	142895238	NS	-0.360096	3.09431	1.44175	0.229856	0.492045	339	26.5	0.403937	0.0655113
Pacsin2	ENSMUSG00000016664	NM_001159509	coding	chr15	83375606	83464606	NS	-0.35985	6.99539	4.02179	0.044916	0.179885	3860	473	0.580534	0.226477
Phb2	ENSMUSG00000004264	NM_007531	coding	chr6	124712288	124716945	NS	-0.359671	8.42993	3.65677	0.0558418	0.20734	176.5	15	0.610834	0.181474
Letm1	ENSMUSG00000005299	NM_019694	coding	chr5	33741351	33782704	NS	-0.359494	6.89967	3.37782	0.0660794	0.230189	233.5	0	0.143979	0
Cdk2ap1	ENSMUSG00000029394	NM_013812	coding	chr5	124345438	124354628	NS	-0.359463	2.49567	1.26839	0.260069	0.525584	355	32	0.370967	0.0805218
Adamts6	ENSMUSG00000046169	NM_001081020	coding	chr13	104287872	104494763	NS	-0.359412	5.73181	3.07516	0.0794969	0.259737	3760	3.5	0.344927	0
Zc3h18	ENSMUSG00000017478	NM_001029993	coding	chr8	122376615	122417360	NS	-0.359181	5.34212	4.24528	0.0393597	0.164879	624.5	12	0.365282	0.0069444
Nfkbib	ENSMUSG00000030595	NM_010908	coding	chr7	28758250	28766524	NS	-0.359077	3.98147	1.83799	0.175187	0.421379	57.5	4.5	0.19553	0.0308788
Npat	ENSMUSG00000033054	NM_001081152	coding	chr9	53537046	53575627	NS	-0.359068	5.10432	3.61061	0.0574119	0.21098	802.5	26.5	0.288436	0
Ddi2	ENSMUSG00000078515	NM_001017966	coding	chr4	141683562	141723419	NS	-0.358974	3.58889	1.7891	0.181036	0.430507	1469.5	106.5	0.510671	0.0749928
Appbp2	ENSMUSG00000018481	NM_025825	coding	chr11	85191309	85235120	NS	-0.358679	5.55274	3.82668	0.0504427	0.193817	2042.5	203.5	0.448797	0.13374
Lmtk2	ENSMUSG00000038970	NM_001081109	coding	chr5	144100435	144188204	NS	-0.358647	5.60418	3.42525	0.0642064	0.226242	1196	175.5	0.311471	0.0869555
Larp1b	ENSMUSG00000025762	NM_001040399	coding	chr3	40950630	40977793	NS	-0.35856	5.42949	2.43073	0.118978	0.335942	819	14	0.132872	0
Upf1	ENSMUSG00000058301	NM_001122829	coding	chr8	70331521	70353273	NS	-0.358531	6.33583	3.9316	0.0473869	0.186522	724	75.5	0.518801	0.155236
4930506C21Rik	ENSMUSG00000087478	NR_073374	non coding	chr17	8293365	8311118	NS	-0.35851	1.40986	0.921177	0.337166	0.605191	87.5	0	0.111515	0
BC055324	ENSMUSG00000041406	NM_201364	coding	chr1	163954007	163994781	NS	-0.358386	3.5603	1.98122	0.159262	0.397883	64.5	0	0.0316265	0
Zim1	ENSMUSG00000002266	NM_011769	coding	chr7	6675442	6696432	NS	-0.358116	4.77512	0.907357	0.340817	0.608363	164.5	7	0.190692	0.0084187
Acer3	ENSMUSG00000030760	NM_025408	coding	chr7	98213659	98309527	NS	-0.358105	3.74738	2.02705	0.15452	0.390561	250	59.5	0.048036	0.0150584
Kpnb1	ENSMUSG00000001440	NM_008379	coding	chr11	97159709	97187892	NS	-0.358093	8.6628	4.2237	0.0398632	0.166277	880	50.5	0.50978	0.0778898
Rnf128	ENSMUSG00000031438	NM_001254761	coding	chrX	139563339	139673145	NS	-0.35794	6.29873	2.30481	0.128974	0.351944	991	47	0.26745	0.0223163
Gcdh	ENSMUSG00000003809	NM_001044744	coding	chr8	84886386	84893921	NS	-0.357907	5.34247	3.68221	0.0549958	0.20529	0	0	0	0
Nedd1	ENSMUSG00000019988	NM_008682	coding	chr10	92684744	92722418	NS	-0.357866	5.21601	3.60414	0.0576357	0.211379	373	9.5	0.246981	0.00898475
Mtrex	ENSMUSG00000016018	NM_028151	coding	chr13	112867779	112927380	NS	-0.357802	6.2805	3.14247	0.0762783	0.252426	432	0	0.140177	0
Spata24	ENSMUSG00000024352	NM_029485	coding	chr18	35656688	35662186	NS	-0.357794	3.87482	2.05983	0.151227	0.385423	64	5	0.357584	0.0354674
Ppp2r5d	ENSMUSG00000059409	NM_009358	coding	chr17	46682990	46705002	NS	-0.357658	6.21407	4.42345	0.0354484	0.153991	494.5	52	0.553795	0.112427
Arhgef7	ENSMUSG00000031511	NM_001113518	coding	chr8	11758329	11835217	NS	-0.357534	8.08045	3.41532	0.0645939	0.227077	4426.5	365.5	0.596127	0.150355
Msto1	ENSMUSG00000068922	NM_144898	coding	chr3	88909615	88913950	NS	-0.357434	5.43723	3.92805	0.047487	0.186738	84.5	0	0.352581	0
Ppp1r8	ENSMUSG00000028882	NM_146154	coding	chr4	132826924	132843169	NS	-0.357368	5.46159	4.11698	0.0424549	0.173148	322	12	0.43424	0.0406995
U2af1l4	ENSMUSG00000078765	NM_170760	coding	chr7	30563339	30565364	NS	-0.357335	5.33618	4.17747	0.0409648	0.169426	18	0	0.400726	0
Fastkd2	ENSMUSG00000025962	NM_172422	coding	chr1	63730624	63753385	NS	-0.35733	5.39127	2.73105	0.0984143	0.298304	191	3.5	0.177835	0
Asb4	ENSMUSG00000042607	NM_023048	coding	chr6	5383385	5433021	NS	-0.357241	4.84177	3.31887	0.0684888	0.235033	348	4	0.188861	0.0033846
Hadha	ENSMUSG00000025745	NM_178878	coding	chr5	30118303	30154980	NS	-0.357238	10.4179	2.91118	0.0879676	0.277882	1123.5	36	0.370086	0.00973985
Fkbp4	ENSMUSG00000030357	NM_010219	coding	chr6	128430106	128438631	NS	-0.357067	8.31902	3.10328	0.0781346	0.256428	186	8.5	0.484904	0.0515485
Nr4a1	ENSMUSG00000023034	NM_010444	coding	chr15	101266845	101274794	NS	-0.357042	7.21445	0.28801	0.591499	0.802737	318	27	0.409071	0.0615531
Osbp	ENSMUSG00000024687	NM_001033174	coding	chr19	11965843	11994114	NS	-0.356958	7.38204	4.12409	0.0422767	0.172758	1004	69	0.479412	0.102318
Nelfa	ENSMUSG00000029111	NM_011914	coding	chr5	33898179	33936258	NS	-0.356622	4.58387	3.25309	0.0712888	0.241526	903.5	94.5	0.374059	0.0727311
Mycn	ENSMUSG00000037169	NM_008709	coding	chr12	12936092	12941836	NS	-0.356145	4.3962	0.72022	0.396072	0.658772	387.5	29	0.754466	0.272501
Mgrn1	ENSMUSG00000022517	NM_001252437	coding	chr16	4886099	4938296	NS	-0.356099	8.27164	3.76004	0.0524913	0.198927	1800	108.5	0.443821	0.0595316
Taf1d	ENSMUSG00000031939	NR_028401	non coding	chr9	15306213	15316997	NS	-0.356051	4.50896	2.43549	0.118617	0.33541	392.5	23	0.549499	0.0816014
Zfp574	ENSMUSG00000045252	NM_001168506	coding	chr7	25077204	25083492	NS	-0.356028	4.37277	2.39015	0.122102	0.340409	289.5	47	0.500046	0.2095
Ccdc57	ENSMUSG00000048445	NM_027745	coding	chr11	120826541	120932872	NS	-0.356007	3.13315	1.5833	0.208286	0.464511	192	0	0.064324	0
Cpeb3	ENSMUSG00000039652	NM_198300	coding	chr19	37021290	37207293	NS	-0.355667	5.83642	2.17273	0.140476	0.369164	8598.5	420.5	0.656605	0.100616
Gpr157	ENSMUSG00000047875	NM_177366	coding	chr4	150087502	150105927	NS	-0.355565	5.12291	1.76283	0.184271	0.434608	468.5	6.5	0.550477	0.0291979
Urb2	ENSMUSG00000031976	NM_001029876	coding	chr8	124023472	124048504	NS	-0.355521	4.01131	2.62279	0.105339	0.311623	165	0	0.202923	0
Zfp280d	ENSMUSG00000038535	NM_146224	coding	chr9	72274898	72363771	NS	-0.355487	5.30255	4.14228	0.0418248	0.171868	2668	268.5	0.35612	0.0635811
Smyd4	ENSMUSG00000018809	NM_001102611	coding	chr11	75348432	75405705	NS	-0.355446	4.19499	1.71491	0.190349	0.443169	405.5	0	0.223011	0
Brd3	ENSMUSG00000026918	NM_001113574	coding	chr2	27445580	27475673	NS	-0.355394	6.56888	4.51015	0.0336943	0.148317	1010.5	93.5	0.218558	0.0520987
Pgam1	ENSMUSG00000011752	NM_023418	coding	chr19	41911870	41918665	NS	-0.355386	3.39831	1.64081	0.200214	0.454875	705	60	0.797789	0.320719
Med13l	ENSMUSG00000018076	NM_172424	coding	chr5	118560718	118765437	NS	-0.355324	5.47828	3.88135	0.0488253	0.190244	5354.5	918	0.520751	0.197135
Oxct1	ENSMUSG00000022186	NM_024188	coding	chr15	4026427	4155344	NS	-0.355095	8.85798	2.77569	0.0957057	0.293295	1142	28	0.237706	0.006374
Car9	ENSMUSG00000028463	NM_139305	coding	chr4	43507025	43513725	NS	-0.354891	1.91777	0.569923	0.45029	0.701517	10.5	8.5	0.0724425	0.0779125
Cul7	ENSMUSG00000038545	NM_025611	coding	chr17	46650337	46664364	NS	-0.354805	7.1387	3.51627	0.060769	0.21834	213.5	25	0.38997	0.0890718
Tfeb	ENSMUSG00000023990	NM_001161722	coding	chr17	47737036	47792416	NS	-0.354801	5.99047	3.29971	0.069292	0.236607	1721.5	127	0.625059	0.128995
Ankrd26	ENSMUSG00000007827	NM_001081112	coding	chr6	118502563	118562256	NS	-0.35471	3.49844	1.3037	0.253538	0.519324	4	0	0	0
Supt3	ENSMUSG00000038954	NM_178652	coding	chr17	44777170	45119284	NS	-0.354694	4.45976	2.79808	0.094377	0.290639	1104.5	334.5	0.121104	0.0526102
Cstf1	ENSMUSG00000027498	NM_024199	coding	chr2	172371002	172381086	NS	-0.354511	5.28519	3.73371	0.0533248	0.201099	222.5	25.5	0.399558	0.0655591
Trmt61a	ENSMUSG00000060950	NM_001099792	coding	chr12	111678104	111683902	NS	-0.354336	3.87042	1.78858	0.181099	0.430588	60	0.5	0.341842	0.0423422
Exosc10	ENSMUSG00000017264	NM_016699	coding	chr4	148558426	148582400	NS	-0.354259	6.51061	4.61219	0.0317455	0.142468	67	0	0.105702	0
Smarcc1	ENSMUSG00000032481	NM_009211	coding	chr9	110132023	110240178	NS	-0.354249	6.89497	4.66389	0.0308034	0.139687	1403	13.5	0.268076	0
Scly	ENSMUSG00000026307	NM_016717	coding	chr1	91298337	91321080	NS	-0.354172	4.44721	2.8015	0.0941762	0.290306	25.5	0	0.0490589	0
Mul1	ENSMUSG00000041241	NM_026689	coding	chr4	138434671	138442265	NS	-0.354075	6.05988	3.19857	0.0737025	0.246765	263.5	12	0.649177	0.0769586
Arhgap39	ENSMUSG00000033697	NM_001168288	coding	chr15	76723984	76818170	NS	-0.354064	4.75924	2.57218	0.108758	0.317382	997.5	118.5	0.323965	0.0508568
Mrpl11	ENSMUSG00000024902	NM_025553	coding	chr19	4962305	4966995	NS	-0.354054	5.8546	4.16558	0.0412534	0.170143	19	2	0.114775	0.0294663
Fbxo44	ENSMUSG00000029001	NM_001161851	coding	chr4	148152799	148159595	NS	-0.354034	3.80307	1.39127	0.23819	0.501976	21	0	0.0906545	0
Pcyt2	ENSMUSG00000025137	NM_024229	coding	chr11	120610086	120617890	NS	-0.35399	5.94288	2.74159	0.0977675	0.297254	187.5	14	0.478726	0.0970702
Mrpl49	ENSMUSG00000007338	NM_026246	coding	chr19	6053629	6057751	NS	-0.353924	5.81181	4.36731	0.0366347	0.15742	150.5	14.5	0.650817	0.193324
Pgm2	ENSMUSG00000029171	NM_028132	coding	chr4	99929450	99987294	NS	-0.353743	8.66526	3.93151	0.0473893	0.186522	46	0	0.0300548	0
Usp1	ENSMUSG00000028560	NM_146144	coding	chr4	98923809	98935533	NS	-0.353636	5.33841	2.97905	0.0843489	0.270672	469	46	0.470172	0.0992842
Abcb8	ENSMUSG00000028973	NM_029020	coding	chr5	24394155	24409947	NS	-0.353493	7.15982	3.53157	0.0602108	0.217239	149	1	0.252654	0.00542945
Larp4	ENSMUSG00000023025	NM_001024526	coding	chr15	99972779	100016358	NS	-0.353396	6.13239	3.86844	0.0492023	0.190962	1969	134.5	0.458936	0.0515077
Mettl22	ENSMUSG00000039345	NM_146247	coding	chr16	8470812	8490197	NS	-0.353335	5.34528	3.76139	0.0524489	0.19889	28.5	0	0.0572195	0
N6amt1	ENSMUSG00000044442	NM_026366	coding	chr16	87354184	87368649	NS	-0.353324	5.16542	2.88042	0.0896626	0.281118	67.5	0	0.150123	0
Mlxip	ENSMUSG00000038342	NM_133917	coding	chr5	123394818	123457931	NS	-0.353297	5.64438	3.95904	0.0466204	0.184744	1329	173	0.434046	0.0987091
Gpr135	ENSMUSG00000043398	NM_181752	coding	chr12	72069617	72070991	NS	-0.353279	0.655386	0.611206	0.434334	0.688458	1	0	0.00079365	0
Ssrp1	ENSMUSG00000027067	NM_001136081	coding	chr2	85037450	85047114	NS	-0.353279	7.34407	3.30583	0.0690343	0.236068	158.5	8	0.300021	0.0624747
Six5	ENSMUSG00000040841	NM_011383	coding	chr7	19094543	19098345	NS	-0.353203	4.92431	1.90451	0.167575	0.409789	101	4.5	0.683392	0.0811425
Rpl27	ENSMUSG00000063316	NM_011289	coding	chr11	101442244	101445596	NS	-0.353068	1.74077	0.796736	0.372071	0.638545	166	11.5	0.653311	0.157488
Mief2	ENSMUSG00000018599	NM_001009927	coding	chr11	60728397	60732951	NS	-0.352994	4.90296	2.04704	0.152503	0.387262	80	10	0.55325	0.062802
L2hgdh	ENSMUSG00000020988	NM_145443	coding	chr12	69690435	69724874	NS	-0.352977	4.97911	2.4098	0.120578	0.338282	43.5	0	0.0473128	0
Gga3	ENSMUSG00000020740	NM_173048	coding	chr11	115584254	115603916	NS	-0.352811	5.06441	3.7592	0.0525176	0.198937	437	10	0.396297	0.00904175
Zwilch	ENSMUSG00000032400	NM_026507	coding	chr9	64137143	64172931	NS	-0.35272	4.75942	1.1662	0.280183	0.547579	81.5	0	0.0276411	0
Far1	ENSMUSG00000030759	NM_026143	coding	chr7	113513861	113570458	NS	-0.35262	5.89801	2.34263	0.125877	0.346848	1218.5	196	0.335595	0.101356
Nusap1	ENSMUSG00000027306	NM_133851	coding	chr2	119618297	119650160	NS	-0.352602	5.74036	0.689736	0.406254	0.665671	463.5	30	0.246927	0.026922
Cdc14b	ENSMUSG00000033102	NM_001122989	coding	chr13	64192544	64248538	NS	-0.352561	5.48615	1.11897	0.290141	0.558358	584	36.5	0.260709	0.0161526
Phlda3	ENSMUSG00000041801	NM_013750	coding	chr1	135766084	135769134	NS	-0.352438	4.66968	2.23237	0.135146	0.36108	168	16.5	0.672797	0.222498
Nol9	ENSMUSG00000028948	NM_001159599	coding	chr4	152039326	152060038	NS	-0.352336	4.56206	3.10883	0.0778687	0.255956	176	4	0.230833	0
Dhx30	ENSMUSG00000032480	NM_001252682	coding	chr9	110084318	110117616	NS	-0.352079	6.76163	4.70625	0.0300531	0.137517	355.5	9.5	0.30381	0.0087285
Slc38a3	ENSMUSG00000010064	NM_001199217	coding	chr9	107651154	107667399	NS	-0.351838	2.5959	0.552368	0.457352	0.706526	6.5	2.5	0.0128857	0.0043658
Kdm8	ENSMUSG00000030752	NM_029842	coding	chr7	125444619	125462268	NS	-0.351753	2.17125	1.01961	0.312611	0.580896	41	0	0.0870468	0
Lcorl	ENSMUSG00000015882	NM_001163073	coding	chr5	45730331	45857540	NS	-0.351698	4.31096	2.66585	0.102523	0.306503	2546.5	384.5	0.282417	0.0861159
Rexo1	ENSMUSG00000047417	NM_025852	coding	chr10	80540925	80561560	NS	-0.351502	5.67497	3.98212	0.0459858	0.182609	507.5	57.5	0.405955	0.13993
Dcaf7	ENSMUSG00000049354	NM_027946	coding	chr11	106036871	106059323	NS	-0.351226	7.17776	4.69451	0.0302591	0.138158	588.5	43	0.369906	0.0637554
Ccdc88a	ENSMUSG00000032740	NM_176841	coding	chr11	29373774	29510811	NS	-0.350859	5.98244	3.17614	0.0747209	0.2489	1692.5	131	0.202091	0.0191286
Cacna1c	ENSMUSG00000051331	NM_001255998	coding	chr6	118592295	119196409	NS	-0.350842	8.28301	1.57317	0.209747	0.46616	33124.5	2026.5	0.56394	0.143173
Cmss1	ENSMUSG00000022748	NM_025599	coding	chr16	57301999	57606867	NS	-0.350822	4.91584	1.52013	0.217599	0.476884	2061	381	0.227494	0.0607104
Nat8l	ENSMUSG00000048142	NM_001001985	coding	chr5	33995983	34005916	NS	-0.350771	3.22478	1.48238	0.223402	0.483834	13.5	0	0.069566	0
Rfc1	ENSMUSG00000029191	NM_011258	coding	chr5	65261851	65335639	NS	-0.350732	6.17747	3.25972	0.0710014	0.240774	985.5	46.5	0.249577	0.0080939
Kcnj6	ENSMUSG00000043301	NM_001025584	coding	chr16	94748682	94997696	NS	-0.350347	2.90136	0.943802	0.331302	0.598252	0	0	0	0
Zfhx2	ENSMUSG00000040721	NM_001039198	coding	chr14	55061658	55092048	NS	-0.350292	3.5672	1.19595	0.274134	0.540966	40.5	0	0.0245142	0.004382
Ranbp17	ENSMUSG00000040594	NM_023146	coding	chr11	33211793	33513746	NS	-0.350259	2.54348	1.25648	0.262318	0.527689	0	16.5	0	0.0037407
Nfatc2ip	ENSMUSG00000030722	NM_010900	coding	chr7	126382853	126396737	NS	-0.350244	3.40876	1.79658	0.180126	0.429225	19.5	0	0.0422068	0
Mrps5	ENSMUSG00000027374	NM_029963	coding	chr2	127587425	127603986	NS	-0.350095	5.41699	3.94175	0.0471016	0.186048	168	0	0.130075	0
Obsl1	ENSMUSG00000026211	NM_178884	coding	chr1	75485824	75506452	NS	-0.350088	8.44223	3.53645	0.0600339	0.21713	410	0	0.326714	0
Afg3l2	ENSMUSG00000024527	NM_027130	coding	chr18	67404763	67449136	NS	-0.349796	7.92591	2.32902	0.126981	0.348425	906.5	34	0.372627	0.0154811
Sec61a2	ENSMUSG00000025816	NM_021305	coding	chr2	5870986	5895353	NS	-0.349794	5.29227	3.74296	0.0530304	0.200246	268	9.5	0.296306	0
Zfp598	ENSMUSG00000041130	NM_183149	coding	chr17	24669751	24682016	NS	-0.349771	5.97253	4.14174	0.0418381	0.171875	425.5	54	0.457097	0.157867
Rbm20	ENSMUSG00000043639	NM_001170847	coding	chr19	53677305	53867080	NS	-0.34958	8.99112	2.88958	0.0891542	0.280183	15937	898	0.700345	0.195919
Tgm2	ENSMUSG00000037820	NM_009373	coding	chr2	158116404	158146392	NS	-0.349466	9.45761	2.1279	0.144639	0.374595	605	27.5	0.469336	0.049409
Ints13	ENSMUSG00000040250	NM_138757	coding	chr6	146549631	146577835	NS	-0.349352	5.73822	4.18483	0.0407872	0.168977	626	4.5	0.363406	0
Cpsf6	ENSMUSG00000055531	NM_001013391	coding	chr10	117344667	117376973	NS	-0.34927	6.92102	4.14272	0.0418139	0.171868	1815	177	0.532609	0.123419
Klhl30	ENSMUSG00000026308	NM_027551	coding	chr1	91351072	91362404	NS	-0.349163	7.60747	3.60892	0.0574705	0.21109	303	4.5	0.456495	0.0143847
Pxylp1	ENSMUSG00000043587	NM_153420	coding	chr9	96823342	96889422	NS	-0.349074	5.14964	2.16347	0.141325	0.370421	1420	86.5	0.440311	0.0530475
Cbl	ENSMUSG00000034342	NM_007619	coding	chr9	44149261	44234046	NS	-0.349034	3.69254	1.6269	0.202132	0.456587	3459	407	0.541466	0.166733
Lig3	ENSMUSG00000020697	NM_010716	coding	chr11	82781134	82804274	NS	-0.348806	5.90313	3.17489	0.0747783	0.248978	177.5	0	0.131934	0
Dnase1	ENSMUSG00000005980	NM_010061	coding	chr16	4037144	4040024	NS	-0.348218	2.20491	1.04812	0.305941	0.574153	3.5	0	0.0494648	0
Ttc9c	ENSMUSG00000071660	NM_027412	coding	chr19	8809074	8819294	NS	-0.348216	5.24851	3.40067	0.06517	0.228432	243	27.5	0.503996	0.123794
Atp5g3	ENSMUSG00000018770	NM_175015	coding	chr2	73908449	73911294	NS	-0.348157	10.916	3.81412	0.0508224	0.194651	331	18	0.702083	0.284201
Ccdc86	ENSMUSG00000024732	NM_023731	coding	chr19	10941480	10949266	NS	-0.348063	4.05542	1.56885	0.210374	0.466614	151	9	0.357372	0.0314026
Trub1	ENSMUSG00000025086	NM_028115	coding	chr19	57452905	57491005	NS	-0.347943	3.88407	1.81523	0.177882	0.425517	242.5	3.5	0.24324	0
Nt5m	ENSMUSG00000032615	NM_134029	coding	chr11	59848072	59876533	NS	-0.347821	4.88936	2.75878	0.0967217	0.295054	482.5	47.5	0.331703	0.0367034
Mbd3	ENSMUSG00000035478	NM_013595	coding	chr10	80392540	80399479	NS	-0.347759	7.03482	3.47024	0.0624824	0.222481	214	18.5	0.535938	0.0988307
Tusc3	ENSMUSG00000039530	NM_030254	coding	chr8	39005866	39130817	NS	-0.347747	5.51586	3.93406	0.0473177	0.186522	3193.5	364.5	0.359013	0.0926948
Pepd	ENSMUSG00000063931	NM_008820	coding	chr7	34912406	35044708	NS	-0.347722	5.03074	3.48659	0.061868	0.220828	279.5	46.5	0.0920428	0.0205774
Bop1	ENSMUSG00000022557	NM_013481	coding	chr15	76452995	76477269	NS	-0.347448	5.58454	3.86867	0.0491955	0.190962	228	8	0.355922	0.0238997
Pkm	ENSMUSG00000032294	NM_001253883	coding	chr9	59656367	59679375	NS	-0.347357	10.2984	2.79288	0.0946839	0.291193	1574	127	0.653881	0.203777
2700097O09Rik	ENSMUSG00000062198	NM_028314	coding	chr12	55045660	55080110	NS	-0.347223	3.13482	1.47587	0.224421	0.485226	603.5	70.5	0.350915	0.104485
Sae1	ENSMUSG00000052833	NM_019748	coding	chr7	16327053	16387785	NS	-0.347207	6.82521	2.87237	0.090112	0.282225	1408	167.5	0.428255	0.100884
Fam53b	ENSMUSG00000030956	NM_175268	coding	chr7	132712083	132786935	NS	-0.347113	5.38344	2.55919	0.109655	0.318881	2039.5	220.5	0.536231	0.122027
Yaf2	ENSMUSG00000022634	NR_028315	non coding	chr15	93283832	93336935	NS	-0.347063	5.2855	3.53431	0.0601112	0.217139	2024.5	349.5	0.630236	0.285521
Tti1	ENSMUSG00000027650	NM_029282	coding	chr2	157981802	158009360	NS	-0.34703	5.57861	3.26366	0.070831	0.240419	691.5	64.5	0.363888	0.0530334
Prim2	ENSMUSG00000026134	NM_008922	coding	chr1	33453810	33669758	NS	-0.346895	3.6248	1.33842	0.247313	0.512442	613	205.5	0.122783	0.0462946
Cct7	ENSMUSG00000030007	NM_007638	coding	chr6	85451504	85468477	NS	-0.346836	8.18351	4.32954	0.0374563	0.159476	729.5	93	0.455017	0.1236
Pex14	ENSMUSG00000028975	NM_019781	coding	chr4	148960534	149099812	NS	-0.346805	5.55844	4.18221	0.0408504	0.169132	2950.5	359	0.544046	0.122935
Nin	ENSMUSG00000021068	NM_008697	coding	chr12	70018739	70111925	NS	-0.346762	5.64699	4.119	0.0424042	0.173085	495	11	0.113122	0.0034121
Rubcn	ENSMUSG00000035629	NM_001200038	coding	chr16	32821701	32868366	NS	-0.346742	6.91831	3.06035	0.0802244	0.261322	1777	111.5	0.484464	0.080203
Ankrd28	ENSMUSG00000014496	NM_001024604	coding	chr14	31700014	31830415	NS	-0.346689	5.6646	3.27006	0.0705552	0.23976	3281	420.5	0.395484	0.110271
Proser3	ENSMUSG00000036864	NM_183321	coding	chr7	30539133	30552272	NS	-0.346578	4.05	1.51795	0.21793	0.477166	70.5	3	0.13964	0.0084688
Trip11	ENSMUSG00000021188	NM_028446	coding	chr12	101837371	101913171	NS	-0.346538	5.4191	2.29459	0.129825	0.353674	753	0	0.282304	0.0001704
Rab11fip5	ENSMUSG00000051343	NM_001003955	coding	chr6	85334961	85374634	NS	-0.346467	7.73885	2.91946	0.087517	0.277055	2632.5	182.5	0.6743	0.184055
Zfp595	ENSMUSG00000057842	NM_177622	coding	chr13	67312997	67332560	NS	-0.346403	1.63096	0.626469	0.428654	0.683528	32.5	3	0.065422	0.00058755
Acaca	ENSMUSG00000020532	NM_133360	coding	chr11	84195437	84401651	NS	-0.346342	3.97222	2.32242	0.127521	0.349137	343	22	0.0272832	0.00230345
Ftcd	ENSMUSG00000001155	NM_080845	coding	chr10	76575647	76590338	NS	-0.346268	3.18601	1.23116	0.267181	0.532475	42	12.5	0.0953984	0.042475
Sfxn5	ENSMUSG00000033720	NM_178639	coding	chr6	85213050	85333422	NS	-0.34621	1.64378	1.0228	0.311856	0.579765	22	19.5	7.06e-05	0.006268
Anp32b	ENSMUSG00000028333	NM_130889	coding	chr4	46451116	46472523	NS	-0.346195	6.63189	2.62218	0.105379	0.311676	1321	154	0.628999	0.233614
Mecr	ENSMUSG00000028910	NM_025297	coding	chr4	131843470	131867787	NS	-0.346051	5.31881	3.8537	0.0496365	0.191653	140.5	0.5	0.18304	0
Bicra	ENSMUSG00000070808	NM_001081418	coding	chr7	15971261	15999495	NS	-0.345936	4.16429	2.16634	0.141062	0.370193	2415.5	306	0.547158	0.167307
Mrps9	ENSMUSG00000060679	NM_023514	coding	chr1	42851232	42905683	NS	-0.345901	6.72604	3.78721	0.0516456	0.196892	1121	81	0.391682	0.0567483
Antxr2	ENSMUSG00000029338	NM_133738	coding	chr5	97884687	98030962	NS	-0.345814	8.05456	3.51874	0.0606784	0.218175	3337	54	0.433026	0.0051699
Phf5a	ENSMUSG00000061360	NM_026737	coding	chr15	81864515	81871892	NS	-0.34572	5.61831	3.77852	0.0519146	0.197353	156	6.5	0.517925	0.0278004
Taf6l	ENSMUSG00000003680	NM_001177798	coding	chr19	8774353	8786417	NS	-0.345673	3.34674	1.66531	0.196888	0.45053	93.5	2	0.203001	0.00243065
Tedc2	ENSMUSG00000024118	NM_028056	coding	chr17	24215055	24220769	NS	-0.345668	3.13379	1.53464	0.215417	0.474215	21	0.5	0.0863229	0.00672645
Cpeb4	ENSMUSG00000020300	NM_026252	coding	chr11	31872210	31931577	NS	-0.345512	4.96238	2.3216	0.127589	0.349137	3716	339.5	0.561719	0.19767
Kmt5a	ENSMUSG00000049327	NM_030241	coding	chr5	124439929	124462307	NS	-0.345437	6.99809	3.4426	0.0635357	0.22505	473.5	22.5	0.499509	0.0275035
Rhno1	ENSMUSG00000048668	NR_027359	non coding	chr6	128356999	128362897	NS	-0.345398	4.82298	2.47512	0.115661	0.330041	180	24.5	0.52072	0.18048
Mrpl40	ENSMUSG00000022706	NM_010922	coding	chr16	18872017	18876637	NS	-0.345108	5.53469	3.92891	0.0474628	0.18672	66	0	0.339834	0
Knstrn	ENSMUSG00000027331	NM_026412	coding	chr2	118814002	118836212	NS	-0.345091	6.25448	0.851216	0.356209	0.623429	52.5	0	0.0406958	0
Nploc4	ENSMUSG00000039703	NM_001195023	coding	chr11	120379797	120437700	NS	-0.344934	6.83434	4.04472	0.0443097	0.17812	1035	49.5	0.436038	0.0258114
Ptch1	ENSMUSG00000021466	NM_008957	coding	chr13	63511532	63565520	NS	-0.344907	4.58588	2.72739	0.0986405	0.29867	1574.5	116.5	0.335762	0.0476244
Ppm1g	ENSMUSG00000029147	NM_008014	coding	chr5	31202667	31220545	NS	-0.344728	6.94232	4.05082	0.04415	0.177739	946.5	91	0.557729	0.175294
Pih1d1	ENSMUSG00000003423	NM_029406	coding	chr7	45154397	45160064	NS	-0.3447	5.77211	3.36124	0.0667479	0.231378	6.5	0	0.0523165	0
Snu13	ENSMUSG00000063480	NM_011482	coding	chr15	82041344	82047598	NS	-0.34451	2.01986	0.251391	0.616097	0.818377	343	35	0.596409	0.16087
Nucks1	ENSMUSG00000026434	NM_001145804	coding	chr1	131910457	131936321	NS	-0.344448	7.55651	2.688	0.101106	0.30413	1119	98.5	0.47208	0.121626
Rtl8c	ENSMUSG00000051851	NM_028375	coding	chrX	53607921	53609134	NS	-0.344393	4.26874	2.40126	0.121237	0.339316	2.5	0.5	0.344139	0.104738
Morc4	ENSMUSG00000031434	NM_001193309	coding	chrX	139821634	139871654	NS	-0.344391	4.88601	1.97217	0.160218	0.399227	109	0	0.0905365	0
Mpst	ENSMUSG00000071711	NM_001162492	coding	chr15	78406800	78414015	NS	-0.344271	4.92556	3.15625	0.0756366	0.250981	29	0.5	0.164912	0.0182285
Tars2	ENSMUSG00000028107	NM_027931	coding	chr3	95739973	95754977	NS	-0.344066	5.74853	4.46323	0.0346319	0.151295	25.5	0	0.0628491	0
Uqcrc1	ENSMUSG00000025651	NM_025407	coding	chr9	108936647	108949641	NS	-0.343983	10.3288	3.4339	0.0638711	0.225617	610.5	40.5	0.571973	0.100878
Ldhb	ENSMUSG00000030246	NM_008492	coding	chr6	142490248	142507943	NS	-0.34394	9.57554	3.34512	0.0674046	0.23291	991	31.5	0.601926	0.0524592
Bok	ENSMUSG00000026278	NM_016778	coding	chr1	93685693	93695762	NS	-0.343901	4.55787	1.45077	0.228404	0.490224	67	8.5	0.310886	0.0730331
Eef1e1	ENSMUSG00000001707	NM_025380	coding	chr13	38645690	38659028	NS	-0.343649	4.34002	2.37489	0.123301	0.342256	163	4	0.276932	0.00481415
Wars	ENSMUSG00000021266	NM_011710	coding	chr12	108860029	108893211	NS	-0.343589	6.05669	4.48514	0.0341908	0.149994	85.5	0	0.0766293	0
Fam222b	ENSMUSG00000037750	NM_145430	coding	chr11	78094672	78157339	NS	-0.343529	4.64084	2.38355	0.122619	0.341388	3226.5	386.5	0.667269	0.247804
Pes1	ENSMUSG00000020430	NM_022889	coding	chr11	3963974	3980004	NS	-0.343515	5.52079	4.18944	0.0406765	0.168695	163.5	6.5	0.209045	0.0106363
Plaat3	ENSMUSG00000060675	NM_139269	coding	chr19	7557458	7588545	NS	-0.343442	6.99446	3.56313	0.0590762	0.214676	580	33	0.484752	0.056181
Acot2	ENSMUSG00000021226	NM_134188	coding	chr12	83987860	83993875	NS	-0.343379	6.49201	2.32911	0.126975	0.348425	175	12.5	0.570929	0.111093
Tmpo	ENSMUSG00000019961	NM_001080129	coding	chr10	91147570	91171582	NS	-0.343249	8.12585	2.85043	0.0913498	0.284523	1863	216.5	0.627811	0.214624
Rad54l2	ENSMUSG00000040661	NM_030730	coding	chr9	106688079	106789213	NS	-0.343175	5.37036	3.99448	0.0456496	0.181869	1479.5	188	0.331629	0.08445
Shq1	ENSMUSG00000035378	NM_181590	coding	chr6	100573081	100671157	NS	-0.34289	2.76374	1.334	0.248095	0.513203	39	60	0.0142515	0.0237071
Zmynd19	ENSMUSG00000026974	NM_026021	coding	chr2	24949801	24959413	NS	-0.342847	3.86481	2.08162	0.149082	0.381764	111	5.5	0.2824	0.0203924
Scaf4	ENSMUSG00000022983	NM_178923	coding	chr16	90229143	90284425	NS	-0.342842	5.20225	3.82497	0.0504943	0.193914	2422	185.5	0.457195	0.0903288
Haus7	ENSMUSG00000031371	NM_028633	coding	chrX	73437314	73459029	NS	-0.342804	4.96177	3.12716	0.0769978	0.254118	53.5	0	0.135527	0
Rcor1	ENSMUSG00000037896	NM_198023	coding	chr12	111039797	111113386	NS	-0.342643	4.90874	3.10398	0.078101	0.256375	3235.5	332.5	0.578301	0.172185
Unc119b	ENSMUSG00000046562	NM_175352	coding	chr5	115122565	115134975	NS	-0.342573	5.0966	3.60662	0.0575498	0.211275	163.5	10	0.34295	0.0142041
Prelid3b	ENSMUSG00000016257	NM_025531	coding	chr2	174465090	174472941	NS	-0.34238	7.01768	3.28663	0.0698464	0.238013	393	34.5	0.644416	0.191329
Smchd1	ENSMUSG00000024054	NM_028887	coding	chr17	71344492	71475343	NS	-0.342356	6.13701	3.75686	0.0525912	0.199152	1096.5	8.5	0.171804	0.00081385
Nup160	ENSMUSG00000051329	NM_021512	coding	chr2	90677214	90736328	NS	-0.34225	4.66707	2.72769	0.0986218	0.29867	40	0	0.0030534	0
Tmem199	ENSMUSG00000051232	NM_199199	coding	chr11	78507054	78512168	NS	-0.342228	4.3712	2.79152	0.0947645	0.291279	24.5	0	0.12925	0
2900076A07Rik	ENSMUSG00000097277	NR_045299	non coding	chr7	81523549	81531498	NS	-0.342173	3.95537	1.64014	0.200306	0.454875	279	33.5	0.603158	0.151214
Armc6	ENSMUSG00000002343	NM_133972	coding	chr8	70220192	70234422	NS	-0.342172	4.55743	1.96577	0.160898	0.399859	59	0	0.125044	0
Mief1	ENSMUSG00000022412	NM_178719	coding	chr15	80234079	80253371	NS	-0.341775	5.49256	2.86965	0.0902646	0.282522	456.5	29	0.558231	0.0917121
Masp2	ENSMUSG00000028979	NM_001003893	coding	chr4	148602543	148615480	NS	-0.341746	1.07884	0.772379	0.379482	0.64545	133.5	0	0.295187	0
Mnd1	ENSMUSG00000033752	NM_029797	coding	chr3	84087933	84155786	NS	-0.341738	1.72755	0.831437	0.361857	0.628392	0	22	0	0.0184293
Eral1	ENSMUSG00000020832	NM_022313	coding	chr11	78073375	78080383	NS	-0.341736	4.88871	3.10059	0.0782637	0.25667	61.5	0	0.204765	0
Clcn3	ENSMUSG00000004319	NM_173874	coding	chr8	60910388	60983311	NS	-0.341647	5.88888	3.96905	0.0463439	0.183747	3441	373.5	0.50995	0.166454
Tgs1	ENSMUSG00000028233	NM_054089	coding	chr4	3574878	3616623	NS	-0.341459	4.77859	2.41695	0.120028	0.337257	320	0	0.119164	0
Nol12	ENSMUSG00000033099	NM_133800	coding	chr15	78934932	78941910	NS	-0.34134	4.28821	2.65594	0.103164	0.308018	42	0	0.0939583	0
Proser2	ENSMUSG00000045319	NM_001159657	coding	chr2	6098499	6130185	NS	-0.341272	4.53999	2.61837	0.105633	0.3121	806	50.5	0.489848	0.0738844
Rbm45	ENSMUSG00000042369	NM_153405	coding	chr2	76369983	76383767	NS	-0.341266	5.18784	3.4885	0.0617964	0.220734	221	8.5	0.302829	0.0215452
Tomm5	ENSMUSG00000078713	NM_001134646	coding	chr4	45105209	45108113	NS	-0.341163	4.63269	2.10889	0.146446	0.377556	213.5	15.5	0.768662	0.211042
Nudt22	ENSMUSG00000037349	NM_026675	coding	chr19	6993018	6996037	NS	-0.341124	4.76815	2.77646	0.0956591	0.293215	78.5	5	0.588387	0.0985485
Gpr137b-ps	ENSMUSG00000097715	NR_003568	non coding	chr13	12614064	12650395	NS	-0.340933	2.52077	1.22365	0.268646	0.534377	173.5	31	0.208974	0.0381382
Ppargc1a	ENSMUSG00000029167	NM_008904	coding	chr5	51454248	51553921	NS	-0.340841	7.60455	2.13694	0.143788	0.373208	7364	360.5	0.596293	0.123021
Rpusd4	ENSMUSG00000032044	NM_028040	coding	chr9	35267880	35275957	NS	-0.340676	4.1836	2.32557	0.127264	0.34867	45	0	0.165451	0
Snora43	ENSMUSG00000097052	NR_028572	non coding	chr2	26637846	26637985	NS	-0.340524	-1.13306	0.261828	0.608867	0.813116	9	1	0.802158	0.348921
Nup188	ENSMUSG00000052533	NM_198304	coding	chr2	30286432	30344262	NS	-0.340238	6.18628	4.05398	0.0440674	0.177532	400.5	0	0.151425	0
Map3k4	ENSMUSG00000014426	NM_011948	coding	chr17	12227620	12318660	NS	-0.340131	5.88549	4.47551	0.0343839	0.150436	2032.5	153.5	0.367317	0.0577839
Fam135a	ENSMUSG00000026153	NM_026604	coding	chr1	24010757	24100341	NS	-0.340131	6.43096	2.82831	0.0926157	0.287003	1186	39.5	0.208546	0.0035126
Rcsd1	ENSMUSG00000040723	NM_178593	coding	chr1	165648944	165708094	NS	-0.340059	7.35681	3.77902	0.051899	0.197345	2890.5	350	0.569859	0.221751
Tcap	ENSMUSG00000007877	NM_011540	coding	chr11	98383810	98384953	NS	-0.34002	8.06998	2.32008	0.127714	0.349251	88	2.5	0.720472	0.073491
Rpf2	ENSMUSG00000038510	NM_001042556	coding	chr10	40223245	40246979	NS	-0.339954	4.27699	2.59262	0.107362	0.314808	224.5	25.5	0.278529	0.0557774
Arhgap10	ENSMUSG00000037148	NM_030113	coding	chr8	77250365	77517907	NS	-0.339844	6.10142	4.40361	0.035863	0.155103	5278	431	0.371444	0.0696088
Stk3	ENSMUSG00000022329	NM_019635	coding	chr15	34875498	35155806	NS	-0.339805	5.18325	3.43739	0.0637365	0.22533	1270.5	173	0.113683	0.0204152
Mrpl18	ENSMUSG00000057388	NM_026310	coding	chr17	12911354	12916091	NS	-0.339739	6.8731	3.75381	0.0526872	0.199412	246	25.5	0.692115	0.222233
Lmnb2	ENSMUSG00000062075	NM_010722	coding	chr10	80901362	80918245	NS	-0.339509	5.356	2.71509	0.0994035	0.30036	165.5	1.5	0.286511	0.0084492
Ncaph2	ENSMUSG00000008690	NM_001115132	coding	chr15	89355718	89372850	NS	-0.3391	6.89408	3.16639	0.0751684	0.25005	339.5	29.5	0.404693	0.058686
Phldb1	ENSMUSG00000048537	NM_153537	coding	chr9	44686307	44735198	NS	-0.338991	7.0907	3.08661	0.0789391	0.258375	252	23	0.153625	0.0260456
Bola1	ENSMUSG00000015943	NM_026975	coding	chr3	96196587	96197586	NS	-0.338938	4.03368	1.94814	0.162787	0.402985	10.5	0	0.0172347	0
Rbm4	ENSMUSG00000094936	NM_009032	coding	chr19	4784292	4793877	NS	-0.338927	4.51086	2.59709	0.10706	0.314486	854.5	96.5	0.681549	0.369966
Nr2c2ap	ENSMUSG00000071078	NM_001025586	coding	chr8	70131332	70133748	NS	-0.338739	2.9071	1.18554	0.27623	0.543751	49.5	5.5	0.599711	0.12019
[truncated: 10,113 more rows]

## Sheet: b)  P1
P1
Gene Info							P1_RNA Differential Expression Analysis (edgeR)						P1_H3K79me2 ChIP-seq
Gene ID	Ensembl ID	UCSC ID	biotype	chr	start	end	DEG	logFC	logCPM	LR	PValue	FDR	Ctrl Coverage	cKO Coverage	Ctrl Fraction	cKO Fraction
Xist	ENSMUSG00000086503	NR_001570	non coding	chrX	103460372	103483233	DOWN	-9.50299	8.44675	30.866	2.76475e-08	3.52687e-06	256.5	70.5	0.457971	0.14282
Hand1	ENSMUSG00000037335	NM_008213	coding	chr11	57828712	57832147	DOWN	-4.91616	2.1605	53.2332	2.96207e-13	1.31678e-10	39.5	1.5	0.370928	0.0204181
Gpr22	ENSMUSG00000044067	NM_175191	coding	chr12	31706866	31713926	DOWN	-3.1919	3.64889	44.0318	3.23081e-11	9.1146e-09	772	127	0.547945	0.449513
Aldh3b3	ENSMUSG00000037263	NM_028545	coding	chr19	3958807	3970438	DOWN	-3.18611	-0.374042	22.9394	1.67185e-06	0.000109982	1.5	0	0.0053496	0
Fgf16	ENSMUSG00000031230	NM_030614	coding	chrX	105764476	105776532	DOWN	-3.06793	1.17056	37.3317	9.96496e-10	1.9235e-07	67	3.5	0.333083	0.030954
Radil	ENSMUSG00000029576	NM_178702	coding	chr5	142484840	142551077	DOWN	-2.56383	3.75697	49.7647	1.73331e-12	6.35691e-10	276.5	56.5	0.195079	0.0360021
Grik3	ENSMUSG00000001985	NM_001081097	coding	chr4	125490830	125714173	DOWN	-2.47798	4.94358	89.3043	3.38515e-21	9.93204e-18	890	54.5	0.191774	0.0179328
Smco1	ENSMUSG00000046345	NM_183283	coding	chr16	32271608	32274779	DOWN	-2.20613	-0.0440038	14.2905	0.000156656	0.00473843	6.5	0	0.137749	0.0117682
Plekhh1	ENSMUSG00000060716	NM_181073	coding	chr12	79029162	79081655	DOWN	-2.17236	3.784	64.6214	9.07662e-16	7.83259e-13	238.5	24.5	0.175432	0.0148401
Rnasel	ENSMUSG00000066800	NM_011882	coding	chr1	153749425	153764221	DOWN	-2.15406	5.4252	38.2951	6.08147e-10	1.2391e-07	71.5	11	0.191606	0.0443025
Igf2os	ENSMUSG00000086266	NR_002855	non coding	chr7	142659692	142670356	DOWN	-2.04074	3.85789	59.0712	1.52071e-14	1.06232e-11	80	24	0.282305	0.115904
Lrrc15	ENSMUSG00000052316	NM_028973	coding	chr16	30269301	30283254	DOWN	-1.99622	1.21113	9.61973	0.00192498	0.0340235	0	0	0	0
Clca2	ENSMUSG00000036960	NM_030601	coding	chr3	144796558	144819494	NS	-1.89979	2.60984	4.31688	0.037736	0.267951	0	0	0	0
Mmp28	ENSMUSG00000020682	NM_080453	coding	chr11	83441875	83462961	DOWN	-1.87168	1.06293	17.8934	2.33636e-05	0.00100807	58	18	0.134864	0.0494979
Ppp1r1b	ENSMUSG00000061718	NM_144828	coding	chr11	98348737	98357795	DOWN	-1.83968	5.99498	49.067	2.47361e-12	8.63996e-10	101.5	3	0.380975	0.0223039
Gprin3	ENSMUSG00000045441	NM_183183	coding	chr6	59352460	59426290	DOWN	-1.83897	1.51162	18.1408	2.0516e-05	0.000917591	419	62.5	0.221667	0.0384412
Kcne1	ENSMUSG00000039639	NM_008424	coding	chr16	92346000	92359468	DOWN	-1.80628	6.91573	27.4977	1.57281e-07	1.50805e-05	267.5	34	0.519056	0.116594
Lad1	ENSMUSG00000041782	NM_133664	coding	chr1	135818597	135833341	DOWN	-1.77902	3.10759	30.7785	2.89226e-08	3.65771e-06	144.5	2.5	0.329705	0.00393355
Igf2bp1	ENSMUSG00000013415	NM_009951	coding	chr11	95957163	96005944	DOWN	-1.73433	4.56513	43.8493	3.5465e-11	9.81644e-09	825.5	287	0.419861	0.243101
Hey2	ENSMUSG00000019789	NM_013904	coding	chr10	30832358	30842783	DOWN	-1.73093	6.83738	26.6812	2.39941e-07	2.1728e-05	817	124	0.615579	0.387197
Ror2	ENSMUSG00000021464	NM_013846	coding	chr13	53109316	53286109	DOWN	-1.72448	5.21163	44.9214	2.05107e-11	6.26859e-09	4493.5	1120	0.574072	0.29161
Pvalb	ENSMUSG00000005716	NM_013645	coding	chr15	78191117	78206351	NS	-1.708	0.177362	5.50696	0.018941	0.173009	0	0	0	0
Camk1d	ENSMUSG00000039145	NM_177343	coding	chr2	5293456	5714664	DOWN	-1.6835	5.03389	28.8327	7.89058e-08	8.44925e-06	1277.5	76	0.157758	0.0143401
Igf2	ENSMUSG00000048583	NM_001122736	coding	chr7	142650767	142661035	DOWN	-1.63139	11.2234	57.5828	3.24049e-14	2.06687e-11	165.5	53.5	0.387889	0.161921
Sbk3	ENSMUSG00000085272	NM_001200041	coding	chr7	4965259	4970961	DOWN	-1.62688	4.85436	17.9262	2.29633e-05	0.000999621	6	0	0.05077	0
Irx1	ENSMUSG00000060969	NM_010573	coding	chr13	71958231	71963723	DOWN	-1.60735	2.7409	16.0506	6.16733e-05	0.00224503	146	9	0.638549	0.073238
Gm19277	ENSMUSG00000115924	NR_040360	non coding	chr15	85149253	85156132	NS	-1.56304	0.432715	3.41902	0.0644491	0.36646	0	2.5	0	0.0248582
Gm8615	ENSMUSG00000024437	NR_028061	non coding	chr5	149154127	149156192	NS	-1.5223	2.13302	2.71064	0.0996811	0.467494	0.5	0	0.0331216	0
Cavin4	ENSMUSG00000028348	NM_026509	coding	chr4	48663513	48673492	DOWN	-1.51385	5.72068	32.3738	1.27187e-08	1.84736e-06	557	81	0.660827	0.326609
Adhfe1	ENSMUSG00000025911	NM_175236	coding	chr1	9548045	9577968	DOWN	-1.50782	5.44823	20.8359	5.00358e-06	0.000279097	230.5	14	0.146535	0.0099768
Pbx3	ENSMUSG00000038718	NM_016768	coding	chr2	34171908	34372036	DOWN	-1.48991	4.58989	54.4412	1.60167e-13	7.83215e-11	2657.5	1025	0.37336	0.214367
Olfr608	ENSMUSG00000073948	NM_146756	coding	chr7	103470040	103470991	NS	-1.48737	1.14906	7.03596	0.00798889	0.0959059	23.5	2	0.565452	0.0728745
Sbk2	ENSMUSG00000030433	NM_001146329	coding	chr7	4957080	4964348	DOWN	-1.47583	4.38086	19.0973	1.24222e-05	0.00060543	11.5	0	0.0233313	0
Bmp7	ENSMUSG00000008999	NM_007557	coding	chr2	172869686	172940293	DOWN	-1.4703	6.09361	56.9992	4.35979e-14	2.66492e-11	1648	301	0.580369	0.222902
Acan	ENSMUSG00000030607	NM_007424	coding	chr7	79053482	79115099	NS	-1.4607	3.88099	5.75023	0.0164865	0.15705	0	0	0	0
Scgb1c1	ENSMUSG00000038801	NM_001099742	coding	chr7	140845564	140846769	NS	-1.41701	0.302696	7.02391	0.00804286	0.0961696	3	0	0.132461	0
Olfm1	ENSMUSG00000026833	NM_001038613	coding	chr2	28193092	28230736	DOWN	-1.41334	3.92287	15.5842	7.89102e-05	0.00274316	0	0	0	0
Gm19461	ENSMUSG00000101693	NR_037984	non coding	chr1	133249851	133269808	DOWN	-1.41177	1.93961	16.4854	4.90272e-05	0.00184892	269	50	0.423239	0.146026
Prdm6	ENSMUSG00000069378	NM_001033281	coding	chr18	53464545	53575857	NS	-1.39674	1.72853	8.07393	0.00449067	0.0629809	21.5	0	0.00605385	0
Nr2f1	ENSMUSG00000069171	NM_010151	coding	chr13	78188972	78198982	DOWN	-1.38706	2.39573	15.6241	7.72624e-05	0.00270511	108	3.5	0.395735	0.0274919
Lpar3	ENSMUSG00000036832	NM_022983	coding	chr3	146220960	146286214	DOWN	-1.38216	5.63478	25.2269	5.09664e-07	3.92034e-05	2507	399	0.704234	0.256593
Cdcp3	ENSMUSG00000006204	NM_175166	coding	chr7	131174401	131250945	NS	-1.35276	1.51515	5.91121	0.0150448	0.148022	0	0	0	0
Cpne5	ENSMUSG00000024008	NM_153166	coding	chr17	29156520	29237790	DOWN	-1.27896	2.85562	12.0351	0.000522084	0.0125763	4	0	0.00534425	0
Lrtm1	ENSMUSG00000045776	NM_176920	coding	chr14	29018207	29033642	NS	-1.27096	4.69505	8.26155	0.00404936	0.058584	98.5	6.5	0.21324	0.0426221
D830005E20Rik	ENSMUSG00000112707	NR_040657	non coding	chr10	33222344	33256357	NS	-1.26725	2.16009	6.33121	0.0118632	0.126385	2232	184	0.565681	0.197027
Ntn1	ENSMUSG00000020902	NM_008744	coding	chr11	68209363	68386826	DOWN	-1.2538	7.39387	25.3085	4.88546e-07	3.8326e-05	3753.5	594.5	0.529797	0.163856
Ddc	ENSMUSG00000020182	NM_001190448	coding	chr11	11814100	11898144	DOWN	-1.25155	7.91324	13.5671	0.000230179	0.00644936	479	32.5	0.240886	0.0250285
Mturn	ENSMUSG00000038065	NM_026629	coding	chr6	54681771	54700406	DOWN	-1.25061	2.32108	14.9263	0.000111792	0.00361438	11.5	0	0.0306596	0
Vash2	ENSMUSG00000037568	NM_144879	coding	chr1	190947645	190978998	DOWN	-1.24682	6.50672	26.6901	2.38838e-07	2.1728e-05	602.5	67.5	0.531374	0.123061
Alas2	ENSMUSG00000025270	NM_001102446	coding	chrX	150547416	150570622	NS	-1.24669	1.61133	2.36114	0.124391	0.524224	8	0	0.0189779	0
Vsnl1	ENSMUSG00000054459	NM_012038	coding	chr12	11325244	11436649	NS	-1.21436	2.68805	6.29583	0.0121022	0.12818	0	0	0	0
Mir707	ENSMUSG00000076051	NR_030488	non coding	chr7	44849698	44849771	NS	-1.21368	-0.946162	3.93164	0.0473857	0.305694	0.5	0	0.273973	0
Grk5	ENSMUSG00000003228	NM_018869	coding	chr19	60889748	61092555	DOWN	-1.20576	4.6963	22.1663	2.50029e-06	0.000155421	3570	1228.5	0.439109	0.250126
Gjd3	ENSMUSG00000047197	NM_178596	coding	chr11	98982179	98983016	NS	-1.2044	0.255566	6.58596	0.0102786	0.114406	5	0.5	0.490442	0.0489845
Rps18	ENSMUSG00000008668	NM_011296	coding	chr17	33951998	33955641	NS	-1.18998	2.56833	2.30453	0.128997	0.534495	122	32	0.586561	0.313765
Crh	ENSMUSG00000049796	NM_205769	coding	chr3	19693400	19695396	NS	-1.18087	1.67453	6.25865	0.0123588	0.129781	10.5	1.5	0.278807	0.0485972
Nhsl2	ENSMUSG00000079481	NM_001163610	coding	chrX	101849384	102092055	DOWN	-1.1776	4.2765	19.9601	7.90733e-06	0.000414288	684.5	191	0.144949	0.0504964
Igf2bp2	ENSMUSG00000033581	NM_183029	coding	chr16	22059008	22163299	DOWN	-1.16802	5.5651	27.6791	1.432e-07	1.39122e-05	3400	880	0.541504	0.294354
Fam122b	ENSMUSG00000036022	NM_001166365	coding	chrX	53243414	53269805	DOWN	-1.15829	5.70885	36.7612	1.33519e-09	2.47941e-07	177.5	20	0.215869	0.0545262
Sost	ENSMUSG00000001494	NM_024449	coding	chr11	101962457	101967015	NS	-1.13873	3.17497	1.7451	0.186494	0.633009	1.5	0	0.011957	0
Alpk2	ENSMUSG00000032845	NM_001037294	coding	chr18	65265530	65393888	DOWN	-1.13867	7.32235	22.2209	2.43012e-06	0.000151701	3085	389.5	0.486801	0.118681
9330179D12Rik	ENSMUSG00000097166	NR_040273	non coding	chr6	127149625	127212419	NS	-1.13761	0.931761	8.31106	0.00394043	0.0575185	42.5	2.5	0.026649	0.00396685
Slc7a2	ENSMUSG00000031596	NM_001044740	coding	chr8	40862392	40922070	DOWN	-1.13329	4.12765	13.853	0.000197677	0.00568612	619	134	0.31489	0.114608
Cadm4	ENSMUSG00000054793	NM_153112	coding	chr7	24482022	24504533	DOWN	-1.13035	4.05207	10.1832	0.00141723	0.026945	31	10	0.0728336	0.0253586
Fhl2	ENSMUSG00000008136	NM_010212	coding	chr1	43123073	43163961	DOWN	-1.12696	9.21449	27.4576	1.60572e-07	1.52961e-05	6619.5	831	0.659388	0.367428
Fig4	ENSMUSG00000038417	NM_133999	coding	chr10	41188171	41303241	DOWN	-1.12462	6.9698	39.5762	3.15497e-10	7.01265e-08	1355.5	165	0.220078	0.0478065
Btnl9	ENSMUSG00000040283	NM_172793	coding	chr11	49168324	49187089	NS	-1.12045	1.18356	3.17669	0.074696	0.398904	0	0	0	0
Rps6ka5	ENSMUSG00000021180	NM_153587	coding	chr12	100549777	100725028	DOWN	-1.11506	3.97174	20.4891	5.99705e-06	0.00032584	1469.5	463	0.220023	0.11121
Il15	ENSMUSG00000031712	NM_001254747	coding	chr8	82331623	82402586	NS	-1.10637	3.05455	5.63694	0.0175859	0.164847	404.5	163.5	0.203029	0.103505
Gucy1a1	ENSMUSG00000033910	NM_021896	coding	chr3	82092426	82145877	DOWN	-1.09991	5.95729	13.9436	0.000188376	0.00548917	622.5	337.5	0.335261	0.238901
Rbpms2	ENSMUSG00000032387	NM_028030	coding	chr9	65630581	65660518	DOWN	-1.09731	6.3912	25.3271	4.83863e-07	3.81628e-05	1839.5	351	0.761406	0.426961
Smyd2	ENSMUSG00000026603	NM_026796	coding	chr1	189880491	189922288	DOWN	-1.08738	7.8671	31.9909	1.54897e-08	2.12368e-06	1512.5	266	0.567431	0.274981
Pitx2	ENSMUSG00000028023	NM_011098	coding	chr3	129199917	129219590	NS	-1.07988	4.03253	6.74462	0.00940307	0.107265	20	0	0.0073552	0
Cyp39a1	ENSMUSG00000023963	NM_018887	coding	chr17	43667424	43751431	DOWN	-1.07046	5.132	13.5036	0.000238104	0.00659055	1130.5	160.5	0.333913	0.0820287
Slc38a3	ENSMUSG00000010064	NM_001199217	coding	chr9	107651154	107667399	NS	-1.06474	2.5959	5.21068	0.0224486	0.19236	13.5	0	0.0330741	0
Osr1	ENSMUSG00000048387	NM_011859	coding	chr12	9574441	9581500	NS	-1.05287	2.26142	2.62496	0.105195	0.482561	0	1	0	0.0181379
Gtsf1	ENSMUSG00000022487	NM_028797	coding	chr15	103402458	103430427	NS	-1.04603	1.31637	4.61236	0.0317424	0.241806	5	0	0	0
Efnb3	ENSMUSG00000003934	NM_007911	coding	chr11	69554091	69560237	NS	-1.0406	7.51078	6.98054	0.00824009	0.0976431	80	5.5	0.42738	0.0489042
Mbp	ENSMUSG00000041607	NM_001025251	coding	chr18	82554462	82585637	NS	-1.03949	3.49423	7.13734	0.00754952	0.0921393	38.5	1.5	0.0173044	0.00091865
Tnfaip2	ENSMUSG00000021281	NM_009396	coding	chr12	111442660	111455018	DOWN	-1.03332	3.0884	9.79018	0.00175447	0.0318975	8.5	0	0.0469323	0
Clcn5	ENSMUSG00000004317	NM_001243762	coding	chrX	7158411	7319358	DOWN	-1.03213	4.81716	19.7719	8.72572e-06	0.000450726	2010	446.5	0.443274	0.14378
Nupr1	ENSMUSG00000030717	NM_019738	coding	chr7	126623245	126625470	NS	-1.02977	0.948511	1.66832	0.196484	0.645644	1	0	0	0
Mb	ENSMUSG00000018893	NM_001164048	coding	chr15	77015486	77022727	DOWN	-1.02544	11.4329	22.8649	1.73796e-06	0.000113339	505	23.5	0.353143	0.0341348
Npy1r	ENSMUSG00000036437	NM_010934	coding	chr8	66697421	66706798	NS	-1.02252	3.36218	7.83572	0.00512239	0.0693863	4	2	0.0411936	0.0168732
Lxn	ENSMUSG00000047557	NM_016753	coding	chr3	67457998	67463907	NS	-1.0209	3.38054	7.46669	0.00628509	0.0804311	52	18	0.342385	0.139316
Slc7a7	ENSMUSG00000000958	NM_011405	coding	chr14	54369441	54417702	NS	-1.01983	3.45617	7.72563	0.00544422	0.0727384	55	4	0.0687543	0.0041168
Pde1c	ENSMUSG00000004347	NM_001159953	coding	chr6	56069803	56362392	DOWN	-1.01078	6.41556	25.4199	4.61148e-07	3.69155e-05	4829	727	0.129493	0.0425848
Rtn2	ENSMUSG00000030401	NM_013648	coding	chr7	19282623	19296164	DOWN	-1.00865	5.35444	17.3323	3.13799e-05	0.00128948	27.5	0	0.063936	0
Spock2	ENSMUSG00000058297	NM_052994	coding	chr10	60106256	60133913	DOWN	-1.00826	4.63959	12.3934	0.000430863	0.010695	17.5	0	0.0350414	0
Flvcr2	ENSMUSG00000034258	NM_145447	coding	chr12	85746538	85813585	NS	-1.00825	4.07583	8.15922	0.00428428	0.0610791	497.5	72	0.276873	0.0603009
Zfp579	ENSMUSG00000051550	NM_026741	coding	chr7	4992851	4996101	DOWN	-1.00592	5.0028	18.3086	1.87856e-05	0.000855855	50.5	0.5	0.181208	0.0090328
Epb41l3	ENSMUSG00000024044	NM_013813	coding	chr17	69156809	69289987	DOWN	-1.00308	6.93545	27.708	1.41076e-07	1.37972e-05	2467	568	0.251397	0.105559
Pde3b	ENSMUSG00000030671	NM_011055	coding	chr7	114415253	114537937	DOWN	-1.00296	4.71912	16.3369	5.30217e-05	0.00197419	1364	373.5	0.252503	0.133265
Kdm6a	ENSMUSG00000037369	NM_009483	coding	chrX	18162666	18279358	DOWN	-0.993471	5.58698	24.0333	9.46862e-07	6.71037e-05	3252	961	0.514387	0.270829
Tuba3b	ENSMUSG00000067338	NM_009449	coding	chr6	145615962	145621477	NS	-0.991586	-0.0413124	2.09118	0.148152	0.571942	12.5	1	0.0973265	0.0139787
Emilin2	ENSMUSG00000024053	NM_145158	coding	chr17	71252175	71310965	NS	-0.980894	7.55127	4.37949	0.0363739	0.260751	1223.5	194	0.558229	0.159287
Snora3	ENSMUSG00000065016	NR_028079	non coding	chr7	109520131	109520251	NS	-0.976737	-0.890512	1.71481	0.190362	0.637438	19.5	3.5	1	0.715909
Fam78a	ENSMUSG00000050592	NM_175511	coding	chr2	32066884	32083705	DOWN	-0.968092	6.16524	16.8029	4.14702e-05	0.001618	1208	189	0.605479	0.25505
Gata4	ENSMUSG00000021944	NM_008092	coding	chr14	63198914	63245260	DOWN	-0.965731	8.06559	28.208	1.08956e-07	1.12562e-05	8422	1647	0.680306	0.534299
1700020L24Rik	ENSMUSG00000035085	NM_025492	coding	chr11	83437693	83441232	NS	-0.965279	0.163545	4.67004	0.0306932	0.236859	0	0	0.0226315	0
Tcea3	ENSMUSG00000001604	NM_011542	coding	chr4	136247956	136274899	DOWN	-0.96211	5.12278	15.5854	7.88629e-05	0.00274316	204	15.5	0.25024	0.0249724
Pcdhb17	ENSMUSG00000046387	NM_053142	coding	chr18	37485020	37488290	NS	-0.960862	1.17823	5.07233	0.0243106	0.202113	1.5	0	0.0299357	0
Spata33	ENSMUSG00000048478	NM_177279	coding	chr8	123212857	123222045	NS	-0.957731	1.61065	7.86402	0.00504283	0.0686255	95.5	4.5	0.346772	0.0338579
Ccdc28a	ENSMUSG00000059554	NM_144820	coding	chr10	18213684	18234981	NS	-0.956406	2.64106	6.46051	0.0110298	0.120035	15.5	0	0.0364864	0
Abcc9	ENSMUSG00000030249	NM_021041	coding	chr6	142587861	142702274	DOWN	-0.956019	8.23729	9.16755	0.00246345	0.0411383	1000	69	0.23727	0.0126645
Lmod1	ENSMUSG00000048096	NM_053106	coding	chr1	135324812	135368065	NS	-0.955525	1.7024	1.71032	0.190944	0.638219	0	5	0	0.0133729
Ryr3	ENSMUSG00000057378	NM_177652	coding	chr2	112631381	113030331	NS	-0.95383	5.44794	7.9738	0.00474593	0.06562	330.5	0	0.0151124	0
Arhgap29	ENSMUSG00000039831	NM_172525	coding	chr3	121953325	122016153	DOWN	-0.951678	6.34989	21.8908	2.88621e-06	0.000173527	2021	916	0.485424	0.372129
Fbln5	ENSMUSG00000021186	NM_011812	coding	chr12	101746564	101819119	NS	-0.947965	6.03265	1.79811	0.179941	0.623074	0	6.5	0	0.00411085
Kcnd2	ENSMUSG00000060882	NM_019697	coding	chr6	21216108	21729805	NS	-0.94623	3.7402	7.42085	0.00644722	0.081959	443.5	113	0.0302137	0.010874
Myh11	ENSMUSG00000018830	NM_013607	coding	chr16	14194526	14291408	NS	-0.944308	4.4291	2.36144	0.124367	0.524224	0	0	0	0
Ttc38	ENSMUSG00000035944	NM_001033337	coding	chr15	85832303	85858822	NS	-0.942324	3.96164	6.88838	0.00867579	0.101011	22	0	0.0402949	0
Hspa8	ENSMUSG00000015656	NM_031165	coding	chr9	40801272	40805199	NS	-0.93582	6.03067	5.5686	0.0182854	0.169027	290.5	57	0.449528	0.133678
Tmem47	ENSMUSG00000025666	NM_138751	coding	chrX	81070643	81097875	DOWN	-0.935787	5.64446	21.2016	4.1341e-06	0.000237833	901	172	0.562392	0.257755
B230216N24Rik	ENSMUSG00000089706	NR_037993	non coding	chr1	98031122	98047793	NS	-0.935605	0.368541	3.1662	0.0751774	0.400309	626.5	158.5	0.543346	0.25607
Nmrk2	ENSMUSG00000004939	NM_027120	coding	chr10	81198169	81202037	NS	-0.93496	6.06665	5.57389	0.0182302	0.168666	78	2	0.506312	0.065044
Itih4	ENSMUSG00000021922	NM_018746	coding	chr14	30886491	30901983	NS	-0.932459	0.900576	1.08837	0.296833	0.759026	0	0	0	0
Slc18a2	ENSMUSG00000025094	NM_172523	coding	chr19	59260877	59296012	NS	-0.928089	1.83607	6.72465	0.00950894	0.108137	0	0	0	0
Atf7ip	ENSMUSG00000030213	NM_019426	coding	chr6	136518850	136607379	DOWN	-0.921308	6.33713	25.0275	5.65195e-07	4.25201e-05	6905	1482	0.499885	0.314926
Psd3	ENSMUSG00000030465	NM_030263	coding	chr8	67689081	67910946	DOWN	-0.914693	5.62531	17.8262	2.42024e-05	0.00103816	2166.5	1282.5	0.0892195	0.10497
Snord15b	ENSMUSG00000064966	NR_002173	non coding	chr7	99479562	99479707	NS	-0.914112	-1.07881	1.31356	0.251751	0.71187	7.5	1.5	0.931034	0.386207
Foxp1	ENSMUSG00000030067	NM_053202	coding	chr6	98925341	99435345	DOWN	-0.909478	5.56517	23.4983	1.25025e-06	8.49128e-05	6648.5	2515	0.364247	0.193673
Homer1	ENSMUSG00000007617	NM_147176	coding	chr13	93304494	93404962	DOWN	-0.90871	6.2731	15.1711	9.81958e-05	0.00327062	6384.5	1011	0.565685	0.281596
Hopx	ENSMUSG00000059325	NM_001159900	coding	chr5	77086985	77095267	DOWN	-0.907062	8.9698	21.5407	3.46397e-06	0.000201653	2043.5	298.5	0.691103	0.375311
Elf4	ENSMUSG00000031103	NM_019680	coding	chrX	48411048	48463132	DOWN	-0.893165	5.87949	20.3592	6.4185e-06	0.000343647	835	224.5	0.480062	0.20293
Cdk14	ENSMUSG00000028926	NM_011074	coding	chr5	4803384	5380251	DOWN	-0.888249	5.05027	13.8701	0.000195887	0.00565681	1635.5	1345.5	0.0938082	0.0977294
Stat5b	ENSMUSG00000020919	NM_001113563	coding	chr11	100780730	100850585	DOWN	-0.886306	6.26847	26.7382	2.32974e-07	2.13769e-05	2308.5	499.5	0.543126	0.258672
Tox	ENSMUSG00000041272	NM_145711	coding	chr4	6687385	6990723	NS	-0.882085	2.8921	5.09511	0.0239934	0.200366	1522.5	297.5	0.178887	0.0494831
Lrrc1	ENSMUSG00000032352	NM_001146048	coding	chr9	77430822	77544852	DOWN	-0.881992	6.17275	23.0158	1.60673e-06	0.000106655	4002	731	0.581611	0.249737
Bmi1	ENSMUSG00000026739	NM_007552	coding	chr2	18677017	18686629	DOWN	-0.881088	5.81306	22.0165	2.70321e-06	0.000164548	297	65	0.41084	0.208125
4932441J04Rik	ENSMUSG00000097216	NR_015588	non coding	chr5	57570083	57717919	NS	-0.877926	1.238	3.85598	0.0495691	0.313631	0	0	0	0
Hif3a	ENSMUSG00000004328	NM_001162950	coding	chr7	17030992	17062427	NS	-0.875681	6.76366	8.46031	0.00362981	0.0540054	228.5	31	0.301559	0.0550597
Ppfia4	ENSMUSG00000026458	NM_001144855	coding	chr1	134296782	134332928	DOWN	-0.874976	5.76263	22.9708	1.6448e-06	0.00010869	165.5	19	0.230274	0.0298373
Epb41l2	ENSMUSG00000019978	NM_001199265	coding	chr10	25359797	25523518	DOWN	-0.872995	6.0883	9.16754	0.00246346	0.0411383	2180	1127.5	0.365226	0.268987
Selenbp2	ENSMUSG00000068877	NM_019414	coding	chr3	94693572	94704406	NS	-0.869442	1.97328	4.99281	0.0254529	0.208483	0	4	0.0034997	0.0228863
Ptprm	ENSMUSG00000033278	NM_008984	coding	chr17	66666847	67354459	NS	-0.864706	5.83191	5.35388	0.0206762	0.182503	4940	2551.5	0.219654	0.164844
Foxc2	ENSMUSG00000046714	NM_013519	coding	chr8	121116170	121118894	NS	-0.862719	1.19636	2.07592	0.149639	0.574416	0	10	0.0133945	0.187156
Maml2	ENSMUSG00000031925	NM_001013813	coding	chr9	13619988	13709533	NS	-0.8625	3.73006	8.07581	0.004486	0.0629758	2387	1887	0.225682	0.200335
Lox	ENSMUSG00000024529	NM_010728	coding	chr18	52517237	52529708	NS	-0.858099	5.15232	2.35007	0.125277	0.525869	0	7.5	0	0.0383668
Fndc5	ENSMUSG00000001334	NM_027402	coding	chr4	129137059	129144593	DOWN	-0.848562	7.02176	9.27	0.00232937	0.0395508	108.5	0.5	0.457077	0
Eln	ENSMUSG00000029675	NM_007925	coding	chr5	134702595	134747254	NS	-0.841001	10.7567	1.46716	0.225794	0.680496	0	9	0	0.0076904
Fitm1	ENSMUSG00000022215	NM_026808	coding	chr14	55575673	55576952	DOWN	-0.838878	6.30368	13.5453	0.000232879	0.00648262	40	3.5	0.760463	0.090807
Tbx5	ENSMUSG00000018263	NM_011537	coding	chr5	119834662	119885218	NS	-0.83843	6.65804	8.66477	0.00324421	0.0500552	1106.5	69.5	0.514224	0.0691506
H19	ENSMUSG00000000031	NR_001592	non coding	chr7	142575531	142578146	DOWN	-0.83702	11.2816	12.4096	0.000427127	0.0106333	9.5	13.5	0.166348	0.290058
Ly6a	ENSMUSG00000075602	NM_010738	coding	chr15	74994876	74998031	NS	-0.834569	-0.0432059	1.64301	0.199913	0.650246	0	0.5	0	0
Lmo7	ENSMUSG00000033060	NM_201529	coding	chr14	101729927	101934693	DOWN	-0.83422	9.56086	17.3192	3.15971e-05	0.00129245	9340	1447	0.486972	0.259763
5530601H04Rik	ENSMUSG00000087174	NR_015467	non coding	chrX	105040853	105070124	NS	-0.833518	2.47398	7.78344	0.00527272	0.0708341	94	16	0.109896	0.0235069
Nkd2	ENSMUSG00000021567	NM_028186	coding	chr13	73819327	73847631	NS	-0.832909	3.22096	5.2363	0.0221203	0.190437	108.5	25.5	0.192006	0.0582515
Cachd1	ENSMUSG00000028532	NM_198037	coding	chr4	100776678	101003748	DOWN	-0.831277	4.71293	14.5178	0.000138843	0.00433367	2767.5	1005.5	0.324147	0.180585
Dpysl3	ENSMUSG00000024501	NM_001136086	coding	chr18	43324226	43373272	DOWN	-0.829995	7.59911	19.4162	1.05109e-05	0.000524472	3975	1010	0.523196	0.276463
Lingo3	ENSMUSG00000051067	NM_001013758	coding	chr10	80832800	80844039	NS	-0.829953	1.45867	2.94859	0.0859526	0.431233	47	0	0.220927	0
Stim1	ENSMUSG00000030987	NM_009287	coding	chr7	102267823	102436855	DOWN	-0.826709	3.8604	11.8683	0.000570982	0.0134057	180.5	32.5	0.0504766	0.00352775
Ntrk3	ENSMUSG00000059146	NM_008746	coding	chr7	78192113	78577838	NS	-0.825599	1.67769	1.45727	0.227366	0.681261	0	0	0	0
Cmtm5	ENSMUSG00000040759	NM_026066	coding	chr14	54936469	54939277	NS	-0.825188	-0.0292431	2.65357	0.103317	0.478954	0	0	0	0
Ccn5	ENSMUSG00000027656	NM_016873	coding	chr2	163820833	163833147	NS	-0.824249	0.455233	2.21286	0.136865	0.549299	0	0.5	0	0
Tspyl4	ENSMUSG00000039485	NM_030203	coding	chr10	34297420	34301320	DOWN	-0.823683	5.18223	17.3135	3.16935e-05	0.00129245	121.5	19.5	0.640501	0.211137
Rnf150	ENSMUSG00000047747	NM_177378	coding	chr8	82863355	83091271	DOWN	-0.823396	4.44045	10.8619	0.000981624	0.0203972	2138.5	768.5	0.311167	0.147659
Zfp618	ENSMUSG00000028358	NM_028326	coding	chr4	62965573	63134030	NS	-0.822313	2.31325	5.50511	0.018961	0.173009	1106.5	455	0.217513	0.124276
Trim55	ENSMUSG00000060913	NM_001081281	coding	chr3	19644459	19691599	DOWN	-0.82154	8.10974	16.7606	4.24052e-05	0.00164688	3231.5	388.5	0.605228	0.256048
Akt3	ENSMUSG00000019699	NM_011785	coding	chr1	177022114	177248767	DOWN	-0.819297	5.02373	16.3517	5.26101e-05	0.00196384	1034.5	1066	0.135843	0.174094
Itga8	ENSMUSG00000026768	NM_001001309	coding	chr2	12106659	12301920	NS	-0.818863	4.53299	1.68288	0.194542	0.642483	0	65.5	0	0.0172486
Aff2	ENSMUSG00000031189	NM_008032	coding	chrX	69360330	69868037	DOWN	-0.817435	3.92789	11.7806	0.000598524	0.013871	1857	302.5	0.161115	0.0322711
Nbea	ENSMUSG00000027799	NM_030595	coding	chr3	55625197	56183701	DOWN	-0.815795	5.91354	19.3647	1.07984e-05	0.000533376	1940	726	0.04461	0.0337006
Cacna1h	ENSMUSG00000024112	NM_001163691	coding	chr17	25374286	25433783	DOWN	-0.81558	5.90475	10.5474	0.00116352	0.023066	243	45.5	0.209533	0.0405637
2810002D19Rik	ENSMUSG00000045464	NR_027831	non coding	chr2	94406706	94411680	NS	-0.813412	1.89044	4.64205	0.0311977	0.238992	238	53.5	0.647324	0.323301
Pdzd2	ENSMUSG00000022197	NM_001081064	coding	chr15	12357053	12592556	DOWN	-0.813377	7.25533	16.9835	3.77062e-05	0.00149097	6882.5	1103	0.491011	0.138597
Stk39	ENSMUSG00000027030	NM_016866	coding	chr2	68210446	68471981	DOWN	-0.812636	8.20127	13.3189	0.000262741	0.00712462	8832	1360.5	0.571558	0.204717
Gja3	ENSMUSG00000048582	NM_001271623	coding	chr14	57034459	57057723	DOWN	-0.810267	5.52019	10.8649	0.00098004	0.0203932	680.5	65.5	0.610486	0.164354
Tmem163	ENSMUSG00000026347	NM_028135	coding	chr1	127490341	127678021	NS	-0.802893	4.47423	4.13201	0.0420793	0.285876	269.5	0	0.0745713	0
Mtx2	ENSMUSG00000027099	NM_016804	coding	chr2	74825811	74876748	DOWN	-0.801491	7.00208	13.8049	0.000202807	0.0058109	3229.5	636	0.592364	0.358804
Cdk19	ENSMUSG00000038481	NM_001168304	coding	chr10	40349307	40483818	DOWN	-0.79835	4.8478	13.9836	0.000184412	0.00539984	715.5	525.5	0.174867	0.167793
Smad4	ENSMUSG00000024515	NM_008540	coding	chr18	73639012	73703741	DOWN	-0.79576	6.23123	22.3821	2.23449e-06	0.000140686	2094	534	0.46412	0.23812
Syde2	ENSMUSG00000036863	NM_001166064	coding	chr3	145987869	146021720	DOWN	-0.793849	6.21205	13.5415	0.000233341	0.00648315	2631.5	315.5	0.688739	0.349488
Sun3	ENSMUSG00000040985	NM_177576	coding	chr11	9016053	9048991	NS	-0.790749	3.23096	3.40308	0.0650749	0.36781	336	18.5	0.280026	0.0316807
Creb3l2	ENSMUSG00000038648	NM_178661	coding	chr6	37331020	37442148	DOWN	-0.788761	6.33594	12.0571	0.000515942	0.0124693	4147	1093.5	0.584732	0.322981
Prps2	ENSMUSG00000025742	NM_026662	coding	chrX	167346332	167382699	DOWN	-0.785852	5.66718	14.1861	0.000165594	0.00496781	96	10.5	0.141938	0.0238415
Bcl11a	ENSMUSG00000000861	NM_001159289	coding	chr11	24078055	24173558	NS	-0.782546	4.80779	7.69327	0.00554271	0.0736518	2746.5	400.5	0.627472	0.197678
Gab1	ENSMUSG00000031714	NM_021356	coding	chr8	80764433	80880479	DOWN	-0.780643	7.19204	17.7184	2.56132e-05	0.00108597	6599.5	1458.5	0.674239	0.400226
Dmd	ENSMUSG00000045103	NM_007868	coding	chrX	82948869	85205050	DOWN	-0.780331	7.4123	14.9839	0.000108434	0.00355073	13100	0	0.149661	0
Plppr5	ENSMUSG00000033342	NM_029425	coding	chr3	117575460	117689506	NS	-0.779293	3.11453	6.55431	0.010463	0.115843	18.5	5	0	0.0024288
Zfp119b	ENSMUSG00000062101	NM_146249	coding	chr17	55938372	55945259	NS	-0.778802	1.36931	3.53753	0.0599948	0.351067	61.5	7.5	0.122886	0.0446493
Gja5	ENSMUSG00000057123	NM_001271628	coding	chr3	97032401	97053634	DOWN	-0.775865	7.475	10.9514	0.000935309	0.0196576	289	6	0.0507196	0.00585325
Lipe	ENSMUSG00000003123	NM_001039507	coding	chr7	25379526	25390112	NS	-0.77562	4.46071	5.95268	0.0146949	0.145933	344	48	0.522727	0.116895
Myl2	ENSMUSG00000013936	NM_010861	coding	chr5	122100979	122106854	DOWN	-0.774376	13.1778	13.155	0.000286758	0.00764862	320.5	17	0.345911	0.0450008
Gm5105	ENSMUSG00000049349	NR_037975	non coding	chr3	138048760	138067388	NS	-0.768791	3.54958	6.74539	0.00939904	0.107265	502	61.5	0.518145	0.132864
Klhl41	ENSMUSG00000075307	NM_001081087	coding	chr2	69670119	69684239	DOWN	-0.767506	6.44024	14.4473	0.000144136	0.00445153	372.5	20	0.440862	0.0390122
Ucp3	ENSMUSG00000032942	NM_009464	coding	chr7	100472990	100486432	NS	-0.766519	4.69529	1.57205	0.209909	0.662763	105	1.5	0.241985	0.0183739
Crybg3	ENSMUSG00000022723	NM_174848	coding	chr16	59490774	59555752	DOWN	-0.766451	6.41164	16.5929	4.63242e-05	0.00176973	3298	586	0.50514	0.195735
Plekha7	ENSMUSG00000045659	NM_172743	coding	chr7	116124117	116189841	DOWN	-0.766407	6.49435	11.0804	0.000872472	0.0185764	3911.5	593.5	0.509275	0.154436
Coro2b	ENSMUSG00000041729	NM_175484	coding	chr9	62419491	62537044	NS	-0.766299	2.5414	2.75769	0.0967879	0.459805	136.5	144	0.0441418	0.0698153
Cdh20	ENSMUSG00000050840	NM_011800	coding	chr1	104768818	104995481	NS	-0.765853	3.52491	5.51675	0.0188353	0.172436	612.5	113	0.0919443	0.0219296
Pcx	ENSMUSG00000024892	NM_001162946	coding	chr19	4510471	4621752	DOWN	-0.764922	4.27398	11.7237	0.000617076	0.0141667	60.5	0	0.0292413	0
Vstm4	ENSMUSG00000050666	NM_178791	coding	chr14	32856755	32939489	DOWN	-0.763983	4.03161	10.6586	0.00109558	0.0219865	670.5	240	0.314216	0.144151
Gm16793	ENSMUSG00000097357	NR_040376	non coding	chr8	35582502	35589020	NS	-0.762398	3.54894	5.50038	0.0190123	0.173129	119	21	0.500618	0.139645
Actg2	ENSMUSG00000059430	NM_009610	coding	chr6	83512908	83536251	NS	-0.761452	2.55396	2.21454	0.136716	0.549267	0	0	0	0
Acsf2	ENSMUSG00000076435	NM_153807	coding	chr11	94557101	94601786	DOWN	-0.761117	3.98739	10.1533	0.00144044	0.0271609	30.5	16.5	0.0361961	0.0290373
Nkx2-5	ENSMUSG00000015579	NM_008700	coding	chr17	26838664	26841565	NS	-0.76044	7.10661	7.03285	0.00800277	0.095923	579.5	74	0.701859	0.400016
3425401B19Rik	ENSMUSG00000071540	NM_001195097	coding	chr14	32659118	32685272	DOWN	-0.760237	6.00166	10.477	0.00120867	0.0237366	634	80.5	0.532971	0.143897
Nhsl1	ENSMUSG00000039835	NM_001163592	coding	chr10	18469980	18533891	DOWN	-0.760147	6.53163	12.4073	0.00042765	0.0106333	5976.5	1285	0.427499	0.23176
Neat1	ENSMUSG00000092274	NR_003513	non coding	chr19	5842301	5845478	NS	-0.759018	6.70258	8.20345	0.00418108	0.0600161	1274	225	0.686173	0.361057
1500009L16Rik	ENSMUSG00000087651	NM_001145198	coding	chr10	83722864	83762762	NS	-0.757992	4.27419	5.76921	0.0163094	0.155767	654.5	76.5	0.475838	0.0938641
Mon1b	ENSMUSG00000078908	NM_001048143	coding	chr8	113635585	113645179	DOWN	-0.757318	3.81856	9.37387	0.00220101	0.0378088	30	5	0.154332	0.0218388
Lrrn2	ENSMUSG00000026443	NM_010732	coding	chr1	132880354	132940005	DOWN	-0.757084	5.02868	12.9694	0.000316631	0.00833927	327.5	28.5	0.267742	0.0375337
Stk32b	ENSMUSG00000029123	NM_022416	coding	chr5	37446824	37717153	NS	-0.756687	1.96948	3.13462	0.0766461	0.405773	0	0	0	0
Tmeff1	ENSMUSG00000028347	NM_021436	coding	chr4	48585192	48663131	DOWN	-0.756045	4.89028	11.3382	0.000759274	0.0167227	1148	286	0.377049	0.164389
Mfsd4b1	ENSMUSG00000038522	NM_144821	coding	chr10	40001572	40025268	NS	-0.75575	2.16887	2.93106	0.0868903	0.432921	284.5	59	0.317802	0.0955094
Fasn	ENSMUSG00000025153	NM_007988	coding	chr11	120805957	120824547	DOWN	-0.755532	7.44709	14.3189	0.000154312	0.00468846	158	36	0.241579	0.0652604
Tmc7	ENSMUSG00000042246	NM_172476	coding	chr7	118535843	118584686	NS	-0.754409	2.69733	3.23321	0.0721591	0.39092	17	0	0.0137127	0
Ppm1k	ENSMUSG00000037826	NM_175523	coding	chr6	57506501	57535426	DOWN	-0.754138	5.93142	9.74628	0.00179686	0.0323435	891	158	0.50195	0.183157
Pdk3	ENSMUSG00000035232	NM_145630	coding	chrX	93764615	93832095	DOWN	-0.75264	6.20174	19.5064	1.00261e-05	0.000501988	312	52	0.174813	0.0352911
Gars	ENSMUSG00000029777	NM_180678	coding	chr6	55038000	55079504	DOWN	-0.747326	7.67732	14.9365	0.000111188	0.00361438	713.5	165.5	0.323083	0.117451
Aif1l	ENSMUSG00000001864	NM_145144	coding	chr2	31950302	31973442	NS	-0.744971	5.7591	5.79529	0.0160692	0.15458	113.5	21.5	0.244143	0.0668769
Slc38a1	ENSMUSG00000023169	NM_001166456	coding	chr15	96571417	96642343	DOWN	-0.743946	7.39297	14.7493	0.000122795	0.00390761	1861.5	365	0.527848	0.203921
Ezr	ENSMUSG00000052397	NM_009510	coding	chr17	6738130	6782780	DOWN	-0.74277	7.8257	17.8541	2.385e-05	0.00102604	1948	341.5	0.623726	0.296006
Cux2	ENSMUSG00000042589	NM_007804	coding	chr5	121860215	122047825	NS	-0.739891	4.22207	8.55167	0.00345205	0.0521541	544.5	53.5	0.151553	0.0182593
Nxn	ENSMUSG00000020844	NM_008750	coding	chr11	76257225	76399141	DOWN	-0.737185	4.57582	10.9471	0.00093749	0.0196601	979	592.5	0.292314	0.213586
Tlcd2	ENSMUSG00000038217	NM_027249	coding	chr11	75468078	75470644	NS	-0.736756	1.61313	3.2496	0.0714407	0.38917	261.5	42.5	0.485193	0.131083
Txnrd2	ENSMUSG00000075704	NM_013711	coding	chr16	18426416	18479073	DOWN	-0.736352	5.07024	15.2612	9.36199e-05	0.0031428	128.5	7	0.082492	0.00743975
Ezh2	ENSMUSG00000029687	NM_001146689	coding	chr6	47530273	47595030	DOWN	-0.735572	5.52905	13.9787	0.000184889	0.00540304	1579.5	483.5	0.365167	0.212475
Fgd4	ENSMUSG00000022788	NM_139232	coding	chr16	16421977	16560149	NS	-0.733768	4.45552	5.51692	0.0188334	0.172436	2507	299	0.301021	0.0582358
Il23a	ENSMUSG00000025383	NM_031252	coding	chr10	128296139	128298084	NS	-0.732321	2.13074	4.67838	0.0305445	0.236084	21.5	5	0.279457	0.102142
Arl15	ENSMUSG00000042348	NM_172595	coding	chr13	113794507	114157461	NS	-0.73214	4.0028	8.10179	0.00442216	0.0623861	2159.5	1054	0.223089	0.141589
Pi15	ENSMUSG00000067780	NM_053191	coding	chr1	17601900	17630939	NS	-0.729975	4.03698	0.96431	0.326103	0.7822	0	4.5	0	0.00204895
Ppp1r3c	ENSMUSG00000067279	NM_016854	coding	chr19	36731730	36736604	DOWN	-0.728864	7.5934	9.83619	0.00171111	0.0313454	600.5	95	0.653362	0.442515
Nadk2	ENSMUSG00000022253	NM_001085410	coding	chr15	9071259	9110487	DOWN	-0.727611	6.4889	11.0184	0.000902098	0.0190964	1182	171	0.426701	0.130273
Rxra	ENSMUSG00000015846	NM_011305	coding	chr2	27677200	27763319	DOWN	-0.725194	6.05543	15.3756	8.81179e-05	0.00298588	2277.5	574	0.624425	0.297637
Plcd3	ENSMUSG00000020937	NM_152813	coding	chr11	103070295	103101658	DOWN	-0.725187	5.80917	12.9564	0.000318831	0.00838217	521.5	80	0.477356	0.122884
Slc27a1	ENSMUSG00000031808	NM_011977	coding	chr8	71568926	71586708	NS	-0.724692	6.38187	5.48031	0.0192318	0.174047	316.5	36	0.441507	0.0987458
Cbr2	ENSMUSG00000025150	NM_007621	coding	chr11	120729484	120732021	NS	-0.724636	-0.370262	0.690086	0.406135	0.828882	1.5	0	0.0340823	0
Glul	ENSMUSG00000026473	NM_008131	coding	chr1	153899944	153909714	DOWN	-0.723701	6.54691	10.6215	0.00111782	0.0223411	192.5	34.5	0.526841	0.161247
Pxdn	ENSMUSG00000020674	NM_181395	coding	chr12	29938035	30017658	NS	-0.721225	7.81291	5.82001	0.0158449	0.153631	1785	559.5	0.45243	0.261758
Skida1	ENSMUSG00000054074	NM_028317	coding	chr2	18044086	18048449	DOWN	-0.720259	3.84806	8.91309	0.00283134	0.0454439	586.5	141.5	0.710303	0.430277
Eif2s3x	ENSMUSG00000035150	NM_012010	coding	chrX	94188708	94212651	NS	-0.719537	3.4281	7.20448	0.00727216	0.0897247	228.5	47.5	0.353494	0.066733
Fbxo10	ENSMUSG00000048232	NM_001024142	coding	chr4	45034247	45084604	DOWN	-0.719248	6.1653	18.6526	1.56831e-05	0.000739781	1155.5	194	0.559762	0.183764
Eda	ENSMUSG00000059327	NM_001177943	coding	chrX	99975605	100400760	NS	-0.718124	3.67523	8.27546	0.00401844	0.0582516	523.5	0	0.0667765	0
Pcdhgb4	ENSMUSG00000103585	NM_033576	coding	chr18	37720553	37841870	NS	-0.718116	2.7808	5.44228	0.0196549	0.176886	2589	633	0.562867	0.215244
Mark1	ENSMUSG00000026620	NM_145515	coding	chr1	184896423	184999549	DOWN	-0.717546	4.58804	11.1075	0.000859816	0.0184408	1039	375	0.279577	0.169747
Mmp15	ENSMUSG00000031790	NM_008609	coding	chr8	95352336	95374293	DOWN	-0.717329	8.21885	13.798	0.000203552	0.00582088	1212	201.5	0.689738	0.34625
Eprn	ENSMUSG00000113346	NR_045293	non coding	chr13	73344664	73347384	NS	-0.716906	3.77472	6.66307	0.00984313	0.110735	97	14	0.462132	0.193934
T2	ENSMUSG00000058159	NM_001161832	coding	chr17	8372395	8422726	NS	-0.716724	1.16019	3.37795	0.0660742	0.371175	0	0	0	0
Plagl1	ENSMUSG00000019817	NM_009538	coding	chr10	13090787	13131695	DOWN	-0.715879	8.28634	16.8315	4.08501e-05	0.00159806	798.5	170	0.251429	0.100659
Abca1	ENSMUSG00000015243	NM_013454	coding	chr4	53030788	53159895	NS	-0.71582	4.75299	6.20376	0.0127479	0.132525	184.5	156	0.0418328	0.0495551
Fermt3	ENSMUSG00000024965	NM_153795	coding	chr19	6998957	7019469	NS	-0.715394	1.85741	3.39946	0.0652178	0.367979	20	0	0.0654005	0
Tmem100	ENSMUSG00000069763	NM_026433	coding	chr11	90030347	90036505	NS	-0.713214	3.05161	2.61707	0.105719	0.48375	34	24.5	0.255234	0.185441
Dnajc28	ENSMUSG00000039763	NM_001099738	coding	chr16	91614256	91618999	NS	-0.713195	4.30724	3.03751	0.0813605	0.421293	25	2.5	0.212969	0
Trim12a	ENSMUSG00000066258	NM_023835	coding	chr7	104299896	104315495	NS	-0.712008	2.45801	3.05724	0.0803782	0.418732	42	33	0.0923711	0.0954215
Slc43a2	ENSMUSG00000038178	NM_001199283	coding	chr11	75532111	75577572	NS	-0.711279	2.60761	3.96926	0.0463381	0.302077	29.5	2.5	0.0322785	0.00138395
E130308A19Rik	ENSMUSG00000045071	NM_001015681	coding	chr4	59626326	59754303	NS	-0.710781	4.05429	8.50892	0.0035341	0.0528494	2772	678.5	0.486534	0.21759
Irx4	ENSMUSG00000021604	NM_018885	coding	chr13	73260496	73269620	NS	-0.710776	6.49264	6.91774	0.00853448	0.0999405	488	68.5	0.69655	0.308872
Pde4d	ENSMUSG00000021699	NM_011056	coding	chr13	108654176	109955969	DOWN	-0.70926	5.74185	10.6588	0.00109548	0.0219865	6601.5	1753.5	0.0934073	0.0468758
Tbx18	ENSMUSG00000032419	NM_023814	coding	chr9	87702799	87731260	NS	-0.706411	5.31023	5.20702	0.0224959	0.19254	933.5	249.5	0.553389	0.323003
Fmn1	ENSMUSG00000044042	NM_010230	coding	chr2	113327735	113716767	NS	-0.703153	5.13951	6.04599	0.0139379	0.140336	1699.5	102.5	0.127705	0.0135747
Mtr	ENSMUSG00000021311	NM_001081128	coding	chr13	12186539	12258113	DOWN	-0.703094	5.55466	9.94836	0.00160993	0.0296332	1317.5	165.5	0.437522	0.0860719
Kdm5c	ENSMUSG00000025332	NM_013668	coding	chrX	152233229	152274354	DOWN	-0.702809	7.04471	13.5559	0.000231561	0.00647047	730.5	159	0.524774	0.162372
Ttc30b	ENSMUSG00000075273	NM_028235	coding	chr2	75935849	75938462	NS	-0.701816	2.99491	5.18418	0.0227935	0.194294	32	6	0.410303	0.163683
Mxd4	ENSMUSG00000037235	NM_010753	coding	chr5	34176579	34187710	NS	-0.70066	4.37657	5.79766	0.0160476	0.154575	240.5	73.5	0.44862	0.218203
Hunk	ENSMUSG00000053414	NM_015755	coding	chr16	90386396	90499553	NS	-0.69951	4.50427	4.66011	0.0308711	0.237607	1103	368.5	0.356105	0.165566
Uts2b	ENSMUSG00000056423	NM_198166	coding	chr16	27353321	27370239	NS	-0.698417	2.43815	1.56699	0.210645	0.663551	0	0	0	0
Olfml2b	ENSMUSG00000038463	NM_177068	coding	chr1	170644531	170682789	DOWN	-0.694343	6.55722	10.0768	0.00150145	0.028059	1458	186	0.654791	0.237218
Tmem82	ENSMUSG00000043085	NM_145987	coding	chr4	141614232	141618633	NS	-0.692553	1.64003	1.42272	0.232957	0.686931	2.5	4	0.0425066	0.0492583
Extl3	ENSMUSG00000021978	NM_018788	coding	chr14	65052058	65098106	DOWN	-0.690498	7.56723	10.0185	0.00154977	0.0287422	3177.5	532	0.57597	0.229146
Itpr2	ENSMUSG00000030287	NM_019923	coding	chr6	146108298	146502223	DOWN	-0.688979	5.33406	11.3888	0.000738894	0.0164236	2792	608	0.212089	0.0659109
Snap91	ENSMUSG00000033419	NM_013669	coding	chr9	86765935	86880372	DOWN	-0.687471	8.01935	8.9252	0.00281263	0.0451931	3076.5	349.5	0.45829	0.125458
Decr1	ENSMUSG00000028223	NM_026172	coding	chr4	15917239	15945507	DOWN	-0.684567	7.92494	9.77084	0.00177301	0.0320987	440	31.5	0.338297	0.0482525
Vcam1	ENSMUSG00000027962	NM_011693	coding	chr3	116110019	116129688	DOWN	-0.683732	6.74913	10.5994	0.00113127	0.0225634	391	70	0.449595	0.150127
Ppp1r3f	ENSMUSG00000039556	NM_138605	coding	chrX	7558561	7574120	NS	-0.683489	2.72955	4.51293	0.0336396	0.248765	64	10	0.16859	0.033141
Lclat1	ENSMUSG00000054469	NM_001081071	coding	chr17	73107984	73243366	DOWN	-0.682878	7.78339	12.875	0.000332994	0.00868557	6240	1156	0.610537	0.300073
Ptpn4	ENSMUSG00000026384	NM_019933	coding	chr1	119658092	119837071	NS	-0.681103	4.1507	5.66488	0.0173079	0.163284	4141.5	802	0.314753	0.131568
Ppp2r5a	ENSMUSG00000026626	NM_144880	coding	chr1	191351980	191397041	DOWN	-0.680965	6.44627	10.8235	0.00100221	0.0207369	3122.5	703.5	0.525957	0.306191
Slc26a10	ENSMUSG00000040441	NM_177615	coding	chr10	127172425	127180645	NS	-0.678816	1.33265	1.00788	0.315412	0.776216	1.5	0	0.0126445	0.00037825
6330403K07Rik	ENSMUSG00000018451	NM_134022	coding	chr11	71031940	71033617	NS	-0.678728	1.46734	1.4023	0.236339	0.692172	0.5	0.5	0.0270184	0.0406866
Cat	ENSMUSG00000027187	NM_009804	coding	chr2	103453903	103485153	DOWN	-0.67771	7.28239	11.2467	0.000797649	0.0173356	454	55	0.306432	0.0546915
S1pr3	ENSMUSG00000067586	NM_010101	coding	chr13	51408617	51422797	NS	-0.677583	4.55587	3.61673	0.0572012	0.34167	118	67	0.345504	0.280034
Six5	ENSMUSG00000040841	NM_011383	coding	chr7	19094543	19098345	NS	-0.676756	4.92431	6.80434	0.00909365	0.104548	64.5	20	0.508848	0.264029
Adamts7	ENSMUSG00000032363	NM_001003911	coding	chr9	90162977	90200102	DOWN	-0.676312	5.50936	14.646	0.000129707	0.00407452	328	28.5	0.259638	0.0331644
Zfp873	ENSMUSG00000061371	NM_001024626	coding	chr10	82048126	82061586	NS	-0.67507	2.81482	3.95353	0.0467731	0.303209	400.5	46.5	0.501233	0.103351
Mccc1	ENSMUSG00000027709	NM_023644	coding	chr3	35959305	36000678	NS	-0.67462	5.8948	4.49017	0.0340903	0.251205	238.5	2.5	0.182815	0
Perm1	ENSMUSG00000078486	NM_172417	coding	chr4	156215926	156221307	NS	-0.674583	6.74937	4.59925	0.0319859	0.242849	400.5	40.5	0.711488	0.30147
Wnk4	ENSMUSG00000035112	NM_175638	coding	chr11	101260566	101277409	NS	-0.674006	3.22145	3.80238	0.0511799	0.320038	37	0	0.10117	0
Snn	ENSMUSG00000037972	NM_009223	coding	chr16	11066297	11074986	DOWN	-0.672572	6.22991	16.2596	5.52277e-05	0.00203565	290	77	0.568941	0.240225
Rtn4rl1	ENSMUSG00000045287	NM_177708	coding	chr11	75193992	75267762	NS	-0.672486	5.40943	7.26555	0.00702899	0.0876831	2155.5	315.5	0.683897	0.220958
Zfp551	ENSMUSG00000034071	NM_001033820	coding	chr7	12415148	12422491	NS	-0.672233	1.44	2.71224	0.0995808	0.467472	58.5	15.5	0.287801	0.0984343
Pam	ENSMUSG00000026335	NM_013626	coding	chr1	97821093	98095632	DOWN	-0.672227	11.4565	11.4684	0.000707915	0.0159526	10140	1685.5	0.501837	0.185011
Lrrc39	ENSMUSG00000027961	NM_175413	coding	chr3	116562972	116583134	NS	-0.671893	7.42728	7.12481	0.00760247	0.0926314	679	36.5	0.611893	0.0847882
Ank2	ENSMUSG00000032826	NM_178655	coding	chr3	126921606	126998452	NS	-0.671775	6.93586	7.84269	0.00510267	0.0692388	6483.5	1009.5	0.338575	0.0839947
Coq8a	ENSMUSG00000026489	NM_001163290	coding	chr1	180165237	180193485	NS	-0.671599	7.44158	6.83209	0.00895343	0.103423	1426	128.5	0.571905	0.129158
C130080G10Rik	ENSMUSG00000092397	NR_028422	non coding	chr2	114054395	114061502	NS	-0.671556	7.08781	6.91471	0.00854897	0.0999405	544.5	52.5	0.597066	0.191665
Adcy9	ENSMUSG00000005580	NM_009624	coding	chr16	4287544	4419587	NS	-0.671003	3.55171	3.55642	0.0593154	0.348097	1271	314	0.319166	0.115985
Gna12	ENSMUSG00000000149	NM_010302	coding	chr5	140759943	140830431	DOWN	-0.66655	5.73638	13.73	0.000211055	0.00598873	2232	712.5	0.625402	0.376375
Dgat2	ENSMUSG00000030747	NM_026384	coding	chr7	99153662	99182713	NS	-0.661253	6.37627	5.94682	0.0147439	0.145946	401.5	42	0.45852	0.0642936
Gpr137c	ENSMUSG00000049092	NM_027518	coding	chr14	45219716	45280976	NS	-0.657947	2.06571	3.34847	0.0672675	0.374531	46	10.5	0.0146011	0.0101414
Pde7a	ENSMUSG00000069094	NM_001122759	coding	chr3	19225917	19311322	NS	-0.65764	4.05624	8.63002	0.00330668	0.0504776	2225	559	0.48833	0.260126
Plag1	ENSMUSG00000003282	NM_019969	coding	chr4	3901157	3938405	NS	-0.657479	3.52639	6.55724	0.0104459	0.115828	799	131	0.377659	0.131225
Zfp934	ENSMUSG00000074865	NM_175252	coding	chr13	62516796	62558599	NS	-0.656606	1.74058	3.06448	0.0800206	0.41761	16	0	0	0
Reck	ENSMUSG00000028476	NM_016678	coding	chr4	43875529	43944806	NS	-0.654708	3.13897	2.71704	0.0992822	0.466688	229.5	89.5	0.0951976	0.056238
Ptk7	ENSMUSG00000023972	NM_175168	coding	chr17	46564450	46629504	NS	-0.654484	5.49437	4.31569	0.0377625	0.268009	657.5	305	0.33145	0.221084
Irx5	ENSMUSG00000031737	NM_018826	coding	chr8	92357795	92361456	NS	-0.653804	2.25954	1.43603	0.230783	0.684244	101	7.5	0.202283	0.0133426
Rnf141	ENSMUSG00000030788	NM_025999	coding	chr7	110816534	110844381	NS	-0.653511	1.97971	3.80334	0.0511505	0.320038	395.5	39	0.240517	0.0310385
Col24a1	ENSMUSG00000028197	NM_027770	coding	chr3	145292471	145552005	NS	-0.652015	2.36844	0.949056	0.32996	0.785463	0	0	0	0
Spats2l	ENSMUSG00000038305	NM_144882	coding	chr1	57774860	57948397	NS	-0.651678	5.22574	7.36283	0.00665861	0.0841359	752.5	417.5	0.155576	0.115678
Dyrk1b	ENSMUSG00000002409	NM_001037957	coding	chr7	28179482	28187298	NS	-0.650555	4.86606	6.68697	0.00971202	0.109765	93.5	19	0.376885	0.112126
Ltbp1	ENSMUSG00000001870	NM_019919	coding	chr17	75005528	75392967	DOWN	-0.649798	6.35691	10.0156	0.00155221	0.0287511	2387	732.5	0.225762	0.0950034
Ptpn14	ENSMUSG00000026604	NM_008976	coding	chr1	189728267	189876693	DOWN	-0.6495	5.21312	10.4494	0.00122691	0.0240303	1736	648	0.388232	0.206147
Zeb2os	ENSMUSG00000052248	NM_001177394	coding	chr2	45111137	45114084	NS	-0.648523	0.485728	2.16433	0.141246	0.557162	65	27.5	0.494824	0.311003
Pitpnc1	ENSMUSG00000040430	NM_145823	coding	chr11	107207891	107470720	DOWN	-0.647891	6.63355	9.23159	0.00237874	0.0401567	4195	851	0.497179	0.164228
Ago2	ENSMUSG00000036698	NM_153178	coding	chr15	73101624	73184947	NS	-0.647051	6.7231	7.90167	0.00493892	0.067714	3795	871.5	0.627705	0.334357
Zfhx2	ENSMUSG00000040721	NM_001039198	coding	chr14	55061658	55092048	NS	-0.646761	3.5672	3.90665	0.0480953	0.308266	45	2.5	0.0667438	0.00204285
Ddit4l	ENSMUSG00000046818	NM_030143	coding	chr3	137623671	137628332	NS	-0.645891	2.82483	3.23494	0.072083	0.39092	4.5	0	0.0528117	0
Ephx2	ENSMUSG00000022040	NM_001271402	coding	chr14	66084371	66124522	NS	-0.645492	6.95087	8.67538	0.00322537	0.0500552	227	13.5	0.169387	0.0101303
Mid1	ENSMUSG00000035299	NM_010797	coding	chrX	169685246	169990797	NS	-0.645054	3.54562	2.39621	0.12163	0.520457	2858	289	0.339528	0.0820963
Ttc30a1	ENSMUSG00000075271	NM_030188	coding	chr2	75979105	75981967	NS	-0.6444	2.6143	3.13164	0.0767865	0.406123	25	16	0.257592	0.214458
Kcna5	ENSMUSG00000045534	NM_145983	coding	chr6	126532550	126535555	NS	-0.643891	1.75099	1.16945	0.279514	0.742999	0	5.5	0	0.0901469
Dlk1	ENSMUSG00000040856	NM_001190703	coding	chr12	109453454	109463336	NS	-0.64333	5.16481	1.13906	0.28585	0.749123	0	0	0	0
Acot2	ENSMUSG00000021226	NM_134188	coding	chr12	83987860	83993875	NS	-0.641859	6.49201	8.1979	0.00419388	0.060141	217.5	27.5	0.631382	0.140612
Olfml2a	ENSMUSG00000046618	NM_172854	coding	chr2	38931979	38960585	NS	-0.641739	1.48601	1.3839	0.239437	0.696601	0	5	0	0.00660875
Pcdhga5	ENSMUSG00000103567	NM_033588	coding	chr18	37694500	37841870	NS	-0.640393	2.3943	4.11765	0.042438	0.287427	2889.5	676	0.535642	0.193835
Cyb5d2	ENSMUSG00000057778	NM_001024926	coding	chr11	72777231	72795839	NS	-0.639349	3.25536	4.10937	0.0426463	0.288437	49.5	16.5	0.101898	0.0437047
Esrrg	ENSMUSG00000026610	NM_001243792	coding	chr1	187609005	188214884	NS	-0.639206	5.92487	8.06584	0.00451076	0.063142	9547.5	1603	0.469151	0.131603
Eci1	ENSMUSG00000024132	NM_010023	coding	chr17	24426682	24439316	NS	-0.637877	7.79666	6.1577	0.0130841	0.134887	562.5	65	0.687401	0.186104
Meis2	ENSMUSG00000027210	NM_001136072	coding	chr2	115861263	116065058	DOWN	-0.637118	5.29092	10.997	0.000912611	0.0192633	3912	1168.5	0.498259	0.238909
Mboat2	ENSMUSG00000020646	NM_026037	coding	chr12	24831598	24960299	DOWN	-0.636833	5.14366	11.4397	0.000718917	0.0160525	2596	435	0.456901	0.140238
Gata6	ENSMUSG00000005836	NM_010258	coding	chr18	11052509	11085635	DOWN	-0.635641	7.6981	11.5365	0.000682427	0.0154256	3400.5	689	0.658346	0.488011
Gtf2e1	ENSMUSG00000022828	NM_028812	coding	chr16	37509795	37539769	NS	-0.635148	4.52191	6.26186	0.0123365	0.129781	909	175.5	0.562983	0.2037
Glcci1	ENSMUSG00000029638	NM_133236	coding	chr6	8509595	8597548	NS	-0.634803	4.97399	8.52402	0.0035049	0.0526997	2375	552.5	0.43515	0.192538
Daam2	ENSMUSG00000040260	NM_001008231	coding	chr17	49456021	49564337	NS	-0.633633	5.87571	5.31809	0.0211052	0.184801	655.5	192	0.251966	0.089525
Dcbld2	ENSMUSG00000035107	NM_028523	coding	chr16	58408534	58469745	NS	-0.63139	7.03247	7.64561	0.00569105	0.0747428	1494	490	0.423823	0.239879
Slc24a3	ENSMUSG00000063873	NM_053195	coding	chr2	145242610	145641939	NS	-0.630608	2.74643	2.9771	0.0844503	0.426959	0	18	0	0.0013153
Gimap4	ENSMUSG00000054435	NM_175048	coding	chr6	48684577	48692062	NS	-0.630405	2.10868	1.14926	0.283704	0.747744	0	21	0	0.161009
Gm16576	ENSMUSG00000087543	NR_045069	non coding	chr15	79742697	79757394	NS	-0.629227	2.9536	3.29829	0.0693523	0.382768	61	7	0.160304	0.0337484
Dcun1d1	ENSMUSG00000027708	NM_001205361	coding	chr3	35892104	35932966	NS	-0.62843	4.65936	6.42521	0.0112512	0.121542	1575	353	0.550705	0.261651
Dok4	ENSMUSG00000040631	NM_053246	coding	chr8	94863827	94876312	NS	-0.627834	4.61862	7.4313	0.0064099	0.0816261	62.5	25	0.264497	0.0985765
Gm11992	ENSMUSG00000040978	NM_001037928	coding	chr11	9048591	9069354	NS	-0.627731	3.70225	2.91466	0.0877781	0.434736	181	19.5	0.273516	0.0482831
Pkdcc	ENSMUSG00000024247	NM_134117	coding	chr17	83215282	83225069	NS	-0.627085	6.45486	7.42767	0.00642285	0.08172	392.5	86	0.682022	0.334902
Pcdhga2	ENSMUSG00000103332	NM_033585	coding	chr18	37669104	37841870	NS	-0.626505	3.69311	6.06218	0.0138107	0.139734	3294.5	707.5	0.530122	0.174314
Hbp1	ENSMUSG00000002996	NM_153198	coding	chr12	31926454	31950535	NS	-0.626259	7.20722	8.0092	0.00465402	0.0647151	814	180.5	0.468371	0.211041
Nme5	ENSMUSG00000035984	NM_080637	coding	chr18	34562640	34579106	NS	-0.625861	0.646599	2.10696	0.146631	0.568766	0	0	0	0.00151685
Smarca1	ENSMUSG00000031099	NM_053123	coding	chrX	47809369	47892552	NS	-0.622955	5.52429	8.11724	0.00438463	0.0620873	60	0	0.0241606	0
Rbpj	ENSMUSG00000039191	NM_001080927	coding	chr5	53590573	53657445	NS	-0.621554	3.58976	3.94473	0.0470183	0.304361	2513.5	884.5	0.119894	0.105261
Rfx5	ENSMUSG00000005774	NM_017395	coding	chr3	94955014	94961561	NS	-0.621288	3.89595	4.44994	0.0349025	0.254434	19.5	10	0.113797	0.059303
Gm14057	ENSMUSG00000089662	NR_024097	non coding	chr2	130801965	130804101	NS	-0.621141	2.03908	0.895512	0.343988	0.795136	0	0	0.077801	0.0477178
Mef2b	ENSMUSG00000079033	NM_001045484	coding	chr8	70152777	70167488	NS	-0.621111	0.414492	1.69917	0.192397	0.640594	87	0	0.0837173	0
Pfkfb1	ENSMUSG00000025271	NM_008824	coding	chrX	150589920	150643860	NS	-0.620915	1.92156	3.01897	0.0822959	0.422482	0	0	0	0
Sntb1	ENSMUSG00000060429	NM_016667	coding	chr15	55639153	55906949	NS	-0.620577	5.56952	4.39189	0.0361103	0.259294	6128.5	1094.5	0.49525	0.180458
Tbc1d1	ENSMUSG00000029174	NM_019636	coding	chr5	64160210	64351486	NS	-0.620203	6.53745	6.10151	0.0135067	0.138175	1041.5	390.5	0.16148	0.0950369
Cd200	ENSMUSG00000022661	NM_010818	coding	chr16	45382134	45409053	NS	-0.620132	2.56763	1.29018	0.256015	0.714951	0	63.5	0	0.111854
Klhl21	ENSMUSG00000073700	NM_001033352	coding	chr4	152008890	152017677	NS	-0.619434	6.51486	8.14217	0.00432476	0.0614769	408.5	57	0.673068	0.294154
Kcnj5	ENSMUSG00000032034	NM_010605	coding	chr9	32314782	32344237	NS	-0.618698	7.75075	8.37847	0.00379692	0.0557009	1207	134.5	0.675415	0.209216
Pcdhga3	ENSMUSG00000104346	NM_033586	coding	chr18	37674334	37841872	NS	-0.618518	2.53774	3.98288	0.0459648	0.300492	3167	699	0.52721	0.175679
Hadha	ENSMUSG00000025745	NM_178878	coding	chr5	30118303	30154980	NS	-0.617031	10.4179	8.65035	0.00326999	0.0501879	1678.5	208.5	0.542948	0.176184
Fam222a	ENSMUSG00000041930	NM_001004180	coding	chr5	114568250	114613218	NS	-0.616831	2.36974	3.38308	0.0658688	0.370512	439	41	0.428725	0.0602147
Zfr2	ENSMUSG00000034949	NM_001034895	coding	chr10	81233162	81252123	NS	-0.616227	3.36797	4.79619	0.0285228	0.225204	45	0	0.112579	0
Aoc3	ENSMUSG00000019326	NM_009675	coding	chr11	101330605	101339430	NS	-0.615382	4.01901	1.52524	0.216828	0.671493	0	15	0	0.0420858
Arl5a	ENSMUSG00000036093	NM_182994	coding	chr2	52397950	52424874	NS	-0.615194	6.43572	5.50468	0.0189657	0.173009	1274.5	237	0.575267	0.25513
Rdm1	ENSMUSG00000010362	NM_025654	coding	chr11	101627948	101636081	NS	-0.614554	4.51066	7.26607	0.00702693	0.0876831	5.5	0	0.048675	0
Osbpl8	ENSMUSG00000020189	NM_175489	coding	chr10	111164801	111297247	NS	-0.613932	7.90368	6.06086	0.013821	0.139734	8649.5	1489	0.601424	0.319891
Tirap	ENSMUSG00000032041	NM_001177845	coding	chr9	35184390	35200291	NS	-0.613871	3.81692	5.93525	0.014841	0.14671	51.5	13	0.133949	0.0371641
Aldh6a1	ENSMUSG00000021238	NM_134042	coding	chr12	84430719	84450950	NS	-0.61344	6.89832	6.26081	0.0123438	0.129781	149	8	0.223014	0.0278983
Dennd5b	ENSMUSG00000030313	NM_177192	coding	chr6	148988068	149101680	DOWN	-0.61278	5.05768	10.0684	0.00150834	0.0281517	765.5	443.5	0.119857	0.120491
AI987944	ENSMUSG00000056383	NM_001199330	coding	chr7	41372929	41393379	NS	-0.611866	3.18973	3.96561	0.0464386	0.302234	96	17	0.161534	0.04595
Ddx3x	ENSMUSG00000000787	NM_010028	coding	chrX	13281021	13293983	NS	-0.610987	8.578	8.44071	0.00366913	0.0543149	512	126	0.555531	0.276772
Lrig1	ENSMUSG00000030029	NM_008377	coding	chr6	94604528	94700145	DOWN	-0.60901	5.57747	9.70428	0.0018384	0.0328093	2280.5	604.5	0.496837	0.254151
Col4a6	ENSMUSG00000031273	NM_053185	coding	chrX	141165402	141474076	NS	-0.607643	5.57794	7.74256	0.00539342	0.0722416	171.5	0.5	0.027009	0
Ogn	ENSMUSG00000021390	NM_008760	coding	chr13	49608070	49624500	NS	-0.607411	5.53957	3.88315	0.048773	0.310547	191	85	0.384267	0.226787
C130083M11Rik	ENSMUSG00000106464	NR_040717	non coding	chr5	52199983	52216433	NS	-0.607076	1.40042	1.68951	0.193665	0.641763	0	9.5	0	0.0368974
Tmem164	ENSMUSG00000047045	NM_001199357	coding	chrX	142681399	142843494	NS	-0.606289	7.37084	7.07124	0.00783311	0.0948117	2036.5	626	0.464147	0.202635
Jmy	ENSMUSG00000021690	NM_021310	coding	chr13	93430096	93499808	DOWN	-0.60437	6.26171	10.8058	0.0010118	0.0208179	3132.5	585	0.54927	0.2551
Cenpv	ENSMUSG00000018509	NM_028448	coding	chr11	62524943	62539261	NS	-0.603461	4.20392	5.77815	0.0162266	0.155475	69	18	0.120704	0.0538558
Bmp10	ENSMUSG00000030046	NM_009756	coding	chr6	87429001	87434512	NS	-0.602175	6.15041	2.03697	0.153515	0.581329	75.5	1	0.362218	0.0145095
Dleu2	ENSMUSG00000097589	NR_028264	non coding	chr14	61602835	61682373	NS	-0.601613	1.1792	2.40128	0.121236	0.519796	2843.5	924.5	0.438109	0.258835
Med13l	ENSMUSG00000018076	NM_172424	coding	chr5	118560718	118765437	DOWN	-0.601226	5.47828	11.0825	0.000871472	0.0185764	4819.5	1588	0.529476	0.298
Grb10	ENSMUSG00000020176	NM_010345	coding	chr11	11930498	12037420	NS	-0.600509	10.7629	7.8776	0.00500508	0.0682936	4537.5	949	0.620443	0.307873
Marchf3	ENSMUSG00000032656	NM_177115	coding	chr18	56761715	56925548	NS	-0.599452	2.84977	3.76802	0.0522416	0.324092	2610.5	858	0.418753	0.210111
Tmem245	ENSMUSG00000055296	NM_175518	coding	chr4	56876012	56947429	NS	-0.599394	6.4107	4.2798	0.0385679	0.271493	2162.5	356.5	0.475836	0.147351
0610038B21Rik	ENSMUSG00000097882	NR_028125	non coding	chr8	77517055	77518578	NS	-0.599007	0.154922	1.72758	0.18872	0.636202	141.5	18	0.520971	0.126991
Supt7l	ENSMUSG00000053134	NM_028150	coding	chr5	31514568	31526762	DOWN	-0.596837	4.53655	8.85835	0.00291751	0.0465216	162	36.5	0.321769	0.116959
Rpl15	ENSMUSG00000012405	NM_025586	coding	chr14	18267822	18270986	NS	-0.596273	5.46972	7.44574	0.00635869	0.0811148	196	48.5	0.596105	0.363687
Slc25a42	ENSMUSG00000002346	NM_001007570	coding	chr8	70184339	70212281	NS	-0.5961	5.9129	3.63278	0.0566521	0.339732	964.5	127.5	0.571229	0.207144
Rsbn1l	ENSMUSG00000039968	NM_001080977	coding	chr5	20893023	20951822	NS	-0.595977	5.7625	6.8129	0.00905014	0.104212	4718	951	0.649019	0.416066
Dhrs7c	ENSMUSG00000033044	NM_001013013	coding	chr11	67798270	67816002	NS	-0.595688	6.70903	4.45668	0.034765	0.253758	351	33	0.417882	0.0781601
Pdzd8	ENSMUSG00000074746	NM_001033222	coding	chr19	59296083	59345780	DOWN	-0.595564	5.81246	11.0266	0.000898159	0.0190405	1744.5	521.5	0.502623	0.313623
Slc39a8	ENSMUSG00000053897	NM_001135149	coding	chr3	135825656	135888572	NS	-0.595176	4.45797	4.87666	0.0272223	0.217512	27.5	12.5	0.0194489	0.0116994
Serac1	ENSMUSG00000015659	NM_001111017	coding	chr17	6040570	6079739	NS	-0.595076	4.65682	4.96226	0.0259064	0.210624	186	0	0.165077	0
Kdm8	ENSMUSG00000030752	NM_029842	coding	chr7	125444619	125462268	NS	-0.594888	2.17125	2.73789	0.0979943	0.463139	25.5	0.5	0.061953	0
Cdkn1b	ENSMUSG00000003031	NM_009875	coding	chr6	134920400	134925525	DOWN	-0.59434	6.13454	9.2136	0.00240224	0.0404138	441	128	0.686094	0.616371
Lztfl1	ENSMUSG00000025245	NM_033322	coding	chr9	123697592	123717557	NS	-0.594234	4.20231	5.86266	0.0154654	0.151051	160	19	0.145799	0.0383988
Zeb2	ENSMUSG00000026872	NM_015753	coding	chr2	44983633	45113279	NS	-0.593205	5.41579	4.14915	0.0416554	0.284094	3201.5	1375.5	0.513662	0.359289
Usp3	ENSMUSG00000032376	NM_144937	coding	chr9	66517880	66592980	DOWN	-0.593174	5.038	9.69836	0.00184433	0.0328752	2632	675	0.4956	0.242447
Acaa2	ENSMUSG00000036880	NM_177470	coding	chr18	74779211	74806207	NS	-0.593075	9.95951	7.68547	0.00556672	0.073817	1097.5	122	0.521324	0.149526
Ccn3	ENSMUSG00000037362	NM_010930	coding	chr15	54745927	54753761	NS	-0.592098	4.05881	1.14567	0.284458	0.748604	0	0	0	0
Fam234b	ENSMUSG00000030207	NM_028982	coding	chr6	135197986	135236240	NS	-0.590747	3.79671	5.43915	0.0196902	0.176886	53.5	12.5	0.0428276	0.0142297
Scarna10	ENSMUSG00000089617	NR_028517	non coding	chr6	125186360	125186431	NS	-0.590643	-0.927272	0.480867	0.48803	0.870279	5.5	3.5	0.44	0.518462
Gltp	ENSMUSG00000011884	NM_019821	coding	chr5	114669499	114690935	NS	-0.590098	4.59312	3.49616	0.0615114	0.355544	53	22.5	0.132719	0.0563534
Esrrb	ENSMUSG00000021255	NM_001159500	coding	chr12	86361116	86521628	NS	-0.589274	3.74785	3.03759	0.0813566	0.421293	478.5	1.5	0.156129	0
Pcdhga4	ENSMUSG00000103677	NM_033587	coding	chr18	37685399	37841870	NS	-0.589095	1.88463	2.33617	0.1264	0.527535	3011	692	0.52866	0.185553
Pura	ENSMUSG00000043991	NM_008989	coding	chr18	36281161	36288244	NS	-0.588502	3.20384	4.51288	0.0336405	0.248765	512.5	123	0.563205	0.320133
Kif13a	ENSMUSG00000021375	NM_010617	coding	chr13	46749087	46929718	DOWN	-0.588116	7.61776	10.8555	0.000985009	0.0204386	4978.5	983.5	0.468935	0.206228
Plin5	ENSMUSG00000011305	NM_025874	coding	chr17	56111600	56117548	NS	-0.587369	5.16703	2.38927	0.122171	0.521018	39.5	0	0.295447	0
Rab3ip	ENSMUSG00000064181	NM_001003950	coding	chr10	116905783	116950380	DOWN	-0.587266	6.56099	11.4758	0.000705097	0.0159135	1478	260.5	0.490986	0.203452
Zeb1	ENSMUSG00000024238	NM_011546	coding	chr18	5591859	5775468	DOWN	-0.586374	6.38614	9.3746	0.00220013	0.0378088	8813	2934.5	0.57387	0.416804
Specc1	ENSMUSG00000042331	NM_001029936	coding	chr11	62077096	62223013	NS	-0.586122	4.12748	2.20869	0.137235	0.549763	0	167	0	0.0204732
Hcn4	ENSMUSG00000032338	NM_001081192	coding	chr9	58823511	58860955	NS	-0.584754	3.07946	1.57333	0.209723	0.662641	107.5	0	0.137763	0.0004024
Entpd5	ENSMUSG00000021236	NM_001026214	coding	chr12	84373856	84409029	NS	-0.58328	7.19223	5.48601	0.0191693	0.173911	555.5	50.5	0.457738	0.061624
Slc46a3	ENSMUSG00000029650	NM_027872	coding	chr5	147878440	147894802	NS	-0.583095	1.58445	2.59574	0.107151	0.488777	0	10	0.0021369	0.0383723
Cited1	ENSMUSG00000051159	NM_001276466	coding	chrX	102247377	102252181	NS	-0.58283	6.34205	8.13814	0.00433436	0.0615538	40.5	6.5	0.41054	0.0920641
Gemin8	ENSMUSG00000040621	NM_146238	coding	chrX	166170479	166190512	NS	-0.582112	1.68537	2.44671	0.117772	0.512218	44	16	0.105314	0.0426741
Col6a3	ENSMUSG00000048126	NM_001243008	coding	chr1	90766859	90843971	NS	-0.582057	5.88851	1.32081	0.250447	0.710202	0	85.5	0	0.0700585
2610020C07Rik	ENSMUSG00000097537	NR_038156	non coding	chr16	11203382	11225796	NS	-0.580794	1.25418	1.90284	0.167761	0.605225	655.5	144.5	0.35162	0.092901
AI429214	ENSMUSG00000074384	NM_001039220	coding	chr8	36993574	36995533	NS	-0.580253	1.55492	2.0822	0.149026	0.573457	10	6.5	0.213472	0.138083
Plcl2	ENSMUSG00000038910	NM_013880	coding	chr17	50509546	50688494	NS	-0.579755	5.04748	6.24708	0.0124398	0.130352	3461.5	821.5	0.462034	0.200997
Snord49a	ENSMUSG00000065734	NR_028550	non coding	chr11	62603459	62603521	NS	-0.579668	-0.926962	0.753372	0.385411	0.817671	13	4.5	0.1875	0.6875
Stat5a	ENSMUSG00000004043	NM_011488	coding	chr11	100859350	100885169	NS	-0.579635	4.31627	7.01629	0.00807715	0.0964917	52	0.5	0.0940781	0.00296295
Isoc1	ENSMUSG00000024601	NM_025478	coding	chr18	58659481	58679570	DOWN	-0.579413	6.83359	9.54852	0.00200111	0.0350314	521	100.5	0.466512	0.181074
Ttll5	ENSMUSG00000012609	NM_001081423	coding	chr12	85824949	86053760	NS	-0.579328	4.8507	8.68171	0.0032142	0.0500024	587.5	88.5	0.0859863	0.0219572
Nat8f1	ENSMUSG00000057103	NM_023160	coding	chr6	85910153	85915677	NS	-0.579251	1.29083	2.09062	0.148206	0.571942	46	3	0.384803	0.0153596
Tspan5	ENSMUSG00000028152	NM_019571	coding	chr3	138742194	138904424	NS	-0.578779	2.75361	2.50389	0.113566	0.504239	68.5	239.5	0.0237311	0.081431
Plxdc2	ENSMUSG00000026748	NM_026162	coding	chr2	16356321	16752115	NS	-0.578206	2.69868	1.44585	0.229195	0.682452	0	150.5	0	0.0136333
Ppp1r12b	ENSMUSG00000073557	NM_001081307	coding	chr1	134765942	134955940	NS	-0.578153	6.13258	4.01196	0.0451786	0.29821	6510	843	0.483998	0.153675
Epn2	ENSMUSG00000001036	NM_001252188	coding	chr11	61517248	61579687	DOWN	-0.577518	5.40325	10.37	0.00128078	0.0249522	1294.5	504.5	0.522895	0.318063
Panx2	ENSMUSG00000058441	NM_001002005	coding	chr15	89059725	89070907	NS	-0.577051	3.20562	2.47652	0.115558	0.507707	79.5	9	0.322466	0.0347693
Mpped2	ENSMUSG00000016386	NM_001143683	coding	chr2	106693458	106868360	NS	-0.576994	4.88848	3.62475	0.0569262	0.34086	1723	539.5	0.378273	0.155259
Pcmtd2	ENSMUSG00000027589	NM_153594	coding	chr2	181837902	181857450	NS	-0.576077	6.19468	4.55209	0.0328787	0.246112	283	41.5	0.354982	0.0701753
Dbt	ENSMUSG00000000340	NM_010022	coding	chr3	116513078	116549981	NS	-0.576074	6.09301	5.40622	0.0200651	0.179157	577	93.5	0.387043	0.113568
Gsg1	ENSMUSG00000030206	NM_010352	coding	chr6	135237329	135254336	NS	-0.574482	1.44949	1.5685	0.210425	0.663551	0	0	0	0
Slc7a1	ENSMUSG00000041313	NM_007513	coding	chr5	148327409	148399904	NS	-0.574379	4.86791	1.42243	0.233004	0.686932	380	196	0.235754	0.147844
Ttc27	ENSMUSG00000024078	NM_152817	coding	chr17	74717749	74863570	NS	-0.572951	4.30814	7.14806	0.00750453	0.0917961	213.5	47	0.0684282	0.0158702
6720489N17Rik	ENSMUSG00000072066	NM_173381	coding	chr13	62603014	62624182	NS	-0.572855	2.40852	3.08301	0.0791142	0.413763	40.5	14.5	0.0987008	0.04641
Fabp3	ENSMUSG00000028773	NM_010174	coding	chr4	130308777	130315463	NS	-0.572784	9.46073	6.67543	0.00977508	0.110235	485.5	30	0.671786	0.163633
Spats2	ENSMUSG00000051934	NM_139140	coding	chr15	99126844	99212466	NS	-0.572057	4.89191	7.7413	0.00539719	0.0722416	853.5	276	0.304364	0.132383
Ppara	ENSMUSG00000022383	NM_001113418	coding	chr15	85735563	85806851	NS	-0.571978	5.68113	3.23315	0.0721616	0.39092	2053.5	189	0.598287	0.141906
Hmgcs2	ENSMUSG00000027875	NM_008256	coding	chr3	98280430	98310738	NS	-0.571582	7.52371	0.937868	0.332827	0.78776	86.5	16	0.105167	0.0130347
Sfrp5	ENSMUSG00000018822	NM_018780	coding	chr19	42197970	42202252	NS	-0.571287	1.05383	1.94352	0.163287	0.596766	0	0	0	0
Vdr	ENSMUSG00000022479	NM_009504	coding	chr15	97854426	97908296	NS	-0.571217	2.63662	1.96644	0.160826	0.593682	23	0	0.0180853	0
Gphn	ENSMUSG00000047454	NM_172952	coding	chr12	78226654	78684769	DOWN	-0.570891	5.2225	9.4682	0.00209065	0.0364175	2123.5	322.5	0.0811237	0.0218011
Acot7	ENSMUSG00000028937	NM_001146057	coding	chr4	152186133	152271855	DOWN	-0.570662	5.83332	10.3072	0.00132513	0.0255093	1171.5	338.5	0.41487	0.175562
Ky	ENSMUSG00000035606	NM_024291	coding	chr9	102506137	102546239	NS	-0.568933	5.11391	3.03387	0.0815434	0.421529	109.5	4.5	0.120104	0.0080884
Lmbrd2	ENSMUSG00000039704	NM_177178	coding	chr15	9140569	9197450	NS	-0.56887	3.61464	2.88818	0.0892318	0.438347	172.5	24	0.0316951	0.0056431
Ythdc2	ENSMUSG00000034653	NM_001163013	coding	chr18	44828664	44889720	NS	-0.568854	5.01982	6.93183	0.00846749	0.0993745	312.5	1	0.127608	0
Baiap2l1	ENSMUSG00000038859	NM_025833	coding	chr5	144264524	144358112	NS	-0.568219	4.57112	7.46411	0.00629413	0.0804311	2299	410	0.548799	0.191432
Gdf11	ENSMUSG00000025352	NM_010272	coding	chr10	128884545	128891718	NS	-0.568092	1.83736	2.52906	0.111766	0.499578	2	1	0.0042445	0.0248302
Sik2	ENSMUSG00000037112	NM_178710	coding	chr9	50892800	51009073	NS	-0.567251	4.08216	6.49268	0.0108319	0.118674	1488	544.5	0.343351	0.185451
Ptcd1	ENSMUSG00000029624	NM_133735	coding	chr5	145147377	145167104	NS	-0.567213	4.99347	6.48215	0.0108963	0.119113	254.5	23	0.353789	0.050421
Plcg2	ENSMUSG00000034330	NM_172285	coding	chr8	117498290	117635142	NS	-0.566912	4.55416	8.45452	0.00364137	0.0540677	299	51.5	0.0964766	0.0194225
1700096K18Rik	ENSMUSG00000101856	NR_027388	non coding	chr5	25530017	25531466	NS	-0.566053	2.11992	2.76937	0.0960842	0.458243	32	5	0.468707	0.145461
Myh7b	ENSMUSG00000074652	NM_001085378	coding	chr2	155611211	155634307	NS	-0.565763	7.56384	3.98942	0.0457868	0.299729	585	66	0.618419	0.137643
Cecr2	ENSMUSG00000071226	NM_001128151	coding	chr6	120666420	120771191	NS	-0.565314	2.90586	2.21507	0.136669	0.549267	805.5	143	0.244171	0.0594484
Unc13b	ENSMUSG00000028456	NM_001081413	coding	chr4	43058983	43264873	NS	-0.565037	6.48615	8.25043	0.00407424	0.0588859	637.5	169	0.100474	0.0345888
Rpl29	ENSMUSG00000048758	NM_009082	coding	chr9	106429538	106431567	NS	-0.564366	2.86752	0.296649	0.585991	0.906934	72.5	13.5	0.656737	0.207329
Zfp874a	ENSMUSG00000069206	NM_177712	coding	chr13	67440430	67451624	NS	-0.563357	2.22256	1.45297	0.228052	0.681812	9	0	0	0
Cask	ENSMUSG00000031012	NM_009806	coding	chrX	13517081	13846541	NS	-0.562746	4.41466	4.50363	0.033823	0.249841	1077.5	645	0.133584	0.0999197
Sipa1l3	ENSMUSG00000030583	NM_001081028	coding	chr7	29320377	29505460	NS	-0.562365	2.89559	3.5268	0.0603844	0.352028	47	20.5	0.0108589	0.00930805
Car4	ENSMUSG00000000805	NM_007607	coding	chr11	84957753	84966054	NS	-0.561853	-0.496875	0.725904	0.394214	0.821459	0	0	0	0
Hbb-bs	ENSMUSG00000052305	NM_001201391	coding	chr7	103826522	103827928	NS	-0.561661	5.61301	0.538027	0.463251	0.858628	0	1	0	0.053423
D330023K18Rik	ENSMUSG00000087269	NR_040334	non coding	chr2	31151048	31152291	NS	-0.561558	1.6722	2.39072	0.122057	0.521018	72	21.5	0.32425	0.136847
Lmtk2	ENSMUSG00000038970	NM_001081109	coding	chr5	144100435	144188204	NS	-0.5614	5.60418	8.38884	0.00377531	0.0554447	1029	320.5	0.32646	0.154303
Pip4k2c	ENSMUSG00000025417	NM_054097	coding	chr10	127197066	127211622	DOWN	-0.561352	5.7207	9.99128	0.00157283	0.0290597	100.5	3.5	0.269509	0.00061985
Kdm2b	ENSMUSG00000029475	NM_001003953	coding	chr5	122870674	122989092	NS	-0.561234	4.53479	7.65417	0.00566414	0.0745228	844	156	0.269455	0.067519
Igf2bp3	ENSMUSG00000029814	NM_023670	coding	chr6	49085217	49214954	DOWN	-0.55948	5.82144	10.1462	0.00144596	0.0272301	2681.5	892.5	0.516318	0.300725
Ccng2	ENSMUSG00000029385	NM_007635	coding	chr5	93267572	93276231	NS	-0.559237	5.5192	3.37698	0.0661132	0.371175	128	35.5	0.342618	0.11571
Hpcal1	ENSMUSG00000071379	NM_016677	coding	chr12	17690813	17791926	NS	-0.559147	2.39562	2.2484	0.133753	0.542704	302	264.5	0.160277	0.14476
Mdfi	ENSMUSG00000032717	NM_001276391	coding	chr17	47815327	47833291	NS	-0.55913	5.14542	7.93315	0.00485372	0.0667956	124	23.5	0.269263	0.0624096
Clcn3	ENSMUSG00000004319	NM_173874	coding	chr8	60910388	60983311	DOWN	-0.558671	5.88888	10.4916	0.0011992	0.0236137	4023	720	0.5316	0.243252
C430049B03Rik	ENSMUSG00000087365	NR_038184	non coding	chrX	53053111	53057190	NS	-0.557879	5.08832	4.68664	0.0303981	0.235342	95	27	0.732167	0.424009
Fblim1	ENSMUSG00000006219	NM_001163256	coding	chr4	141576061	141599924	NS	-0.557098	6.58013	6.73999	0.00942754	0.107461	145.5	39	0.191327	0.0678873
Fam161b	ENSMUSG00000021234	NM_172581	coding	chr12	84345316	84361821	NS	-0.556971	3.95179	3.2918	0.0696266	0.383417	116.5	1.5	0.242874	0.0055068
Magi1	ENSMUSG00000045095	NM_001029850	coding	chr6	93675454	94283904	DOWN	-0.556948	5.82374	9.55275	0.0019965	0.0349925	15612.5	4379.5	0.532865	0.288874
Gsg1l	ENSMUSG00000046182	NM_001101488	coding	chr7	125878418	126082411	NS	-0.555081	5.36317	8.20935	0.00416751	0.0598799	1461	290.5	0.302926	0.0793387
Dusp16	ENSMUSG00000030203	NM_001048054	coding	chr6	134715472	134792628	DOWN	-0.554949	5.86144	8.8713	0.0028969	0.0462935	3529.5	999.5	0.605919	0.363229
Abhd18	ENSMUSG00000037818	NM_026622	coding	chr3	40894276	40936307	NS	-0.553187	4.96856	3.95587	0.0467082	0.303056	774.5	27	0.195121	0.0038445
Bahcc1	ENSMUSG00000039741	NM_198423	coding	chr11	120232946	120292297	NS	-0.552605	4.83016	6.20486	0.01274	0.132525	1041	288.5	0.406664	0.197675
Rapgefl1	ENSMUSG00000038020	NM_001080925	coding	chr11	98836784	98853005	NS	-0.551227	2.28528	2.33075	0.126841	0.528774	12	0.5	0.0189203	0.0010643
Epb41	ENSMUSG00000028906	NM_183428	coding	chr4	131923428	132072097	NS	-0.548221	7.12002	7.92275	0.00488169	0.0670547	2865	335.5	0.425706	0.0887603
Ryr2	ENSMUSG00000021313	NM_023868	coding	chr13	11553102	12106945	NS	-0.547873	10.3706	6.53682	0.0105664	0.116803	31950	2979.5	0.556719	0.17303
Mettl15	ENSMUSG00000057234	NM_029790	coding	chr2	109092299	109278290	NS	-0.547791	4.12507	6.13349	0.0132645	0.136458	231	49.5	0.0384979	0.0127698
Add3	ENSMUSG00000025026	NM_013758	coding	chr19	53143996	53247399	DOWN	-0.547214	7.5509	10.1172	0.00146889	0.0276265	6306.5	1370.5	0.612312	0.367764
Ube3a	ENSMUSG00000025326	NM_011668	coding	chr7	59228751	59306727	NS	-0.546337	6.27652	3.57745	0.0585692	0.345586	4203	1058	0.478644	0.271788
Rasl10b	ENSMUSG00000020684	NM_001013386	coding	chr11	83410071	83421038	NS	-0.545307	5.69663	4.00097	0.0454741	0.299153	70.5	10.5	0.263589	0.0563304
Gja1	ENSMUSG00000050953	NM_010288	coding	chr10	56377299	56390419	NS	-0.545089	9.87201	5.14499	0.0233136	0.196756	1441	228.5	0.380063	0.281548
Tfdp2	ENSMUSG00000032411	NM_178667	coding	chr9	96196274	96323646	NS	-0.544102	5.95688	8.1266	0.00436204	0.061887	1186	319.5	0.297353	0.107237
Snhg14	ENSMUSG00000100826	NR_015479	non coding	chr7	59307923	59324149	NS	-0.543785	5.44414	4.43458	0.0352179	0.255553	0	0	0	0
Strip2	ENSMUSG00000039629	NM_001037740	coding	chr6	29917012	29959680	NS	-0.543566	8.54535	4.48648	0.034164	0.251453	1164	96.5	0.477947	0.0589056
Asph	ENSMUSG00000028207	NM_023066	coding	chr4	9449084	9669162	DOWN	-0.543502	8.20806	8.76686	0.00306752	0.0482839	3684.5	568.5	0.299669	0.0937744
Fn3k	ENSMUSG00000025175	NM_022014	coding	chr11	121434952	121450490	NS	-0.542783	4.43979	3.20718	0.0733157	0.39458	96	10	0.201201	0.0447718
Rragd	ENSMUSG00000028278	NM_027491	coding	chr4	32982997	33022180	NS	-0.542726	7.56617	4.95049	0.0260832	0.211287	918.5	112	0.486052	0.121078
Flrt1	ENSMUSG00000047787	NM_201411	coding	chr19	7092010	7105729	NS	-0.542571	2.14983	2.61898	0.105592	0.483622	118.5	24	0.426834	0.101828
Gpc3	ENSMUSG00000055653	NM_016697	coding	chrX	52272426	52613974	NS	-0.542439	7.5444	7.84123	0.00510678	0.0692388	1103	533	0.171964	0.0951981
Slc6a13	ENSMUSG00000030108	NM_144512	coding	chr6	121300295	121337718	NS	-0.542308	2.56464	2.91786	0.0876042	0.434642	6.5	4.5	0.00074655	0.0067321
Stard8	ENSMUSG00000031216	NM_199018	coding	chrX	99042580	99074728	NS	-0.542204	5.47179	6.66936	0.00980846	0.110515	372	108.5	0.197822	0.0832459
Psmb5	ENSMUSG00000022193	NM_011186	coding	chr14	54614119	54617995	NS	-0.54207	4.4587	3.81372	0.0508346	0.31883	107	17	0.650999	0.197746
Plcl1	ENSMUSG00000038349	NM_001114663	coding	chr1	55405945	55754285	NS	-0.541711	2.51289	2.34821	0.125427	0.525869	56.5	365	0.00750795	0.0556859
Pdgfrl	ENSMUSG00000031595	NM_026840	coding	chr8	40926232	40990770	NS	-0.541584	2.57087	1.15327	0.282866	0.747144	123	23	0.074039	0.0179175
A430035B10Rik	ENSMUSG00000087305	NR_040452	non coding	chr6	8507058	8509161	NS	-0.541556	1.18089	1.95348	0.162212	0.594467	24.5	15	0.0279396	0.0421752
Tmem177	ENSMUSG00000036975	NM_175106	coding	chr1	119907898	119913168	NS	-0.541216	4.24605	5.18108	0.0228342	0.194415	75	24	0.438428	0.221941
Ap3b1	ENSMUSG00000021686	NM_009680	coding	chr13	94358959	94566316	DOWN	-0.54045	6.11083	10.3227	0.00131403	0.0253723	1390	299.5	0.208128	0.0585364
Gm16386	ENSMUSG00000117333	NR_030709	non coding	chr17	22779857	22817747	NS	-0.539774	-0.126134	1.15407	0.2827	0.746975	150.5	18	0.175508	0.0265236
Rit1	ENSMUSG00000028057	NM_009069	coding	chr3	88716853	88731048	NS	-0.538961	5.88908	3.60721	0.0575297	0.342733	402	63	0.517309	0.148396
Lrrc17	ENSMUSG00000039883	NM_028977	coding	chr5	21543526	21575902	NS	-0.538356	3.1064	0.779514	0.37729	0.812995	0	53	0	0.0865486
Prox1	ENSMUSG00000010175	NM_008937	coding	chr1	190121776	190170680	NS	-0.538128	6.25576	4.7532	0.0292439	0.229294	1877.5	179	0.607574	0.142976
Palmd	ENSMUSG00000033377	NM_023245	coding	chr3	116918261	116968952	NS	-0.538125	5.22993	2.89385	0.0889183	0.438159	805	259	0.385995	0.206712
Ccnd3	ENSMUSG00000034165	NM_001081635	coding	chr17	47505050	47599688	NS	-0.53754	7.15213	8.57764	0.00340316	0.0516385	428.5	139	0.162477	0.0817722
Lingo1	ENSMUSG00000049556	NM_181074	coding	chr9	56618474	56685253	NS	-0.536082	1.99954	2.51012	0.113118	0.503291	0	0	0	0
Adamts8	ENSMUSG00000031994	NM_013906	coding	chr9	30942562	30962858	NS	-0.535497	5.64798	1.91436	0.16648	0.60258	35.5	10	0.0972649	0.0419467
Tet1	ENSMUSG00000047146	NM_001253857	coding	chr10	62804569	62880014	NS	-0.53451	5.98189	7.67259	0.00560658	0.0740198	2091	282	0.404886	0.103187
Mlycd	ENSMUSG00000074064	NM_019966	coding	chr8	119394891	119411088	NS	-0.534307	6.5799	4.24722	0.0393146	0.273858	450.5	46	0.509799	0.120678
Phka2	ENSMUSG00000031295	NM_001177879	coding	chrX	160502165	160591722	NS	-0.534211	5.40949	5.47068	0.0193381	0.174894	898.5	75.5	0.270031	0.0315107
Mib1	ENSMUSG00000024294	NM_144860	coding	chr18	10725624	10812217	NS	-0.533364	4.93584	5.63519	0.0176034	0.164906	3094	705	0.421139	0.201123
Pxmp4	ENSMUSG00000000876	NM_021534	coding	chr2	154587043	154603673	NS	-0.532562	4.42034	3.27805	0.0702124	0.385774	85.5	35	0.209543	0.119854
Clasp2	ENSMUSG00000033392	NM_001114347	coding	chr9	113741472	113919697	NS	-0.531812	6.39385	7.56206	0.00596098	0.0774084	2029.5	497.5	0.257825	0.0873266
Mr1	ENSMUSG00000026471	NM_008209	coding	chr1	155127877	155146780	NS	-0.531162	4.03881	4.18967	0.0406709	0.279797	115.5	23.5	0.250717	0.0626725
Fam49a	ENSMUSG00000020589	NM_029758	coding	chr12	12262138	12376361	NS	-0.530709	5.44143	6.55438	0.0104626	0.115843	1514.5	302.5	0.355374	0.111591
Phlpp1	ENSMUSG00000044340	NM_133821	coding	chr1	106171868	106394245	NS	-0.530045	5.53394	8.39189	0.00376898	0.0554447	9236.5	2186.5	0.527733	0.300324
Aldoc	ENSMUSG00000017390	NM_009657	coding	chr11	78324197	78326760	NS	-0.529578	4.94711	2.12834	0.144598	0.564612	1.5	1.5	0.0279394	0.012152
Zc3h6	ENSMUSG00000042851	NM_178404	coding	chr2	128967401	129018563	NS	-0.528374	3.23783	2.42978	0.119049	0.515046	261.5	31	0.0896172	0.00687035
Smyd1	ENSMUSG00000055027	NM_001160127	coding	chr6	71213939	71262281	NS	-0.528104	9.81012	3.91353	0.0478988	0.307921	3061.5	397.5	0.367343	0.126613
Agap1	ENSMUSG00000055013	NM_178119	coding	chr1	89454810	89895282	DOWN	-0.527558	5.74292	8.98486	0.00272226	0.0442253	4041	1209	0.312721	0.1379
Atrx	ENSMUSG00000031229	NM_009530	coding	chrX	105797614	105929372	NS	-0.527519	7.64468	6.47148	0.0109619	0.119562	2255	560.5	0.446331	0.181426
Nek6	ENSMUSG00000026749	NM_001159631	coding	chr2	38511875	38587490	NS	-0.527505	4.80877	3.12415	0.0771402	0.406482	693	409.5	0.342583	0.236102
Bves	ENSMUSG00000071317	NM_024285	coding	chr10	45335761	45369708	NS	-0.527432	7.87891	8.21266	0.0041599	0.0598292	1674	232	0.638512	0.245042
Paip2b	ENSMUSG00000045896	NM_146169	coding	chr6	83806058	83831741	NS	-0.527179	5.5091	6.85302	0.00884916	0.102703	355	82	0.35105	0.124084
Chd7	ENSMUSG00000041235	NM_001081417	coding	chr4	8690920	8866809	NS	-0.526512	5.33423	6.70373	0.00962116	0.10899	5437.5	1150	0.561663	0.263827
Aco2	ENSMUSG00000022477	NM_080633	coding	chr15	81872462	81915137	NS	-0.52568	11.2076	7.75266	0.00536335	0.0719198	3051	448.5	0.684343	0.31909
Tyk2	ENSMUSG00000032175	NM_001205312	coding	chr9	21104067	21131275	NS	-0.523428	5.08744	6.19475	0.012813	0.132933	56	9.5	0.0907416	0.0180122
Fzd3	ENSMUSG00000007989	NM_021458	coding	chr14	65192440	65262463	NS	-0.523398	4.50157	5.12195	0.023625	0.198272	416.5	62.5	0.216589	0.0384846
Fbxo8	ENSMUSG00000038206	NM_015791	coding	chr8	56551133	56593939	NS	-0.523238	5.42492	7.88001	0.00499843	0.0682746	815.5	157	0.275064	0.107748
Coq6	ENSMUSG00000021235	NM_172582	coding	chr12	84361967	84373796	DOWN	-0.522732	6.82474	8.78726	0.00303342	0.0478601	471	78	0.581796	0.225082
Tmem182	ENSMUSG00000079588	NM_001081198	coding	chr1	40805600	40855267	NS	-0.522028	6.05007	4.28418	0.0384685	0.271282	1360.5	95	0.54547	0.0862595
Smc4	ENSMUSG00000034349	NM_133786	coding	chr3	69004971	69034623	NS	-0.521495	7.64284	3.74328	0.0530202	0.326535	1565.5	471.5	0.462876	0.338286
Zim1	ENSMUSG00000002266	NM_011769	coding	chr7	6675442	6696432	NS	-0.521151	4.77512	1.87554	0.170842	0.610239	76.5	8.5	0.102593	0.0091534
Klhl26	ENSMUSG00000055707	NM_178771	coding	chr8	70450227	70476943	NS	-0.521146	4.27677	5.371	0.0204742	0.181328	334	111.5	0.430972	0.214056
Nudt4	ENSMUSG00000020029	NM_027722	coding	chr10	95547006	95564167	NS	-0.521145	8.2587	6.59706	0.0102147	0.113782	1135	286	0.71301	0.493961
Txlnb	ENSMUSG00000039891	NM_138628	coding	chr10	17796218	17845663	NS	-0.521137	7.70729	5.07188	0.024317	0.202113	784.5	7	0.320489	0
Prkab1	ENSMUSG00000029513	NM_031869	coding	chr5	116013589	116024428	NS	-0.520758	5.39534	7.68605	0.00556492	0.073817	152	24.5	0.367527	0.113201
Pigb	ENSMUSG00000079469	NM_018889	coding	chr9	73015695	73039699	NS	-0.520386	2.14866	2.28332	0.130772	0.538277	15	0	0.00893505	0
2610507I01Rik	ENSMUSG00000085882	NR_037964	non coding	chr11	59197792	59202431	NS	-0.520306	2.47569	0.244541	0.620945	0.919107	39	3	0.421764	0.0649019
Ptprk	ENSMUSG00000019889	NM_008983	coding	chr10	28074819	28597397	DOWN	-0.519835	7.12169	9.4664	0.0020927	0.0364175	12321.5	2304.5	0.449443	0.168084
Pigh	ENSMUSG00000021120	NM_029988	coding	chr12	79080669	79089670	NS	-0.519336	1.69294	1.23933	0.265599	0.725576	32.5	2.5	0.167445	0.0130729
Rdx	ENSMUSG00000032050	NM_001104616	coding	chr9	52047149	52088738	NS	-0.519268	7.66941	8.64223	0.0032846	0.0502525	1815.5	495.5	0.425813	0.219765
Pik3c3	ENSMUSG00000033628	NM_181414	coding	chr18	30272895	30348120	NS	-0.519095	4.4428	4.6657	0.0307709	0.237192	5.5	0	0	0
Dcaf4	ENSMUSG00000021222	NM_030246	coding	chr12	83520465	83541992	NS	-0.518965	4.87448	5.88194	0.0152969	0.149704	140	32.5	0.225355	0.0596131
Bbs1	ENSMUSG00000006464	NM_001033128	coding	chr19	4886881	4906627	NS	-0.518928	3.16815	3.33234	0.0679302	0.376919	3	0	0.00817675	0
Gypc	ENSMUSG00000090523	NM_001048207	coding	chr18	32528319	32560034	DOWN	-0.518923	6.14775	10.2534	0.00136432	0.0260946	773.5	199	0.565304	0.276953
Lmod2	ENSMUSG00000029683	NM_053098	coding	chr6	24597770	24605414	NS	-0.518913	7.71917	5.32058	0.021075	0.1848	852.5	105	0.68189	0.41781
Zswim5	ENSMUSG00000033948	NM_001029912	coding	chr4	116877401	116989105	NS	-0.518477	2.70213	2.65904	0.102963	0.478451	361.5	54	0.122608	0.0239076
Clip4	ENSMUSG00000024059	NM_001271483	coding	chr17	71781298	71864210	NS	-0.518271	7.12709	6.50219	0.0107742	0.118178	1387.5	155	0.348071	0.0611267
Arhgap32	ENSMUSG00000041444	NM_001195632	coding	chr9	32116135	32265511	NS	-0.517897	5.1085	5.20758	0.0224886	0.19254	1898.5	536.5	0.346863	0.134366
Slc25a27	ENSMUSG00000023912	NM_028711	coding	chr17	43641899	43667015	NS	-0.51775	3.42343	2.91816	0.0875877	0.434642	65	0	0.110804	0
Fam107b	ENSMUSG00000026655	NM_025626	coding	chr2	3713457	3782134	NS	-0.517719	4.41493	2.83947	0.0919747	0.446335	700.5	468	0.0650659	0.0755688
Strn	ENSMUSG00000024077	NM_011500	coding	chr17	78653963	78736560	NS	-0.517115	6.31975	4.80654	0.028352	0.224097	4775	957	0.599641	0.335274
Lsm11	ENSMUSG00000044847	NM_028185	coding	chr11	45928268	45944935	NS	-0.516879	4.41101	5.3704	0.0204813	0.181328	143	51.5	0.271105	0.150357
F2r	ENSMUSG00000048376	NM_010169	coding	chr13	95601788	95618433	NS	-0.516452	6.13225	2.62963	0.104886	0.481741	629	248.5	0.646838	0.499041
Ubc	ENSMUSG00000008348	NM_019639	coding	chr5	125385964	125390017	NS	-0.516147	6.58242	1.61994	0.203101	0.654203	711	140.5	0.540231	0.497287
Cyb5d1	ENSMUSG00000044795	NM_001045525	coding	chr11	69393611	69395346	NS	-0.515591	1.13148	1.83506	0.175531	0.617528	59	6	0.416239	0.0825466
Tax1bp3	ENSMUSG00000040158	NM_029564	coding	chr11	73177082	73182046	NS	-0.515475	1.6498	2.0315	0.154069	0.582523	174	57.5	0.491447	0.341776
C530008M17Rik	ENSMUSG00000036377	NM_001163793	coding	chr5	76840598	76873554	NS	-0.515457	6.00227	5.9717	0.0145372	0.144682	320	67	0.0360436	0.0125804
Irf2bpl	ENSMUSG00000034168	NM_145836	coding	chr12	86880702	86884814	NS	-0.514948	6.59767	5.31077	0.021194	0.185035	374.5	82.5	0.770376	0.522084
Mzb1	ENSMUSG00000024353	NM_027222	coding	chr18	35647264	35649367	NS	-0.514908	0.209949	0.999162	0.317513	0.776838	14	3	0.347454	0.101142
Slfn5os	ENSMUSG00000086327	NR_045932	non coding	chr11	82942340	82960681	NS	-0.514493	-0.282069	1.15046	0.283453	0.747485	0	10.5	0	0.0417371
Zfp382	ENSMUSG00000074220	NM_001081007	coding	chr7	30121947	30135032	NS	-0.512952	2.37095	1.97239	0.160194	0.592422	258	68.5	0.49066	0.179799
Sdk1	ENSMUSG00000039683	NM_177879	coding	chr5	141241533	142213791	NS	-0.512375	4.46602	5.34694	0.0207587	0.183011	2018	618	0.0704857	0.030208
Bcl2l13	ENSMUSG00000009112	NM_153516	coding	chr6	120836229	120892842	NS	-0.511804	6.86926	6.85669	0.008831	0.102574	1692.5	295.5	0.569211	0.203625
Scmh1	ENSMUSG00000000085	NM_001159630	coding	chr4	120405280	120530199	NS	-0.510864	6.4831	7.2937	0.00691967	0.086688	3255.5	617	0.388545	0.139009
Gm11627	ENSMUSG00000078640	NR_040286	non coding	chr11	102576398	102579119	NS	-0.510695	1.30367	0.88456	0.346956	0.796104	18.5	4.5	0.343832	0.0610313
Yes1	ENSMUSG00000014932	NM_001205133	coding	chr5	32611170	32687066	NS	-0.510335	4.83546	6.48915	0.0108535	0.118814	2155.5	574.5	0.365003	0.214846
Cd82	ENSMUSG00000027215	NM_001271432	coding	chr2	93419101	93462502	NS	-0.509942	3.34068	2.38341	0.12263	0.521291	35.5	29.5	0.052839	0.0379401
Sestd1	ENSMUSG00000042272	NM_175465	coding	chr2	77180339	77280592	NS	-0.509839	5.58359	5.8786	0.015326	0.149888	1769	317	0.418007	0.130071
Frmd5	ENSMUSG00000027238	NM_172673	coding	chr2	121545528	121807057	NS	-0.509657	6.55434	4.20021	0.0404191	0.278672	0	0	0	0
Acadvl	ENSMUSG00000018574	NM_017366	coding	chr11	70010182	70015428	NS	-0.509566	9.63033	5.57346	0.0182347	0.168666	159	20.5	0.543508	0.185026
Sp4	ENSMUSG00000025323	NM_001166385	coding	chr12	118234932	118301440	NS	-0.509426	4.58032	4.2798	0.038568	0.271493	822	176	0.312646	0.0985594
Erc1	ENSMUSG00000030172	NM_053204	coding	chr6	119570795	119848150	NS	-0.508468	6.34423	6.3973	0.0114294	0.123015	3230	594.5	0.297843	0.083471
Ppp1r12a	ENSMUSG00000019907	NM_027892	coding	chr10	108162399	108277575	NS	-0.508344	6.92506	7.39051	0.00655689	0.0831371	8187.5	1981.5	0.54753	0.329605
Myo1e	ENSMUSG00000032220	NM_181072	coding	chr9	70207349	70400067	NS	-0.508089	4.45682	3.64023	0.0563992	0.338811	1873.5	509	0.301213	0.123861
Pcdhgb6	ENSMUSG00000103088	NM_033578	coding	chr18	37742093	37841872	NS	-0.507978	2.39666	2.51889	0.11249	0.5013	2263	570.5	0.584014	0.23421
Wipf2	ENSMUSG00000038013	NM_197940	coding	chr11	98863597	98905578	NS	-0.5078	4.5863	6.07637	0.0137002	0.139184	753	171.5	0.435415	0.193222
Abhd4	ENSMUSG00000040997	NM_001205181	coding	chr14	54254128	54269169	NS	-0.507273	7.24315	7.27591	0.00698854	0.0874014	273	39.5	0.424741	0.127325
Cul3	ENSMUSG00000004364	NM_016716	coding	chr1	80266817	80340430	NS	-0.50662	7.1743	8.1903	0.00421151	0.0602759	5161	1449.5	0.568146	0.389939
Il2rg	ENSMUSG00000031304	NM_013563	coding	chrX	101264386	101268206	NS	-0.506609	1.2423	0.780164	0.377091	0.812995	0	4	0	0.0927024
Nbr1	ENSMUSG00000017119	NM_001252220	coding	chr11	101552106	101581951	NS	-0.506277	7.49936	6.44704	0.0111137	0.12068	396	79.5	0.247793	0.0608831
Atad3aos	ENSMUSG00000054514	NR_027972	non coding	chr4	155761191	155763560	NS	-0.506214	-0.137955	0.956567	0.328053	0.784015	19.5	12.5	0.104859	0.0726475
Prdm11	ENSMUSG00000075028	NM_001177536	coding	chr2	92974905	93046144	NS	-0.50568	2.38463	2.48261	0.115111	0.507039	821.5	181.5	0.345778	0.130054
Etfa	ENSMUSG00000032314	NM_145615	coding	chr9	55454435	55512243	NS	-0.505643	8.63216	6.71533	0.00955878	0.108535	1607.5	184.5	0.443537	0.094629
Myo5a	ENSMUSG00000034593	NM_010864	coding	chr9	75071205	75223687	NS	-0.505535	5.18958	4.69015	0.0303361	0.23518	1872	342	0.23077	0.0606227
Adk	ENSMUSG00000039197	NM_001243041	coding	chr14	21076151	21448569	NS	-0.505284	6.95667	8.09061	0.00444951	0.0626117	6747.5	1360.5	0.412583	0.140749
Mpzl1	ENSMUSG00000026566	NM_001083897	coding	chr1	165592180	165634541	NS	-0.505268	5.40231	4.59686	0.0320305	0.242849	607	373	0.403993	0.348578
Rmnd5a	ENSMUSG00000002222	NM_024288	coding	chr6	71388633	71440637	NS	-0.504273	6.82915	5.26575	0.021749	0.188235	1149	280	0.50025	0.201985
Pdlim4	ENSMUSG00000020388	NM_019417	coding	chr11	54054927	54069017	NS	-0.504194	4.08341	2.02366	0.154866	0.583585	19.5	8.5	0.065202	0.04277
Nipsnap2	ENSMUSG00000029432	NM_008095	coding	chr5	129725074	129758325	NS	-0.504087	9.36043	8.58274	0.00339364	0.0515903	1153	175.5	0.4415	0.171141
Pacsin2	ENSMUSG00000016664	NM_001159509	coding	chr15	83375606	83464606	NS	-0.50365	6.99539	7.88316	0.00498971	0.068219	3875.5	939.5	0.634601	0.355096
Cog5	ENSMUSG00000035933	NM_001163126	coding	chr12	31654868	31937630	NS	-0.503613	5.27657	4.17633	0.0409924	0.281027	3587	604	0.26624	0.0780994
Slc38a9	ENSMUSG00000047789	NM_178746	coding	chr13	112660765	112738752	NS	-0.503482	4.48498	4.41454	0.0356338	0.257384	264	15.5	0.0823794	0.00864755
Igip	ENSMUSG00000110185	NM_001267796	coding	chr18	36300100	36301478	NS	-0.503397	2.26581	2.13939	0.143559	0.562204	101.5	24.5	0.613068	0.240929
Rwdd3	ENSMUSG00000028133	NM_025637	coding	chr3	121155401	121171695	NS	-0.503007	1.7916	1.74585	0.186399	0.633009	10.5	5	0.0360167	0.0301264
Zfp536	ENSMUSG00000043456	NM_172385	coding	chr7	37479108	37769752	NS	-0.502531	2.83914	1.407	0.235555	0.690567	1771.5	151	0.152126	0.0185802
Zfp935	ENSMUSG00000055228	NM_178875	coding	chr13	62453015	62466812	NS	-0.502205	2.87113	2.30148	0.129251	0.53502	152.5	0	0.0304684	0
Sesn3	ENSMUSG00000032009	NM_030261	coding	chr9	14276300	14326134	NS	-0.501733	3.82353	4.32924	0.0374631	0.266659	727.5	237.5	0.279047	0.134988
Rd3l	ENSMUSG00000091402	NM_001127685	coding	chr12	111979322	111980751	NS	-0.501673	2.65313	1.47589	0.224418	0.679288	24.5	0	0.451744	0
Map2k6	ENSMUSG00000020623	NM_011943	coding	chr11	110399121	110513637	NS	-0.501489	4.73061	5.77136	0.0162894	0.155678	1176.5	300.5	0.317912	0.114861
Klhl3	ENSMUSG00000014164	NM_001195075	coding	chr13	58004956	58102428	NS	-0.501235	3.08958	3.08537	0.0789995	0.413458	665.5	118.5	0.208199	0.0507035
Btbd9	ENSMUSG00000062202	NM_172618	coding	chr17	30215523	30576287	NS	-0.500447	4.88825	7.20882	0.00725462	0.0895835	2577.5	676.5	0.287803	0.103878
Cep170	ENSMUSG00000057335	NM_001099637	coding	chr1	176733652	176807124	NS	-0.500054	5.62955	5.90772	0.0150747	0.148022	1511	567.5	0.279961	0.170136
Ppip5k2	ENSMUSG00000040648	NM_173760	coding	chr1	97706045	97770092	NS	-0.49846	8.29095	2.08996	0.14827	0.571942	2801.5	350.5	0.518846	0.13969
Zfp729b	ENSMUSG00000058093	NM_001163246	coding	chr13	67589438	67609707	NS	-0.498415	2.99063	2.41917	0.119858	0.51685	152.5	33	0.205388	0.0654202
Pnpo	ENSMUSG00000018659	NM_134021	coding	chr11	96937815	96944019	NS	-0.498258	4.33955	3.76746	0.0522591	0.324092	22.5	3	0.142405	0.0355404
Ube2q2	ENSMUSG00000032307	NM_180600	coding	chr9	55149368	55207529	NS	-0.498052	4.65128	6.09286	0.0135729	0.138446	714	166.5	0.328004	0.100322
Intu	ENSMUSG00000060798	NM_175515	coding	chr3	40653701	40704740	NS	-0.497995	4.09094	4.33291	0.0373824	0.266547	400	115.5	0.0784805	0.0313478
Rtkn	ENSMUSG00000034930	NM_009106	coding	chr6	83137083	83152579	NS	-0.497678	4.44725	4.97174	0.0257647	0.210222	116	42	0.254806	0.120144
Rhoq	ENSMUSG00000024143	NM_145491	coding	chr17	86963110	87000069	NS	-0.497508	7.70617	6.19773	0.0127914	0.132803	1443	277	0.691805	0.31202
Garem1	ENSMUSG00000042680	NM_001033445	coding	chr18	21127341	21300139	NS	-0.497492	5.42793	4.68271	0.0304677	0.235739	8536	1131	0.630879	0.247855
Plekhg3	ENSMUSG00000052609	NM_153804	coding	chr12	76533559	76579039	NS	-0.497149	4.91904	4.10952	0.0426426	0.288437	722.5	357.5	0.414019	0.284639
Proser3	ENSMUSG00000036864	NM_183321	coding	chr7	30539133	30552272	NS	-0.496711	4.05	2.92325	0.0873117	0.433998	40.5	3	0.0764468	0.0127981
Tmem50b	ENSMUSG00000022964	NM_030018	coding	chr16	91574507	91597680	NS	-0.496702	6.04879	6.67677	0.00976775	0.110235	307	40	0.426839	0.0845353
Tceanc2	ENSMUSG00000028619	NM_025617	coding	chr4	107134161	107178366	NS	-0.496687	3.87877	4.43959	0.0351147	0.255143	89.5	3	0.0805679	0.00776215
Inafm2	ENSMUSG00000074918	NR_030716	non coding	chr2	118745761	118748807	NS	-0.496651	5.82724	5.28958	0.0214534	0.186668	163	25.5	0.707992	0.359974
Zmynd8	ENSMUSG00000039671	NM_027230	coding	chr2	165784151	165884751	NS	-0.496573	6.04107	7.4676	0.00628194	0.0804311	2422	462	0.497341	0.176699
Gxylt2	ENSMUSG00000030074	NM_198612	coding	chr6	100704733	100805081	NS	-0.496087	1.03045	0.532338	0.465626	0.858628	0	33.5	0	0.0242512
Nfkb1	ENSMUSG00000028163	NM_008689	coding	chr3	135584654	135691547	NS	-0.495852	5.89453	9.51374	0.00203939	0.0356589	2310.5	538	0.381274	0.157466
Ddr1	ENSMUSG00000003534	NM_001198831	coding	chr17	35681566	35702044	NS	-0.49585	8.18209	7.6815	0.00557898	0.0738661	567.5	98.5	0.4964	0.140252
Spg20	ENSMUSG00000036580	NM_001144987	coding	chr3	55112165	55137332	NS	-0.495787	5.40562	7.60318	0.00582654	0.0761135	423.5	113	0.400297	0.182749
Ldlrad4	ENSMUSG00000024544	NM_172631	coding	chr18	67933256	68255549	NS	-0.495387	3.64645	3.66622	0.055526	0.335351	2461.5	1641.5	0.297139	0.218158
Pkp4	ENSMUSG00000026991	NM_026361	coding	chr2	59160849	59355205	NS	-0.495164	8.07618	5.32405	0.0210331	0.18456	7876	1596.5	0.560262	0.27938
Prkn	ENSMUSG00000023826	NM_016694	coding	chr17	10840383	12063360	NS	-0.495042	2.12173	2.48371	0.115031	0.507039	0	0	0	0
Tcf4	ENSMUSG00000053477	NM_001083967	coding	chr18	69345720	69687967	NS	-0.494137	6.16051	5.45759	0.0194835	0.175566	4694	3611.5	0.411782	0.381458
Bmpr1a	ENSMUSG00000021796	NM_009758	coding	chr14	34411067	34502546	NS	-0.494084	7.78526	7.17325	0.00739988	0.0909181	7968	1572	0.62988	0.384238
Eif5a2	ENSMUSG00000050192	NM_177586	coding	chr3	28781310	28798846	NS	-0.492886	3.76977	3.04799	0.0808373	0.420113	53.5	20.5	0.1515	0.0727621
Col4a3bp	ENSMUSG00000021669	NM_023420	coding	chr13	96542734	96640167	NS	-0.492711	5.91177	5.48955	0.0191305	0.173835	1994.5	607.5	0.362368	0.205059
Sh3bp1	ENSMUSG00000022436	NM_009164	coding	chr15	78899785	78912052	NS	-0.491869	3.77735	2.82955	0.0925441	0.447617	47.5	16.5	0.14698	0.0671196
Heg1	ENSMUSG00000075254	NM_175256	coding	chr16	33684465	33768195	NS	-0.491772	6.01865	5.81198	0.0159173	0.15413	1992	614	0.482994	0.259194
Alas1	ENSMUSG00000032786	NM_020559	coding	chr9	106233454	106247954	NS	-0.49121	7.61118	6.16414	0.0130366	0.134775	182.5	44	0.286382	0.0983883
Epha3	ENSMUSG00000052504	NM_010140	coding	chr16	63545217	63864157	NS	-0.491124	3.13744	2.09216	0.148057	0.571942	495.5	189.5	0.0410863	0.0292974
Elmod2	ENSMUSG00000035151	NM_001170691	coding	chr8	83312631	83332486	NS	-0.490452	4.43631	3.73396	0.053317	0.327114	23.5	0	0.026895	0
Cdk18	ENSMUSG00000026437	NM_008795	coding	chr1	132113546	132139685	NS	-0.490058	3.54129	3.26118	0.0709381	0.388597	101.5	20	0.157243	0.0463786
Dclre1c	ENSMUSG00000026648	NM_175683	coding	chr2	3424130	3461116	NS	-0.489967	2.46441	1.93233	0.164504	0.598976	9	0	0.013	0
Nudt12	ENSMUSG00000024228	NM_026497	coding	chr17	59001400	59013322	NS	-0.489916	3.10528	1.87738	0.170633	0.610086	0.5	0	0	0
Slc38a4	ENSMUSG00000022464	NM_027052	coding	chr15	96994822	97055956	NS	-0.489689	8.01143	8.57248	0.00341282	0.0517212	1657	322.5	0.551925	0.215524
Oxr1	ENSMUSG00000022307	NM_001130166	coding	chr15	41447481	41861047	NS	-0.489335	6.70742	6.23283	0.0125403	0.131016	1822	448	0.0862761	0.0466128
Hils1	ENSMUSG00000038994	NM_018792	coding	chr11	94967660	94968456	NS	-0.489037	-0.130574	0.67392	0.411688	0.831854	2.5	0	0.178819	0
Pdpr	ENSMUSG00000033624	NM_198308	coding	chr8	111094744	111135144	NS	-0.488618	5.06468	3.36215	0.066711	0.373388	571	54.5	0.346837	0.0407704
Mef2a	ENSMUSG00000030557	NM_001033713	coding	chr7	67233826	67372858	NS	-0.487882	7.66865	4.91258	0.0266618	0.214688	11148	2391.5	0.576064	0.373847
Adarb1	ENSMUSG00000020262	NM_001024837	coding	chr10	77290726	77418273	NS	-0.487784	5.02032	4.60267	0.0319221	0.242516	1136.5	525.5	0.321851	0.191563
Filip1l	ENSMUSG00000043336	NM_001040397	coding	chr16	57353276	57572804	NS	-0.487067	5.61229	3.25775	0.0710865	0.388855	2850.5	764	0.377078	0.145427
Dtwd2	ENSMUSG00000024505	NM_026854	coding	chr18	49696144	49755601	NS	-0.48691	1.83879	1.80325	0.17932	0.622588	427	107.5	0.25214	0.0929075
Ddr2	ENSMUSG00000026674	NM_022563	coding	chr1	169972306	170088944	NS	-0.486431	3.96672	0.814152	0.366896	0.808648	0	167	0	0.0630669
Lrrc32	ENSMUSG00000090958	NM_001113379	coding	chr7	98494221	98501830	NS	-0.486315	2.81447	1.27433	0.258957	0.717627	0	20	0	0.0684937
Eno3	ENSMUSG00000060600	NM_001136062	coding	chr11	70657175	70662513	NS	-0.486194	10.3751	6.33671	0.0118264	0.126177	263.5	30	0.704913	0.255553
Zbtb9	ENSMUSG00000079605	NM_001005916	coding	chr17	26973178	26976203	NS	-0.48617	3.48016	2.75634	0.0968695	0.460044	132.5	36.5	0.119881	0.0418773
Tcf20	ENSMUSG00000041852	NM_001114140	coding	chr15	82808625	82912134	NS	-0.486085	5.47143	6.66034	0.00985819	0.110735	2381	586.5	0.322879	0.11985
Eml1	ENSMUSG00000058070	NM_001043335	coding	chr12	108422815	108539564	NS	-0.486063	6.71117	6.32553	0.0119012	0.126698	2085.5	398.5	0.389101	0.114416
Celsr1	ENSMUSG00000016028	NM_009886	coding	chr15	85898757	86033777	NS	-0.485961	6.10881	3.65173	0.0560111	0.33717	1053.5	182.5	0.303364	0.0702532
Gpc6	ENSMUSG00000058571	NM_001079844	coding	chr14	116925314	117979529	NS	-0.485931	4.80687	0.870233	0.350891	0.799375	0	1319	0	0.0609115
N4bp2	ENSMUSG00000037795	NM_001024917	coding	chr5	65763520	65826784	NS	-0.485377	5.2078	4.67409	0.0306209	0.236425	496.5	106.5	0.191851	0.0429056
Fgl2	ENSMUSG00000039899	NM_008013	coding	chr5	21372672	21378386	NS	-0.484944	7.17794	3.04171	0.0811502	0.420913	352	51	0.634397	0.334816
Clic4	ENSMUSG00000037242	NM_013885	coding	chr4	135213969	135272760	NS	-0.484269	9.09918	8.73922	0.00311437	0.0487597	4872.5	1064.5	0.704551	0.500332
Pcdhgb5	ENSMUSG00000103749	NM_033577	coding	chr18	37731153	37841870	NS	-0.483895	2.49318	2.2476	0.133822	0.542762	2434	605.5	0.570103	0.222708
Thap2	ENSMUSG00000020137	NM_025780	coding	chr10	115369965	115384435	NS	-0.483805	3.51553	2.05351	0.151856	0.578172	486	116	0.55692	0.270325
Acadm	ENSMUSG00000062908	NM_007382	coding	chr3	153922352	153944643	NS	-0.483666	9.08915	4.03976	0.0444401	0.2962	679	46	0.520941	0.076854
Lama2	ENSMUSG00000019899	NM_008481	coding	chr10	26981284	27616942	NS	-0.48344	7.77743	6.72023	0.00953252	0.108321	1968	403	0.056276	0.0172684
Erich1	ENSMUSG00000051978	NM_001034862	coding	chr8	14027564	14090327	NS	-0.483259	2.45188	2.46937	0.116084	0.508737	74.5	24	0.0639534	0.0209672
2900026A02Rik	ENSMUSG00000051339	NM_172884	coding	chr5	113086322	113163313	NS	-0.483114	6.31199	6.47863	0.0109179	0.119222	1432.5	446.5	0.241784	0.153884
Dnajb1	ENSMUSG00000005483	NM_018808	coding	chr8	83608174	83611903	NS	-0.482761	6.38184	1.39115	0.238211	0.694853	201.5	47	0.706232	0.314167
Nmnat1	ENSMUSG00000028992	NM_133435	coding	chr4	149468786	149485142	NS	-0.48272	3.74234	3.64248	0.056323	0.33863	191	30.5	0.339516	0.081958
Nfia	ENSMUSG00000028565	NM_001122952	coding	chr4	97581942	98118876	NS	-0.482261	6.68268	7.67699	0.00559294	0.0739842	15572	4670.5	0.577696	0.397741
Tgfbr3	ENSMUSG00000029287	NM_011578	coding	chr5	107106569	107289595	NS	-0.482203	5.54387	3.89387	0.0484627	0.309093	4142.5	911	0.514037	0.212745
Tbx20	ENSMUSG00000031965	NM_194263	coding	chr9	24720811	24774303	NS	-0.481667	9.74832	6.76147	0.00931469	0.106435	4333.5	785.5	0.608162	0.366992
Btbd7	ENSMUSG00000041702	NM_172806	coding	chr12	102784647	102878406	NS	-0.481422	5.17564	4.51382	0.033622	0.248765	2604	743	0.478428	0.234686
Meak7	ENSMUSG00000034105	NM_028883	coding	chr8	119760586	119778416	NS	-0.481179	4.42466	3.65243	0.0559876	0.337167	67	4	0.150455	0.0111226
Suclg2	ENSMUSG00000061838	NM_011507	coding	chr6	95474133	95718837	NS	-0.480276	6.41779	7.36775	0.00664041	0.0839783	1405	339	0.194183	0.0625264
Idh3b	ENSMUSG00000027406	NM_130884	coding	chr2	130279308	130284451	NS	-0.480053	9.29926	7.34455	0.00672664	0.0847764	207	29.5	0.623306	0.26255
Vps39	ENSMUSG00000027291	NM_147153	coding	chr2	120316460	120353133	NS	-0.480011	5.53764	6.66785	0.00981674	0.110523	171	6.5	0.150748	0.00129505
Trim12c	ENSMUSG00000057143	NM_001146007	coding	chr7	104338753	104353358	NS	-0.479926	2.71809	1.04167	0.307433	0.768713	20.5	4.5	0.0236155	0.00297765
Fbxo45	ENSMUSG00000035764	NM_173439	coding	chr16	32230111	32247025	NS	-0.479649	5.03306	5.983	0.0144444	0.144149	827	175	0.624304	0.323899
Eif4e3	ENSMUSG00000093661	NM_025829	coding	chr6	99625136	99666771	NS	-0.47964	5.04291	5.06508	0.0244126	0.202678	369.5	85	0.279955	0.0868701
Myl3	ENSMUSG00000059741	NM_010859	coding	chr9	110763680	110769794	NS	-0.479602	12.4119	5.0454	0.0246914	0.204272	504	71.5	0.368119	0.112875
BC052040	ENSMUSG00000040282	NM_001145898	coding	chr2	115581715	115778768	NS	-0.479227	3.94417	3.73446	0.0533007	0.327114	1303.5	484	0.15881	0.10638
Nav1	ENSMUSG00000009418	NM_173437	coding	chr1	135434579	135585355	NS	-0.478977	6.45374	3.22104	0.0726975	0.392952	1623	877	0.223289	0.175886
Stat1	ENSMUSG00000026104	NM_001205313	coding	chr1	52119621	52161865	NS	-0.478929	4.82082	4.43347	0.0352409	0.255553	38	0	0.033694	0
Calcoco1	ENSMUSG00000023055	NM_026192	coding	chr15	102706776	102722178	NS	-0.478168	7.59334	4.0449	0.044305	0.295754	108.5	8	0.181794	0.0264576
Nipbl	ENSMUSG00000022141	NM_027707	coding	chr15	8291224	8444463	NS	-0.478074	6.59486	7.39517	0.00653994	0.0830657	5852.5	1413.5	0.398458	0.203913
Zc3h7b	ENSMUSG00000022390	NM_001081016	coding	chr15	81744847	81796269	NS	-0.477681	7.297	7.92633	0.00487206	0.0669851	748	141	0.382021	0.105177
Naif1	ENSMUSG00000039164	NM_194335	coding	chr2	32450456	32455476	NS	-0.477022	1.99513	1.84771	0.17405	0.614665	119	29	0.494843	0.210251
Nhlrc3	ENSMUSG00000042997	NM_172501	coding	chr3	53451995	53463258	NS	-0.476655	2.17464	2.15686	0.141935	0.558682	218	28	0.39644	0.0780678
Nr2c1	ENSMUSG00000005897	NM_011629	coding	chr10	94147930	94197214	NS	-0.476126	4.15587	4.00341	0.0454082	0.299119	476	62	0.215557	0.0430381
Usb1	ENSMUSG00000031792	NM_133954	coding	chr8	95332283	95347513	NS	-0.476116	4.72602	5.37517	0.0204254	0.181161	202.5	35	0.421407	0.113834
BC025920	ENSMUSG00000074862	NR_030677	non coding	chr10	81606307	81609836	NS	-0.476052	2.12888	1.26811	0.260121	0.719589	3.5	0	0.0130594	0
Acsl1	ENSMUSG00000018796	NM_007981	coding	chr8	46471041	46536050	NS	-0.476048	9.41595	3.1554	0.075676	0.401943	2293	229	0.574298	0.133101
Ctnna3	ENSMUSG00000060843	NM_001164376	coding	chr10	63457510	65003667	NS	-0.475774	6.2287	7.31714	0.00683	0.0856377	15418.5	1386.5	0.255734	0.0352301
Fhl1	ENSMUSG00000023092	NM_001077361	coding	chrX	56731956	56793346	NS	-0.474302	8.20605	4.02878	0.0447303	0.296928	1126.5	340.5	0.582951	0.272003
Cntrl	ENSMUSG00000057110	NM_012018	coding	chr2	35109491	35178822	NS	-0.473273	5.66039	6.42678	0.0112412	0.121542	454	45	0.234267	0.0251331
Thada	ENSMUSG00000024251	NM_183021	coding	chr17	84190055	84466208	NS	-0.473233	4.40601	5.43538	0.0197328	0.177161	230.5	55.5	0.043092	0.0127512
Trak1	ENSMUSG00000032536	NM_175114	coding	chr9	121366957	121474918	NS	-0.473097	8.07409	6.14754	0.0131595	0.135474	7132.5	1315	0.594348	0.272079
Csdc2	ENSMUSG00000042109	NM_145473	coding	chr15	81936758	81950941	NS	-0.472574	3.83009	1.75133	0.18571	0.631975	15.5	0	0.0611297	0
Ank	ENSMUSG00000022265	NM_020332	coding	chr15	27466676	27594907	NS	-0.471963	6.50124	6.32047	0.0119352	0.126968	3712	491	0.57569	0.174655
Usp25	ENSMUSG00000022867	NM_013918	coding	chr16	77014068	77116780	NS	-0.471857	6.65222	5.98036	0.014466	0.14418	2550	488.5	0.404851	0.127116
Zfp971	ENSMUSG00000074519	NM_001177399	coding	chr2	178023283	178035859	NS	-0.471546	2.98816	1.89836	0.168262	0.606338	314.5	66.5	0.600522	0.225068
Nsun4	ENSMUSG00000028706	NM_028142	coding	chr4	116031769	116053876	NS	-0.47132	5.54543	6.80096	0.00911087	0.104664	65.5	7	0.128262	0.0174234
Cd93	ENSMUSG00000027435	NM_010740	coding	chr2	148436650	148443535	NS	-0.471143	5.29855	0.655743	0.418067	0.835024	3	44	0.018342	0.298238
Prkaa2	ENSMUSG00000028518	NM_178143	coding	chr4	105029649	105109898	NS	-0.471088	8.47154	4.81336	0.0282399	0.223432	6250.5	792.5	0.596436	0.308266
Map3k20	ENSMUSG00000004085	NM_023057	coding	chr2	72285636	72442610	NS	-0.470819	8.03343	6.23118	0.012552	0.131016	4894.5	790.5	0.455454	0.193797
C2cd2	ENSMUSG00000045975	NM_174847	coding	chr16	97855208	97922633	NS	-0.470583	4.02092	2.63502	0.104531	0.480792	464	245.5	0.138527	0.0958377
Hibadh	ENSMUSG00000029776	NM_145567	coding	chr6	52546229	52640300	NS	-0.46974	7.50474	6.0541	0.0138741	0.140077	1797.5	379.5	0.454446	0.16607
Slc29a3	ENSMUSG00000020100	NM_023596	coding	chr10	60712071	60752782	NS	-0.469345	2.69882	2.45363	0.117253	0.511023	59	29.5	0.0734226	0.0379024
Vwa8	ENSMUSG00000058997	NM_027906	coding	chr14	78849177	79202310	NS	-0.469128	7.44664	5.01337	0.0251522	0.206945	2027	117.5	0.121173	0.0101964
Hnrnph3	ENSMUSG00000020069	NM_001079824	coding	chr10	63014663	63023849	NS	-0.46891	3.44399	2.86595	0.0904725	0.442781	790.5	173.5	0.588392	0.380207
Lzic	ENSMUSG00000028990	NM_026963	coding	chr4	149485332	149496667	NS	-0.468742	4.99734	6.50146	0.0107786	0.118178	176.5	16.5	0.403803	0.0551136
Rapgef6	ENSMUSG00000037533	NM_001252494	coding	chr11	54522844	54699286	NS	-0.468364	5.88408	6.83247	0.00895153	0.103423	3150	551.5	0.308443	0.103489
Golph3	ENSMUSG00000022200	NM_025673	coding	chr15	12321495	12351267	NS	-0.467483	6.47729	6.47787	0.0109226	0.119222	2157	662.5	0.656227	0.527304
Zranb3	ENSMUSG00000036086	NM_027678	coding	chr1	127954185	128102408	NS	-0.467119	3.92159	3.39223	0.0655044	0.369454	124.5	35	0.0324625	0.0126592
Elmod3	ENSMUSG00000056698	NM_144917	coding	chr6	72565921	72598413	NS	-0.466978	4.55682	2.74986	0.0972629	0.460988	72	0	0.109442	0
Acad11	ENSMUSG00000090150	NM_175324	coding	chr9	104063702	104127646	NS	-0.466295	5.53009	2.92591	0.0871679	0.433623	28	0	0	0
Gpr161	ENSMUSG00000040836	NM_001081126	coding	chr1	165295765	165321851	NS	-0.465996	1.23031	1.41166	0.23478	0.689313	2.5	15.5	0	0.0308331
Coq3	ENSMUSG00000028247	NM_172687	coding	chr4	21879674	21912126	NS	-0.465856	5.70508	3.55626	0.0593212	0.348097	310.5	52	0.262865	0.0697446
Pcdhgc3	ENSMUSG00000102918	NM_033581	coding	chr18	37806409	37841872	NS	-0.465812	5.91538	4.94123	0.0262233	0.212188	973	286.5	0.608927	0.299015
Slc25a34	ENSMUSG00000040740	NM_001013780	coding	chr4	141618824	141623834	NS	-0.465748	5.25121	1.0609	0.303009	0.764222	50.5	5.5	0.366246	0.0659266
Usp13	ENSMUSG00000056900	NM_001013024	coding	chr3	32817625	32935257	NS	-0.465536	7.72866	6.4091	0.0113537	0.12229	3060.5	346.5	0.521688	0.12769
Ptprf	ENSMUSG00000033295	NM_011213	coding	chr4	118208212	118291397	NS	-0.465236	6.93356	6.99196	0.00818767	0.0974685	359	138.5	0.19409	0.0941966
Slc25a40	ENSMUSG00000054099	NM_178766	coding	chr5	8422849	8454793	NS	-0.465091	3.84082	3.56977	0.0588406	0.346802	281	38	0.218637	0.0365593
Anks1	ENSMUSG00000024219	NM_181413	coding	chr17	27909339	28062636	NS	-0.464745	5.51942	6.90197	0.00861006	0.100325	2488	583.5	0.467521	0.182869
Med14	ENSMUSG00000064127	NM_001048208	coding	chrX	12675370	12761973	NS	-0.464506	6.83374	6.35982	0.0116733	0.124907	1080	164	0.364028	0.0741767
Kcnj11	ENSMUSG00000096146	NM_001204411	coding	chr7	46097122	46100764	NS	-0.464392	7.02828	5.15014	0.0232444	0.196732	268.5	24.5	0.714621	0.17293
Wasf1	ENSMUSG00000019831	NM_031877	coding	chr10	40883533	40938569	NS	-0.463799	3.45982	2.71467	0.0994293	0.46721	539.5	168	0.306692	0.144039
Mfap4	ENSMUSG00000042436	NM_029568	coding	chr11	61485443	61488704	NS	-0.463526	4.93028	1.09553	0.295248	0.758122	6	5.5	0.128674	0.0489913
Neo1	ENSMUSG00000032340	NM_008684	coding	chr9	58874679	59036441	NS	-0.46307	7.54362	6.91146	0.00856452	0.0999784	4701.5	693	0.398933	0.126311
Cdo1	ENSMUSG00000033022	NM_033037	coding	chr18	46713204	46728342	NS	-0.462098	2.23425	1.06694	0.301637	0.763854	0	1.5	0	0.00509765
Wwtr1	ENSMUSG00000027803	NM_001168281	coding	chr3	57455643	57575910	NS	-0.461735	6.62548	5.39808	0.0201589	0.179558	3278.5	1444.5	0.562887	0.388265
Armc7	ENSMUSG00000057219	NM_177778	coding	chr11	115475676	115490466	NS	-0.461548	1.53961	1.54073	0.214509	0.668	81	34	0.227417	0.136376
Nrp2	ENSMUSG00000025969	NM_001077403	coding	chr1	62703316	62818692	NS	-0.461289	3.65112	0.945569	0.33085	0.78613	0	163	0	0.08309
Yipf2	ENSMUSG00000032182	NM_001205158	coding	chr9	21588681	21592831	NS	-0.460625	2.69785	2.06502	0.150713	0.576254	8.5	2	0.095732	0.0189294
Ltbp2	ENSMUSG00000002020	NM_013589	coding	chr12	84783211	84876495	NS	-0.460617	3.92376	0.784801	0.375677	0.812214	0	0	0	0
LTO1	ENSMUSG00000031072	NM_028184	coding	chr7	144915193	144921137	NS	-0.460551	3.7605	3.56689	0.0589427	0.346994	64	28.5	0.153837	0.0924285
Snap29	ENSMUSG00000022765	NM_023348	coding	chr16	17405999	17430826	NS	-0.460539	4.98297	6.03648	0.0140132	0.140804	181	69	0.254086	0.119837
Snx13	ENSMUSG00000020590	NM_001014973	coding	chr12	35047188	35147477	NS	-0.460242	6.22452	4.96167	0.0259152	0.210624	2406	509.5	0.334651	0.101507
Mtus1	ENSMUSG00000045636	NM_001005863	coding	chr8	40990911	41133726	NS	-0.460127	8.41078	5.00624	0.0252562	0.207335	6358.5	1089	0.658666	0.264815
Zfp874b	ENSMUSG00000059839	NM_001076791	coding	chr13	67471512	67484253	NS	-0.459077	3.08551	1.14332	0.284952	0.748604	123.5	3	0.309783	0.0132199
Epb41l5	ENSMUSG00000026383	NM_145506	coding	chr1	119545032	119649000	NS	-0.459076	4.21812	3.56229	0.0591061	0.347433	408.5	30.5	0.11149	0.0082096
Rph3al	ENSMUSG00000020847	NM_029548	coding	chr11	75832157	75911026	NS	-0.458886	3.57411	1.53871	0.21481	0.668489	389	64	0.14735	0.0274734
Pias1	ENSMUSG00000032405	NM_019663	coding	chr9	62880076	62980879	NS	-0.458841	4.92524	5.55911	0.0183848	0.169732	3604.5	875.5	0.482274	0.255721
Rybp	ENSMUSG00000072872	NM_019743	coding	chr6	100228564	100287358	NS	-0.458809	3.28968	2.72953	0.0985083	0.464967	3600	1000	0.677899	0.465437
Gramd4	ENSMUSG00000035900	NM_001205353	coding	chr15	86058726	86137636	NS	-0.458742	6.25789	3.66527	0.0555578	0.335404	2202	406	0.605617	0.235051
Tmem200b	ENSMUSG00000070720	NM_001201367	coding	chr4	131921770	131923140	NS	-0.458098	1.30004	0.978134	0.32266	0.78032	13.5	3.5	0.265327	0.103555
Nnt	ENSMUSG00000116207	NM_008710	coding	chr13	119334316	119409011	NS	-0.457724	9.52091	6.9678	0.00829894	0.0981375	1344.5	64	0.40905	0.0228736
Sytl2	ENSMUSG00000030616	NM_001040085	coding	chr7	90348698	90410439	NS	-0.457436	5.1465	1.86103	0.172507	0.613272	58.5	71	0.0121695	0.0314931
Pitpnm1	ENSMUSG00000024851	NM_001136078	coding	chr19	4100116	4113965	NS	-0.457148	6.00478	5.98023	0.0144672	0.14418	20	0	0.044602	0
A230056P14Rik	ENSMUSG00000087178	NR_015495	non coding	chr7	55962530	55980096	NS	-0.457109	0.789029	1.10261	0.293695	0.756733	12	0	0.012106	0
Klhl13	ENSMUSG00000036782	NM_026167	coding	chrX	23219270	23365053	NS	-0.456645	6.3446	5.42429	0.0198586	0.177854	843	298.5	0.251999	0.10791
Trmt2b	ENSMUSG00000067369	NM_001167994	coding	chrX	134222954	134276984	NS	-0.455799	6.91028	5.04465	0.024702	0.204272	413	16	0.299253	0.0167076
L3hypdh	ENSMUSG00000019718	NM_026038	coding	chr12	72073427	72085313	NS	-0.454904	4.63952	4.13231	0.0420718	0.285876	135	30.5	0.381619	0.146187
Lrp1	ENSMUSG00000040249	NM_008512	coding	chr10	127538157	127621148	NS	-0.454822	6.19393	1.32287	0.250077	0.710202	0	44	0	0.0278957
Cav2	ENSMUSG00000000058	NM_016900	coding	chr6	17281340	17289011	NS	-0.454812	3.47248	1.15881	0.281713	0.745846	8	30	0.0465263	0.16776
2810429I04Rik	ENSMUSG00000097709	NR_015522	non coding	chr13	3478302	3492398	NS	-0.454593	0.19454	0.55514	0.456225	0.855204	16.5	0	0.0202253	0
Fry	ENSMUSG00000056602	NM_172887	coding	chr5	150259929	150497753	NS	-0.454301	7.31374	6.23747	0.0125075	0.130874	6456	794.5	0.425606	0.0870711
Cep76	ENSMUSG00000073542	NM_001081073	coding	chr18	67617396	67641336	NS	-0.453847	4.1731	4.21829	0.0399905	0.276336	84.5	7.5	0.141161	0.0050346
Lcor	ENSMUSG00000025019	NM_172154	coding	chr19	41549638	41559781	NS	-0.453734	2.78277	1.58988	0.207343	0.660526	5003	1152.5	0.555597	0.334023
Prss35	ENSMUSG00000033491	NM_178738	coding	chr9	86743632	86757506	NS	-0.453183	3.3821	0.888485	0.345888	0.795915	1	0	0	0
Bloc1s3	ENSMUSG00000057667	NM_177692	coding	chr7	19505803	19508331	NS	-0.453089	2.80171	2.19957	0.138049	0.551464	16.5	1	0.229392	0.0253735
Baz2b	ENSMUSG00000026987	NM_001001182	coding	chr2	59899362	60125740	NS	-0.453051	6.06163	7.54951	0.00600265	0.0777218	7015.5	1722.5	0.436733	0.19454
Asrgl1	ENSMUSG00000024654	NM_025610	coding	chr19	9111718	9135566	NS	-0.453046	5.13482	4.0962	0.0429798	0.290025	164.5	21.5	0.217567	0.0351392
Syt11	ENSMUSG00000068923	NM_018804	coding	chr3	88744700	88772599	NS	-0.452876	3.43412	2.35518	0.124867	0.524843	69.5	43.5	0.123535	0.0845396
Atrnl1	ENSMUSG00000054843	NM_181415	coding	chr19	57611033	58133340	NS	-0.452098	5.40796	5.18568	0.0227737	0.194294	470	197	0.0242146	0.019408
Slc25a22	ENSMUSG00000019082	NM_001177576	coding	chr7	141429748	141434594	NS	-0.452069	4.67155	3.61833	0.0571461	0.341619	81	14	0.34765	0.127193
Ptprg	ENSMUSG00000021745	NM_008981	coding	chr14	11553552	12242039	NS	-0.451852	4.85764	3.89473	0.0484378	0.309093	4409	2184	0.239697	0.151047
Pgm1	ENSMUSG00000025791	NM_025700	coding	chr5	64092949	64128158	NS	-0.451823	3.00601	1.33414	0.248071	0.708981	1589.5	244	0.491042	0.185985
Zdhhc24	ENSMUSG00000006463	NM_001168516	coding	chr19	4878667	4885397	NS	-0.451745	3.23986	2.28348	0.130759	0.538277	16.5	3.5	0.143239	0.0369242
Klc4	ENSMUSG00000003546	NM_029091	coding	chr17	46630630	46645144	NS	-0.451706	5.56706	3.77526	0.0520158	0.32361	69	11.5	0.195792	0.0437691
Dhx37	ENSMUSG00000029480	NM_203319	coding	chr5	125414403	125434048	NS	-0.451634	4.86431	4.97039	0.0257848	0.210222	117	1.5	0.220144	0.0034791
Faap100	ENSMUSG00000025384	NM_027980	coding	chr11	120369561	120378746	NS	-0.451284	5.55657	4.77463	0.0288821	0.227429	125.5	23.5	0.43898	0.116426
Man1a2	ENSMUSG00000008763	NM_010763	coding	chr3	100562204	100685473	NS	-0.450655	5.90801	7.14702	0.00750888	0.0917961	3313	757	0.434831	0.197686
Brca1	ENSMUSG00000017146	NM_009764	coding	chr11	101488763	101551955	NS	-0.450461	4.15693	2.68087	0.101561	0.474035	102	38.5	0.0521425	0.0351627
Msra	ENSMUSG00000054733	NM_026322	coding	chr14	64122620	64455903	NS	-0.450421	5.4921	5.43939	0.0196875	0.176886	1190.5	462	0.161824	0.0714912
Cmtr2	ENSMUSG00000046441	NM_146215	coding	chr8	110217959	110224489	NS	-0.4504	2.74435	2.27433	0.131532	0.539174	75.5	6	0.258615	0.0171163
Tusc3	ENSMUSG00000039530	NM_030254	coding	chr8	39005866	39130817	NS	-0.450247	5.51586	6.48793	0.010861	0.118814	2359	627.5	0.301594	0.15307
Dis3l	ENSMUSG00000032396	NM_001001295	coding	chr9	64306755	64341257	NS	-0.450232	5.48815	6.65879	0.00986681	0.110747	160.5	30	0.152289	0.0490401
Pdcd4	ENSMUSG00000024975	NM_001168492	coding	chr19	53903350	53929861	NS	-0.449868	4.19463	3.21589	0.0729267	0.393611	345.5	85.5	0.228966	0.0606963
Rasd1	ENSMUSG00000049892	NM_009026	coding	chr11	59963180	59964942	NS	-0.449678	2.74978	0.764927	0.381791	0.814653	27.5	11	0.44246	0.362528
Map3k3	ENSMUSG00000020700	NM_011947	coding	chr11	106084901	106155434	NS	-0.449401	5.68196	6.361	0.0116656	0.124907	1348	609.5	0.356235	0.256042
Foxs1	ENSMUSG00000074676	NM_010226	coding	chr2	152931897	152933208	NS	-0.449041	0.80582	0.619381	0.431277	0.843916	2.5	3.5	0.0903891	0.147979
Zfp119a	ENSMUSG00000057835	NM_144546	coding	chr17	55864926	55878930	NS	-0.449037	1.34759	1.17745	0.277877	0.741443	331.5	89.5	0.468267	0.199124
Ttc17	ENSMUSG00000027194	NM_183106	coding	chr2	94300765	94406689	NS	-0.448566	5.20203	5.75536	0.0164385	0.156694	1461.5	168	0.271792	0.0368098
Farp2	ENSMUSG00000034066	NM_145519	coding	chr1	93512103	93621976	NS	-0.448479	3.58971	2.40285	0.121115	0.519796	462	44.5	0.143001	0.0154916
Phf20	ENSMUSG00000038116	NM_172674	coding	chr2	156196646	156309953	NS	-0.44833	5.0459	4.90264	0.0268157	0.215083	1196	338	0.343515	0.140906
Rasal2	ENSMUSG00000070565	NM_177644	coding	chr1	157135182	157412595	NS	-0.448326	6.01824	4.97485	0.0257184	0.210072	7441.5	2311.5	0.495988	0.286624
Ggps1	ENSMUSG00000021302	NM_010282	coding	chr13	14052444	14063401	NS	-0.447562	4.34495	4.55292	0.0328627	0.246112	335.5	101.5	0.505339	0.281606
Pds5b	ENSMUSG00000034021	NM_175310	coding	chr5	150673826	150810669	NS	-0.447555	6.30385	6.29958	0.0120766	0.128009	2357	634.5	0.284501	0.138428
Zfp748	ENSMUSG00000095432	NM_001035231	coding	chr13	67538653	67553152	NS	-0.44755	2.8477	1.5492	0.213253	0.666237	310	77.5	0.361191	0.148618
Gnaq	ENSMUSG00000024639	NM_008139	coding	chr19	16132830	16387453	NS	-0.447512	5.70903	5.50377	0.0189756	0.173009	6639.5	2282	0.542474	0.329433
Ncoa2	ENSMUSG00000005886	NM_008678	coding	chr1	13139158	13374083	NS	-0.447506	6.56083	6.41482	0.0113172	0.121986	6815	1635	0.491409	0.257578
Adra1b	ENSMUSG00000050541	NM_007416	coding	chr11	43774605	43836332	NS	-0.447489	5.30786	2.93709	0.0865668	0.432097	1696.5	176.5	0.287058	0.0708424
Slc35a5	ENSMUSG00000022664	NM_028756	coding	chr16	45139572	45158673	NS	-0.447073	3.60921	1.38847	0.238663	0.695095	55.5	1	0.0684122	0
Tmem185a	ENSMUSG00000073139	NM_001033328	coding	chrX	70460055	70477043	NS	-0.446842	4.52164	4.55226	0.0328754	0.246112	130	42	0.270857	0.106266
Mettl23	ENSMUSG00000090266	NM_028865	coding	chr11	116843514	116849740	NS	-0.446643	4.45416	3.82423	0.0505166	0.317858	636	165.5	0.62252	0.406654
1110019D14Rik	ENSMUSG00000097616	NR_045995	non coding	chr6	13871568	13896421	NS	-0.446593	1.62708	1.13742	0.286198	0.749123	0	0	0	0
Inip	ENSMUSG00000038544	NM_001013577	coding	chr4	59769646	59783855	NS	-0.446413	4.51239	3.92802	0.0474878	0.306175	565	118.5	0.249069	0.124026
Islr	ENSMUSG00000037206	NM_001195431	coding	chr9	58156263	58158554	NS	-0.446312	3.25733	0.668064	0.413727	0.832181	0	0	0	0
1700123M08Rik	ENSMUSG00000085614	NR_040577	non coding	chr4	11966573	11994295	NS	-0.446103	1.43498	1.17831	0.277701	0.741379	308.5	68	0.344819	0.127634
Adck2	ENSMUSG00000046947	NM_178873	coding	chr6	39573875	39588769	NS	-0.446006	4.34255	2.02466	0.154763	0.583585	54.5	2.5	0.151675	0
Gne	ENSMUSG00000028479	NM_001190414	coding	chr4	44036822	44072673	NS	-0.445978	5.29113	5.37671	0.0204073	0.181161	544	92.5	0.248887	0.0645769
Zfp280d	ENSMUSG00000038535	NM_146224	coding	chr9	72274898	72363771	NS	-0.445704	5.30255	6.36125	0.0116639	0.124907	2491	567.5	0.336923	0.151831
Cep162	ENSMUSG00000056919	NM_199316	coding	chr9	87191962	87255532	NS	-0.445616	3.47693	2.25798	0.132928	0.541139	0	0	0	0
Zfyve1	ENSMUSG00000042628	NM_183154	coding	chr12	83546940	83597147	NS	-0.445525	5.20638	3.972	0.0462629	0.301768	521.5	168.5	0.332813	0.167177
Ptgr2	ENSMUSG00000072946	NM_001252626	coding	chr12	84285295	84315832	NS	-0.445361	7.8105	3.99213	0.0457134	0.299674	918	77.5	0.510359	0.0934119
Plod2	ENSMUSG00000032374	NM_001142916	coding	chr9	92542222	92608427	NS	-0.4453	6.33126	4.28856	0.0383696	0.270877	1149	429.5	0.374906	0.23374
Slc20a2	ENSMUSG00000037656	NM_011394	coding	chr8	22476699	22569616	NS	-0.445297	7.62611	4.33295	0.0373814	0.266547	4754.5	740.5	0.59519	0.266507
Zfpm2	ENSMUSG00000022306	NM_011766	coding	chr15	40655041	41104592	NS	-0.445002	5.84592	6.43341	0.0111993	0.12125	16022.5	3804.5	0.532269	0.278691
Stxbp1	ENSMUSG00000026797	NM_001113569	coding	chr2	32787606	32847237	NS	-0.444569	5.98268	5.10201	0.0238981	0.20004	504.5	130	0.265869	0.0971097
Reps1	ENSMUSG00000019854	NM_009048	coding	chr10	18055939	18125155	NS	-0.444358	5.99907	6.57403	0.0103477	0.115088	2401	537.5	0.485944	0.237686
[truncated: 11,229 more rows]
