# Supplementary material for: DOT1L regulates chamber-specific transcriptional networks during cardiogenesis and mediates postnatal cell cycle withdrawal
Source: Nat Commun. 2022 Dec 2;13:7444. doi: 10.1038/s41467-022-35070-2 (PMC9718823; doi:10.1038/s41467-022-35070-2)
Supplement: Supplementary file 5 — Supplementary Data 2 [file 41467_2022_35070_MOESM5_ESM.xlsx]

## Sheet: a)  E16.5_H3K79me2_DiffBind
Chrom	Start	End	width	Conc	Conc_Ctrl	Conc_cKO	Fold	p-value	FDR
chr5	114167437	114174017	6580	6.45	7.44	0.37	7.07	6.11e-15	7.34e-14
chr3	20147277	20150403	3126	5.8	6.79	-0.16	6.95	2.62e-10	1.75e-09
chr17	48430893	48432748	1855	5.63	6.62	-0.16	6.78	9.34e-10	5.78e-09
chr9	50723952	50728008	4056	5.62	6.61	-0.16	6.76	1.13e-09	6.9e-09
chr19	37095664	37099818	4154	5.59	6.58	-0.16	6.74	1.28e-09	7.77e-09
chr5	122460030	122463526	3496	5.46	6.45	-0.16	6.61	3.78e-09	2.15e-08
chr8	45769819	45774556	4737	5.39	6.37	-0.16	6.53	5.36e-09	2.99e-08
chr9	119574481	119578784	4303	5.88	6.87	0.48	6.39	3.69e-12	3.12e-11
chr5	90240179	90242852	2673	5.25	6.23	-0.16	6.39	1.67e-08	8.69e-08
chr2	76769273	76772557	3284	5.2	6.19	-0.16	6.35	1.84e-08	9.49e-08
chr12	40209983	40212731	2748	5.21	6.19	-0.16	6.35	2.88e-08	1.44e-07
chr11	62620451	62623858	3407	5.2	6.18	-0.16	6.34	3.56e-08	1.75e-07
chr17	81778299	81780957	2658	5.18	6.17	-0.16	6.33	2.26e-08	1.15e-07
chr2	10064701	10066912	2211	5.11	6.09	-0.16	6.25	3.31e-08	1.64e-07
chr2	168180640	168183323	2683	5.09	6.07	-0.16	6.23	3.92e-08	1.92e-07
chr5	112851240	112853337	2097	5.09	6.07	-0.16	6.23	3.93e-08	1.92e-07
chrX	140675601	140677972	2371	5.09	6.07	-0.16	6.23	8.66e-08	4e-07
chr18	23796907	23799959	3052	5.07	6.05	-0.16	6.21	4.43e-08	2.15e-07
chr18	56683377	56685903	2526	5.04	6.02	-0.16	6.18	5.33e-08	2.55e-07
chrY	90807888	90809709	1821	5.04	6.03	-0.16	6.18	9.54e-08	4.37e-07
chr13	46597589	46601588	3999	5.55	6.53	0.37	6.17	9.36e-11	6.65e-10
chr9	119572289	119574480	2191	5.03	6.01	-0.16	6.17	5.68e-08	2.71e-07
chr2	76795353	76797842	2489	5.03	6.01	-0.16	6.17	6.34e-08	3e-07
chr13	38166664	38169530	2866	5.01	5.99	-0.16	6.14	8.13e-08	3.77e-07
chr19	37085115	37088178	3063	4.97	5.95	-0.16	6.11	8.32e-08	3.86e-07
chr3	40805804	40808107	2303	4.97	5.95	-0.16	6.11	1.14e-07	5.15e-07
chr6	36417905	36420396	2491	4.97	5.95	-0.16	6.1	8.62e-08	3.98e-07
chr15	81893218	81895655	2437	4.95	5.92	-0.16	6.08	9.8e-08	4.48e-07
chr10	41887926	41889361	1435	4.93	5.9	-0.16	6.06	1.58e-07	6.95e-07
chr13	71960901	71963121	2220	4.91	5.89	-0.16	6.05	1.17e-07	5.28e-07
chr19	36679836	36682522	2686	4.9	5.88	-0.16	6.04	1.47e-07	6.51e-07
chr2	76718916	76721392	2476	4.87	5.85	-0.16	6.01	2.06e-07	8.9e-07
chr3	104077375	104079176	1801	4.87	5.84	-0.16	6	1.62e-07	7.12e-07
chr16	4490181	4492840	2659	4.86	5.84	-0.16	6	1.94e-07	8.42e-07
chr17	43900819	43903190	2371	4.84	5.82	-0.16	5.98	1.84e-07	8.01e-07
chr18	20716498	20718510	2012	4.84	5.82	-0.16	5.98	1.89e-07	8.2e-07
chr8	61757252	61758970	1718	4.83	5.8	-0.16	5.96	2.45e-07	1.04e-06
chr5	86818248	86820545	2297	4.81	5.79	-0.16	5.95	2.57e-07	1.09e-06
chr2	17435169	17437203	2034	4.81	5.79	-0.16	5.95	2.57e-07	1.09e-06
chr11	98951560	98953273	1713	4.8	5.78	-0.16	5.94	2.25e-07	9.65e-07
chr2	76911405	76914372	2967	4.8	5.78	-0.16	5.94	2.25e-07	9.65e-07
chr8	124842597	124845056	2459	4.79	5.77	-0.16	5.93	2.53e-07	1.08e-06
chr4	108820274	108823667	3393	5.41	6.38	0.48	5.9	3.98e-10	2.59e-09
chr13	12129928	12132048	2120	4.77	5.74	-0.16	5.9	2.94e-07	1.23e-06
chr19	37100372	37106329	5957	6.38	7.35	1.48	5.87	7.08e-18	1.28e-16
chr2	107302291	107305357	3066	5.37	6.35	0.48	5.87	5.9e-10	3.74e-09
chr8	27258887	27261083	2196	4.72	5.7	-0.16	5.86	3.9e-07	1.6e-06
chr18	13900909	13903430	2521	4.72	5.7	-0.16	5.86	4.01e-07	1.64e-06
chr4	46078563	46080904	2341	4.71	5.69	-0.16	5.85	4.44e-07	1.81e-06
chrX	134538525	134541525	3000	5.34	6.32	0.48	5.84	6.93e-10	4.35e-09
chr14	54994796	54996724	1928	4.7	5.68	-0.16	5.84	4.46e-07	1.81e-06
chr6	30260766	30264144	3378	5.33	6.31	0.48	5.83	7.54e-10	4.71e-09
chr8	77683343	77685227	1884	4.7	5.67	-0.16	5.83	4.23e-07	1.73e-06
chr2	76870626	76872836	2210	4.69	5.66	-0.16	5.82	4.72e-07	1.91e-06
chr7	101985721	101987622	1901	4.68	5.65	-0.16	5.81	4.89e-07	1.97e-06
chr6	42271223	42273127	1904	4.68	5.66	-0.16	5.81	5.12e-07	2.06e-06
chr13	12291636	12293560	1924	4.68	5.65	-0.16	5.81	5.34e-07	2.14e-06
chr10	108229759	108231910	2151	4.66	5.63	-0.16	5.79	5.36e-07	2.15e-06
chr10	18473379	18475863	2484	5.18	6.15	0.37	5.78	5.75e-09	3.2e-08
chr11	68384857	68386518	1661	4.64	5.62	-0.16	5.78	5.71e-07	2.28e-06
chr8	61630446	61632697	2251	5.16	6.13	0.37	5.77	3.7e-09	2.11e-08
chr11	65200129	65202531	2402	4.64	5.61	-0.16	5.77	5.95e-07	2.37e-06
chr9	50656182	50659975	3793	6.31	7.28	1.53	5.75	4.09e-17	6.71e-16
chr17	10391441	10392982	1541	4.61	5.58	-0.16	5.74	7.96e-07	3.1e-06
chrX	83000778	83004861	4083	5.8	6.77	1.06	5.72	8.79e-13	8.03e-12
chr3	116566871	116568789	1918	4.58	5.56	-0.16	5.72	8.04e-07	3.12e-06
chr11	70703116	70704907	1791	4.59	5.57	-0.16	5.72	8.91e-07	3.44e-06
chr9	72717238	72721128	3890	5.66	6.63	0.92	5.71	6.68e-12	5.49e-11
chr15	96688623	96691943	3320	5.21	6.19	0.48	5.71	2.24e-09	1.32e-08
chr5	106610275	106612459	2184	4.58	5.55	-0.16	5.71	9.76e-07	3.73e-06
chr7	139492581	139494797	2216	4.56	5.54	-0.16	5.7	9.04e-07	3.48e-06
chr18	33794984	33796312	1328	4.57	5.54	-0.16	5.7	9.78e-07	3.74e-06
chrX	83248087	83250730	2643	5.19	6.17	0.48	5.69	2.79e-09	1.62e-08
chr1	55145401	55147514	2113	4.56	5.53	-0.16	5.69	1.28e-06	4.79e-06
chr8	19784574	19793705	9131	4.54	5.51	-0.16	5.67	1.06e-06	4.04e-06
chr4	133678368	133680717	2349	4.54	5.52	-0.16	5.67	1.13e-06	4.28e-06
chr17	81741082	81743401	2319	5.05	6.02	0.37	5.66	1.17e-08	6.23e-08
chr16	85801666	85803074	1408	4.53	5.5	-0.16	5.66	1.15e-06	4.35e-06
chrX	157746102	157747922	1820	4.53	5.5	-0.16	5.66	1.21e-06	4.53e-06
chr1	73970368	73972675	2307	4.52	5.5	-0.16	5.65	1.14e-06	4.29e-06
chr5	92946747	92948669	1922	4.51	5.49	-0.16	5.65	1.17e-06	4.4e-06
chr17	81781051	81782795	1744	4.52	5.49	-0.16	5.65	1.21e-06	4.55e-06
chr6	50415107	50417103	1996	4.51	5.48	-0.16	5.64	1.48e-06	5.47e-06
chr13	11887402	11892343	4941	6.42	7.4	1.76	5.63	2.43e-18	4.71e-17
chr19	53830951	53834758	3807	5.92	6.89	1.26	5.63	6.6e-14	6.93e-13
chr15	79117792	79119728	1936	4.5	5.47	-0.16	5.63	1.25e-06	4.68e-06
chr16	16251081	16253510	2429	5.13	6.1	0.48	5.62	5.17e-09	2.89e-08
chr8	46497865	46499242	1377	4.49	5.46	-0.16	5.62	1.37e-06	5.08e-06
chr4	123412516	123414103	1587	4.48	5.45	-0.16	5.61	1.36e-06	5.06e-06
chr9	110049913	110051845	1932	4.48	5.45	-0.16	5.61	1.36e-06	5.06e-06
chrX	82977266	82981534	4268	6.14	7.11	1.52	5.59	1.6e-15	2.08e-14
chr9	101175186	101180214	5028	6.05	7.02	1.43	5.59	2.75e-15	3.48e-14
chr5	23520394	23521829	1435	4.46	5.43	-0.16	5.59	1.52e-06	5.61e-06
chr2	36037195	36039263	2068	4.46	5.43	-0.16	5.59	2.1e-06	7.52e-06
chr1	43126030	43128157	2127	4.45	5.42	-0.16	5.58	1.76e-06	6.39e-06
chr17	83720952	83723374	2422	4.44	5.41	-0.16	5.57	1.7e-06	6.2e-06
chr6	85342391	85344253	1862	4.44	5.41	-0.16	5.57	1.7e-06	6.2e-06
chr11	88515491	88516678	1187	4.44	5.41	-0.16	5.57	1.72e-06	6.26e-06
chr2	76862706	76864681	1975	4.44	5.41	-0.16	5.57	1.85e-06	6.69e-06
chr7	90455312	90456928	1616	4.44	5.41	-0.16	5.57	1.86e-06	6.74e-06
chr13	77129938	77131158	1220	4.44	5.41	-0.16	5.57	1.94e-06	7e-06
chr2	114059290	114061255	1965	4.44	5.41	-0.16	5.57	1.94e-06	7e-06
chr12	52894204	52896049	1845	5.07	6.04	0.48	5.56	7.14e-09	3.92e-08
chr6	118765717	118767664	1947	4.43	5.4	-0.16	5.56	1.78e-06	6.46e-06
chr9	54594987	54596757	1770	4.43	5.4	-0.16	5.56	1.79e-06	6.51e-06
chr4	105037163	105038989	1826	4.43	5.4	-0.16	5.56	1.88e-06	6.81e-06
chr8	85354720	85356807	2087	5.06	6.03	0.48	5.55	1.06e-08	5.66e-08
chr10	20328693	20330643	1950	4.42	5.39	-0.16	5.55	2.75e-06	9.61e-06
chr2	76758785	76760611	1826	4.41	5.38	-0.16	5.54	1.99e-06	7.16e-06
chr2	72366545	72368153	1608	4.41	5.38	-0.16	5.54	2.1e-06	7.53e-06
chr14	21843449	21844920	1471	4.41	5.38	-0.16	5.54	2.18e-06	7.78e-06
chr18	56581123	56582979	1856	4.41	5.38	-0.16	5.54	2.55e-06	8.95e-06
chr10	80766230	80768053	1823	4.42	5.39	-0.16	5.54	3.15e-06	1.09e-05
chr14	101922216	101925829	3613	5.61	6.58	1.06	5.53	4.42e-12	3.7e-11
chr5	24888584	24890364	1780	4.4	5.37	-0.16	5.53	2.13e-06	7.61e-06
chr18	12842004	12843728	1724	4.4	5.37	-0.16	5.53	2.15e-06	7.69e-06
chr15	36992941	36995539	2598	5.04	6	0.48	5.52	9.83e-09	5.3e-08
chr5	88669334	88671208	1874	4.39	5.36	-0.16	5.52	2.24e-06	7.96e-06
chr3	133502370	133504414	2044	4.38	5.35	-0.16	5.51	2.36e-06	8.35e-06
chr11	108259645	108261340	1695	4.38	5.35	-0.16	5.51	2.39e-06	8.45e-06
chr19	37106675	37108194	1519	4.37	5.34	-0.16	5.5	2.43e-06	8.6e-06
chr9	14284336	14286278	1942	4.37	5.34	-0.16	5.49	2.49e-06	8.78e-06
chr15	96326065	96328022	1957	4.37	5.33	-0.16	5.49	2.52e-06	8.85e-06
chr13	93124679	93126483	1804	4.36	5.33	-0.16	5.49	2.53e-06	8.89e-06
chr11	65213683	65215337	1654	4.36	5.33	-0.16	5.49	2.61e-06	9.14e-06
chr8	41304480	41306036	1556	4.36	5.33	-0.16	5.49	2.98e-06	1.03e-05
chr5	53272134	53274066	1932	4.99	5.96	0.48	5.48	1.43e-08	7.52e-08
chr9	77241348	77243151	1803	4.88	5.84	0.37	5.48	4.31e-08	2.1e-07
chr17	81413234	81415013	1779	4.36	5.32	-0.16	5.48	2.62e-06	9.18e-06
chr1	16674531	16676302	1771	4.35	5.32	-0.16	5.48	2.73e-06	9.53e-06
chrX	74054273	74056285	2012	4.35	5.32	-0.16	5.48	2.73e-06	9.53e-06
chr1	135799369	135800460	1091	4.36	5.32	-0.16	5.48	2.76e-06	9.62e-06
chr9	66375082	66376613	1531	4.35	5.32	-0.16	5.48	3.32e-06	1.14e-05
chr7	143217176	143218750	1574	4.35	5.31	-0.16	5.47	2.75e-06	9.6e-06
chr11	77815476	77817488	2012	4.35	5.31	-0.16	5.47	2.9e-06	1.01e-05
chr10	28093558	28094590	1032	4.35	5.31	-0.16	5.47	3.01e-06	1.04e-05
chr8	116908715	116910181	1466	4.34	5.31	-0.16	5.47	3.04e-06	1.05e-05
chr7	143224851	143226975	2124	4.35	5.31	-0.16	5.47	3.37e-06	1.16e-05
chr2	76922244	76931964	9720	7.52	8.49	3.03	5.46	4.86e-08	2.34e-07
chr18	12803039	12804587	1548	4.34	5.3	-0.16	5.46	2.92e-06	1.01e-05
chr10	43219734	43221163	1429	4.33	5.3	-0.16	5.46	3.32e-06	1.14e-05
chr19	32805863	32808106	2243	4.85	5.82	0.37	5.45	4.13e-08	2.01e-07
chr2	165849404	165851112	1708	4.85	5.82	0.37	5.45	4.3e-08	2.09e-07
chr19	3521915	3523543	1628	4.33	5.29	-0.16	5.45	3.13e-06	1.08e-05
chr2	76903443	76905101	1658	4.32	5.29	-0.16	5.45	3.52e-06	1.2e-05
chrX	142896808	142900305	3497	5.39	6.36	0.92	5.44	2.86e-10	1.9e-09
chr5	77126684	77128704	2020	4.95	5.92	0.48	5.44	2.17e-08	1.11e-07
chr8	41015412	41016597	1185	4.95	5.92	0.48	5.44	2.84e-08	1.42e-07
chr2	76919783	76922035	2252	4.84	5.81	0.37	5.44	9.19e-08	4.23e-07
chr3	97218101	97220008	1907	4.32	5.28	-0.16	5.44	3.19e-06	1.1e-05
chr8	128427260	128431787	4527	5.77	6.74	1.31	5.43	3.24e-13	3.11e-12
chr18	12801404	12802906	1502	4.31	5.27	-0.16	5.43	3.58e-06	1.22e-05
chr9	54699596	54701003	1407	4.3	5.27	-0.16	5.43	3.82e-06	1.29e-05
chr17	17524159	17526182	2023	4.29	5.26	-0.16	5.42	4.98e-06	1.65e-05
chr19	57163642	57165921	2279	4.81	5.78	0.37	5.41	5.41e-08	2.59e-07
chr18	20564640	20566589	1949	4.29	5.25	-0.16	5.41	3.68e-06	1.25e-05
chr7	138895680	138897856	2176	4.28	5.25	-0.16	5.41	4.08e-06	1.38e-05
chr8	61627173	61628429	1256	4.28	5.24	-0.16	5.4	3.9e-06	1.32e-05
chr11	83964895	83966921	2026	4.27	5.24	-0.16	5.4	4.22e-06	1.42e-05
chr6	119055303	119056743	1440	4.27	5.24	-0.16	5.4	4.22e-06	1.42e-05
chr18	67299666	67301349	1683	4.27	5.24	-0.16	5.4	4.41e-06	1.48e-05
chr12	35045290	35046934	1644	4.28	5.24	-0.16	5.4	4.63e-06	1.55e-05
chr15	40771969	40773705	1736	4.27	5.24	-0.16	5.4	5.27e-06	1.73e-05
chrX	83235126	83236733	1607	4.27	5.24	-0.16	5.4	5.27e-06	1.73e-05
chr8	119399710	119401270	1560	4.27	5.23	-0.16	5.39	4.37e-06	1.47e-05
chr9	101186928	101189737	2809	4.9	5.86	0.48	5.38	3.05e-08	1.52e-07
chr11	100383792	100385871	2079	4.78	5.75	0.37	5.38	6.94e-08	3.26e-07
chr6	99202530	99204494	1964	4.26	5.22	-0.16	5.38	4.26e-06	1.43e-05
chr17	66506087	66507909	1822	4.25	5.22	-0.16	5.38	4.43e-06	1.48e-05
chr3	30608100	30609792	1692	4.25	5.22	-0.16	5.38	4.56e-06	1.52e-05
chr1	187655212	187657027	1815	4.26	5.22	-0.16	5.38	4.68e-06	1.56e-05
chr19	53834937	53836405	1468	4.25	5.22	-0.16	5.38	5.11e-06	1.69e-05
chr3	32748727	32750342	1615	4.25	5.22	-0.16	5.38	6.05e-06	1.96e-05
chr16	16241859	16245670	3811	5.83	6.79	1.43	5.37	6.25e-14	6.57e-13
chr6	88625984	88627242	1258	4.25	5.21	-0.16	5.37	4.41e-06	1.48e-05
chr14	31189382	31191004	1622	4.25	5.21	-0.16	5.37	4.69e-06	1.56e-05
chr2	36142413	36143976	1563	4.25	5.22	-0.16	5.37	5.51e-06	1.81e-05
chr7	133757846	133759681	1835	4.23	5.2	-0.16	5.36	4.77e-06	1.58e-05
chr10	28073089	28074315	1226	4.23	5.2	-0.16	5.36	5.82e-06	1.9e-05
chr8	61608822	61610047	1225	4.23	5.19	-0.16	5.35	4.87e-06	1.61e-05
chr18	23784350	23786225	1875	4.22	5.19	-0.16	5.35	5.01e-06	1.66e-05
chr5	92941815	92943405	1590	4.22	5.19	-0.16	5.35	5.33e-06	1.75e-05
chr3	153939219	153940456	1237	4.22	5.19	-0.16	5.34	5.24e-06	1.73e-05
chr14	34536684	34538464	1780	4.22	5.18	-0.16	5.34	5.38e-06	1.77e-05
chr1	166115854	166117519	1665	4.21	5.17	-0.16	5.33	5.39e-06	1.77e-05
chr8	61592123	61593493	1370	4.2	5.17	-0.16	5.33	5.48e-06	1.8e-05
chr7	73607251	73608833	1582	4.21	5.17	-0.16	5.33	6.96e-06	2.23e-05
chr2	131514602	131518195	3593	5.61	6.58	1.26	5.32	6.59e-12	5.42e-11
chr4	45082336	45084506	2170	5.41	6.37	1.06	5.32	5.76e-11	4.2e-10
chr7	31053281	31054964	1683	4.84	5.8	0.48	5.32	5.01e-08	2.41e-07
chr8	45760765	45762269	1504	4.73	5.69	0.37	5.32	1.6e-07	7.05e-07
chr17	26973444	26974760	1316	4.2	5.16	-0.16	5.32	7.21e-06	2.3e-05
chr13	45516570	45518387	1817	4.19	5.16	-0.16	5.32	7.96e-06	2.51e-05
chrX	160956713	160958486	1773	4.19	5.16	-0.16	5.32	7.96e-06	2.51e-05
chr7	80760977	80763788	2811	4.83	5.8	0.48	5.31	5.07e-08	2.44e-07
chr17	71037041	71039605	2564	4.82	5.79	0.48	5.31	5.84e-08	2.78e-07
chr6	24609676	24611636	1960	4.71	5.68	0.37	5.31	1.67e-07	7.32e-07
chr15	85879959	85881572	1613	4.18	5.15	-0.16	5.31	6.11e-06	1.98e-05
chr19	37116316	37117727	1411	4.19	5.15	-0.16	5.31	7.87e-06	2.48e-05
chr13	11846381	11850916	4535	6.04	7.01	1.71	5.3	2.49e-15	3.16e-14
chr4	100240086	100241879	1793	4.18	5.14	-0.16	5.3	6.3e-06	2.04e-05
chr2	120097203	120098605	1402	4.17	5.14	-0.16	5.3	7.31e-06	2.33e-05
chr5	57936553	57938095	1542	4.18	5.14	-0.16	5.3	1.21e-05	3.64e-05
chr2	76801033	76807238	6205	7.27	8.23	2.93	5.3	0.000127	0.000286
chr17	35165856	35167328	1472	4.16	5.13	-0.16	5.29	6.62e-06	2.13e-05
chr12	78232740	78234530	1790	4.79	5.76	0.48	5.28	7.07e-08	3.32e-07
chr5	115641027	115642649	1622	4.16	5.12	-0.16	5.28	6.67e-06	2.14e-05
chr2	143943880	143945101	1221	4.16	5.12	-0.16	5.28	6.94e-06	2.22e-05
chr6	72900855	72902207	1352	4.16	5.13	-0.16	5.28	7.05e-06	2.25e-05
chr11	100809322	100810535	1213	4.15	5.12	-0.16	5.28	7.61e-06	2.41e-05
chr6	115639583	115642399	2816	5.23	6.19	0.92	5.27	8.72e-10	5.41e-09
chr11	77798430	77799707	1277	4.15	5.11	-0.16	5.27	7.21e-06	2.3e-05
chr4	120451800	120453240	1440	4.15	5.11	-0.16	5.27	7.29e-06	2.32e-05
chr5	30594598	30596021	1423	4.15	5.11	-0.16	5.27	7.42e-06	2.36e-05
chr7	92637297	92639122	1825	5.22	6.18	0.92	5.26	8.87e-10	5.5e-09
chr1	68938531	68939615	1084	4.14	5.1	-0.16	5.26	1.18e-05	3.58e-05
chr13	52978633	52980837	2204	5.35	6.31	1.06	5.25	1.76e-10	1.2e-09
chr7	111073473	111075426	1953	4.66	5.62	0.37	5.25	1.83e-07	7.95e-07
chr17	71821737	71823217	1480	4.12	5.09	-0.16	5.25	7.89e-06	2.49e-05
chr15	99253244	99254614	1370	4.13	5.09	-0.16	5.25	7.99e-06	2.52e-05
chr2	76901849	76903329	1480	4.13	5.1	-0.16	5.25	8.29e-06	2.6e-05
chr6	112300850	112302338	1488	4.13	5.1	-0.16	5.25	9.83e-06	3.03e-05
chr15	3429483	3431226	1743	4.13	5.09	-0.16	5.25	1.07e-05	3.27e-05
chr4	120441519	120446487	4968	5.81	6.77	1.53	5.24	3.24e-13	3.11e-12
chr1	74303838	74306145	2307	4.76	5.72	0.48	5.24	9.01e-08	4.15e-07
chr18	24012144	24013638	1494	4.12	5.08	-0.16	5.24	8.15e-06	2.56e-05
chr6	115634872	115636727	1855	4.12	5.08	-0.16	5.24	8.15e-06	2.56e-05
chr18	13916169	13917641	1472	4.11	5.08	-0.16	5.24	8.26e-06	2.59e-05
chr7	143152442	143154004	1562	4.12	5.08	-0.16	5.24	8.49e-06	2.66e-05
chr3	96556804	96557706	902	4.12	5.09	-0.16	5.24	8.76e-06	2.73e-05
chr5	72481564	72483075	1511	4.12	5.09	-0.16	5.24	8.76e-06	2.73e-05
chrX	83174853	83176504	1651	4.11	5.08	-0.16	5.24	1.13e-05	3.42e-05
chr3	95903049	95904338	1289	4.12	5.08	-0.16	5.24	1.24e-05	3.73e-05
chr7	143107307	143111695	4388	6.57	7.53	2.29	5.24	2.05e-05	5.83e-05
chr10	84964851	84966543	1692	4.1	5.07	-0.16	5.23	9.11e-06	2.83e-05
chr4	148667672	148668902	1230	4.11	5.07	-0.16	5.23	1.04e-05	3.19e-05
chr19	46905134	46906478	1344	4.11	5.07	-0.16	5.23	1.12e-05	3.39e-05
chr5	21372450	21373783	1333	4.11	5.07	-0.16	5.23	1.12e-05	3.39e-05
chr15	102488012	102489758	1746	4.1	5.07	-0.16	5.23	1.2e-05	3.63e-05
chr13	93463043	93465531	2488	4.63	5.59	0.37	5.22	2.13e-07	9.19e-07
chr2	76764944	76766949	2005	4.62	5.59	0.37	5.22	2.28e-07	9.77e-07
chr11	80398899	80400260	1361	4.1	5.06	-0.16	5.22	8.84e-06	2.75e-05
chr10	93872739	93875061	2322	4.73	5.69	0.48	5.21	1.13e-07	5.09e-07
chr15	12823116	12824544	1428	4.08	5.04	-0.16	5.2	1.05e-05	3.22e-05
chr16	59550501	59551789	1288	4.08	5.04	-0.16	5.2	1.1e-05	3.36e-05
chr1	133229709	133231219	1510	4.07	5.03	-0.16	5.19	9.99e-06	3.08e-05
chr11	109663875	109665233	1358	4.07	5.03	-0.16	5.19	9.99e-06	3.08e-05
chr12	52548348	52549790	1442	4.07	5.03	-0.16	5.19	9.99e-06	3.08e-05
chr5	58033957	58035419	1462	4.07	5.03	-0.16	5.19	9.99e-06	3.08e-05
chrX	160978414	160979707	1293	4.07	5.03	-0.16	5.19	9.99e-06	3.08e-05
chr18	21175604	21177270	1666	4.07	5.03	-0.16	5.19	1.03e-05	3.15e-05
chr19	8920881	8921953	1072	4.07	5.03	-0.16	5.19	1.11e-05	3.38e-05
chr14	21112145	21113336	1191	4.07	5.04	-0.16	5.19	1.47e-05	4.35e-05
chr10	33151948	33154907	2959	5.14	6.1	0.92	5.18	1.97e-09	1.17e-08
chrX	83010146	83012710	2564	4.97	5.93	0.75	5.18	1.48e-08	7.76e-08
chr11	68375713	68377221	1508	4.06	5.02	-0.16	5.18	1.05e-05	3.21e-05
chr8	77685408	77686867	1459	4.06	5.03	-0.16	5.18	1.06e-05	3.25e-05
chr10	33254913	33256165	1252	4.06	5.02	-0.16	5.18	1.08e-05	3.3e-05
chr1	92467769	92469477	1708	4.06	5.02	-0.16	5.18	1.12e-05	3.41e-05
chr18	21148258	21150512	2254	4.96	5.93	0.75	5.17	9.05e-09	4.9e-08
chr11	73059233	73061247	2014	4.69	5.65	0.48	5.17	1.46e-07	6.48e-07
chr11	75201269	75202884	1615	4.58	5.54	0.37	5.17	2.93e-07	1.23e-06
chr16	34069072	34070438	1366	4.05	5.01	-0.16	5.17	1.1e-05	3.35e-05
chr8	124870039	124871034	995	4.05	5.01	-0.16	5.17	1.1e-05	3.35e-05
chr1	7103085	7104274	1189	4.05	5.01	-0.16	5.17	1.1e-05	3.36e-05
chr16	3744463	3746050	1587	4.05	5.01	-0.16	5.17	1.19e-05	3.6e-05
chr12	24863885	24865476	1591	4.05	5.01	-0.16	5.17	1.27e-05	3.81e-05
chr3	35996457	35998278	1821	4.05	5.01	-0.16	5.17	1.27e-05	3.81e-05
chr12	76387814	76389213	1399	4.05	5.01	-0.16	5.17	1.53e-05	4.49e-05
chr8	61603086	61606550	3464	5.46	6.42	1.26	5.16	5.41e-11	3.97e-10
chr11	77449977	77452581	2604	5.12	6.08	0.92	5.16	2.86e-09	1.66e-08
chr9	32318160	32320307	2147	4.56	5.52	0.37	5.16	3.27e-07	1.36e-06
chr9	77221643	77222887	1244	4.04	5	-0.16	5.16	1.2e-05	3.63e-05
chr16	33932476	33934010	1534	4.04	5	-0.16	5.16	1.21e-05	3.65e-05
chrX	56734971	56736414	1443	4.04	5	-0.16	5.16	1.21e-05	3.65e-05
chr5	88588109	88589480	1371	4.04	5	-0.16	5.16	1.26e-05	3.77e-05
chr5	150331849	150333580	1731	4.04	5	-0.16	5.16	2e-05	5.7e-05
chr15	79127325	79128928	1603	4.04	5	-0.16	5.16	2.12e-05	6.01e-05
chr4	105039349	105042800	3451	5.67	6.63	1.48	5.15	1.65e-12	1.45e-11
chr14	34541656	34543936	2280	4.94	5.9	0.75	5.15	1.15e-08	6.12e-08
chr10	69563230	69564947	1717	4.67	5.63	0.48	5.15	1.66e-07	7.29e-07
chr6	14748350	14749625	1275	4.03	4.99	-0.16	5.15	1.2e-05	3.62e-05
chr16	18836915	18838035	1120	4.03	4.99	-0.16	5.15	1.21e-05	3.63e-05
chr14	58082350	58083723	1373	4.03	4.99	-0.16	5.15	1.22e-05	3.67e-05
chr14	58107170	58109029	1859	4.55	5.51	0.37	5.14	6.47e-07	2.56e-06
chr6	35102307	35103741	1434	4.02	4.98	-0.16	5.14	1.25e-05	3.75e-05
chr6	116650705	116653161	2456	5.22	6.18	1.06	5.13	6.29e-10	3.98e-09
chr5	65611749	65613338	1589	4.02	4.98	-0.16	5.13	1.28e-05	3.84e-05
chr9	96472387	96473608	1221	4.01	4.97	-0.16	5.13	1.32e-05	3.95e-05
chr4	8573931	8575240	1309	4.02	4.97	-0.16	5.13	1.49e-05	4.4e-05
chr1	188037937	188039341	1404	4.01	4.97	-0.16	5.13	1.5e-05	4.41e-05
chr9	123526975	123528320	1345	4.01	4.97	-0.16	5.13	2.5e-05	6.92e-05
chr6	83109226	83110951	1725	4.53	5.49	0.37	5.12	5.51e-07	2.21e-06
chr1	127800076	127801415	1339	4	4.96	-0.16	5.12	1.47e-05	4.35e-05
chr3	106536273	106537972	1699	4	4.96	-0.16	5.12	1.5e-05	4.43e-05
chr10	13285274	13286407	1133	4	4.96	-0.16	5.12	1.64e-05	4.78e-05
chr6	120422354	120424164	1810	4	4.96	-0.16	5.12	1.82e-05	5.26e-05
chr8	61632872	61635890	3018	5.69	6.65	1.53	5.11	2.36e-12	2.04e-11
chr14	31211392	31212605	1213	3.99	4.95	-0.16	5.11	1.43e-05	4.24e-05
chr7	25280644	25281717	1073	3.99	4.95	-0.16	5.11	1.52e-05	4.47e-05
chr14	26425751	26427131	1380	3.99	4.95	-0.16	5.11	1.69e-05	4.91e-05
chr3	7423564	7424824	1260	3.99	4.95	-0.16	5.11	1.95e-05	5.58e-05
chr14	61030312	61031662	1350	3.99	4.95	-0.16	5.1	1.46e-05	4.31e-05
chr9	51951324	51952707	1383	3.98	4.94	-0.16	5.1	1.49e-05	4.4e-05
chr17	32769199	32770277	1078	3.98	4.94	-0.16	5.1	1.63e-05	4.76e-05
chr9	99546953	99548356	1403	3.98	4.94	-0.16	5.1	1.93e-05	5.53e-05
chr9	44502044	44504530	2486	5.39	6.35	1.26	5.09	1.28e-10	8.94e-10
chr2	77124753	77126988	2235	5.33	6.28	1.2	5.09	1.95e-10	1.33e-09
chr7	115968767	115970221	1454	3.98	4.93	-0.16	5.09	1.53e-05	4.5e-05
chr10	86803428	86804524	1096	3.97	4.93	-0.16	5.09	1.56e-05	4.57e-05
chr12	111091582	111093011	1429	3.97	4.93	-0.16	5.09	1.63e-05	4.76e-05
chr1	167383351	167384557	1206	3.97	4.93	-0.16	5.09	1.79e-05	5.18e-05
chr11	30125672	30127074	1402	3.97	4.93	-0.16	5.09	1.79e-05	5.18e-05
chr3	116698617	116700216	1599	3.98	4.93	-0.16	5.09	2.28e-05	6.4e-05
chr10	40102297	40104293	1996	5.04	6	0.92	5.08	5.42e-09	3.02e-08
chr7	139479951	139481537	1586	3.97	4.92	-0.16	5.08	1.66e-05	4.83e-05
chr6	136568118	136569003	885	3.97	4.92	-0.16	5.08	2.45e-05	6.81e-05
chr5	114177772	114183031	5259	5.99	6.95	1.88	5.07	2.43e-15	3.09e-14
chr16	4481853	4483428	1575	4.48	5.43	0.37	5.07	5.88e-07	2.34e-06
chr4	150005676	150006668	992	3.95	4.91	-0.16	5.07	1.7e-05	4.94e-05
chrY	1226991	1228357	1366	3.95	4.91	-0.16	5.07	1.71e-05	4.97e-05
chr9	65712389	65713391	1002	3.95	4.91	-0.16	5.07	1.75e-05	5.08e-05
chr9	117238515	117239870	1355	3.95	4.91	-0.16	5.07	1.83e-05	5.26e-05
chr5	3379560	3380471	911	3.95	4.91	-0.16	5.07	2.19e-05	6.18e-05
chr6	38549056	38550568	1512	3.95	4.91	-0.16	5.07	2.19e-05	6.18e-05
chr1	68502008	68503322	1314	3.95	4.91	-0.16	5.07	2.37e-05	6.61e-05
chr6	6181006	6183390	2384	4.86	5.82	0.75	5.06	4.54e-08	2.2e-07
chr19	25419405	25420909	1504	3.95	4.9	-0.16	5.06	1.72e-05	4.99e-05
chr16	98001278	98002738	1460	3.94	4.9	-0.16	5.06	1.75e-05	5.06e-05
chr3	97843747	97844811	1064	3.94	4.9	-0.16	5.06	1.78e-05	5.16e-05
chr9	26999878	27001413	1535	3.94	4.9	-0.16	5.06	1.8e-05	5.2e-05
chr9	85735744	85737424	1680	3.94	4.9	-0.16	5.06	1.8e-05	5.2e-05
chr2	6119283	6120256	973	3.94	4.9	-0.16	5.06	1.85e-05	5.33e-05
chr3	97037604	97038947	1343	3.95	4.9	-0.16	5.06	1.92e-05	5.5e-05
chr4	150470261	150471889	1628	3.94	4.9	-0.16	5.06	2.17e-05	6.14e-05
chr12	24661523	24662810	1287	3.94	4.9	-0.16	5.06	2.84e-05	7.75e-05
chr1	151355916	151359311	3395	5.35	6.31	1.26	5.05	1.86e-10	1.27e-09
chr19	36945507	36947624	2117	4.57	5.53	0.48	5.05	3.54e-07	1.47e-06
chr11	97254160	97256169	2009	4.47	5.42	0.37	5.05	6.26e-07	2.48e-06
chr5	100871046	100873307	2261	4.46	5.42	0.37	5.05	7.67e-07	2.99e-06
chr18	5075209	5076668	1459	3.93	4.89	-0.16	5.05	1.84e-05	5.29e-05
chr5	144772933	144774257	1324	3.93	4.89	-0.16	5.05	1.88e-05	5.4e-05
chr1	125567281	125568394	1113	3.93	4.89	-0.16	5.05	1.89e-05	5.42e-05
chr15	89419813	89420885	1072	3.94	4.9	-0.16	5.05	1.93e-05	5.54e-05
chr13	46593655	46595214	1559	3.94	4.89	-0.16	5.05	1.95e-05	5.58e-05
chr18	12827408	12828720	1312	3.94	4.89	-0.16	5.05	1.95e-05	5.58e-05
chr6	24595832	24597298	1466	3.94	4.89	-0.16	5.05	2.54e-05	7.03e-05
chr3	33800924	33803358	2434	5.14	6.1	1.06	5.04	2.62e-09	1.53e-08
chr2	76713660	76716479	2819	5	5.96	0.92	5.04	8.68e-09	4.71e-08
chr1	133013288	133015150	1862	4.83	5.79	0.75	5.04	3.35e-08	1.66e-07
chr4	132027832	132029690	1858	4.45	5.4	0.37	5.04	7.14e-07	2.8e-06
chr1	23904827	23905964	1137	3.92	4.88	-0.16	5.04	1.93e-05	5.54e-05
chr7	73481607	73483047	1440	3.92	4.88	-0.16	5.04	1.96e-05	5.6e-05
chr14	65830232	65831422	1190	3.92	4.88	-0.16	5.04	1.99e-05	5.68e-05
chr13	59758169	59759243	1074	3.92	4.88	-0.16	5.04	2.25e-05	6.33e-05
chr2	104428175	104429476	1301	3.92	4.88	-0.16	5.04	2.31e-05	6.47e-05
chr7	75611222	75612663	1441	3.92	4.88	-0.16	5.04	2.48e-05	6.88e-05
chr1	84787767	84789186	1419	3.91	4.87	-0.16	5.03	2.04e-05	5.79e-05
chr3	157538609	157539817	1208	3.91	4.87	-0.16	5.03	2.04e-05	5.79e-05
chr17	17253373	17254895	1522	3.91	4.87	-0.16	5.03	2.93e-05	7.97e-05
chr3	19676971	19682607	5636	6.96	7.92	2.9	5.02	3.85e-24	1.93e-22
chr10	28164547	28166524	1977	4.98	5.94	0.92	5.02	1.26e-08	6.67e-08
chr6	140521381	140522570	1189	3.91	4.86	-0.16	5.02	2.04e-05	5.8e-05
chr9	101151586	101153017	1431	3.9	4.86	-0.16	5.02	2.06e-05	5.85e-05
chr11	22119676	22121122	1446	3.9	4.86	-0.16	5.02	2.15e-05	6.08e-05
chr18	45314270	45315212	942	3.9	4.86	-0.16	5.02	2.15e-05	6.08e-05
chr18	45289369	45290914	1545	3.9	4.86	-0.16	5.02	2.16e-05	6.1e-05
chr2	73759683	73761156	1473	3.91	4.86	-0.16	5.02	2.2e-05	6.2e-05
chr1	73933254	73934516	1262	3.91	4.86	-0.16	5.02	2.25e-05	6.34e-05
chr4	46066556	46067720	1164	3.91	4.86	-0.16	5.02	2.33e-05	6.53e-05
chr8	104604704	104605901	1197	3.91	4.86	-0.16	5.02	3.97e-05	0.000104
chr6	36393348	36395950	2602	5.37	6.32	1.31	5.01	1.05e-10	7.39e-10
chr16	16246230	16249086	2856	5.36	6.31	1.31	5.01	1.44e-10	9.99e-10
chr11	77837677	77839894	2217	4.42	5.38	0.37	5.01	1.17e-06	4.41e-06
chr7	115980011	115981209	1198	3.9	4.85	-0.16	5.01	2.14e-05	6.06e-05
chr13	84248922	84249948	1026	3.89	4.85	-0.16	5.01	2.16e-05	6.11e-05
chr3	142304587	142305925	1338	3.89	4.85	-0.16	5.01	2.16e-05	6.11e-05
chr11	40754196	40755077	881	3.89	4.85	-0.16	5.01	2.21e-05	6.22e-05
chr18	23795519	23796790	1271	3.89	4.85	-0.16	5.01	2.21e-05	6.22e-05
chr5	36567229	36568930	1701	3.89	4.85	-0.16	5.01	2.34e-05	6.55e-05
chr1	190141562	190142822	1260	3.89	4.85	-0.16	5.01	2.62e-05	7.23e-05
chr17	81429059	81430489	1430	3.89	4.85	-0.16	5.01	3.4e-05	9.1e-05
chr3	127495153	127498285	3132	5.58	6.54	1.53	5	1.22e-11	9.73e-11
chr5	32483365	32486110	2745	4.97	5.93	0.92	5	1.06e-08	5.7e-08
chr7	143140174	143142388	2214	4.79	5.75	0.75	5	7.14e-08	3.35e-07
chr11	22147959	22149748	1789	4.41	5.37	0.37	5	8.72e-07	3.37e-06
chr13	56125296	56126481	1185	3.89	4.84	-0.16	5	2.24e-05	6.3e-05
chr18	61585080	61586401	1321	3.88	4.84	-0.16	5	2.24e-05	6.31e-05
chr19	37076720	37077858	1138	3.89	4.84	-0.16	5	2.36e-05	6.6e-05
chr1	78679373	78680624	1251	3.88	4.84	-0.16	5	2.38e-05	6.65e-05
chr2	20884930	20886453	1523	3.88	4.84	-0.16	5	2.44e-05	6.78e-05
chr12	69300419	69301898	1479	3.88	4.84	-0.16	5	2.62e-05	7.23e-05
chr10	105838470	105839655	1185	3.89	4.84	-0.16	5	2.82e-05	7.7e-05
chr13	11882180	11884470	2290	4.78	5.74	0.75	4.99	4.86e-08	2.34e-07
chr16	24494139	24495506	1367	3.88	4.83	-0.16	4.99	2.32e-05	6.51e-05
chr18	24907544	24908754	1210	3.88	4.83	-0.16	4.99	2.32e-05	6.51e-05
chr19	5873747	5874910	1163	3.88	4.83	-0.16	4.99	2.34e-05	6.55e-05
chr15	100616205	100617457	1252	3.87	4.83	-0.16	4.99	2.36e-05	6.58e-05
chr11	65227438	65228488	1050	3.88	4.83	-0.16	4.99	2.4e-05	6.69e-05
chr12	81895699	81896891	1192	3.88	4.83	-0.16	4.99	3.02e-05	8.18e-05
chr3	95787332	95788679	1347	3.88	4.83	-0.16	4.99	3.02e-05	8.18e-05
chr10	95494928	95496182	1254	3.87	4.83	-0.16	4.99	3.29e-05	8.83e-05
chr8	69619939	69622879	2940	5.55	6.51	1.52	4.98	1.08e-11	8.7e-11
chr10	67051723	67052970	1247	3.87	4.83	-0.16	4.98	2.39e-05	6.67e-05
chr4	154429145	154430561	1416	3.87	4.82	-0.16	4.98	2.45e-05	6.82e-05
chr10	63542722	63543788	1066	3.86	4.82	-0.16	4.98	2.45e-05	6.82e-05
chr17	46841383	46842607	1224	3.86	4.82	-0.16	4.98	2.45e-05	6.82e-05
chr2	76753912	76755103	1191	3.86	4.82	-0.16	4.98	2.47e-05	6.87e-05
chr17	7946081	7948637	2556	3.87	4.82	-0.16	4.98	3e-05	8.13e-05
chr9	59672457	59674643	2186	4.85	5.81	0.84	4.97	2.55e-08	1.29e-07
chr16	57353095	57354210	1115	3.85	4.81	-0.16	4.97	2.57e-05	7.11e-05
chr13	12297403	12298788	1385	3.86	4.81	-0.16	4.97	2.59e-05	7.15e-05
chrX	83146958	83148246	1288	3.86	4.81	-0.16	4.97	3.21e-05	8.63e-05
chr11	88620597	88622871	2274	5.27	6.22	1.26	4.96	5.18e-10	3.31e-09
chr15	85755563	85757238	1675	3.84	4.8	-0.16	4.96	2.69e-05	7.39e-05
chr9	99541369	99542617	1248	3.84	4.8	-0.16	4.96	2.85e-05	7.79e-05
chr4	82299694	82300738	1044	3.85	4.8	-0.16	4.96	2.99e-05	8.1e-05
chr2	26342538	26343925	1387	3.85	4.8	-0.16	4.96	3.51e-05	9.35e-05
chr2	65002217	65003870	1653	4.36	5.32	0.37	4.95	1.25e-06	4.68e-06
chr5	88719115	88720614	1499	4.48	5.43	0.48	4.95	2.23e-06	7.96e-06
chr14	56918220	56919434	1214	3.84	4.79	-0.16	4.95	2.74e-05	7.51e-05
chr10	63187565	63188881	1316	3.83	4.79	-0.16	4.95	2.83e-05	7.73e-05
chr17	25773835	25774887	1052	3.83	4.79	-0.16	4.95	2.9e-05	7.9e-05
chr9	105508220	105509436	1216	3.83	4.79	-0.16	4.95	2.9e-05	7.9e-05
chr14	34539161	34540552	1391	3.84	4.79	-0.16	4.95	2.93e-05	7.98e-05
chr8	41302924	41304060	1136	3.84	4.79	-0.16	4.95	4.51e-05	0.000117
chr17	25842535	25843638	1103	4.36	5.31	0.37	4.94	1.28e-06	4.77e-06
chr16	36967119	36968480	1361	3.83	4.78	-0.16	4.94	2.82e-05	7.71e-05
chr5	72436954	72438039	1085	3.83	4.78	-0.16	4.94	2.84e-05	7.75e-05
chr11	30147976	30149034	1058	3.83	4.78	-0.16	4.94	2.88e-05	7.86e-05
chr2	6727454	6728548	1094	3.83	4.78	-0.16	4.94	2.88e-05	7.86e-05
chr2	18134290	18135326	1036	3.83	4.78	-0.16	4.94	2.88e-05	7.86e-05
chr17	86981799	86983161	1362	3.82	4.78	-0.16	4.94	2.96e-05	8.05e-05
chr12	85125456	85126759	1303	3.83	4.78	-0.16	4.94	3.03e-05	8.21e-05
chr18	23834294	23835486	1192	3.83	4.78	-0.16	4.94	3.19e-05	8.6e-05
chr9	77301058	77301938	880	4.35	5.3	0.37	4.93	1.69e-06	6.16e-06
chr1	170664980	170666179	1199	3.82	4.77	-0.16	4.93	2.96e-05	8.04e-05
chr9	77196642	77197677	1035	3.82	4.77	-0.16	4.93	2.96e-05	8.04e-05
chr10	80931520	80932449	929	3.82	4.77	-0.16	4.93	2.96e-05	8.04e-05
chr10	42227490	42228630	1140	3.82	4.78	-0.16	4.93	3.65e-05	9.71e-05
chr10	116519063	116520221	1158	3.82	4.77	-0.16	4.93	3.96e-05	0.000104
chr7	49389357	49390719	1362	3.81	4.76	-0.16	4.92	3.12e-05	8.44e-05
chr9	20636977	20638396	1419	3.8	4.76	-0.16	4.92	3.4e-05	9.11e-05
chr3	88082683	88084714	2031	4.71	5.66	0.75	4.91	9.83e-08	4.49e-07
chr2	26389487	26391136	1649	4.71	5.66	0.75	4.91	1.17e-07	5.27e-07
chr2	76776779	76778653	1874	4.44	5.39	0.48	4.91	7.83e-07	3.05e-06
chr5	24882025	24884085	2060	4.32	5.27	0.37	4.91	1.54e-06	5.67e-06
chr19	4926658	4928055	1397	3.8	4.75	-0.16	4.91	3.27e-05	8.78e-05
chr12	40184666	40185786	1120	3.8	4.75	-0.16	4.91	3.32e-05	8.9e-05
chr5	121236580	121237557	977	3.8	4.75	-0.16	4.91	3.46e-05	9.25e-05
chr17	62701563	62702724	1161	3.8	4.75	-0.16	4.91	3.89e-05	0.000103
chr3	73702911	73703962	1051	3.8	4.75	-0.16	4.91	4.21e-05	0.00011
chr1	75400178	75403591	3413	5.91	6.86	1.96	4.9	2.59e-13	2.51e-12
chr4	148878100	148880508	2408	4.79	5.74	0.84	4.9	3.96e-08	1.94e-07
chr13	119398646	119399657	1011	3.78	4.74	-0.16	4.9	3.41e-05	9.11e-05
chr15	51806470	51807781	1311	3.79	4.74	-0.16	4.9	3.46e-05	9.25e-05
chr2	155824971	155825931	960	3.79	4.74	-0.16	4.9	3.52e-05	9.38e-05
chr16	87496352	87497597	1245	3.78	4.74	-0.16	4.9	3.68e-05	9.77e-05
chr11	97805351	97806256	905	3.79	4.74	-0.16	4.9	3.96e-05	0.000104
chr13	51135083	51136156	1073	3.79	4.74	-0.16	4.9	4.17e-05	0.000109
chr2	30203678	30204884	1206	3.79	4.74	-0.16	4.9	4.17e-05	0.000109
chr16	92395758	92399942	4184	6.07	7.02	2.13	4.89	2.02e-16	2.98e-15
chr8	61767017	61769440	2423	5.2	6.15	1.26	4.89	1.34e-09	8.16e-09
chr8	61679334	61681300	1966	5.2	6.15	1.26	4.89	1.68e-09	1.01e-08
chrY	1202216	1204433	2217	4.42	5.37	0.48	4.89	9.65e-07	3.69e-06
chr5	21737188	21738732	1544	4.42	5.37	0.48	4.89	1.02e-06	3.87e-06
chr2	71217774	71218946	1172	3.78	4.73	-0.16	4.89	3.43e-05	9.17e-05
chr16	35361779	35362933	1154	3.77	4.73	-0.16	4.89	3.58e-05	9.52e-05
chr8	111282863	111284191	1328	3.77	4.73	-0.16	4.89	3.58e-05	9.52e-05
chr6	59015081	59016369	1288	3.78	4.73	-0.16	4.89	3.81e-05	0.000101
chr5	57929089	57930349	1260	3.78	4.73	-0.16	4.89	4.31e-05	0.000112
chr7	44480113	44483822	3709	5.98	6.94	2.06	4.88	5.88e-15	7.08e-14
chr3	32903435	32904676	1241	3.77	4.72	-0.16	4.88	3.57e-05	9.52e-05
chr3	97779300	97780350	1050	3.77	4.72	-0.16	4.88	3.69e-05	9.79e-05
chr8	105634857	105635842	985	3.77	4.72	-0.16	4.88	3.69e-05	9.79e-05
chr18	23775242	23779988	4746	5.79	6.74	1.87	4.87	9.85e-13	8.94e-12
chr3	9604998	9606961	1963	4.84	5.79	0.92	4.87	4.28e-08	2.08e-07
chr2	91257761	91259127	1366	4.67	5.63	0.75	4.87	1.57e-07	6.93e-07
chr1	168247337	168248868	1531	4.28	5.23	0.37	4.87	1.97e-06	7.08e-06
chr2	14957041	14958441	1400	3.76	4.71	-0.16	4.87	3.76e-05	9.95e-05
chr18	12813801	12815049	1248	3.76	4.71	-0.16	4.87	4.12e-05	0.000108
chr5	150716966	150718198	1232	3.76	4.71	-0.16	4.87	4.44e-05	0.000115
chr13	106912139	106913598	1459	3.76	4.71	-0.16	4.87	4.81e-05	0.000124
chr13	64168337	64169513	1176	3.76	4.71	-0.16	4.87	5.19e-05	0.000132
chr11	68371609	68375703	4094	5.7	6.66	1.8	4.86	9.41e-13	8.55e-12
chr9	67486226	67488307	2081	4.39	5.34	0.48	4.86	1.56e-06	5.73e-06
chr4	154526357	154527707	1350	4.28	5.23	0.37	4.86	2.08e-06	7.47e-06
chr16	58671345	58672548	1203	4.27	5.22	0.37	4.86	2.14e-06	7.64e-06
chr2	112311751	112312899	1148	3.75	4.7	-0.16	4.86	3.93e-05	0.000104
chr2	71454094	71455524	1430	3.75	4.7	-0.16	4.86	3.95e-05	0.000104
chr3	104082689	104083980	1291	3.75	4.7	-0.16	4.86	4.03e-05	0.000106
chr17	80038268	80039405	1137	3.75	4.7	-0.16	4.86	4.21e-05	0.00011
chr1	152566267	152567671	1404	3.75	4.7	-0.16	4.86	4.44e-05	0.000115
chr8	95874716	95875828	1112	3.75	4.7	-0.16	4.86	4.45e-05	0.000116
chr17	32349490	32350411	921	3.75	4.7	-0.16	4.86	4.63e-05	0.00012
chr1	143695200	143696112	912	3.75	4.7	-0.16	4.86	4.77e-05	0.000123
chr9	77238678	77240071	1393	3.75	4.7	-0.16	4.86	5.17e-05	0.000132
chr4	13785956	13786835	879	3.75	4.7	-0.16	4.86	5.66e-05	0.000142
chr19	37178041	37181217	3176	5.86	6.81	1.95	4.85	2.74e-14	3.03e-13
chr19	27214788	27216799	2011	4.65	5.6	0.75	4.85	1.4e-07	6.24e-07
chr3	32537667	32539035	1368	4.27	5.22	0.37	4.85	2.12e-06	7.59e-06
chr10	86795487	86796967	1480	4.27	5.22	0.37	4.85	2.22e-06	7.9e-06
chr9	72676226	72677837	1611	4.27	5.22	0.37	4.85	2.27e-06	8.07e-06
chr2	76896673	76897771	1098	3.74	4.69	-0.16	4.85	4.14e-05	0.000108
chr6	131373418	131374585	1167	3.74	4.69	-0.16	4.85	4.14e-05	0.000108
chr17	21490139	21491408	1269	3.74	4.69	-0.16	4.85	4.28e-05	0.000112
chr7	67266901	67270279	3378	5.76	6.71	1.87	4.84	1.2e-12	1.07e-11
chr12	80470449	80472026	1577	4.26	5.21	0.37	4.84	5.92e-06	1.93e-05
chr7	81582378	81583686	1308	3.73	4.68	-0.16	4.84	4.16e-05	0.000109
chr9	69469271	69470565	1294	3.73	4.68	-0.16	4.84	4.24e-05	0.000111
chrX	83138677	83139668	991	3.73	4.68	-0.16	4.84	4.37e-05	0.000114
chr12	99329525	99331356	1831	4.36	5.31	0.48	4.83	1.33e-06	4.97e-06
chr17	81401020	81402705	1685	4.36	5.31	0.48	4.83	1.34e-06	5.01e-06
chr6	29924290	29925857	1567	4.25	5.2	0.37	4.83	2.66e-06	9.33e-06
chr5	115339477	115340898	1421	4.25	5.2	0.37	4.83	2.7e-06	9.46e-06
chr1	167392285	167393454	1169	3.72	4.67	-0.16	4.83	4.34e-05	0.000113
chr11	88673990	88674918	928	3.72	4.67	-0.16	4.83	4.34e-05	0.000113
chr15	99706819	99707744	925	3.72	4.67	-0.16	4.83	4.34e-05	0.000113
chr5	99962646	99963572	926	3.72	4.67	-0.16	4.83	4.78e-05	0.000123
chr14	49792584	49793852	1268	3.72	4.67	-0.16	4.83	5.09e-05	0.00013
chr2	165823194	165824456	1262	3.72	4.67	-0.16	4.83	5.46e-05	0.000138
chr4	150371833	150372679	846	3.72	4.67	-0.16	4.83	5.46e-05	0.000138
chr9	101171920	101172893	973	3.72	4.67	-0.16	4.83	5.46e-05	0.000138
chr3	34050591	34054696	4105	5.58	6.53	1.71	4.82	1.69e-11	1.33e-10
chr7	28980463	28981634	1171	3.71	4.66	-0.16	4.82	4.55e-05	0.000118
chr12	8712213	8713347	1134	3.71	4.66	-0.16	4.82	4.84e-05	0.000124
chr2	112317306	112318519	1213	3.71	4.66	-0.16	4.82	4.84e-05	0.000124
chr3	152307166	152308197	1031	3.71	4.66	-0.16	4.82	4.84e-05	0.000124
chr11	22155894	22157022	1128	3.71	4.66	-0.16	4.82	4.88e-05	0.000125
chr15	99722394	99723884	1490	3.71	4.66	-0.16	4.82	4.88e-05	0.000125
chr7	111120840	111122061	1221	3.71	4.66	-0.16	4.82	4.88e-05	0.000125
chr5	129782304	129783703	1399	3.71	4.66	-0.16	4.82	5.11e-05	0.00013
chr4	106914733	106915773	1040	3.71	4.66	-0.16	4.82	5.2e-05	0.000132
chr4	135572161	135573199	1038	3.71	4.66	-0.16	4.82	5.45e-05	0.000138
chr14	54955961	54966698	10737	7.11	8.06	3.23	4.82	0.0024	0.00344
chr10	53304312	53310400	6088	6.41	7.36	2.55	4.81	7.58e-19	1.6e-17
chr7	46096471	46098316	1845	5.39	6.33	1.52	4.81	1.25e-10	8.69e-10
chr18	10788358	10791048	2690	5.39	6.34	1.53	4.81	2.32e-10	1.56e-09
chr6	97244463	97247055	2592	5.17	6.12	1.31	4.81	2.77e-09	1.61e-08
chr3	68468865	68471331	2466	4.91	5.86	1.06	4.81	1.55e-08	8.11e-08
chr5	58084015	58085897	1882	4.78	5.73	0.92	4.81	8.87e-08	4.09e-07
chr11	69095669	69096755	1086	4.62	5.57	0.75	4.81	1.87e-07	8.15e-07
chr16	58728372	58729874	1502	4.61	5.56	0.75	4.81	1.9e-07	8.26e-07
chr8	124904791	124906537	1746	4.34	5.29	0.48	4.81	2.6e-06	9.12e-06
chr9	120953881	120955500	1619	4.23	5.18	0.37	4.81	2.83e-06	9.84e-06
chr16	16249408	16250639	1231	3.7	4.65	-0.16	4.81	4.8e-05	0.000123
chr13	114345536	114346532	996	3.7	4.65	-0.16	4.81	4.8e-05	0.000123
chr15	41024479	41025698	1219	3.7	4.65	-0.16	4.81	4.8e-05	0.000123
chr5	144291100	144292252	1152	3.7	4.65	-0.16	4.81	4.8e-05	0.000123
chrX	42090114	42091254	1140	3.7	4.65	-0.16	4.81	4.8e-05	0.000123
chr10	127428364	127429531	1167	3.7	4.65	-0.16	4.81	5.15e-05	0.000131
chr13	117016392	117017581	1189	3.7	4.65	-0.16	4.81	5.87e-05	0.000147
chr7	110523771	110524981	1210	3.7	4.65	-0.16	4.81	5.87e-05	0.000147
chr15	89226695	89228046	1351	3.7	4.65	-0.16	4.81	7.01e-05	0.000172
chr14	121894733	121896759	2026	4.78	5.73	0.92	4.8	1.35e-07	6.01e-07
chr11	23274096	23275911	1815	4.22	5.17	0.37	4.8	2.79e-06	9.71e-06
chr8	31166208	31167895	1687	4.22	5.17	0.37	4.8	2.96e-06	1.02e-05
chr4	46071350	46072157	807	3.69	4.64	-0.16	4.8	5.02e-05	0.000129
chr4	45442430	45443609	1179	3.69	4.64	-0.16	4.8	5.1e-05	0.00013
chr7	19084307	19085312	1005	3.69	4.64	-0.16	4.8	5.1e-05	0.00013
chr13	104309466	104310677	1211	3.69	4.64	-0.16	4.8	5.23e-05	0.000133
chr7	30010027	30011293	1266	3.69	4.64	-0.16	4.8	5.84e-05	0.000147
chr15	55854844	55855910	1066	3.69	4.64	-0.16	4.8	6.31e-05	0.000157
chr18	35584288	35585567	1279	3.69	4.64	-0.16	4.8	6.31e-05	0.000157
chr15	79831903	79834126	2223	4.9	5.84	1.06	4.79	1.98e-08	1.02e-07
chr9	56146889	56148303	1414	4.68	5.63	0.84	4.79	1.06e-07	4.84e-07
chr4	148881645	148883075	1430	4.59	5.54	0.75	4.79	2.55e-07	1.08e-06
chr13	94832969	94834974	2005	4.32	5.27	0.48	4.79	1.77e-06	6.42e-06
chr1	168353150	168354626	1476	4.21	5.15	0.37	4.79	3.2e-06	1.1e-05
chr15	99246910	99248642	1732	4.21	5.16	0.37	4.79	3.25e-06	1.12e-05
chr11	88456135	88457079	944	3.68	4.63	-0.16	4.79	5.06e-05	0.000129
chr15	84194237	84195347	1110	3.68	4.63	-0.16	4.79	5.06e-05	0.000129
chr7	17057134	17058109	975	3.68	4.63	-0.16	4.79	5.06e-05	0.000129
chr17	73169205	73170421	1216	3.68	4.63	-0.16	4.79	5.16e-05	0.000132
chr6	92147086	92148346	1260	3.68	4.63	-0.16	4.79	5.16e-05	0.000132
chr1	125573743	125574848	1105	3.68	4.63	-0.16	4.79	5.33e-05	0.000135
chr12	99234223	99235521	1298	3.68	4.63	-0.16	4.79	5.33e-05	0.000135
chr7	125686424	125687797	1373	3.68	4.63	-0.16	4.79	5.33e-05	0.000135
chr1	97923260	97924337	1077	3.69	4.64	-0.16	4.79	5.49e-05	0.000139
chr9	31046715	31047417	702	3.68	4.63	-0.16	4.79	5.84e-05	0.000147
chr12	52546859	52547650	791	3.68	4.63	-0.16	4.79	6.27e-05	0.000156
chr5	76855549	76856482	933	3.68	4.63	-0.16	4.79	6.27e-05	0.000156
chr6	50390695	50396273	5578	6.12	7.07	2.28	4.78	1.11e-16	1.7e-15
chr2	26446305	26449075	2770	5.14	6.08	1.31	4.78	5.24e-09	2.93e-08
chr19	37055801	37057906	2105	4.89	5.84	1.06	4.78	1.94e-08	9.99e-08
chr5	24118633	24120221	1588	4.67	5.62	0.84	4.78	1.2e-07	5.38e-07
chr1	137951352	137953684	2332	4.58	5.53	0.75	4.78	2.75e-07	1.16e-06
chr13	11839404	11841049	1645	4.31	5.26	0.48	4.78	3.21e-06	1.1e-05
chr17	25418625	25419956	1331	4.2	5.15	0.37	4.78	5.66e-06	1.85e-05
chr17	56346640	56347556	916	3.68	4.63	-0.16	4.78	5.28e-05	0.000134
chr5	96212762	96213792	1030	3.68	4.63	-0.16	4.78	5.28e-05	0.000134
chr1	134903515	134904286	771	3.67	4.62	-0.16	4.78	5.47e-05	0.000138
chr15	64216353	64217352	999	3.67	4.62	-0.16	4.78	5.47e-05	0.000138
chr15	27493348	27494573	1225	3.67	4.62	-0.16	4.78	5.69e-05	0.000143
chr13	36114653	36116962	2309	4.88	5.83	1.06	4.77	3.12e-08	1.55e-07
chr16	94727728	94729748	2020	4.74	5.69	0.92	4.77	8.22e-08	3.81e-07
chr2	114652281	114654203	1922	4.58	5.53	0.75	4.77	2.64e-07	1.12e-06
chr17	46023932	46025279	1347	4.19	5.14	0.37	4.77	3.4e-06	1.16e-05
chr11	75349209	75350298	1089	3.66	4.61	-0.16	4.77	5.56e-05	0.00014
chr11	78629293	78630415	1122	3.66	4.61	-0.16	4.77	5.56e-05	0.00014
chr8	77701146	77702200	1054	3.66	4.61	-0.16	4.77	5.56e-05	0.00014
chr5	24810348	24811480	1132	3.67	4.61	-0.16	4.77	5.66e-05	0.000143
chr16	59556587	59557829	1242	3.66	4.61	-0.16	4.77	5.93e-05	0.000148
chr19	5850787	5851812	1025	3.66	4.61	-0.16	4.77	6.11e-05	0.000152
chr2	106694431	106695347	916	3.66	4.61	-0.16	4.77	6.11e-05	0.000152
chr9	75101542	75102349	807	3.66	4.61	-0.16	4.77	6.27e-05	0.000156
chr19	47629052	47630149	1097	3.67	4.62	-0.16	4.77	6.74e-05	0.000166
chr11	86287010	86287973	963	3.66	4.61	-0.16	4.77	8.06e-05	0.000194
chr11	59002603	59008213	5610	5.53	6.47	1.72	4.76	4.2e-11	3.13e-10
chr10	63502582	63504521	1939	4.87	5.82	1.06	4.76	2.4e-08	1.21e-07
chr10	33167810	33170245	2435	4.87	5.82	1.06	4.76	3.26e-08	1.61e-07
chr2	181579545	181581101	1556	4.18	5.13	0.37	4.76	3.56e-06	1.21e-05
chr6	14746935	14748046	1111	3.65	4.6	-0.16	4.76	5.79e-05	0.000146
chr11	68746688	68748008	1320	3.65	4.6	-0.16	4.76	5.82e-05	0.000146
chr11	98966815	98967983	1168	3.66	4.6	-0.16	4.76	5.95e-05	0.000149
chr5	138974911	138975981	1070	3.66	4.6	-0.16	4.76	5.95e-05	0.000149
chr11	102202934	102203964	1030	3.65	4.6	-0.16	4.76	6.02e-05	0.00015
chr2	127268927	127269997	1070	3.65	4.6	-0.16	4.76	6.02e-05	0.00015
chr2	59985527	59986716	1189	3.65	4.6	-0.16	4.76	6.32e-05	0.000157
chr12	76669098	76670264	1166	3.65	4.6	-0.16	4.76	6.91e-05	0.00017
chr2	76860055	76861099	1044	3.65	4.6	-0.16	4.76	7.93e-05	0.000191
chr5	57755619	57758015	2396	5.51	6.46	1.71	4.75	4.51e-11	3.35e-10
chr5	24686292	24688103	1811	4.86	5.81	1.06	4.75	3.19e-08	1.58e-07
chr1	190152790	190154591	1801	4.56	5.51	0.75	4.75	2.91e-07	1.22e-06
chr14	101881074	101882874	1800	4.56	5.51	0.75	4.75	3.4e-07	1.41e-06
chr6	72414498	72415935	1437	4.29	5.23	0.48	4.75	2.12e-06	7.6e-06
chr15	86110449	86111858	1409	4.28	5.23	0.48	4.75	2.17e-06	7.76e-06
chr17	66111788	66113151	1363	4.17	5.12	0.37	4.75	5.17e-06	1.71e-05
chr15	82350385	82351772	1387	4.17	5.12	0.37	4.75	5.64e-06	1.85e-05
chr3	119736373	119737954	1581	4.17	5.12	0.37	4.75	1.53e-05	4.49e-05
chr4	62373500	62374392	892	3.64	4.59	-0.16	4.75	6.38e-05	0.000158
chr7	116198711	116199627	916	3.65	4.59	-0.16	4.75	6.72e-05	0.000166
chr15	81897383	81898393	1010	3.64	4.59	-0.16	4.75	7.83e-05	0.000189
chr17	14955396	14956151	755	3.65	4.6	-0.16	4.75	8.74e-05	0.000208
chr8	45752802	45760687	7885	7	7.95	3.21	4.74	4.81e-26	3.1e-24
chr9	72713123	72717081	3958	6.13	7.08	2.34	4.74	1.81e-16	2.69e-15
chr11	69097296	69099891	2595	5.86	6.81	2.07	4.74	4.6e-14	4.92e-13
chr2	14915590	14916976	1386	4.27	5.22	0.48	4.74	2.34e-06	8.31e-06
chr17	6140972	6142646	1674	4.28	5.22	0.48	4.74	2.9e-06	1.01e-05
chr2	37652856	37653797	941	3.64	4.58	-0.16	4.74	6.13e-05	0.000153
chr7	113211246	113212384	1138	3.63	4.58	-0.16	4.74	6.19e-05	0.000154
chr8	64732383	64733257	874	3.63	4.58	-0.16	4.74	6.19e-05	0.000154
chr2	77083515	77084707	1192	3.63	4.58	-0.16	4.74	6.32e-05	0.000157
chr7	132811729	132812935	1206	3.64	4.59	-0.16	4.74	6.41e-05	0.000159
chr2	77102786	77103882	1096	3.63	4.58	-0.16	4.74	7.76e-05	0.000188
chr16	31678490	31679457	967	3.64	4.58	-0.16	4.74	8.58e-05	0.000205
chr10	122986741	122987798	1057	3.63	4.58	-0.16	4.74	9.49e-05	0.000223
chr7	113793437	113794347	910	3.63	4.58	-0.16	4.74	9.49e-05	0.000223
chr3	104085649	104088488	2839	5.21	6.16	1.43	4.73	4.27e-10	2.77e-09
chrX	20287788	20290872	3084	5.31	6.25	1.52	4.73	4.76e-10	3.06e-09
chr10	33251714	33253829	2115	4.54	5.49	0.75	4.73	4.03e-07	1.65e-06
chr12	95754374	95755626	1252	4.27	5.21	0.48	4.73	2.32e-06	8.22e-06
chr16	91670572	91672000	1428	4.16	5.1	0.37	4.73	4.71e-06	1.57e-05
chr10	63183398	63184570	1172	3.63	4.57	-0.16	4.73	6.45e-05	0.00016
chr3	59020595	59021715	1120	3.63	4.57	-0.16	4.73	6.45e-05	0.00016
chr14	55002004	55003224	1220	3.63	4.57	-0.16	4.73	6.51e-05	0.000161
chr12	83455467	83456487	1020	3.62	4.57	-0.16	4.73	6.54e-05	0.000162
chr5	65473766	65474674	908	3.62	4.57	-0.16	4.73	6.54e-05	0.000162
chr3	32539255	32540150	895	3.62	4.57	-0.16	4.73	6.83e-05	0.000168
chr1	68956792	68957720	928	3.63	4.57	-0.16	4.73	8.45e-05	0.000202
chr4	132053753	132057377	3624	5.5	6.44	1.72	4.72	3.63e-11	2.73e-10
chr15	77020115	77022657	2542	5.48	6.43	1.71	4.72	5.64e-11	4.12e-10
chr2	76916073	76918519	2446	4.83	5.78	1.06	4.72	6.44e-08	3.04e-07
chr2	76756637	76758657	2020	4.61	5.56	0.84	4.72	1.69e-07	7.4e-07
chr3	85839458	85841866	2408	4.61	5.56	0.84	4.72	2.28e-07	9.77e-07
chr17	81415058	81416831	1773	4.52	5.47	0.75	4.72	4.38e-07	1.79e-06
chrX	56748563	56750093	1530	4.26	5.2	0.48	4.72	2.56e-06	9e-06
chr4	142067827	142069668	1841	4.25	5.2	0.48	4.72	2.82e-06	9.82e-06
chr11	24149694	24150732	1038	3.62	4.56	-0.16	4.72	6.7e-05	0.000165
chr2	53213989	53215243	1254	3.62	4.56	-0.16	4.72	6.7e-05	0.000165
chr9	75048783	75049651	868	3.62	4.56	-0.16	4.72	6.7e-05	0.000165
chr14	55664925	55665939	1014	3.61	4.56	-0.16	4.72	6.83e-05	0.000168
chr6	51460460	51461378	918	3.61	4.56	-0.16	4.72	6.95e-05	0.000171
chr11	5297706	5298774	1068	3.62	4.56	-0.16	4.72	6.96e-05	0.000171
chr7	29771212	29772180	968	3.61	4.56	-0.16	4.72	7.29e-05	0.000178
chr4	102349120	102350555	1435	4.24	5.19	0.48	4.71	2.68e-06	9.38e-06
chr7	48849113	48850350	1237	4.13	5.08	0.37	4.71	6.43e-06	2.07e-05
chr18	9958551	9959570	1019	3.61	4.55	-0.16	4.71	6.91e-05	0.00017
chr10	24163268	24164217	949	3.6	4.55	-0.16	4.71	7.11e-05	0.000174
chr15	98609429	98610193	764	3.6	4.55	-0.16	4.71	7.11e-05	0.000174
chr13	11765459	11766437	978	3.6	4.55	-0.16	4.71	7.16e-05	0.000175
chr11	31367905	31368687	782	3.6	4.55	-0.16	4.71	7.28e-05	0.000178
chr9	79753925	79755083	1158	3.61	4.55	-0.16	4.71	7.74e-05	0.000188
chr1	150898779	150899741	962	3.6	4.55	-0.16	4.71	9.02e-05	0.000214
chr4	150087942	150093478	5536	6.3	7.25	2.55	4.7	3.17e-16	4.55e-15
chr19	7437991	7441684	3693	5.62	6.57	1.87	4.7	1.91e-11	1.49e-10
chr9	123507311	123508635	1324	4.24	5.19	0.48	4.7	2.86e-06	9.94e-06
chr17	17532948	17534686	1738	4.23	5.18	0.48	4.7	3.09e-06	1.07e-05
chr5	58073026	58074674	1648	4.12	5.07	0.37	4.7	5.15e-06	1.7e-05
chr4	45799163	45799990	827	3.6	4.54	-0.16	4.7	7.13e-05	0.000175
chr17	12714899	12716026	1127	3.59	4.54	-0.16	4.7	7.18e-05	0.000176
chr11	19987013	19987951	938	3.59	4.54	-0.16	4.7	7.32e-05	0.000179
chr7	143221346	143222684	1338	3.59	4.54	-0.16	4.7	7.32e-05	0.000179
chr1	75237175	75238136	961	3.6	4.54	-0.16	4.7	7.4e-05	0.00018
chr12	40213304	40214175	871	3.6	4.54	-0.16	4.7	7.4e-05	0.00018
chr6	24629327	24630323	996	3.6	4.54	-0.16	4.7	7.4e-05	0.00018
chr16	44723252	44724030	778	3.6	4.54	-0.16	4.7	7.8e-05	0.000189
chr13	36113396	36114319	923	3.6	4.54	-0.16	4.7	8.1e-05	0.000195
chr1	155353063	155353986	923	3.59	4.54	-0.16	4.7	8.31e-05	0.0002
chr6	131291824	131292799	975	3.59	4.54	-0.16	4.7	8.31e-05	0.0002
chr2	6745950	6747009	1059	3.6	4.54	-0.16	4.7	0.00011	0.000253
chr6	112459671	112468771	9100	7.36	8.3	3.62	4.69	7.84e-27	5.7e-25
chr4	148804483	148806736	2253	5.59	6.53	1.84	4.69	2.58e-12	2.21e-11
chr10	62313786	62315869	2083	4.81	5.75	1.06	4.69	4.86e-08	2.34e-07
chr3	152231606	152233452	1846	4.59	5.53	0.84	4.69	2.08e-07	8.97e-07
chr17	23674806	23676771	1965	4.59	5.54	0.84	4.69	2.09e-07	9.02e-07
chrX	160964933	160966284	1351	4.12	5.06	0.37	4.69	5.23e-06	1.73e-05
chr9	75002516	75004037	1521	4.23	5.17	0.48	4.69	5.24e-06	1.73e-05
chr2	76855272	76856807	1535	4.12	5.06	0.37	4.69	6.28e-06	2.03e-05
chr10	88502589	88503507	918	3.58	4.53	-0.16	4.69	7.51e-05	0.000183
chr4	86769549	86770831	1282	3.58	4.53	-0.16	4.69	7.51e-05	0.000183
chr9	72015580	72016483	903	3.58	4.53	-0.16	4.69	7.51e-05	0.000183
chr14	77871067	77872181	1114	3.59	4.53	-0.16	4.69	7.52e-05	0.000183
chr11	107096909	107097683	774	3.59	4.53	-0.16	4.69	7.56e-05	0.000184
chr6	118758461	118759637	1176	3.59	4.53	-0.16	4.69	7.56e-05	0.000184
chr11	93892957	93894047	1090	3.59	4.53	-0.16	4.69	7.62e-05	0.000185
chr3	32868159	32869273	1114	3.59	4.53	-0.16	4.69	7.62e-05	0.000185
chr19	60765241	60766257	1016	3.59	4.53	-0.16	4.69	7.9e-05	0.000191
chr2	6735184	6736142	958	3.59	4.53	-0.16	4.69	7.9e-05	0.000191
chr14	64438633	64439795	1162	3.58	4.53	-0.16	4.69	8.45e-05	0.000202
chr12	103353870	103356067	2197	5.27	6.21	1.53	4.68	9.25e-10	5.73e-09
chr7	48833591	48835868	2277	4.99	5.94	1.26	4.68	1.12e-08	5.98e-08
chr12	4442786	4444320	1534	4.66	5.6	0.92	4.68	2.93e-07	1.23e-06
chr4	97773580	97775012	1432	4.49	5.43	0.75	4.68	6.13e-07	2.43e-06
chr12	16945746	16947611	1865	4.21	5.16	0.48	4.68	3.25e-06	1.12e-05
chr18	14669253	14670771	1518	4.22	5.16	0.48	4.68	4.1e-06	1.38e-05
chrX	56750882	56752509	1627	4.1	5.05	0.37	4.68	5.87e-06	1.91e-05
chr14	56752780	56753975	1195	3.58	4.52	-0.16	4.68	7.77e-05	0.000188
chr14	101655002	101655748	746	3.58	4.52	-0.16	4.68	7.77e-05	0.000188
chr5	92603642	92604298	656	3.57	4.52	-0.16	4.68	8.04e-05	0.000194
chr13	115058661	115060061	1400	3.58	4.52	-0.16	4.68	8.93e-05	0.000212
chr4	149486237	149486945	708	3.58	4.52	-0.16	4.68	8.93e-05	0.000212
chr4	82518661	82519598	937	3.58	4.52	-0.16	4.68	9.65e-05	0.000227
chr10	13464975	13466222	1247	3.58	4.52	-0.16	4.68	0.000103	0.00024
chr8	79674136	79677230	3094	5.35	6.29	1.62	4.67	7.55e-11	5.43e-10
chr7	143273682	143276451	2769	5.35	6.3	1.62	4.67	8.16e-11	5.84e-10
chr4	46136088	46138171	2083	4.99	5.93	1.26	4.67	1.2e-08	6.34e-08
chr16	38638114	38640357	2243	4.64	5.59	0.92	4.67	2.32e-07	9.93e-07
chr5	24007967	24009461	1494	4.1	5.04	0.37	4.67	5.62e-06	1.84e-05
chr18	36415469	36416406	937	3.57	4.51	-0.16	4.67	7.92e-05	0.000191
chr3	144578957	144579710	753	3.57	4.51	-0.16	4.67	8.03e-05	0.000194
chr5	131510791	131512068	1277	3.57	4.51	-0.16	4.67	8.03e-05	0.000194
chr19	4168181	4169054	873	3.56	4.51	-0.16	4.67	8.25e-05	0.000198
chr2	76760755	76761835	1080	3.56	4.51	-0.16	4.67	8.25e-05	0.000198
chr1	75365666	75366626	960	3.57	4.52	-0.16	4.67	8.43e-05	0.000202
chr1	172296300	172297373	1073	3.56	4.51	-0.16	4.67	8.54e-05	0.000204
chr11	104357311	104358205	894	3.56	4.51	-0.16	4.67	8.54e-05	0.000204
chr7	110237851	110238803	952	3.56	4.51	-0.16	4.67	9.61e-05	0.000226
chr14	61253419	61258237	4818	6.32	7.26	2.59	4.67	0.000169	0.000366
chr4	41304892	41306002	1110	3.56	4.5	-0.16	4.66	8.32e-05	0.0002
chr15	101188464	101189455	991	3.56	4.5	-0.16	4.66	8.38e-05	0.000201
chr13	46845970	46847147	1177	3.56	4.5	-0.16	4.66	9.58e-05	0.000225
chr4	151080993	151082246	1253	3.56	4.5	-0.16	4.66	9.58e-05	0.000225
chr10	63697228	63698306	1078	3.55	4.5	-0.16	4.66	9.61e-05	0.000226
chr6	98982071	98983241	1170	3.56	4.5	-0.16	4.66	0.000101	0.000235
chr8	41078876	41081485	2609	5.66	6.6	1.95	4.65	2.18e-12	1.89e-11
chr14	79495161	79497108	1947	4.55	5.5	0.84	4.65	2.94e-07	1.24e-06
chr11	97242630	97244582	1952	4.55	5.49	0.84	4.65	3.1e-07	1.3e-06
chr12	71050297	71051726	1429	4.19	5.13	0.48	4.65	3.84e-06	1.3e-05
chr7	66152435	66153798	1363	4.07	5.02	0.37	4.65	7.21e-06	2.3e-05
chr2	76762344	76763821	1477	4.07	5.02	0.37	4.65	7.75e-06	2.45e-05
chr4	102474781	102475954	1173	3.54	4.49	-0.16	4.65	8.76e-05	0.000209
chr7	67659315	67660228	913	3.54	4.49	-0.16	4.65	8.76e-05	0.000209
chr10	128311496	128312482	986	3.55	4.49	-0.16	4.65	8.77e-05	0.000209
chr15	99299342	99300352	1010	3.55	4.49	-0.16	4.65	8.77e-05	0.000209
chr14	54953777	54954854	1077	3.55	4.49	-0.16	4.65	8.95e-05	0.000213
chr7	16814880	16815958	1078	3.55	4.49	-0.16	4.65	8.95e-05	0.000213
chrX	151846566	151847657	1091	3.54	4.49	-0.16	4.65	9.15e-05	0.000217
chr6	101377513	101378230	717	3.55	4.49	-0.16	4.65	0.000104	0.000241
chr16	84840693	84841515	822	3.55	4.49	-0.16	4.65	0.00016	0.000349
chr4	148894048	148900176	6128	6.12	7.07	2.43	4.64	8.42e-17	1.31e-15
chr2	76723221	76725786	2565	4.95	5.9	1.26	4.64	1.74e-08	9e-08
chr15	41831206	41833295	2089	4.89	5.84	1.2	4.64	1.95e-08	1e-07
chr19	27232524	27234931	2407	4.96	5.9	1.26	4.64	3.08e-08	1.53e-07
chr18	24940596	24942615	2019	4.45	5.39	0.75	4.64	7.32e-07	2.86e-06
chr6	24630620	24632150	1530	4.07	5.01	0.37	4.64	6.56e-06	2.11e-05
chr10	63716242	63717273	1031	3.54	4.48	-0.16	4.64	8.84e-05	0.00021
chrX	23264889	23265957	1068	3.54	4.48	-0.16	4.64	8.84e-05	0.00021
chr3	135466325	135467660	1335	3.54	4.49	-0.16	4.64	9.66e-05	0.000227
chr8	68277694	68278557	863	3.54	4.48	-0.16	4.64	0.000103	0.00024
chr11	88708552	88709402	850	3.54	4.48	-0.16	4.64	0.000112	0.000257
chr9	77200743	77205353	4610	6.14	7.08	2.45	4.63	6.5e-16	8.9e-15
chr7	73476381	73479603	3222	5.65	6.59	1.96	4.63	3.15e-11	2.39e-10
chr7	103461693	103464837	3144	5.4	6.34	1.71	4.63	2.07e-10	1.4e-09
chr8	77698846	77700527	1681	4.95	5.9	1.26	4.63	2.18e-08	1.11e-07
chr16	11899969	11902028	2059	4.52	5.47	0.84	4.63	6.83e-07	2.69e-06
chrX	101449199	101450953	1754	4.44	5.38	0.75	4.63	7.24e-07	2.84e-06
chr4	8795289	8796921	1632	4.44	5.38	0.75	4.63	7.69e-07	3e-06
chr1	138603864	138605292	1428	4.17	5.11	0.48	4.63	4e-06	1.35e-05
chr16	43881987	43883189	1202	4.16	5.11	0.48	4.63	4.42e-06	1.48e-05
chr13	46527269	46528324	1055	4.17	5.11	0.48	4.63	4.65e-06	1.55e-05
chr2	121547968	121549745	1777	4.16	5.11	0.48	4.63	4.75e-06	1.58e-05
chr9	123491177	123492315	1138	4.06	5	0.37	4.63	9.09e-06	2.82e-05
chr1	189778651	189779599	948	3.53	4.47	-0.16	4.63	9.24e-05	0.000219
chr11	44538772	44539982	1210	3.53	4.47	-0.16	4.63	9.24e-05	0.000219
chr13	11780190	11781111	921	3.53	4.47	-0.16	4.63	9.24e-05	0.000219
chr17	29620455	29621470	1015	3.53	4.47	-0.16	4.63	9.24e-05	0.000219
chr5	110435057	110435965	908	3.53	4.47	-0.16	4.63	9.24e-05	0.000219
chr8	106522235	106523101	866	3.52	4.47	-0.16	4.63	9.35e-05	0.000221
chr19	24414101	24415183	1082	3.53	4.47	-0.16	4.63	9.78e-05	0.000229
chr6	94079709	94080543	834	3.53	4.47	-0.16	4.63	9.78e-05	0.000229
chr9	3337101	3338232	1131	3.53	4.47	-0.16	4.63	0.000104	0.000242
chr12	40179881	40181000	1119	3.53	4.47	-0.16	4.63	0.000151	0.000332
chr9	32336618	32341015	4397	6.23	7.17	2.55	4.62	8.34e-18	1.49e-16
chr2	155382174	155385659	3485	6.1	7.04	2.43	4.62	1.54e-16	2.3e-15
chr6	85346715	85348881	2166	4.52	5.46	0.84	4.62	3.82e-07	1.57e-06
chr3	88493408	88494856	1448	4.15	5.1	0.48	4.62	4.4e-06	1.48e-05
chr6	32895903	32897433	1530	4.05	4.99	0.37	4.62	1.1e-05	3.35e-05
chr2	76906782	76907735	953	3.52	4.46	-0.16	4.62	9.59e-05	0.000226
chr17	86983514	86984433	919	3.52	4.46	-0.16	4.62	9.84e-05	0.000231
chr18	36794156	36795199	1043	3.52	4.46	-0.16	4.62	9.95e-05	0.000233
chr4	100212754	100213525	771	3.52	4.46	-0.16	4.62	9.95e-05	0.000233
chr7	80096737	80097738	1001	3.52	4.47	-0.16	4.62	0.000101	0.000235
chr15	66581744	66582727	983	3.52	4.46	-0.16	4.62	0.000105	0.000243
chr2	30447427	30448491	1064	3.52	4.46	-0.16	4.62	0.000105	0.000243
chr8	124002032	124002995	963	3.51	4.46	-0.16	4.62	0.000114	0.000261
chr12	103332984	103334802	1818	4.73	5.67	1.06	4.61	1.35e-07	6.01e-07
chrY	90795784	90803130	7346	7.35	8.29	3.69	4.61	2.84e-07	1.19e-06
chr10	80771648	80773166	1518	4.04	4.98	0.37	4.61	8.96e-06	2.79e-05
chr2	103665926	103667254	1328	4.04	4.98	0.37	4.61	1.07e-05	3.25e-05
chr9	96870395	96871447	1052	3.51	4.46	-0.16	4.61	9.76e-05	0.000229
chr18	80331727	80332548	821	3.51	4.45	-0.16	4.61	9.91e-05	0.000232
chr2	76717668	76718779	1111	3.51	4.45	-0.16	4.61	9.91e-05	0.000232
chr2	76892458	76893467	1009	3.51	4.45	-0.16	4.61	9.91e-05	0.000232
chr4	34882754	34883840	1086	3.51	4.45	-0.16	4.61	9.91e-05	0.000232
chr7	73487211	73488294	1083	3.51	4.45	-0.16	4.61	9.91e-05	0.000232
chr7	116177552	116178540	988	3.51	4.45	-0.16	4.61	9.91e-05	0.000232
chr1	143636728	143637785	1057	3.51	4.45	-0.16	4.61	0.000102	0.000238
chr2	79666766	79667672	906	3.51	4.45	-0.16	4.61	0.000102	0.000238
chr6	32918609	32919618	1009	3.51	4.45	-0.16	4.61	0.000102	0.000238
chrX	48508830	48509894	1064	3.51	4.45	-0.16	4.61	0.000102	0.000238
chr15	85773482	85774465	983	3.51	4.45	-0.16	4.61	0.000105	0.000244
chr11	108238898	108239797	899	3.51	4.45	-0.16	4.61	0.000109	0.000251
chr5	124877730	124879043	1313	3.51	4.45	-0.16	4.61	0.000109	0.000251
chr4	100320137	100321267	1130	3.51	4.45	-0.16	4.61	0.000143	0.000318
chr1	170658625	170664818	6193	6.28	7.22	2.62	4.6	1.73e-17	2.95e-16
chr9	120127766	120129654	1888	5.5	6.44	1.84	4.6	9.02e-12	7.3e-11
chr8	120558618	120562799	4181	5.8	6.74	2.14	4.6	1.18e-11	9.43e-11
chr5	122320600	122323746	3146	5.33	6.27	1.67	4.6	1.23e-10	8.59e-10
chr16	96213451	96216252	2801	5.38	6.32	1.72	4.6	2.23e-10	1.51e-09
chr9	101204647	101207555	2908	5.19	6.13	1.53	4.6	4.89e-09	2.74e-08
chr11	88719007	88720572	1565	4.72	5.66	1.06	4.6	1.16e-07	5.22e-07
chr11	75245350	75246722	1372	4.58	5.52	0.92	4.6	3.85e-07	1.59e-06
chr2	127790655	127791984	1329	4.58	5.52	0.92	4.6	8.66e-07	3.35e-06
chr7	16008564	16009984	1420	4.14	5.08	0.48	4.6	5.59e-06	1.83e-05
chrX	52913182	52914269	1087	4.14	5.08	0.48	4.6	6.23e-06	2.02e-05
chr11	109661183	109662394	1211	4.03	4.97	0.37	4.6	8.52e-06	2.66e-05
chr2	32098932	32100688	1756	4.02	4.97	0.37	4.6	8.77e-06	2.73e-05
chr11	69945557	69946418	861	3.5	4.44	-0.16	4.6	0.000103	0.000239
chr15	40761986	40762884	898	3.5	4.44	-0.16	4.6	0.000103	0.000239
chr9	63682803	63683869	1066	3.5	4.44	-0.16	4.6	0.000103	0.000239
chr13	102899398	102900056	658	3.5	4.44	-0.16	4.6	0.000103	0.00024
chr15	76869887	76870810	923	3.5	4.44	-0.16	4.6	0.000103	0.00024
chr3	95276327	95277185	858	3.5	4.44	-0.16	4.6	0.000103	0.00024
chr2	10062957	10063889	932	3.49	4.44	-0.16	4.6	0.000105	0.000244
chr4	109404944	109405588	644	3.49	4.44	-0.16	4.6	0.000105	0.000244
chr4	109697583	109700107	2524	3.49	4.44	-0.16	4.6	0.000105	0.000244
chr7	116241865	116242720	855	3.49	4.44	-0.16	4.6	0.000105	0.000244
chr16	96061999	96062932	933	3.5	4.45	-0.16	4.6	0.000106	0.000246
chr3	126771448	126772563	1115	3.5	4.45	-0.16	4.6	0.000106	0.000246
chr13	9389988	9390735	747	3.5	4.44	-0.16	4.6	0.000112	0.000258
chr3	79118328	79118978	650	3.5	4.44	-0.16	4.6	0.000112	0.000258
chr16	59514114	59514917	803	3.5	4.44	-0.16	4.6	0.00012	0.000273
chr11	54469329	54470113	784	3.5	4.44	-0.16	4.6	0.00016	0.000349
chr2	76932079	76948502	16423	8.12	9.07	4.48	4.59	4.56e-49	1.93e-45
chr15	58320182	58324116	3934	6.64	7.58	2.99	4.59	6.57e-23	2.66e-21
chr10	111251013	111256954	5941	6.65	7.6	3.01	4.59	9.99e-22	3.33e-20
chr11	46082374	46083443	1069	4.02	4.96	0.37	4.59	8.52e-06	2.66e-05
chr1	138596857	138597776	919	4.02	4.96	0.37	4.59	8.54e-06	2.67e-05
chr2	84679319	84680416	1097	4.01	4.96	0.37	4.59	8.67e-06	2.71e-05
chr19	43876258	43877807	1549	4.02	4.96	0.37	4.59	1.04e-05	3.17e-05
chr10	93642717	93643816	1099	3.49	4.43	-0.16	4.59	0.000108	0.00025
chr17	50564953	50566055	1102	3.49	4.43	-0.16	4.59	0.000109	0.000251
chr19	5808155	5809223	1068	3.49	4.43	-0.16	4.59	0.000109	0.000251
chr10	45365758	45366680	922	3.49	4.43	-0.16	4.59	0.00011	0.000255
chr18	34938443	34939440	997	3.49	4.43	-0.16	4.59	0.00011	0.000255
chr7	110139695	110140708	1013	3.49	4.43	-0.16	4.59	0.000114	0.000261
chr11	76475551	76476797	1246	3.49	4.43	-0.16	4.59	0.00012	0.000274
chr19	53852632	53853334	702	3.49	4.43	-0.16	4.59	0.00012	0.000274
chr1	134902517	134903217	700	3.49	4.44	-0.16	4.59	0.00013	0.000292
chr9	72677854	72678545	691	3.49	4.44	-0.16	4.59	0.00013	0.000292
chr14	101504811	101505845	1034	3.49	4.43	-0.16	4.59	0.000138	0.000308
chr12	84406259	84408420	2161	5.17	6.11	1.53	4.58	3.14e-09	1.81e-08
chr12	87465517	87467172	1655	4.12	5.06	0.48	4.58	5.54e-06	1.81e-05
chr6	54849786	54850925	1139	4.12	5.07	0.48	4.58	6.16e-06	2e-05
chr2	172442284	172443634	1350	4.01	4.95	0.37	4.58	9.03e-06	2.81e-05
chr6	36456655	36457938	1283	4.01	4.95	0.37	4.58	9.03e-06	2.81e-05
chr5	3386725	3387954	1229	4.01	4.95	0.37	4.58	1.23e-05	3.7e-05
chr11	120492937	120493799	862	3.48	4.42	-0.16	4.58	0.000116	0.000265
chr6	5254448	5255358	910	3.48	4.42	-0.16	4.58	0.000116	0.000265
chr9	13310281	13311190	909	3.48	4.42	-0.16	4.58	0.000116	0.000265
chr3	134237572	134238268	696	3.48	4.42	-0.16	4.58	0.000129	0.000291
chr5	115091812	115092751	939	3.48	4.42	-0.16	4.58	0.000129	0.000291
chr5	15992342	15993401	1059	3.48	4.42	-0.16	4.58	0.00014	0.000312
chr11	68327114	68328219	1105	3.48	4.42	-0.16	4.58	0.000144	0.000318
chr11	73049285	73053419	4134	6.07	7.01	2.43	4.58	0.000415	0.000787
chr6	58866622	58870692	4070	5.95	6.89	2.32	4.57	3.12e-14	3.41e-13
chr1	92844551	92847530	2979	5.52	6.46	1.88	4.57	1.28e-11	1.02e-10
chr11	69557371	69559118	1747	4.82	5.76	1.2	4.57	3.2e-08	1.59e-07
chr8	35670186	35672306	2120	4.55	5.5	0.92	4.57	7.62e-07	2.98e-06
chr15	97017349	97019091	1742	4.11	5.05	0.48	4.57	6.13e-06	1.99e-05
chr18	65169751	65171403	1652	4.11	5.05	0.48	4.57	6.33e-06	2.05e-05
chr4	154602391	154603835	1444	4.11	5.05	0.48	4.57	6.33e-06	2.05e-05
chr2	102340034	102341562	1528	4.11	5.05	0.48	4.57	6.62e-06	2.13e-05
chr13	38171195	38172288	1093	4.11	5.05	0.48	4.57	8.67e-06	2.71e-05
chr1	118458170	118458945	775	3.47	4.41	-0.16	4.57	0.000114	0.000262
chr5	45829462	45830532	1070	3.47	4.41	-0.16	4.57	0.000114	0.000262
chrX	140683544	140684491	947	3.47	4.41	-0.16	4.57	0.000114	0.000262
chr10	24594471	24595353	882	3.47	4.41	-0.16	4.57	0.000116	0.000265
chr11	53382636	53383463	827	3.47	4.41	-0.16	4.57	0.000116	0.000265
chr15	68968757	68969533	776	3.47	4.41	-0.16	4.57	0.000116	0.000265
chr18	16644470	16645437	967	3.47	4.41	-0.16	4.57	0.000122	0.000277
chr8	95598948	95599753	805	3.47	4.41	-0.16	4.57	0.000122	0.000277
chr10	63638749	63639563	814	3.47	4.41	-0.16	4.57	0.000129	0.000292
chr17	13011229	13012158	929	3.47	4.41	-0.16	4.57	0.000129	0.000292
chr2	32546566	32547657	1091	3.47	4.41	-0.16	4.57	0.000129	0.000292
chr13	83611020	83611800	780	3.47	4.41	-0.16	4.57	0.000139	0.000311
chr2	65191847	65192781	934	3.47	4.41	-0.16	4.57	0.000139	0.000311
chr8	105873844	105876117	2273	5.15	6.09	1.53	4.56	5.42e-09	3.02e-08
chr12	85120149	85121682	1533	4.1	5.04	0.48	4.56	9.42e-06	2.91e-05
chr10	80171111	80172043	932	3.46	4.4	-0.16	4.56	0.00012	0.000274
chr17	12716423	12717252	829	3.46	4.4	-0.16	4.56	0.00012	0.000274
chr4	40819188	40819975	787	3.46	4.4	-0.16	4.56	0.00012	0.000274
chr8	85368231	85369417	1186	3.46	4.4	-0.16	4.56	0.00012	0.000274
chr2	31264436	31265610	1174	3.46	4.4	-0.16	4.56	0.000122	0.000277
chr7	4523141	4524085	944	3.46	4.4	-0.16	4.56	0.000122	0.000277
chr7	130878787	130879626	839	3.46	4.4	-0.16	4.56	0.000152	0.000334
chr5	122047220	122047913	693	3.46	4.4	-0.16	4.56	0.000168	0.000363
chrY	1240835	1245558	4723	6.11	7.05	2.5	4.55	4.14e-13	3.92e-12
chr15	66964906	66968146	3240	5.63	6.57	2.02	4.55	4.32e-11	3.22e-10
chr19	28964572	28967095	2523	5.14	6.08	1.52	4.55	3.4e-09	1.95e-08
chr1	92935784	92937521	1737	4.36	5.3	0.75	4.55	1.99e-06	7.17e-06
chr17	81392122	81393658	1536	4.09	5.03	0.48	4.55	6.18e-06	2e-05
chr7	115966394	115968011	1617	4.09	5.03	0.48	4.55	6.18e-06	2e-05
chr2	156869754	156870715	961	3.46	4.4	-0.16	4.55	0.000121	0.000275
chr5	135370507	135371445	938	3.46	4.4	-0.16	4.55	0.000121	0.000275
chr2	18047795	18048604	809	3.45	4.39	-0.16	4.55	0.000123	0.000279
chr2	18168582	18169632	1050	3.45	4.39	-0.16	4.55	0.000123	0.000279
chr5	124220760	124221425	665	3.45	4.39	-0.16	4.55	0.000123	0.000279
chr14	31344494	31345272	778	3.45	4.39	-0.16	4.55	0.000127	0.000286
chr3	97790091	97790863	772	3.45	4.39	-0.16	4.55	0.000127	0.000286
chr11	74662149	74663152	1003	3.45	4.39	-0.16	4.55	0.000128	0.000289
chr14	26420284	26421518	1234	3.45	4.39	-0.16	4.55	0.000135	0.000302
chr1	182020303	182021216	913	3.45	4.39	-0.16	4.55	0.000151	0.000332
chr9	79780173	79780857	684	3.45	4.39	-0.16	4.55	0.000151	0.000332
chr1	58935186	58938087	2901	5.4	6.33	1.8	4.54	5.16e-11	3.8e-10
chr8	61669838	61672395	2557	5.37	6.31	1.76	4.54	5.92e-10	3.75e-09
chrX	83005846	83008784	2938	5.13	6.07	1.53	4.54	7.6e-09	4.16e-08
chr18	12862367	12864511	2144	4.53	5.47	0.92	4.54	5.21e-07	2.1e-06
chr1	179568301	179569653	1352	3.97	4.9	0.37	4.54	1.12e-05	3.4e-05
chr11	94971912	94972794	882	3.44	4.38	-0.16	4.54	0.000128	0.000289
chr8	13169061	13169932	871	3.44	4.38	-0.16	4.54	0.000128	0.000289
chr5	107168443	107169376	933	3.45	4.38	-0.16	4.54	0.000132	0.000298
chr8	46166063	46167097	1034	3.45	4.38	-0.16	4.54	0.000132	0.000298
chr13	17754339	17755208	869	3.44	4.38	-0.16	4.54	0.00014	0.000312
chr7	112057813	112058785	972	3.44	4.38	-0.16	4.54	0.00014	0.000312
chr8	107162480	107163433	953	3.44	4.38	-0.16	4.54	0.000141	0.000314
chr10	52431847	52432689	842	3.44	4.38	-0.16	4.54	0.00015	0.000331
chr14	49791630	49792573	943	3.44	4.38	-0.16	4.54	0.00015	0.000331
chr5	5513441	5514150	709	3.44	4.38	-0.16	4.54	0.00015	0.000331
chr19	16331020	16332061	1041	3.44	4.38	-0.16	4.54	0.000183	0.00039
chr8	45746684	45752678	5994	6.48	7.42	2.89	4.54	0.00209	0.00306
chr15	89421121	89425417	4296	6.29	7.23	2.7	4.53	1.41e-17	2.42e-16
chr15	82346327	82348463	2136	5.39	6.33	1.8	4.53	5.5e-11	4.02e-10
chr3	97159350	97161161	1811	5.11	6.05	1.52	4.53	4.71e-09	2.65e-08
chr12	12282044	12283404	1360	4.08	5.02	0.48	4.53	8.22e-06	2.58e-05
chr6	32482323	32483715	1392	3.96	4.9	0.37	4.53	1.17e-05	3.54e-05
chr2	32609137	32610368	1231	3.96	4.9	0.37	4.53	1.19e-05	3.6e-05
chr7	30005227	30005915	688	3.44	4.38	-0.16	4.53	0.000131	0.000294
chr15	100469468	100470442	974	3.43	4.37	-0.16	4.53	0.000134	0.000301
chr18	24021488	24022360	872	3.43	4.37	-0.16	4.53	0.000135	0.000302
chr18	42545206	42546074	868	3.43	4.37	-0.16	4.53	0.000135	0.000302
chr2	91270552	91271696	1144	3.43	4.37	-0.16	4.53	0.000135	0.000302
chr4	123518681	123519839	1158	3.43	4.37	-0.16	4.53	0.000135	0.000303
chr5	124203784	124204836	1052	3.43	4.37	-0.16	4.53	0.000135	0.000303
chr6	30498388	30499365	977	3.43	4.37	-0.16	4.53	0.000135	0.000303
chr13	11843190	11844029	839	3.43	4.37	-0.16	4.53	0.000137	0.000306
chr2	6382073	6382928	855	3.43	4.37	-0.16	4.53	0.000137	0.000306
chrX	52162506	52163546	1040	3.43	4.37	-0.16	4.53	0.000137	0.000306
chr12	110484659	110485504	845	3.43	4.37	-0.16	4.53	0.000142	0.000315
chr14	101547472	101548275	803	3.43	4.37	-0.16	4.53	0.000142	0.000315
chr5	57925724	57926566	842	3.43	4.37	-0.16	4.53	0.000142	0.000315
chrX	71817253	71817997	744	3.43	4.37	-0.16	4.53	0.000142	0.000315
chr1	128140239	128141188	949	3.43	4.37	-0.16	4.53	0.000162	0.000352
chr9	95742476	95743367	891	3.44	4.37	-0.16	4.53	0.000163	0.000355
chrY	1283107	1286372	3265	5.74	6.68	2.16	4.52	3.07e-13	2.96e-12
chr1	125407646	125411838	4192	5.71	6.65	2.13	4.52	3.8e-13	3.61e-12
chr2	30995664	30997679	2015	5.47	6.41	1.88	4.52	2.57e-11	1.97e-10
chr9	59413153	59416253	3100	5.34	6.28	1.76	4.52	1.25e-09	7.65e-09
chr3	32836103	32838483	2380	5.12	6.05	1.53	4.52	7.23e-09	3.97e-08
chr14	25514083	25516067	1984	4.95	5.89	1.37	4.52	9.97e-09	5.37e-08
chr15	86083873	86085010	1137	4.5	5.44	0.92	4.52	5.73e-07	2.29e-06
chr16	34073107	34074508	1401	4.34	5.27	0.75	4.52	1.45e-06	5.35e-06
chr9	44500417	44501924	1507	4.33	5.27	0.75	4.52	1.6e-06	5.88e-06
chr5	4102977	4104210	1233	4.42	5.36	0.84	4.52	2.72e-06	9.5e-06
chr1	133629742	133630595	853	3.42	4.36	-0.16	4.52	0.000136	0.000304
chr18	44829170	44829924	754	3.42	4.36	-0.16	4.52	0.000136	0.000304
chr4	100286856	100287832	976	3.42	4.36	-0.16	4.52	0.000136	0.000304
chr14	36909643	36910303	660	3.42	4.36	-0.16	4.52	0.000139	0.00031
chr19	34822182	34823088	906	3.42	4.36	-0.16	4.52	0.000139	0.00031
chr7	48877212	48878104	892	3.42	4.36	-0.16	4.52	0.000139	0.00031
chr5	72845371	72846217	846	3.42	4.36	-0.16	4.52	0.000144	0.000319
chr12	31343178	31344348	1170	3.42	4.36	-0.16	4.52	0.000148	0.000326
chr19	37198125	37198959	834	3.42	4.36	-0.16	4.52	0.000148	0.000326
chr4	57730944	57731990	1046	3.42	4.36	-0.16	4.52	0.000148	0.000326
chr8	45779174	45780075	901	3.42	4.36	-0.16	4.52	0.000148	0.000326
chr9	110668516	110669584	1068	3.42	4.36	-0.16	4.52	0.000148	0.000326
chr1	152567867	152568711	844	3.43	4.36	-0.16	4.52	0.000151	0.000332
chr11	6429778	6430717	939	3.43	4.36	-0.16	4.52	0.000151	0.000332
chr11	80394148	80395079	931	3.43	4.36	-0.16	4.52	0.000151	0.000332
chr3	152141183	152142186	1003	3.43	4.36	-0.16	4.52	0.000151	0.000332
chr17	43859194	43860071	877	3.43	4.36	-0.16	4.52	0.000154	0.000337
chr10	111257911	111263731	5820	6.26	7.2	2.69	4.52	0.0004	0.000764
chr3	146009994	146013487	3493	6.17	7.11	2.6	4.51	3.86e-16	5.46e-15
chr12	52919541	52924430	4889	5.91	6.85	2.34	4.51	3.68e-14	3.99e-13
chr16	94401947	94403982	2035	5.1	6.04	1.53	4.51	2.09e-08	1.07e-07
chr1	58592464	58593947	1483	4.5	5.43	0.92	4.51	7.48e-07	2.92e-06
chr2	143913006	143914695	1689	4.5	5.44	0.92	4.51	1.54e-06	5.66e-06
chr9	77652051	77653869	1818	4.32	5.26	0.75	4.51	1.61e-06	5.89e-06
chr5	38548146	38549599	1453	4.33	5.26	0.75	4.51	1.68e-06	6.13e-06
chr6	50400643	50402100	1457	4.33	5.27	0.75	4.51	1.82e-06	6.6e-06
chr6	86915931	86917376	1445	4.06	4.99	0.48	4.51	7.76e-06	2.45e-05
chrX	52611933	52613171	1238	4.06	4.99	0.48	4.51	9.55e-06	2.95e-05
chr10	128909994	128911363	1369	4.05	4.99	0.48	4.51	1.04e-05	3.2e-05
chr15	99702622	99703961	1339	4.05	4.99	0.48	4.51	1.27e-05	3.82e-05
chr2	64007136	64008217	1081	3.41	4.35	-0.16	4.51	0.000142	0.000315
chr9	44417077	44417958	881	3.41	4.35	-0.16	4.51	0.000142	0.000315
chr15	64269275	64270306	1031	3.41	4.35	-0.16	4.51	0.000142	0.000316
chr2	117255754	117256457	703	3.41	4.35	-0.16	4.51	0.000142	0.000316
chr15	6737182	6737997	815	3.41	4.35	-0.16	4.51	0.000144	0.000319
chr9	121381022	121381835	813	3.41	4.35	-0.16	4.51	0.000144	0.000319
chr11	58982306	58983236	930	3.42	4.36	-0.16	4.51	0.000145	0.00032
chr4	9628746	9629657	911	3.41	4.35	-0.16	4.51	0.000152	0.000334
chr10	3450253	3451092	839	3.41	4.35	-0.16	4.51	0.000161	0.00035
chr2	160691968	160692797	829	3.41	4.35	-0.16	4.51	0.000163	0.000353
chr4	126929369	126930183	814	3.41	4.35	-0.16	4.51	0.000163	0.000353
chr11	104361546	104364311	2765	5.27	6.21	1.71	4.5	1.68e-09	1.01e-08
chr17	73186134	73187829	1695	4.76	5.7	1.2	4.5	5.84e-08	2.78e-07
chr4	57721609	57723720	2111	4.62	5.55	1.06	4.5	2.4e-07	1.02e-06
chr13	59597380	59599200	1820	4.32	5.26	0.75	4.5	1.61e-06	5.9e-06
chr15	88862556	88863898	1342	4.32	5.25	0.75	4.5	1.76e-06	6.4e-06
chr18	39434313	39435939	1626	4.32	5.26	0.75	4.5	1.76e-06	6.41e-06
chr10	89729404	89730816	1412	4.04	4.98	0.48	4.5	8.15e-06	2.56e-05
chr17	44213436	44214825	1389	4.04	4.98	0.48	4.5	8.19e-06	2.57e-05
chr9	108447968	108449400	1432	4.04	4.98	0.48	4.5	8.45e-06	2.65e-05
chr16	70323438	70324801	1363	3.93	4.87	0.37	4.5	1.41e-05	4.18e-05
chrX	85582754	85584106	1352	3.93	4.87	0.37	4.5	1.45e-05	4.29e-05
chr1	190136917	190137672	755	3.4	4.34	-0.16	4.5	0.000148	0.000327
chr5	24954203	24954993	790	3.4	4.34	-0.16	4.5	0.000148	0.000327
chr6	32894953	32895800	847	3.4	4.34	-0.16	4.5	0.000148	0.000327
chr7	90451147	90452062	915	3.4	4.34	-0.16	4.5	0.000148	0.000327
chr11	88498808	88499618	810	3.4	4.34	-0.16	4.5	0.000151	0.000333
chr16	52109321	52110195	874	3.4	4.34	-0.16	4.5	0.000155	0.000339
chr5	16001301	16002122	821	3.41	4.34	-0.16	4.5	0.000176	0.000378
chr16	16341687	16342533	846	3.4	4.34	-0.16	4.5	0.000193	0.000409
chr4	34836131	34837153	1022	3.4	4.34	-0.16	4.5	0.000193	0.000409
chr10	53356839	53357537	698	3.4	4.34	-0.16	4.5	0.000377	0.000726
chr9	50753252	50756535	3283	6.66	7.6	3.11	4.49	4.07e-22	1.44e-20
chr8	61638115	61643143	5028	5.84	6.78	2.29	4.49	3.19e-11	2.42e-10
chr15	36989104	36992652	3548	5.51	6.45	1.96	4.49	2.93e-10	1.95e-09
chr13	55641593	55644196	2603	5.04	5.97	1.48	4.49	5.6e-09	3.12e-08
chr17	17005706	17009296	3590	4.61	5.55	1.06	4.49	2.45e-07	1.04e-06
chr18	16633335	16634911	1576	4.31	5.25	0.75	4.49	1.72e-06	6.27e-06
chr15	88703634	88705262	1628	4.03	4.97	0.48	4.49	9.02e-06	2.81e-05
chr3	146514397	146515505	1108	3.92	4.86	0.37	4.49	1.42e-05	4.2e-05
chr19	53839181	53840446	1265	3.92	4.86	0.37	4.49	1.46e-05	4.33e-05
chr13	53161543	53162499	956	3.4	4.33	-0.16	4.49	0.000151	0.000331
chr14	101536499	101537385	886	3.4	4.33	-0.16	4.49	0.000151	0.000331
chr7	60002716	60003592	876	3.4	4.33	-0.16	4.49	0.000151	0.000331
chr1	92124744	92125566	822	3.39	4.33	-0.16	4.49	0.000153	0.000336
chr18	13924987	13925938	951	3.39	4.33	-0.16	4.49	0.000163	0.000353
chr2	103616331	103617104	773	3.39	4.33	-0.16	4.49	0.000163	0.000353
chr11	74780465	74781236	771	3.4	4.33	-0.16	4.49	0.000164	0.000355
chrX	160959630	160960374	744	3.4	4.33	-0.16	4.49	0.000164	0.000355
chr10	120933074	120933997	923	3.39	4.33	-0.16	4.49	0.000175	0.000377
chr7	97497340	97498331	991	3.39	4.33	-0.16	4.49	0.000191	0.000405
chr8	72396937	72398131	1194	3.39	4.33	-0.16	4.49	0.000405	0.000772
chr8	45763769	45766616	2847	6.04	6.98	2.5	4.48	6.93e-16	9.47e-15
chr13	56118890	56122118	3228	5.5	6.44	1.95	4.48	1.8e-11	1.4e-10
chr2	18673455	18675351	1896	4.81	5.74	1.26	4.48	1.08e-07	4.91e-07
chr10	80090914	80093563	2649	4.81	5.74	1.26	4.48	1.31e-07	5.85e-07
chr1	60532662	60534302	1640	4.38	5.32	0.84	4.48	9.6e-07	3.68e-06
chr16	4640113	4641586	1473	4.46	5.4	0.92	4.48	1.14e-06	4.29e-06
chr1	164458618	164460063	1445	4.3	5.24	0.75	4.48	2.18e-06	7.78e-06
chr5	43263190	43264330	1140	4.02	4.96	0.48	4.48	1.02e-05	3.14e-05
chr1	175618495	175619223	728	3.39	4.33	-0.16	4.48	0.000158	0.000346
chr10	63783486	63784260	774	3.39	4.33	-0.16	4.48	0.000158	0.000346
chr17	62719985	62720894	909	3.39	4.33	-0.16	4.48	0.000158	0.000346
chr18	4341688	4342510	822	3.39	4.33	-0.16	4.48	0.000158	0.000346
chr9	80106635	80107749	1114	3.39	4.33	-0.16	4.48	0.000158	0.000346
chr14	21100392	21101112	720	3.38	4.32	-0.16	4.48	0.000158	0.000346
chr6	50429022	50429917	895	3.38	4.32	-0.16	4.48	0.000158	0.000346
chr2	76817469	76818307	838	3.38	4.32	-0.16	4.48	0.000166	0.000359
chr2	114058246	114058957	711	3.38	4.32	-0.16	4.48	0.000166	0.000359
chr14	16522765	16523561	796	3.38	4.32	-0.16	4.48	0.000176	0.000379
chr2	115921134	115922231	1097	3.38	4.32	-0.16	4.48	0.000176	0.000379
chr4	105022781	105023792	1011	3.38	4.32	-0.16	4.48	0.000195	0.000412
chr1	68967780	68968705	925	3.39	4.32	-0.16	4.48	0.00021	0.00044
chr1	187611025	187611822	797	3.38	4.32	-0.16	4.48	0.000316	0.000624
chr10	45349473	45352221	2748	5.3	6.24	1.76	4.47	1.58e-09	9.5e-09
chr17	12319130	12321507	2377	5.3	6.24	1.76	4.47	2.32e-09	1.36e-08
chr5	51494803	51497060	2257	5.05	5.99	1.52	4.47	1.04e-08	5.6e-08
chr15	76508558	76511322	2764	5.06	6	1.52	4.47	1.08e-08	5.77e-08
chr5	114176098	114177640	1542	4.45	5.39	0.92	4.47	9.33e-07	3.59e-06
chr1	168213209	168214282	1073	3.9	4.84	0.37	4.47	1.56e-05	4.58e-05
chr11	4825714	4826677	963	3.38	4.32	-0.16	4.47	0.00016	0.000348
chr18	44557451	44558269	818	3.38	4.32	-0.16	4.47	0.00016	0.000348
chr2	68331571	68332415	844	3.38	4.32	-0.16	4.47	0.00016	0.000348
chr18	21141173	21142155	982	3.38	4.31	-0.16	4.47	0.000163	0.000355
chr1	75549751	75550449	698	3.37	4.31	-0.16	4.47	0.000169	0.000366
chr18	6442295	6443039	744	3.37	4.31	-0.16	4.47	0.000169	0.000366
chr10	69684988	69685988	1000	3.37	4.31	-0.16	4.47	0.000171	0.000368
chr5	129738065	129739104	1039	3.37	4.31	-0.16	4.47	0.000171	0.000368
chr5	92876062	92876990	928	3.38	4.31	-0.16	4.47	0.00019	0.000403
chr4	137998451	137999302	851	3.38	4.31	-0.16	4.47	0.000256	0.000522
chr10	84380719	84383207	2488	5.06	5.99	1.53	4.46	1.16e-08	6.15e-08
chr16	14157292	14158992	1700	4.72	5.66	1.2	4.46	9.66e-08	4.42e-07
chr17	78682644	78684235	1591	4.45	5.38	0.92	4.46	1.33e-06	4.97e-06
chr4	107065448	107066789	1341	3.9	4.83	0.37	4.46	1.63e-05	4.77e-05
chr10	83727270	83728561	1291	3.9	4.83	0.37	4.46	1.67e-05	4.87e-05
chr17	44234519	44236044	1525	3.89	4.82	0.37	4.46	1.75e-05	5.07e-05
chr3	101584884	101585842	958	3.37	4.31	-0.16	4.46	0.000168	0.000363
chr2	150752071	150753018	947	3.36	4.3	-0.16	4.46	0.00017	0.000366
chr5	91564887	91565859	972	3.37	4.3	-0.16	4.46	0.000178	0.000382
chr10	33162904	33167561	4657	6.38	7.31	2.86	4.45	6.34e-18	1.16e-16
chr2	154399966	154402995	3029	5.77	6.71	2.26	4.45	5.18e-12	4.31e-11
chr3	152242270	152244120	1850	4.43	5.37	0.92	4.45	1.02e-06	3.88e-06
chr3	35998580	36000036	1456	4.27	5.21	0.75	4.45	2.24e-06	7.99e-06
chr10	75900380	75901677	1297	3.89	4.82	0.37	4.45	1.71e-05	4.98e-05
chr15	40755303	40756550	1247	3.99	4.93	0.48	4.45	1.72e-05	5e-05
chr11	77424034	77425043	1009	3.88	4.82	0.37	4.45	1.79e-05	5.17e-05
chr9	46058383	46059375	992	3.36	4.29	-0.16	4.45	0.000174	0.000375
chrX	160951413	160952462	1049	3.36	4.29	-0.16	4.45	0.000174	0.000375
chr11	30135281	30136079	798	3.36	4.29	-0.16	4.45	0.00018	0.000385
chr4	116606247	116607024	777	3.36	4.29	-0.16	4.45	0.00018	0.000385
chr3	82062619	82063486	867	3.36	4.29	-0.16	4.45	0.000181	0.000388
chr4	131893367	131894288	921	3.36	4.29	-0.16	4.45	0.000181	0.000388
chr5	125450655	125451246	591	3.35	4.29	-0.16	4.45	0.000192	0.000407
chr9	49018698	49019671	973	3.35	4.29	-0.16	4.45	0.000192	0.000407
chr7	6173658	6174686	1028	3.35	4.29	-0.16	4.45	0.000212	0.000444
chr14	54955017	54955835	818	3.36	4.29	-0.16	4.45	0.000225	0.000468
chr2	63986886	63989898	3012	5.22	6.16	1.72	4.44	1.04e-09	6.38e-09
chr16	91556157	91558371	2214	4.93	5.87	1.43	4.44	1.07e-08	5.75e-08
chr19	4767980	4770808	2828	5.04	5.97	1.53	4.44	1.62e-08	8.44e-08
chr12	31740010	31742446	2436	4.88	5.81	1.37	4.44	3.02e-08	1.5e-07
chr4	150907792	150909647	1855	4.81	5.75	1.31	4.44	7.15e-08	3.35e-07
chr13	46563522	46565941	2419	4.56	5.49	1.06	4.44	7.53e-07	2.94e-06
chr3	95082686	95084500	1814	4.35	5.28	0.84	4.44	1.23e-06	4.61e-06
chr19	6978381	6979514	1133	3.98	4.92	0.48	4.44	1.29e-05	3.87e-05
chr16	45805898	45806615	717	3.35	4.28	-0.16	4.44	0.000178	0.000381
chr7	143179677	143180569	892	3.35	4.28	-0.16	4.44	0.000178	0.000381
chr1	118531941	118532940	999	3.35	4.28	-0.16	4.44	0.00018	0.000386
chr11	101464005	101464920	915	3.35	4.28	-0.16	4.44	0.00018	0.000386
chr13	75927495	75928372	877	3.35	4.28	-0.16	4.44	0.00018	0.000386
chr15	99439456	99440261	805	3.35	4.28	-0.16	4.44	0.00018	0.000386
chr2	109898846	109899907	1061	3.34	4.28	-0.16	4.44	0.000186	0.000397
chr8	19991974	19993116	1142	3.34	4.28	-0.16	4.44	0.000186	0.000397
chr9	77198052	77198849	797	3.34	4.28	-0.16	4.44	0.000186	0.000397
chr17	50600172	50601057	885	3.34	4.28	-0.16	4.44	0.000194	0.000411
chr18	84050837	84051944	1107	3.34	4.28	-0.16	4.44	0.000194	0.000411
chr3	27584195	27584986	791	3.35	4.28	-0.16	4.44	0.000201	0.000424
chr14	34546986	34547862	876	3.35	4.28	-0.16	4.44	0.000205	0.000432
chr2	32102818	32103650	832	3.35	4.28	-0.16	4.44	0.000205	0.000432
chr3	121983539	121984309	770	3.35	4.28	-0.16	4.44	0.000205	0.000432
chr11	43707458	43708107	649	3.34	4.28	-0.16	4.44	0.000223	0.000464
chr6	92913479	92914266	787	3.34	4.28	-0.16	4.44	0.000223	0.000464
chr10	81194681	81197954	3273	6.06	7	2.56	4.44	0.00102	0.00168
chr19	37175128	37177957	2829	5.52	6.46	2.03	4.43	1.07e-11	8.56e-11
chr9	79845131	79848200	3069	5.41	6.35	1.91	4.43	1.18e-10	8.26e-10
chr16	34077157	34078639	1482	4.34	5.27	0.84	4.43	3.63e-06	1.24e-05
chr5	100498790	100499969	1179	3.97	4.91	0.48	4.43	1.18e-05	3.56e-05
chr8	118292832	118294092	1260	3.97	4.91	0.48	4.43	1.18e-05	3.56e-05
chr13	11841219	11842439	1220	3.98	4.91	0.48	4.43	1.18e-05	3.58e-05
chr2	142879423	142881010	1587	3.98	4.91	0.48	4.43	1.21e-05	3.63e-05
chr9	78448887	78449804	917	3.86	4.79	0.37	4.43	1.92e-05	5.5e-05
chrX	83130570	83131870	1300	3.86	4.8	0.37	4.43	1.96e-05	5.59e-05
chr4	148614758	148615702	944	3.34	4.27	-0.16	4.43	0.000187	0.000399
chr8	124246035	124246947	912	3.34	4.27	-0.16	4.43	0.000187	0.000399
chr11	97246876	97247911	1035	3.33	4.27	-0.16	4.43	0.000188	0.000401
chr11	119079446	119080312	866	3.33	4.27	-0.16	4.43	0.000188	0.000401
chr7	108928910	108929727	817	3.33	4.27	-0.16	4.43	0.000188	0.000401
chr2	31732734	31733713	979	3.34	4.27	-0.16	4.43	0.000195	0.000412
chr9	56436265	56437016	751	3.34	4.27	-0.16	4.43	0.000195	0.000412
chrX	104389510	104390495	985	3.34	4.27	-0.16	4.43	0.000195	0.000412
chr9	72582742	72583578	836	3.34	4.28	-0.16	4.43	0.000246	0.000504
chr3	146257311	146259560	2249	5.06	5.99	1.57	4.42	4.46e-09	2.51e-08
chr8	27042905	27044914	2009	4.75	5.68	1.26	4.42	1.32e-07	5.87e-07
chrX	142891218	142893286	2068	4.74	5.68	1.26	4.42	1.81e-07	7.9e-07
chr4	155250591	155252242	1651	4.54	5.48	1.06	4.42	4.76e-07	1.93e-06
chr5	136471802	136473333	1531	4.41	5.35	0.92	4.42	1.26e-06	4.71e-06
chr17	29095649	29097332	1683	4.41	5.34	0.92	4.42	1.47e-06	5.45e-06
chr9	108547944	108549920	1976	4.24	5.18	0.75	4.42	2.86e-06	9.96e-06
chr2	77127222	77128396	1174	4.24	5.18	0.75	4.42	2.97e-06	1.03e-05
chr11	77463313	77464452	1139	3.97	4.9	0.48	4.42	1.18e-05	3.58e-05
chr8	111100054	111101200	1146	3.96	4.9	0.48	4.42	1.3e-05	3.9e-05
chr1	190172313	190173025	712	3.33	4.26	-0.16	4.42	0.000192	0.000408
chr1	150396165	150396912	747	3.33	4.26	-0.16	4.42	0.000199	0.00042
chr8	84971558	84972606	1048	3.33	4.26	-0.16	4.42	0.000199	0.00042
chr18	13841209	13842081	872	3.32	4.26	-0.16	4.42	0.0002	0.000421
chr1	184064477	184065262	785	3.33	4.26	-0.16	4.42	0.000211	0.000442
chr2	155337874	155338994	1120	3.33	4.26	-0.16	4.42	0.000211	0.000442
chr5	24965957	24966832	875	3.33	4.26	-0.16	4.42	0.000211	0.000442
chr6	112295032	112296008	976	3.33	4.26	-0.16	4.42	0.000211	0.000442
chr11	103264562	103265308	746	3.33	4.27	-0.16	4.42	0.000222	0.000463
chr6	32484859	32485431	572	3.33	4.27	-0.16	4.42	0.000222	0.000463
chr13	9126086	9126831	745	3.33	4.26	-0.16	4.42	0.000243	0.000499
chr12	12286112	12287097	985	3.32	4.26	-0.16	4.42	0.000263	0.000535
chr16	10306537	10311139	4602	6.65	7.59	3.18	4.41	2.49e-22	9.1e-21
chr1	91351067	91355024	3957	6.25	7.18	2.78	4.41	4.27e-17	6.96e-16
chr6	30267445	30271727	4282	5.7	6.63	2.22	4.41	1.35e-12	1.2e-11
chr9	44088091	44091853	3762	6.07	7	2.59	4.41	3.9e-12	3.29e-11
chr6	137737225	137739891	2666	5.34	6.28	1.87	4.41	1.34e-09	8.16e-09
chr8	61681895	61684487	2592	5.01	5.94	1.53	4.41	2.12e-08	1.08e-07
chr8	85365560	85368041	2481	5.01	5.94	1.53	4.41	4.09e-08	1.99e-07
chr5	65391670	65393702	2032	4.78	5.71	1.31	4.41	2.19e-07	9.43e-07
chr11	86669897	86671636	1739	4.4	5.33	0.92	4.41	1.95e-06	7.02e-06
chr3	97236511	97237567	1056	3.95	4.89	0.48	4.41	1.33e-05	3.97e-05
chr14	16516472	16517851	1379	3.84	4.78	0.37	4.41	2.18e-05	6.17e-05
chr13	100490280	100491473	1193	3.32	4.25	-0.16	4.41	0.000198	0.000419
chr10	84938540	84939509	969	3.32	4.25	-0.16	4.41	0.0002	0.000422
chr4	126692367	126693274	907	3.32	4.25	-0.16	4.41	0.0002	0.000422
chr4	134313932	134314930	998	3.32	4.25	-0.16	4.41	0.0002	0.000422
chr7	49274855	49275623	768	3.32	4.25	-0.16	4.41	0.0002	0.000422
chr19	57155390	57156346	956	3.31	4.25	-0.16	4.41	0.000221	0.000461
chr2	79649638	79650385	747	3.31	4.25	-0.16	4.41	0.000221	0.000461
chr8	61738031	61739296	1265	3.31	4.25	-0.16	4.41	0.000221	0.000461
chr2	76813064	76813937	873	3.32	4.25	-0.16	4.41	0.000223	0.000464
chr4	102411846	102412711	865	3.32	4.25	-0.16	4.41	0.000223	0.000464
chr9	44602750	44603486	736	3.32	4.25	-0.16	4.41	0.000223	0.000464
chr18	45332954	45333792	838	3.31	4.25	-0.16	4.41	0.000241	0.000497
chr16	91406203	91407171	968	3.32	4.25	-0.16	4.41	0.000245	0.000504
chr2	120958275	120959107	832	3.32	4.25	-0.16	4.41	0.00034	0.000665
chr13	38162833	38166556	3723	6.29	7.22	2.82	4.4	2.43e-18	4.71e-17
chr10	81198394	81200246	1852	4.78	5.71	1.31	4.4	9.51e-08	4.36e-07
chr10	122988139	122989518	1379	4.53	5.46	1.06	4.4	5.01e-07	2.02e-06
chr9	57758600	57760543	1943	4.39	5.32	0.92	4.4	1.89e-06	6.85e-06
chr5	147452094	147453974	1880	4.39	5.33	0.92	4.4	2.46e-06	8.68e-06
chr9	96713831	96715118	1287	4.22	5.15	0.75	4.4	3.72e-06	1.26e-05
chr2	121549949	121551297	1348	3.95	4.88	0.48	4.4	1.48e-05	4.38e-05
chr1	126799913	126801040	1127	3.84	4.77	0.37	4.4	2.38e-05	6.65e-05
chr11	3301063	3302208	1145	3.83	4.77	0.37	4.4	3.08e-05	8.34e-05
chr10	77514308	77515686	1378	3.84	4.77	0.37	4.4	3.67e-05	9.76e-05
chr13	93397358	93398111	753	3.31	4.24	-0.16	4.4	0.000211	0.000442
chr18	38916678	38917568	890	3.31	4.24	-0.16	4.4	0.000211	0.000442
chr11	50211699	50212635	936	3.31	4.24	-0.16	4.4	0.000213	0.000447
chr11	22103328	22104483	1155	3.31	4.24	-0.16	4.4	0.000214	0.000448
chr15	57715821	57716763	942	3.31	4.24	-0.16	4.4	0.000214	0.000448
chr15	88763718	88764568	850	3.31	4.24	-0.16	4.4	0.000214	0.000448
chr4	123581807	123582660	853	3.31	4.24	-0.16	4.4	0.000214	0.000448
chr10	81493440	81494349	909	3.3	4.24	-0.16	4.4	0.000225	0.000468
chr6	97929550	97930274	724	3.3	4.24	-0.16	4.4	0.000225	0.000468
chr9	101189939	101193670	3731	6.23	7.17	2.77	4.4	0.000812	0.00139
chr14	20665021	20669215	4194	6.52	7.45	3.06	4.39	1.22e-20	3.41e-19
chr7	130663670	130668651	4981	6.76	7.69	3.3	4.39	2.9e-20	7.68e-19
chr19	8797580	8798353	773	3.82	4.76	0.37	4.39	2.29e-05	6.43e-05
chr15	102519121	102520164	1043	3.82	4.75	0.37	4.39	2.48e-05	6.87e-05
chr3	20079697	20080619	922	3.3	4.23	-0.16	4.39	0.000213	0.000446
chr7	115835067	115835860	793	3.3	4.23	-0.16	4.39	0.000213	0.000446
chr2	53171604	53172425	821	3.29	4.23	-0.16	4.39	0.000219	0.000458
chr4	76272693	76273436	743	3.29	4.23	-0.16	4.39	0.000219	0.000458
chr1	74050285	74050943	658	3.3	4.23	-0.16	4.39	0.000241	0.000497
chr11	119666390	119667391	1001	3.3	4.23	-0.16	4.39	0.000241	0.000497
chr14	21156779	21157456	677	3.3	4.23	-0.16	4.39	0.000241	0.000497
chr8	73272774	73273546	772	3.3	4.23	-0.16	4.39	0.000241	0.000497
chr1	187680935	187681704	769	3.3	4.23	-0.16	4.39	0.000262	0.000533
chr15	83402001	83402868	867	3.29	4.23	-0.16	4.39	0.000308	0.000612
chr17	73220183	73224563	4380	6.25	7.18	2.8	4.38	1.2e-16	1.82e-15
chr11	11946535	11950446	3911	5.74	6.67	2.29	4.38	2.43e-10	1.63e-09
chr8	13347347	13349721	2374	4.76	5.69	1.31	4.38	1.13e-07	5.1e-07
chr13	12288312	12290559	2247	4.75	5.68	1.31	4.38	1.2e-07	5.38e-07
chrX	141485657	141487500	1843	4.51	5.44	1.06	4.38	8.14e-07	3.16e-06
chr1	133015344	133017061	1717	4.37	5.3	0.92	4.38	1.53e-06	5.65e-06
chr2	76876792	76878411	1619	4.37	5.3	0.92	4.38	1.7e-06	6.19e-06
chr14	25752809	25754025	1216	3.81	4.74	0.37	4.38	2.44e-05	6.78e-05
chr16	45804558	45805597	1039	3.29	4.22	-0.16	4.38	0.000223	0.000464
chr5	138987853	138988751	898	3.29	4.22	-0.16	4.38	0.000223	0.000464
chr12	107926760	107927545	785	3.28	4.22	-0.16	4.38	0.000223	0.000464
chr13	46561666	46562665	999	3.28	4.22	-0.16	4.38	0.000223	0.000464
chr5	123571952	123572867	915	3.28	4.22	-0.16	4.38	0.000223	0.000464
chr6	94642712	94643606	894	3.28	4.22	-0.16	4.38	0.000223	0.000464
chr7	143161203	143161754	551	3.28	4.22	-0.16	4.38	0.000223	0.000464
chr11	101224673	101225787	1114	3.29	4.22	-0.16	4.38	0.000226	0.000469
chr4	120772487	120773007	520	3.29	4.22	-0.16	4.38	0.000226	0.000469
chr16	31749580	31750599	1019	3.29	4.22	-0.16	4.38	0.000229	0.000475
chr19	24526273	24526966	693	3.29	4.22	-0.16	4.38	0.000229	0.000475
chr8	127437674	127438501	827	3.29	4.22	-0.16	4.38	0.000243	0.0005
chr19	40441430	40442281	851	3.29	4.23	-0.16	4.38	0.000289	0.000579
chr2	114193276	114194006	730	3.29	4.23	-0.16	4.38	0.000289	0.000579
chr13	93141700	93144064	2364	4.97	5.9	1.53	4.37	2.93e-08	1.46e-07
chr2	33456499	33458606	2107	4.81	5.74	1.37	4.37	4.25e-08	2.07e-07
chr4	154585970	154588297	2327	4.74	5.68	1.31	4.37	1.76e-07	7.67e-07
chr5	135703180	135705098	1918	4.64	5.57	1.2	4.37	1.8e-07	7.87e-07
chr6	126844936	126846530	1594	4.7	5.63	1.26	4.37	1.91e-07	8.29e-07
chr1	55237865	55239507	1642	4.49	5.42	1.06	4.37	6.68e-07	2.63e-06
chr7	19096012	19097764	1752	4.36	5.29	0.92	4.37	1.59e-06	5.83e-06
chr17	56261251	56262595	1344	4.28	5.21	0.84	4.37	1.92e-06	6.92e-06
chr7	44449632	44450838	1206	3.92	4.85	0.48	4.37	1.73e-05	5.01e-05
chr10	80038629	80039622	993	3.81	4.74	0.37	4.37	2.63e-05	7.25e-05
chr10	63524776	63525812	1036	3.28	4.21	-0.16	4.37	0.000227	0.000471
chr11	120456857	120457871	1014	3.28	4.21	-0.16	4.37	0.000227	0.000471
chr3	137865035	137865637	602	3.28	4.21	-0.16	4.37	0.000227	0.000471
chr4	105029465	105030291	826	3.28	4.21	-0.16	4.37	0.000227	0.000471
chr4	131871546	131872163	617	3.28	4.21	-0.16	4.37	0.000227	0.000471
chr9	57570649	57571495	846	3.28	4.21	-0.16	4.37	0.000227	0.000471
chr1	137948885	137949584	699	3.28	4.21	-0.16	4.37	0.000235	0.000485
chr3	127493981	127494794	813	3.28	4.21	-0.16	4.37	0.000235	0.000485
chr1	152554657	152555664	1007	3.28	4.21	-0.16	4.37	0.000244	0.000501
chr13	114819867	114820530	663	3.28	4.21	-0.16	4.37	0.000244	0.000501
chr10	28091503	28092064	561	3.28	4.21	-0.16	4.37	0.000253	0.000518
chr5	114166140	114166968	828	3.28	4.21	-0.16	4.37	0.000253	0.000518
chr7	114458663	114459576	913	3.28	4.21	-0.16	4.37	0.000285	0.000573
chr19	29027490	29031196	3706	5.39	6.33	1.96	4.36	1.41e-09	8.52e-09
chr16	96210338	96212320	1982	4.8	5.73	1.37	4.36	5.65e-08	2.7e-07
chr6	100860230	100862102	1872	4.69	5.62	1.26	4.36	2.16e-07	9.28e-07
chr14	62727330	62729364	2034	4.69	5.63	1.26	4.36	3.19e-07	1.33e-06
chr11	51686959	51688438	1479	4.35	5.29	0.92	4.36	3.02e-06	1.04e-05
chr2	120405344	120407058	1714	4.18	5.11	0.75	4.36	3.94e-06	1.33e-05
chr8	118369795	118371503	1708	4.18	5.11	0.75	4.36	4.25e-06	1.43e-05
chr1	133628310	133629616	1306	4.18	5.11	0.75	4.36	4.4e-06	1.47e-05
chr7	16374095	16375210	1115	3.91	4.84	0.48	4.36	1.65e-05	4.81e-05
chr2	148686093	148687183	1090	3.8	4.73	0.37	4.36	2.82e-05	7.7e-05
chr18	23800210	23801101	891	3.27	4.2	-0.16	4.36	0.000236	0.000487
chr4	141072725	141073416	691	3.27	4.2	-0.16	4.36	0.000236	0.000487
chr1	168368452	168369340	888	3.27	4.2	-0.16	4.36	0.000237	0.00049
chr10	116929875	116930829	954	3.27	4.2	-0.16	4.36	0.000237	0.00049
chr13	29792785	29793507	722	3.27	4.2	-0.16	4.36	0.000237	0.00049
chr2	6768455	6769338	883	3.27	4.2	-0.16	4.36	0.000237	0.00049
chr4	120440080	120440925	845	3.27	4.2	-0.16	4.36	0.000237	0.00049
chr13	45949895	45950716	821	3.27	4.2	-0.16	4.36	0.000247	0.000506
chr1	69026081	69026808	727	3.27	4.2	-0.16	4.36	0.000263	0.000534
chr11	82915321	82916070	749	3.27	4.2	-0.16	4.36	0.000263	0.000534
chr2	76823538	76824550	1012	3.27	4.2	-0.16	4.36	0.000263	0.000534
chr8	109804867	109805710	843	3.27	4.2	-0.16	4.36	0.000263	0.000534
chr9	65891717	65892378	661	3.27	4.2	-0.16	4.36	0.000263	0.000534
chr12	72790752	72791670	918	3.27	4.2	-0.16	4.36	0.000284	0.000571
chr15	102497795	102498670	875	3.27	4.2	-0.16	4.36	0.000354	0.000688
chr10	3429520	3435305	5785	6.74	7.67	3.31	4.36	0.00677	0.00846
chr10	45353633	45357110	3477	5.77	6.7	2.35	4.35	5.12e-13	4.8e-12
chrX	139612207	139614397	2190	5.13	6.06	1.71	4.35	1.55e-08	8.09e-08
chr2	35585054	35586946	1892	4.55	5.48	1.13	4.35	3.19e-07	1.33e-06
chr2	154498631	154499808	1177	4.17	5.1	0.75	4.35	4.46e-06	1.49e-05
chr18	34495805	34497326	1521	4.17	5.11	0.75	4.35	4.7e-06	1.56e-05
chr3	89996984	89998305	1321	3.9	4.83	0.48	4.35	1.73e-05	5.02e-05
chrX	166463642	166464925	1283	3.78	4.71	0.37	4.35	2.83e-05	7.74e-05
chr14	101918878	101920259	1381	3.79	4.72	0.37	4.35	2.96e-05	8.03e-05
chr12	103329696	103330555	859	3.26	4.19	-0.16	4.35	0.000243	0.000499
chr15	9089055	9089815	760	3.26	4.19	-0.16	4.35	0.000243	0.000499
chr18	13882310	13883080	770	3.26	4.19	-0.16	4.35	0.000243	0.000499
chr17	53596507	53597297	790	3.26	4.19	-0.16	4.35	0.000252	0.000515
chr6	87430304	87431047	743	3.26	4.19	-0.16	4.35	0.000252	0.000515
chr1	73929604	73930601	997	3.26	4.19	-0.16	4.35	0.000256	0.000523
chr2	135765446	135766323	877	3.26	4.19	-0.16	4.35	0.000266	0.000539
chr3	60612227	60612868	641	3.26	4.19	-0.16	4.35	0.000346	0.000675
chr10	117045336	117052099	6763	7.34	8.27	3.93	4.34	1.04e-30	1.36e-28
chr18	9214100	9217651	3551	6.33	7.26	2.92	4.34	1.18e-18	2.41e-17
chr3	97759752	97762644	2892	5.11	6.05	1.71	4.34	9.92e-09	5.35e-08
chr3	32845845	32848049	2204	4.89	5.82	1.48	4.34	2.63e-08	1.32e-07
chr18	43393667	43395203	1536	4.46	5.39	1.06	4.34	8.4e-07	3.25e-06
chr4	11494713	11496155	1442	4.46	5.39	1.06	4.34	8.9e-07	3.43e-06
chr11	59125267	59126988	1721	4.33	5.26	0.92	4.34	1.97e-06	7.08e-06
chr18	23802173	23803522	1349	4.16	5.09	0.75	4.34	4.83e-06	1.6e-05
chr10	80917305	80917897	592	3.25	4.18	-0.16	4.34	0.00025	0.000512
chr19	55848109	55849117	1008	3.25	4.18	-0.16	4.34	0.00025	0.000512
chr3	73681106	73681948	842	3.25	4.18	-0.16	4.34	0.00025	0.000512
chr5	150235615	150236532	917	3.25	4.18	-0.16	4.34	0.000253	0.000517
chr11	59202590	59203363	773	3.25	4.18	-0.16	4.34	0.000284	0.000572
chr5	57944518	57945241	723	3.25	4.18	-0.16	4.34	0.000284	0.000572
chr15	27530891	27531754	863	3.25	4.18	-0.16	4.34	0.000292	0.000585
chr2	127246789	127247528	739	3.25	4.18	-0.16	4.34	0.000292	0.000585
chr9	79830586	79831319	733	3.25	4.18	-0.16	4.34	0.000309	0.000613
chr11	88604676	88607930	3254	5.5	6.43	2.1	4.33	1.54e-10	1.06e-09
chr10	120859003	120862505	3502	5.35	6.28	1.95	4.33	1.64e-10	1.12e-09
chr19	5711849	5714105	2256	5.27	6.2	1.87	4.33	4.25e-09	2.4e-08
chr8	70558641	70560714	2073	4.97	5.9	1.57	4.33	2.23e-08	1.14e-07
chr10	13856036	13857907	1871	4.88	5.81	1.48	4.33	3.12e-08	1.55e-07
chr5	113873537	113876042	2505	4.93	5.86	1.53	4.33	5.04e-08	2.42e-07
chr6	71618437	71620789	2352	4.93	5.86	1.53	4.33	6.84e-08	3.22e-07
chr11	55074047	55075525	1478	4.6	5.53	1.2	4.33	3.72e-07	1.54e-06
chr3	123020438	123022313	1875	4.66	5.59	1.26	4.33	3.91e-07	1.61e-06
chr9	67472229	67473486	1257	3.76	4.69	0.37	4.33	3.06e-05	8.29e-05
chr14	56812935	56814116	1181	3.77	4.7	0.37	4.33	3.51e-05	9.37e-05
chr18	65143619	65144554	935	3.24	4.18	-0.16	4.33	0.00026	0.000528
chr19	9005788	9006525	737	3.24	4.18	-0.16	4.33	0.00026	0.000528
chr2	17428485	17429376	891	3.24	4.18	-0.16	4.33	0.00026	0.000528
chr2	76788442	76789246	804	3.24	4.17	-0.16	4.33	0.000266	0.000539
chr8	45762828	45763598	770	3.24	4.17	-0.16	4.33	0.000266	0.000539
chr9	67418966	67419677	711	3.24	4.17	-0.16	4.33	0.00027	0.000547
chr2	122235177	122235996	819	3.24	4.17	-0.16	4.33	0.000271	0.000548
chr14	46883024	46883667	643	3.24	4.17	-0.16	4.33	0.000287	0.000576
chr4	148872009	148872805	796	3.24	4.17	-0.16	4.33	0.00038	0.000732
chr14	101926223	101932580	6357	6.46	7.39	3.07	4.32	3.12e-18	5.96e-17
chr9	21083922	21087706	3784	5.76	6.69	2.37	4.32	4.31e-13	4.07e-12
chr3	32734536	32736638	2102	5.52	6.45	2.13	4.32	1.28e-11	1.02e-10
chr8	94838516	94841655	3139	5.54	6.47	2.16	4.32	7.15e-10	4.49e-09
chr5	34657983	34659736	1753	4.97	5.9	1.57	4.32	1.52e-08	7.95e-08
chr13	99342270	99344478	2208	4.87	5.8	1.48	4.32	3.35e-08	1.65e-07
chr17	71040047	71042825	2778	4.87	5.8	1.48	4.32	3.76e-08	1.85e-07
chr12	52556554	52558434	1880	4.69	5.62	1.31	4.32	2.45e-07	1.04e-06
chr2	76874566	76876156	1590	4.31	5.24	0.92	4.32	2.35e-06	8.32e-06
chr19	56729287	56730658	1371	4.15	5.08	0.75	4.32	4.93e-06	1.63e-05
chr13	114312553	114314237	1684	4.14	5.07	0.75	4.32	5.27e-06	1.73e-05
chr7	19150085	19151316	1231	4.15	5.08	0.75	4.32	5.5e-06	1.8e-05
chr3	116791360	116792515	1155	3.88	4.81	0.48	4.32	2.17e-05	6.12e-05
chr10	115375367	115376617	1250	3.87	4.8	0.48	4.32	2.19e-05	6.17e-05
chr1	164443611	164444763	1152	3.76	4.68	0.37	4.32	3.2e-05	8.6e-05
chrX	140689718	140690814	1096	3.75	4.68	0.37	4.32	3.8e-05	0.000101
chr17	21450828	21451936	1108	3.76	4.69	0.37	4.32	4.21e-05	0.00011
chr10	69655035	69655808	773	3.23	4.16	-0.16	4.32	0.000266	0.000539
chr17	75548687	75549351	664	3.23	4.16	-0.16	4.32	0.000266	0.000539
chr2	102306380	102307255	875	3.23	4.16	-0.16	4.32	0.000266	0.000539
chr5	58111138	58112001	863	3.23	4.16	-0.16	4.32	0.00027	0.000546
chr7	132568974	132570031	1057	3.23	4.16	-0.16	4.32	0.00027	0.000546
chr11	120227506	120228308	802	3.23	4.16	-0.16	4.32	0.000278	0.000561
chr13	45508084	45508815	731	3.23	4.16	-0.16	4.32	0.000278	0.000561
chr11	60329171	60330134	963	3.23	4.16	-0.16	4.32	0.000293	0.000587
chr9	67421099	67421895	796	3.23	4.16	-0.16	4.32	0.000309	0.000613
chr11	77862208	77863030	822	3.23	4.16	-0.16	4.32	0.000337	0.000661
chr1	170647698	170651019	3321	6.1	7.03	2.72	4.31	9.26e-15	1.09e-13
chr17	31521145	31523915	2770	5.78	6.71	2.4	4.31	1.54e-12	1.36e-11
chr10	3435978	3440494	4516	5.88	6.81	2.5	4.31	5.94e-11	4.33e-10
chr2	91459459	91461482	2023	4.81	5.74	1.43	4.31	5.94e-08	2.83e-07
chr10	69582124	69583845	1721	4.44	5.37	1.06	4.31	1.03e-06	3.93e-06
chr16	8635642	8636894	1252	4.3	5.23	0.92	4.31	2.38e-06	8.43e-06
chr19	5716025	5717332	1307	4.13	5.06	0.75	4.31	5.48e-06	1.8e-05
chr2	10008643	10009850	1207	3.86	4.79	0.48	4.31	2.07e-05	5.86e-05
chr8	94594141	94595235	1094	3.86	4.79	0.48	4.31	2.13e-05	6.02e-05
chr7	143250265	143251262	997	3.86	4.79	0.48	4.31	2.21e-05	6.23e-05
chr3	102175834	102177243	1409	3.86	4.79	0.48	4.31	2.33e-05	6.53e-05
chr13	46573627	46574375	748	3.75	4.68	0.37	4.31	3.39e-05	9.08e-05
chr9	44378176	44379201	1025	3.75	4.67	0.37	4.31	4.09e-05	0.000107
chr5	150320729	150322071	1342	3.75	4.68	0.37	4.31	4.6e-05	0.000119
chr3	95450531	95451871	1340	3.75	4.67	0.37	4.31	5.15e-05	0.000131
chr4	141540184	141541109	925	3.22	4.15	-0.16	4.31	0.000281	0.000567
chr5	20846360	20847071	711	3.22	4.15	-0.16	4.31	0.000281	0.000567
chr9	108620511	108621424	913	3.22	4.15	-0.16	4.31	0.000281	0.000567
chr15	79124464	79125358	894	3.22	4.15	-0.16	4.31	0.000285	0.000573
chr16	85172831	85173682	851	3.22	4.15	-0.16	4.31	0.000285	0.000573
chr15	59478867	59479743	876	3.22	4.15	-0.16	4.31	0.000291	0.000584
chr16	64795561	64796394	833	3.22	4.15	-0.16	4.31	0.000291	0.000584
chr5	92811770	92812635	865	3.22	4.15	-0.16	4.31	0.000291	0.000584
chr6	13665637	13666201	564	3.22	4.15	-0.16	4.31	0.000291	0.000584
chr9	115274416	115275283	867	3.22	4.15	-0.16	4.31	0.000291	0.000584
chr6	83389859	83390527	668	3.22	4.15	-0.16	4.31	0.00031	0.000616
chr9	87722187	87722891	704	3.22	4.15	-0.16	4.31	0.00031	0.000616
chr10	18490098	18490788	690	3.22	4.15	-0.16	4.31	0.000339	0.000664
chr6	146570608	146571569	961	3.22	4.15	-0.16	4.31	0.000339	0.000664
chr7	111071848	111072752	904	3.23	4.15	-0.16	4.31	0.000373	0.00072
chr12	98880807	98881617	810	3.22	4.15	-0.16	4.31	0.000419	0.000794
chr11	98822835	98827395	4560	6.16	7.09	2.79	4.31	0.00272	0.00384
chr3	19673396	19676751	3355	5.62	6.55	2.25	4.3	6.66e-12	5.48e-11
chr13	11877779	11880991	3212	5.21	6.14	1.84	4.3	6.68e-10	4.21e-09
chr2	164748972	164751441	2469	5.21	6.14	1.84	4.3	8.05e-10	5.02e-09
chr17	5838466	5840976	2510	5.13	6.06	1.75	4.3	3.36e-09	1.93e-08
chrY	897998	899563	1565	4.89	5.82	1.52	4.3	6.34e-08	3e-07
chr5	30230241	30232147	1906	4.74	5.66	1.37	4.3	1.31e-07	5.85e-07
chr1	30821656	30823908	2252	4.63	5.56	1.26	4.3	4.26e-07	1.74e-06
chr8	127168001	127169518	1517	4.3	5.22	0.92	4.3	2.46e-06	8.67e-06
chr2	74851983	74853868	1885	4.29	5.22	0.92	4.3	2.88e-06	1e-05
chr8	104358388	104360123	1735	4.21	5.14	0.84	4.3	3.13e-06	1.08e-05
chr1	66863321	66864433	1112	4.21	5.14	0.84	4.3	4.38e-06	1.47e-05
chr15	41862064	41869668	7604	7.12	8.05	3.75	4.3	2.75e-05	7.54e-05
chr11	29739369	29740334	965	3.22	4.15	-0.16	4.3	0.000282	0.000568
chr19	47301414	47302095	681	3.22	4.15	-0.16	4.3	0.000282	0.000568
chr5	91568088	91569060	972	3.22	4.15	-0.16	4.3	0.000282	0.000568
chr8	13484240	13485109	869	3.22	4.15	-0.16	4.3	0.000282	0.000568
chr15	27602167	27602962	795	3.21	4.14	-0.16	4.3	0.000288	0.000578
chr18	52478090	52479073	983	3.21	4.14	-0.16	4.3	0.000288	0.000578
chr4	32247359	32248255	896	3.21	4.14	-0.16	4.3	0.000288	0.000578
chr11	65220850	65221554	704	3.21	4.14	-0.16	4.3	0.000299	0.000596
chr18	13928139	13928984	845	3.21	4.14	-0.16	4.3	0.000299	0.000596
chr2	48969880	48970645	765	3.21	4.14	-0.16	4.3	0.000299	0.000596
chr5	90220832	90221739	907	3.21	4.14	-0.16	4.3	0.000299	0.000596
chr16	18338535	18339407	872	3.21	4.14	-0.16	4.3	0.000309	0.000612
chrX	83283421	83284364	943	3.21	4.14	-0.16	4.3	0.000368	0.000712
chr5	97997928	98003128	5200	6.32	7.24	2.96	4.29	1.5e-17	2.57e-16
chr19	23992742	23995965	3223	5.55	6.48	2.19	4.29	2.62e-10	1.75e-09
chr1	191063136	191065497	2361	5.23	6.16	1.87	4.29	5.5e-09	3.06e-08
chr7	140882484	140884216	1732	4.99	5.92	1.62	4.29	7.67e-09	4.2e-08
chr3	69002184	69004302	2118	4.99	5.92	1.62	4.29	7.69e-09	4.2e-08
chr10	53627853	53629306	1453	4.84	5.77	1.48	4.29	4.37e-08	2.12e-07
chr5	51465623	51467816	2193	4.67	5.6	1.31	4.29	2.8e-07	1.18e-06
chr7	133076868	133078659	1791	4.62	5.55	1.26	4.29	4.47e-07	1.82e-06
chr13	102835313	102836627	1314	4.12	5.05	0.75	4.29	6.59e-06	2.12e-05
chr13	92845034	92846529	1495	4.12	5.05	0.75	4.29	1.07e-05	3.27e-05
chr6	146764704	146765913	1209	3.85	4.77	0.48	4.29	2.28e-05	6.4e-05
chr6	11944947	11946152	1205	3.84	4.77	0.48	4.29	2.53e-05	7e-05
chr2	172883582	172884750	1168	3.73	4.66	0.37	4.29	4.06e-05	0.000106
chr4	141544321	141545021	700	3.2	4.13	-0.16	4.29	0.000299	0.000596
chr7	17053336	17054101	765	3.2	4.13	-0.16	4.29	0.000299	0.000596
chrY	1235405	1236206	801	3.2	4.13	-0.16	4.29	0.000301	0.000599
chr1	83402454	83403238	784	3.2	4.13	-0.16	4.29	0.000314	0.000622
chr16	94668129	94668900	771	3.2	4.13	-0.16	4.29	0.000314	0.000622
chr17	74302508	74303542	1034	3.2	4.13	-0.16	4.29	0.000314	0.000622
chr18	6443731	6444529	798	3.2	4.13	-0.16	4.29	0.000314	0.000622
chr1	167385888	167386753	865	3.2	4.13	-0.16	4.29	0.000336	0.00066
chr6	101182308	101182923	615	3.21	4.14	-0.16	4.29	0.00041	0.00078
chr7	30100992	30101604	612	3.2	4.13	-0.16	4.29	0.00046	0.00086
chr8	75041775	75044402	2627	5.06	5.99	1.71	4.28	2.02e-08	1.04e-07
chr7	112468270	112469853	1583	4.41	5.34	1.06	4.28	1.51e-06	5.57e-06
chr8	61712571	61733182	20611	8.66	9.59	5.3	4.28	3.13e-06	1.08e-05
chr8	127258300	127259689	1389	4.11	5.03	0.75	4.28	6.51e-06	2.1e-05
chr9	21286402	21287706	1304	4.11	5.03	0.75	4.28	6.51e-06	2.1e-05
chr7	114437254	114438542	1288	3.84	4.76	0.48	4.28	2.43e-05	6.76e-05
chr5	138978770	138980315	1545	3.83	4.76	0.48	4.28	2.73e-05	7.5e-05
chr11	68362300	68363148	848	3.72	4.65	0.37	4.28	3.77e-05	9.98e-05
chr7	75578597	75579720	1123	3.72	4.65	0.37	4.28	3.91e-05	0.000103
chr7	3618464	3619242	778	3.72	4.65	0.37	4.28	4.47e-05	0.000116
chr3	19641923	19642897	974	3.19	4.12	-0.16	4.28	0.000308	0.000612
chr5	38541009	38541799	790	3.19	4.12	-0.16	4.28	0.000308	0.000612
chr7	122049393	122050374	981	3.19	4.12	-0.16	4.28	0.000308	0.000612
chr7	122056511	122057355	844	3.19	4.12	-0.16	4.28	0.000308	0.000612
chr17	25432923	25433667	744	3.19	4.12	-0.16	4.28	0.000321	0.000634
chr4	100285187	100285926	739	3.19	4.12	-0.16	4.28	0.000321	0.000634
chr6	57521736	57522405	669	3.19	4.12	-0.16	4.28	0.000321	0.000634
chr7	81567925	81568786	861	3.19	4.12	-0.16	4.28	0.000321	0.000634
chr1	171141579	171142324	745	3.19	4.12	-0.16	4.28	0.000325	0.00064
chr11	100808377	100809029	652	3.19	4.12	-0.16	4.28	0.000325	0.00064
chr4	102333098	102333740	642	3.19	4.12	-0.16	4.28	0.000325	0.00064
chr7	17055461	17056159	698	3.19	4.12	-0.16	4.28	0.000325	0.00064
chr13	9489492	9490491	999	3.2	4.12	-0.16	4.28	0.000337	0.000661
chr15	41059522	41060505	983	3.2	4.12	-0.16	4.28	0.000337	0.000661
chr18	41938614	41939542	928	3.2	4.12	-0.16	4.28	0.000366	0.000707
chr5	86816579	86817297	718	3.2	4.12	-0.16	4.28	0.000366	0.000707
chr15	25956484	25965769	9285	7.8	8.73	4.46	4.27	6.21e-41	4.12e-38
chr7	49548203	49552010	3807	5.48	6.41	2.14	4.27	1.72e-09	1.03e-08
chr9	71566122	71569204	3082	5.18	6.11	1.84	4.27	4.47e-09	2.52e-08
chr16	17170877	17173588	2711	5.22	6.14	1.87	4.27	7.68e-09	4.2e-08
chr1	185204087	185205911	1824	4.91	5.84	1.57	4.27	2.27e-08	1.15e-07
chr14	20600797	20602624	1827	4.71	5.64	1.37	4.27	1.28e-07	5.72e-07
chr1	167389571	167390817	1246	4.47	5.39	1.13	4.27	6.72e-07	2.65e-06
chr5	137779250	137781580	2330	4.54	5.46	1.2	4.27	8.12e-07	3.15e-06
chr4	87799296	87801237	1941	4.47	5.39	1.13	4.27	9.27e-07	3.57e-06
chr9	75323412	75324403	991	3.82	4.75	0.48	4.27	2.54e-05	7.03e-05
chr19	36373121	36374283	1162	3.82	4.75	0.48	4.27	2.57e-05	7.09e-05
chr15	101367166	101368326	1160	3.82	4.75	0.48	4.27	3e-05	8.14e-05
chr2	164823612	164824506	894	3.71	4.64	0.37	4.27	4e-05	0.000105
chr14	75294556	75295781	1225	3.71	4.64	0.37	4.27	4.2e-05	0.00011
chr2	76879138	76880278	1140	3.71	4.64	0.37	4.27	4.2e-05	0.00011
chr8	14891513	14892593	1080	3.71	4.64	0.37	4.27	5.32e-05	0.000135
chr17	80457265	80458502	1237	3.71	4.64	0.37	4.27	6.04e-05	0.000151
chr1	190971555	190972249	694	3.18	4.11	-0.16	4.27	0.000317	0.000627
chr11	107093721	107094482	761	3.18	4.11	-0.16	4.27	0.000317	0.000627
chr13	11813566	11814260	694	3.18	4.11	-0.16	4.27	0.000317	0.000627
chr5	58053687	58054440	753	3.18	4.11	-0.16	4.27	0.000317	0.000627
chr6	36388319	36389012	693	3.18	4.11	-0.16	4.27	0.000317	0.000627
chr7	143151476	143152374	898	3.18	4.11	-0.16	4.27	0.000317	0.000627
chr8	111585143	111586035	892	3.18	4.11	-0.16	4.27	0.000317	0.000627
chr1	63161033	63161799	766	3.19	4.11	-0.16	4.27	0.000319	0.000629
chr15	61987562	61988294	732	3.19	4.11	-0.16	4.27	0.000319	0.000629
chr4	138005961	138006905	944	3.19	4.11	-0.16	4.27	0.000319	0.000629
chr7	115887592	115888313	721	3.18	4.11	-0.16	4.27	0.000321	0.000634
chr10	59194129	59194929	800	3.19	4.11	-0.16	4.27	0.00034	0.000665
chr13	93471833	93472693	860	3.19	4.11	-0.16	4.27	0.00034	0.000665
chr5	115238576	115239255	679	3.19	4.11	-0.16	4.27	0.00034	0.000665
chr7	109636327	109637112	785	3.19	4.11	-0.16	4.27	0.00034	0.000665
chr11	52120179	52121052	873	3.18	4.11	-0.16	4.27	0.000366	0.000707
chr15	36986433	36987055	622	3.18	4.11	-0.16	4.27	0.000366	0.000707
chr3	99150096	99150859	763	3.18	4.11	-0.16	4.27	0.000366	0.000707
chrX	104365932	104366688	756	3.18	4.11	-0.16	4.27	0.000366	0.000707
chr2	74848502	74848945	443	3.18	4.11	-0.16	4.27	0.000512	0.00094
chr11	98383876	98386030	2154	5.29	6.22	1.96	4.26	8.39e-09	4.57e-08
chr2	121867883	121869773	1890	4.95	5.88	1.62	4.26	1.17e-08	6.23e-08
chr9	21081019	21083544	2525	4.86	5.79	1.53	4.26	9.72e-08	4.45e-07
chr5	107221766	107223757	1991	4.53	5.46	1.2	4.26	5.51e-07	2.21e-06
chr2	33450307	33452479	2172	4.64	5.57	1.31	4.26	5.89e-07	2.35e-06
chr4	55376810	55378745	1935	4.53	5.46	1.2	4.26	8.33e-07	3.23e-06
chr2	60206690	60207968	1278	4.26	5.18	0.92	4.26	3.27e-06	1.12e-05
chr10	18480368	18481445	1077	4.09	5.01	0.75	4.26	7.28e-06	2.32e-05
chrX	75416917	75418347	1430	4.09	5.01	0.75	4.26	7.64e-06	2.42e-05
chr16	98077422	98079026	1604	3.81	4.74	0.48	4.26	2.7e-05	7.42e-05
chr2	76883956	76884938	982	3.81	4.74	0.48	4.26	2.7e-05	7.42e-05
chr4	154512643	154513620	977	3.7	4.63	0.37	4.26	4.25e-05	0.000111
chr16	77573501	77574756	1255	3.7	4.62	0.37	4.26	4.53e-05	0.000117
chr7	142026831	142027755	924	3.7	4.62	0.37	4.26	4.53e-05	0.000117
chr19	60778682	60779386	704	3.18	4.1	-0.16	4.26	0.000331	0.00065
chr10	20155032	20155928	896	3.17	4.1	-0.16	4.26	0.000343	0.00067
chr17	46693409	46694171	762	3.17	4.1	-0.16	4.26	0.000343	0.00067
chr19	53658442	53659158	716	3.17	4.1	-0.16	4.26	0.000343	0.00067
chr2	6966173	6967068	895	3.17	4.1	-0.16	4.26	0.000343	0.00067
chr2	76791043	76791877	834	3.17	4.1	-0.16	4.26	0.000343	0.00067
chr11	115935834	115936701	867	3.17	4.1	-0.16	4.26	0.000346	0.000675
chr2	76859335	76860030	695	3.17	4.1	-0.16	4.26	0.000346	0.000675
chr3	85854238	85855002	764	3.17	4.1	-0.16	4.26	0.000346	0.000675
chr5	36671936	36672915	979	3.17	4.1	-0.16	4.26	0.000346	0.000675
chr9	96197269	96197908	639	3.17	4.1	-0.16	4.26	0.000346	0.000675
chr9	13819238	13820128	890	3.18	4.1	-0.16	4.26	0.000355	0.000689
chr17	84994638	84995246	608	3.18	4.1	-0.16	4.26	0.000399	0.000763
chrX	101653705	101654446	741	3.18	4.1	-0.16	4.26	0.000399	0.000763
chr18	21232878	21233416	538	3.17	4.1	-0.16	4.26	0.000442	0.000831
chr7	75606753	75607366	613	3.17	4.1	-0.16	4.26	0.000442	0.000831
chr9	70462492	70463175	683	3.17	4.1	-0.16	4.26	0.000442	0.000831
chr9	86838668	86843212	4544	6.31	7.24	2.99	4.25	3.3e-18	6.28e-17
chrX	82981677	82984947	3270	5.48	6.4	2.16	4.25	1.26e-09	7.66e-09
chr2	26011520	26013996	2476	4.85	5.77	1.52	4.25	9.87e-08	4.51e-07
chr17	26830126	26831550	1424	4.25	5.17	0.92	4.25	3.42e-06	1.17e-05
chr10	18516037	18517818	1781	4.25	5.18	0.92	4.25	3.51e-06	1.2e-05
chr7	17015130	17016828	1698	4.17	5.09	0.84	4.25	5.74e-06	1.87e-05
chr6	97242871	97244205	1334	3.8	4.73	0.48	4.25	2.76e-05	7.55e-05
chr11	105682919	105684174	1255	3.8	4.73	0.48	4.25	2.85e-05	7.79e-05
chr12	3236133	3237093	960	3.8	4.73	0.48	4.25	2.85e-05	7.79e-05
chr18	65318150	65319449	1299	3.81	4.74	0.48	4.25	2.96e-05	8.05e-05
chr16	4533713	4534891	1178	3.81	4.73	0.48	4.25	3.13e-05	8.46e-05
chr13	44880959	44881721	762	3.17	4.09	-0.16	4.25	0.000338	0.000661
chr17	66512341	66512989	648	3.17	4.09	-0.16	4.25	0.000338	0.000661
chr8	126423316	126424032	716	3.17	4.09	-0.16	4.25	0.000338	0.000661
chr4	82317563	82318374	811	3.16	4.09	-0.16	4.25	0.000338	0.000661
chr8	85352909	85353627	718	3.16	4.09	-0.16	4.25	0.000338	0.000661
chr11	60150767	60151444	677	3.16	4.09	-0.16	4.25	0.000343	0.000671
chr17	26053205	26053885	680	3.16	4.09	-0.16	4.25	0.000343	0.000671
chr2	118750909	118751789	880	3.16	4.09	-0.16	4.25	0.000343	0.000671
chr4	106797388	106798144	756	3.16	4.09	-0.16	4.25	0.000343	0.000671
chr10	30830266	30831087	821	3.17	4.09	-0.16	4.25	0.000368	0.000712
chr8	106087086	106087785	699	3.17	4.09	-0.16	4.25	0.000368	0.000712
chr14	101639298	101640012	714	3.16	4.09	-0.16	4.25	0.00039	0.000748
chr3	102100090	102100628	538	3.16	4.09	-0.16	4.25	0.00039	0.000748
chr13	11833790	11834526	736	3.16	4.09	-0.16	4.25	0.000398	0.000761
chr13	28957124	28957819	695	3.16	4.09	-0.16	4.25	0.000398	0.000761
chr14	58076431	58080979	4548	6.11	7.04	2.8	4.24	1.13e-15	1.5e-14
chr6	14750226	14755075	4849	6.72	7.65	3.4	4.24	3.38e-15	4.22e-14
chr14	13954355	13956546	2191	5.27	6.2	1.96	4.24	9.42e-09	5.1e-08
chr10	59949512	59951681	2169	5.08	6.01	1.76	4.24	3.01e-08	1.5e-07
chr2	164801522	164804331	2809	5.08	6	1.76	4.24	3.69e-08	1.81e-07
chr10	93876711	93878974	2263	4.57	5.5	1.26	4.24	5.9e-07	2.35e-06
chr6	17742177	17743565	1388	4.15	5.08	0.84	4.24	4.44e-06	1.49e-05
chr6	124963989	124965087	1098	4.07	5	0.75	4.24	9.49e-06	2.93e-05
chr11	120376590	120377696	1106	3.68	4.6	0.37	4.24	4.93e-05	0.000126
chr11	87348540	87349392	852	3.69	4.61	0.37	4.24	6.47e-05	0.00016
chr11	107446983	107447558	575	3.16	4.08	-0.16	4.24	0.000355	0.00069
chr14	63542698	63543500	802	3.16	4.08	-0.16	4.24	0.000355	0.00069
chr9	49019725	49020355	630	3.16	4.08	-0.16	4.24	0.000355	0.00069
chr13	74456372	74457264	892	3.15	4.08	-0.16	4.24	0.000363	0.000702
chr17	80198840	80199581	741	3.15	4.08	-0.16	4.24	0.000363	0.000702
chr9	24723608	24724417	809	3.15	4.08	-0.16	4.24	0.000363	0.000702
chr19	47049125	47049805	680	3.16	4.08	-0.16	4.24	0.000373	0.00072
chr2	73205883	73206630	747	3.16	4.08	-0.16	4.24	0.000373	0.00072
chrX	7288502	7289305	803	3.16	4.08	-0.16	4.24	0.000373	0.00072
chr1	89591844	89592475	631	3.15	4.08	-0.16	4.24	0.000374	0.000721
chr10	128355470	128356274	804	3.15	4.08	-0.16	4.24	0.000374	0.000721
chr3	32910501	32911290	789	3.15	4.08	-0.16	4.24	0.000374	0.000721
chr3	89100769	89101364	595	3.15	4.08	-0.16	4.24	0.000374	0.000721
chr7	5076239	5077073	834	3.15	4.08	-0.16	4.24	0.000374	0.000721
chr12	81939815	81940876	1061	3.16	4.08	-0.16	4.24	0.000437	0.000823
chr6	97858385	97859291	906	3.16	4.08	-0.16	4.24	0.000437	0.000823
chr14	34435082	34435817	735	3.15	4.08	-0.16	4.24	0.000486	0.000901
chr3	97794482	97802428	7946	7.68	8.6	4.37	4.23	2.14e-38	8.41e-36
chr16	16257439	16260533	3094	6.02	6.94	2.71	4.23	2.78e-15	3.51e-14
chr14	78850243	78853215	2972	5.33	6.25	2.02	4.23	4.76e-09	2.68e-08
chr1	171186703	171188902	2199	5.07	6	1.76	4.23	2.85e-08	1.43e-07
chr4	97953204	97955543	2339	4.98	5.9	1.67	4.23	4.45e-08	2.16e-07
chr16	52198480	52200183	1703	4.36	5.29	1.06	4.23	1.78e-06	6.48e-06
chr18	77094366	77095752	1386	4.36	5.29	1.06	4.23	2.08e-06	7.47e-06
chr19	3346933	3348662	1729	4.37	5.29	1.06	4.23	3.28e-06	1.13e-05
chrX	38633232	38634540	1308	4.06	4.99	0.75	4.23	8.14e-06	2.56e-05
chr3	57846153	57847094	941	4.06	4.99	0.75	4.23	8.3e-06	2.6e-05
chr7	120860629	120862104	1475	4.06	4.98	0.75	4.23	8.58e-06	2.68e-05
chr2	120351296	120352496	1200	3.79	4.71	0.48	4.23	3.01e-05	8.16e-05
chr3	103807655	103808778	1123	3.79	4.71	0.48	4.23	3.01e-05	8.16e-05
chr1	178369443	178370705	1262	3.79	4.72	0.48	4.23	3.06e-05	8.27e-05
chr10	63189781	63191069	1288	3.78	4.71	0.48	4.23	3.3e-05	8.86e-05
chr5	88980203	88981374	1171	3.67	4.6	0.37	4.23	4.76e-05	0.000123
chr6	8569597	8570837	1240	3.67	4.6	0.37	4.23	4.76e-05	0.000123
chr9	108539566	108540567	1001	3.67	4.59	0.37	4.23	4.79e-05	0.000123
chr1	156604700	156605511	811	3.15	4.07	-0.16	4.23	0.000358	0.000695
chr16	77388435	77389321	886	3.15	4.07	-0.16	4.23	0.00036	0.000698
chr19	3785915	3786609	694	3.15	4.07	-0.16	4.23	0.00036	0.000698
chr19	36369260	36370101	841	3.15	4.07	-0.16	4.23	0.00036	0.000698
chrX	83217397	83218405	1008	3.15	4.07	-0.16	4.23	0.00036	0.000698
chr8	126582461	126583287	826	3.14	4.07	-0.16	4.23	0.000368	0.000711
chr13	102958550	102959361	811	3.15	4.07	-0.16	4.23	0.0004	0.000763
chr15	77229233	77229951	718	3.15	4.07	-0.16	4.23	0.0004	0.000763
chr18	38903867	38904844	977	3.15	4.07	-0.16	4.23	0.0004	0.000763
chr9	108551717	108552464	747	3.15	4.07	-0.16	4.23	0.0004	0.000763
chrX	50631230	50632004	774	3.15	4.07	-0.16	4.23	0.0004	0.000763
chr11	32266750	32267456	706	3.14	4.07	-0.16	4.23	0.00041	0.00078
chr5	20821749	20822444	695	3.15	4.07	-0.16	4.23	0.000434	0.000818
chr12	81912057	81912753	696	3.14	4.07	-0.16	4.23	0.000434	0.000818
chr14	101838505	101839187	682	3.14	4.07	-0.16	4.23	0.000434	0.000818
chr15	66583435	66588393	4958	5.99	6.92	2.7	4.22	3.04e-14	3.33e-13
chr1	179668845	179671278	2433	5.29	6.21	1.99	4.22	3.39e-10	2.24e-09
chr1	68949382	68951276	1894	4.87	5.8	1.57	4.22	6.78e-08	3.19e-07
chr12	40432263	40434144	1881	4.55	5.48	1.26	4.22	1.68e-06	6.12e-06
chr2	181363853	181365206	1353	4.36	5.28	1.06	4.22	1.9e-06	6.87e-06
chr3	96056265	96057692	1427	4.35	5.27	1.06	4.22	1.99e-06	7.17e-06
chr7	67250328	67251985	1657	4.36	5.28	1.06	4.22	2.1e-06	7.52e-06
chr1	190929296	190930547	1251	4.35	5.27	1.06	4.22	2.98e-06	1.03e-05
chr2	76886151	76887817	1666	4.22	5.14	0.92	4.22	4.04e-06	1.37e-05
chr7	125489452	125491007	1555	4.22	5.14	0.92	4.22	4.3e-06	1.44e-05
chr16	91037456	91038861	1405	4.22	5.14	0.92	4.22	4.39e-06	1.47e-05
chr9	62449539	62450919	1380	4.22	5.14	0.92	4.22	4.57e-06	1.53e-05
chr2	31590191	31591713	1522	4.05	4.97	0.75	4.22	9.1e-06	2.83e-05
chr17	30204103	30204975	872	3.78	4.7	0.48	4.22	3.18e-05	8.57e-05
chrX	151095152	151096332	1180	3.77	4.7	0.48	4.22	3.19e-05	8.6e-05
chr13	36046083	36047182	1099	3.66	4.59	0.37	4.22	5.07e-05	0.00013
chr13	30348883	30349450	567	3.14	4.06	-0.16	4.22	0.000382	0.000735
chr13	45529411	45530063	652	3.13	4.06	-0.16	4.22	0.000384	0.000737
chr15	38031366	38032112	746	3.13	4.06	-0.16	4.22	0.000384	0.000737
chr16	37011999	37012799	800	3.13	4.06	-0.16	4.22	0.000384	0.000737
chr2	127286847	127287697	850	3.13	4.06	-0.16	4.22	0.000384	0.000737
chr15	79827644	79828425	781	3.14	4.06	-0.16	4.22	0.000393	0.000753
chr16	20116159	20116832	673	3.13	4.06	-0.16	4.22	0.000487	0.000901
chr11	76407166	76408016	850	3.14	4.06	-0.16	4.22	0.000583	0.00105
chr9	77223343	77226598	3255	5.3	6.23	2.02	4.21	6.71e-09	3.7e-08
chr10	128080387	128083025	2638	5.16	6.08	1.87	4.21	1.45e-08	7.62e-08
chr1	91093896	91097131	3235	5.05	5.97	1.76	4.21	3.6e-08	1.77e-07
chr7	116189931	116191179	1248	4.65	5.57	1.37	4.21	2.13e-07	9.2e-07
chr14	25505904	25508280	2376	4.81	5.73	1.52	4.21	2.6e-07	1.1e-06
chr4	139245263	139247532	2269	4.81	5.73	1.52	4.21	2.6e-07	1.1e-06
chr1	23282597	23284489	1892	4.55	5.47	1.26	4.21	7.57e-07	2.96e-06
chr13	97136124	97137480	1356	4.42	5.34	1.13	4.21	9.59e-07	3.68e-06
chr11	4164767	4165822	1055	3.77	4.69	0.48	4.21	3.47e-05	9.25e-05
chr7	31052138	31053062	924	3.66	4.58	0.37	4.21	5.72e-05	0.000144
chr12	4232307	4232976	669	3.13	4.05	-0.16	4.21	0.000384	0.000738
chr14	54570771	54571562	791	3.13	4.05	-0.16	4.21	0.000384	0.000738
chr15	68989864	68990632	768	3.13	4.05	-0.16	4.21	0.000384	0.000738
chr16	36873755	36874340	585	3.13	4.05	-0.16	4.21	0.000384	0.000738
chr2	13263974	13264664	690	3.13	4.05	-0.16	4.21	0.000384	0.000738
chr2	18953517	18954329	812	3.13	4.05	-0.16	4.21	0.000384	0.000738
chr2	48959819	48960723	904	3.13	4.05	-0.16	4.21	0.000384	0.000738
chr5	111344251	111344992	741	3.13	4.05	-0.16	4.21	0.000384	0.000738
chr13	45518572	45519259	687	3.12	4.05	-0.16	4.21	0.000431	0.000814
chr14	73585725	73586361	636	3.13	4.05	-0.16	4.21	0.000435	0.000819
chr2	25964792	25965655	863	3.13	4.05	-0.16	4.21	0.000435	0.000819
chr3	84823589	84824409	820	3.13	4.05	-0.16	4.21	0.000435	0.000819
chr3	153934584	153935272	688	3.13	4.05	-0.16	4.21	0.000435	0.000819
chr5	57898526	57899204	678	3.13	4.05	-0.16	4.21	0.000435	0.000819
chr12	80955533	80956378	845	3.12	4.05	-0.16	4.21	0.000475	0.000882
chr13	12039408	12044214	4806	7.53	8.45	4.25	4.2	1.82e-33	3.64e-31
chr8	61643798	61649419	5621	6.37	7.29	3.1	4.2	2.02e-18	3.98e-17
chrY	1228840	1234111	5271	6.32	7.24	3.04	4.2	1.31e-17	2.27e-16
chr6	48594049	48595800	1751	5.19	6.11	1.91	4.2	3.01e-09	1.74e-08
chr3	89019733	89022442	2709	5.15	6.08	1.87	4.2	1.52e-08	7.93e-08
chr2	14941815	14944325	2510	5.15	6.08	1.87	4.2	1.73e-08	8.93e-08
chr2	68932001	68934166	2165	4.81	5.73	1.53	4.2	2.18e-07	9.39e-07
chr16	35185399	35186867	1468	4.58	5.5	1.31	4.2	5.79e-07	2.31e-06
chr11	104534197	104536145	1948	4.54	5.46	1.26	4.2	8.55e-07	3.31e-06
chr8	120502424	120503861	1437	4.4	5.32	1.13	4.2	1.28e-06	4.79e-06
chr13	41250660	41251970	1310	4.2	5.12	0.92	4.2	5.16e-06	1.7e-05
chr9	96738603	96739881	1278	4.03	4.95	0.75	4.2	1.96e-05	5.59e-05
chr11	120648494	120649494	1000	3.76	4.68	0.48	4.2	4.04e-05	0.000106
chr5	122313375	122314641	1266	3.65	4.57	0.37	4.2	5.37e-05	0.000136
chrX	42151074	42151943	869	3.64	4.57	0.37	4.2	5.44e-05	0.000138
chr3	104120837	104121538	701	3.12	4.05	-0.16	4.2	0.000395	0.000755
chr4	149999436	150000357	921	3.12	4.05	-0.16	4.2	0.000395	0.000755
chr8	110833221	110834100	879	3.12	4.05	-0.16	4.2	0.000395	0.000755
chr8	120104108	120104932	824	3.12	4.05	-0.16	4.2	0.000395	0.000755
chr15	79768685	79769414	729	3.11	4.04	-0.16	4.2	0.000407	0.000775
chr7	49257748	49258523	775	3.11	4.04	-0.16	4.2	0.000407	0.000775
chr9	101109230	101109916	686	3.11	4.04	-0.16	4.2	0.000407	0.000775
chr1	137947975	137948683	708	3.12	4.04	-0.16	4.2	0.000412	0.000784
chr1	178449625	178450300	675	3.12	4.04	-0.16	4.2	0.000412	0.000784
chr10	63941650	63942405	755	3.12	4.04	-0.16	4.2	0.000412	0.000784
chr13	58194736	58195508	772	3.12	4.04	-0.16	4.2	0.000412	0.000784
chr18	24930053	24930741	688	3.12	4.04	-0.16	4.2	0.000412	0.000784
chr5	148288320	148289147	827	3.12	4.04	-0.16	4.2	0.000412	0.000784
chr7	81088833	81089608	775	3.12	4.04	-0.16	4.2	0.000412	0.000784
chr7	112308075	112308692	617	3.12	4.04	-0.16	4.2	0.000412	0.000784
chr7	143534228	143534914	686	3.12	4.04	-0.16	4.2	0.000412	0.000784
chr8	41068763	41069553	790	3.12	4.04	-0.16	4.2	0.000412	0.000784
chr3	88160382	88161151	769	3.12	4.04	-0.16	4.2	0.000415	0.000788
chrX	77636487	77637212	725	3.11	4.04	-0.16	4.2	0.000438	0.000825
chr13	103764524	103765152	628	3.12	4.04	-0.16	4.2	0.000527	0.000963
chr4	154481555	154482307	752	3.12	4.04	-0.16	4.2	0.000593	0.00106
chr8	95427509	95430031	2522	6.06	6.98	2.8	4.19	1.55e-15	2.02e-14
chr9	59667314	59670994	3680	5.8	6.72	2.53	4.19	5.19e-11	3.82e-10
chr18	24910379	24913117	2738	5.4	6.32	2.14	4.19	6.07e-09	3.36e-08
chr6	83169748	83171931	2183	4.63	5.56	1.37	4.19	4.75e-07	1.92e-06
chr7	49246493	49247561	1068	4.02	4.95	0.75	4.19	1.03e-05	3.15e-05
chr11	68346129	68347263	1134	3.75	4.67	0.48	4.19	4.39e-05	0.000114
chr13	103072186	103073084	898	3.64	4.56	0.37	4.19	8.38e-05	0.000201
chr10	93653142	93653867	725	3.11	4.03	-0.16	4.19	0.000405	0.000772
chr15	76369302	76370039	737	3.11	4.03	-0.16	4.19	0.000405	0.000772
chr16	33428206	33428972	766	3.11	4.03	-0.16	4.19	0.000411	0.000782
chr18	34265542	34266482	940	3.11	4.03	-0.16	4.19	0.000411	0.000782
chr3	57754039	57754662	623	3.11	4.03	-0.16	4.19	0.000411	0.000782
chr6	42270075	42270827	752	3.11	4.03	-0.16	4.19	0.000411	0.000782
chr8	41087498	41088445	947	3.11	4.03	-0.16	4.19	0.000411	0.000782
chr15	77918116	77919213	1097	3.1	4.03	-0.16	4.19	0.000454	0.00085
chr13	109708441	109709131	690	3.11	4.03	-0.16	4.19	0.000474	0.000881
chr17	69217665	69218325	660	3.11	4.03	-0.16	4.19	0.000474	0.000881
chr3	158023752	158024572	820	3.11	4.03	-0.16	4.19	0.000474	0.000881
chr4	149260472	149261245	773	3.11	4.03	-0.16	4.19	0.000474	0.000881
chrX	157734098	157735040	942	3.11	4.03	-0.16	4.19	0.000509	0.000937
chr6	127990248	127996157	5909	6.16	7.08	2.89	4.19	0.00509	0.00657
chr18	42520523	42523173	2650	5.41	6.33	2.16	4.18	4.07e-09	2.31e-08
chr18	24976394	24977935	1541	4.31	5.23	1.06	4.18	3.25e-06	1.12e-05
chr16	10535213	10536791	1578	4.01	4.93	0.75	4.18	1.16e-05	3.52e-05
chr6	83505312	83506360	1048	4.01	4.93	0.75	4.18	1.16e-05	3.52e-05
chr11	29244840	29246239	1399	4.02	4.94	0.75	4.18	1.21e-05	3.64e-05
chr5	92852650	92853842	1192	3.74	4.66	0.48	4.18	3.78e-05	0.0001
chr1	132474165	132474957	792	3.1	4.02	-0.16	4.18	0.000424	0.000803
chr10	13347782	13348667	885	3.1	4.02	-0.16	4.18	0.000424	0.000803
chr19	36397349	36398075	726	3.1	4.02	-0.16	4.18	0.000424	0.000803
chr19	53331806	53332497	691	3.1	4.02	-0.16	4.18	0.000424	0.000803
chr4	57699118	57699918	800	3.1	4.02	-0.16	4.18	0.000424	0.000803
chr6	116042046	116042768	722	3.1	4.02	-0.16	4.18	0.000424	0.000803
chr13	45524731	45525418	687	3.09	4.02	-0.16	4.18	0.000432	0.000815
chr15	57711931	57712705	774	3.09	4.02	-0.16	4.18	0.000432	0.000815
chr17	81416998	81417765	767	3.09	4.02	-0.16	4.18	0.000432	0.000815
chr2	64970693	64971435	742	3.09	4.02	-0.16	4.18	0.000432	0.000815
chr10	84929411	84930093	682	3.1	4.02	-0.16	4.18	0.000439	0.000826
chr11	77861414	77862087	673	3.1	4.02	-0.16	4.18	0.000439	0.000826
chr5	73203937	73204747	810	3.1	4.02	-0.16	4.18	0.000439	0.000826
chr7	116178905	116179666	761	3.1	4.02	-0.16	4.18	0.000439	0.000826
chr7	80093920	80094494	574	3.1	4.02	-0.16	4.18	0.000446	0.000837
chr9	111172115	111172726	611	3.1	4.02	-0.16	4.18	0.000446	0.000837
chr11	104560172	104560886	714	3.1	4.02	-0.16	4.18	0.00058	0.00104
chr7	143170503	143171243	740	3.1	4.02	-0.16	4.18	0.00058	0.00104
chr2	17439835	17444458	4623	6.19	7.11	2.93	4.18	0.00243	0.00347
chr2	76708054	76713329	5275	6.15	7.07	2.89	4.18	0.00463	0.00605
chr11	53275274	53278702	3428	5.85	6.77	2.6	4.17	6.15e-13	5.72e-12
chr5	97977490	97980192	2702	5.85	6.77	2.6	4.17	6.45e-13	5.99e-12
chr10	4428247	4432049	3802	5.7	6.62	2.45	4.17	9.16e-12	7.41e-11
chr5	51490850	51494216	3366	5.62	6.55	2.37	4.17	5.27e-11	3.87e-10
chr11	108266876	108269860	2984	5.4	6.33	2.16	4.17	3.68e-09	2.1e-08
chr5	20850110	20853019	2909	4.95	5.87	1.71	4.17	7.1e-08	3.33e-07
chr13	101690260	101692025	1765	4.78	5.71	1.53	4.17	2.68e-07	1.13e-06
chr8	116907304	116908699	1395	4.55	5.47	1.31	4.17	7.46e-07	2.92e-06
chr7	127013113	127014566	1453	4.17	5.1	0.92	4.17	5.36e-06	1.76e-05
chr11	31911028	31912373	1345	4.31	5.23	1.06	4.17	7.39e-06	2.35e-05
chr8	69711769	69712694	925	4	4.93	0.75	4.17	1.16e-05	3.52e-05
chrX	142911243	142912438	1195	4	4.92	0.75	4.17	1.2e-05	3.61e-05
chr9	26997568	26999069	1501	4	4.92	0.75	4.17	1.54e-05	4.52e-05
chr11	3299525	3300577	1052	3.73	4.65	0.48	4.17	4e-05	0.000105
chr11	80392467	80393571	1104	3.73	4.65	0.48	4.17	4e-05	0.000105
chrX	59552755	59553896	1141	3.72	4.65	0.48	4.17	4.75e-05	0.000122
chr1	119779371	119780313	942	3.09	4.01	-0.16	4.17	0.000432	0.000816
chr14	31343646	31344364	718	3.09	4.01	-0.16	4.17	0.000432	0.000816
chr16	94729933	94730693	760	3.09	4.01	-0.16	4.17	0.000432	0.000816
chr2	84465551	84466282	731	3.09	4.01	-0.16	4.17	0.000432	0.000816
chr5	112850034	112850753	719	3.09	4.01	-0.16	4.17	0.000432	0.000816
chr6	36470005	36470613	608	3.09	4.01	-0.16	4.17	0.000432	0.000816
chr7	118107407	118108266	859	3.09	4.01	-0.16	4.17	0.000432	0.000816
chr13	11865906	11866596	690	3.09	4.01	-0.16	4.17	0.000441	0.000829
chr15	102279909	102280705	796	3.09	4.01	-0.16	4.17	0.000441	0.000829
chr2	155155464	155156469	1005	3.09	4.01	-0.16	4.17	0.000441	0.000829
chr3	40891405	40892787	1382	3.09	4.01	-0.16	4.17	0.000441	0.000829
chr5	35060303	35060987	684	3.09	4.01	-0.16	4.17	0.000441	0.000829
chr10	63606005	63606709	704	3.09	4.02	-0.16	4.17	0.000477	0.000885
chr11	43536629	43537272	643	3.09	4.02	-0.16	4.17	0.000477	0.000885
chr11	95039593	95040282	689	3.09	4.01	-0.16	4.17	0.000518	0.00095
chr2	102317003	102317731	728	3.09	4.01	-0.16	4.17	0.000518	0.00095
chr4	45456505	45457415	910	3.09	4.01	-0.16	4.17	0.000533	0.000973
chr14	101894244	101915783	21539	9.12	10.04	5.88	4.16	1.34e-53	1.13e-49
chrX	157705480	157711510	6030	7.1	8.03	3.87	4.16	1.47e-26	1.03e-24
chr10	41527868	41533700	5832	6.26	7.18	3.01	4.16	2.17e-14	2.44e-13
chr9	67587039	67590928	3889	5.93	6.85	2.69	4.16	3.53e-14	3.84e-13
chr3	142773985	142777581	3596	5.72	6.64	2.48	4.16	3.96e-12	3.33e-11
chr7	67260943	67263485	2542	5.19	6.11	1.95	4.16	2.7e-09	1.58e-08
chr3	127553613	127556126	2513	5.26	6.18	2.02	4.16	1.1e-08	5.88e-08
chr5	23581291	23583256	1965	4.81	5.73	1.57	4.16	7e-08	3.29e-07
chr11	80140125	80142120	1995	4.77	5.69	1.53	4.16	2.32e-07	9.92e-07
chr18	35652053	35654440	2387	4.76	5.68	1.52	4.16	2.35e-07	1e-06
chr7	3663949	3665385	1436	4.55	5.47	1.31	4.16	1.18e-06	4.43e-06
chr1	69106955	69108462	1507	4.54	5.46	1.31	4.16	1.49e-06	5.51e-06
chr4	9651770	9653206	1436	4.16	5.08	0.92	4.16	6.21e-06	2.01e-05
chr1	134333429	134334413	984	4.16	5.09	0.92	4.16	6.7e-06	2.15e-05
chr19	53840911	53842444	1533	4.08	5.01	0.84	4.16	6.87e-06	2.2e-05
chr13	74765880	74766983	1103	3.99	4.92	0.75	4.16	1.42e-05	4.2e-05
chr7	81642878	81643867	989	3.72	4.64	0.48	4.16	4.27e-05	0.000111
chr3	7415364	7416858	1494	3.72	4.64	0.48	4.16	4.36e-05	0.000114
chr10	13383469	13384609	1140	3.99	4.91	0.75	4.16	5.11e-05	0.00013
chr10	13267060	13267970	910	3.61	4.53	0.37	4.16	7.33e-05	0.000179
chr1	127228981	127229717	736	3.6	4.52	0.37	4.16	7.99e-05	0.000193
chr10	20335216	20335982	766	3.08	4	-0.16	4.16	0.000457	0.000856
chr12	73142949	73143604	655	3.08	4	-0.16	4.16	0.000457	0.000856
chr17	86994737	86995290	553	3.08	4	-0.16	4.16	0.000457	0.000856
chr18	6225946	6226615	669	3.08	4	-0.16	4.16	0.000457	0.000856
chr4	116230701	116231403	702	3.08	4	-0.16	4.16	0.000457	0.000856
chr5	124548046	124548905	859	3.08	4	-0.16	4.16	0.000457	0.000856
chr16	96048233	96048936	703	3.07	4	-0.16	4.16	0.000459	0.000858
chr18	13930125	13930862	737	3.07	4	-0.16	4.16	0.000459	0.000858
chr8	3500752	3501443	691	3.07	4	-0.16	4.16	0.000459	0.000858
chr10	86315701	86316403	702	3.08	4	-0.16	4.16	0.000465	0.000867
chr11	117815301	117816207	906	3.08	4	-0.16	4.16	0.000465	0.000867
chrX	141498204	141499099	895	3.08	4	-0.16	4.16	0.000465	0.000867
chr1	58396404	58397128	724	3.08	4	-0.16	4.16	0.000483	0.000896
chr11	97173354	97174205	851	3.08	4	-0.16	4.16	0.000483	0.000896
chr9	96436346	96437268	922	3.08	4	-0.16	4.16	0.000483	0.000896
chr11	82912359	82914881	2522	5.66	6.58	2.43	4.15	2.75e-09	1.6e-08
chr14	65114739	65118118	3379	5.37	6.29	2.14	4.15	9.96e-09	5.37e-08
chr1	119526283	119528845	2562	5.25	6.17	2.02	4.15	1.48e-08	7.74e-08
chr1	16516694	16518764	2070	4.98	5.9	1.75	4.15	2.11e-08	1.08e-07
chr18	34353371	34355373	2002	4.75	5.67	1.52	4.15	2.68e-07	1.13e-06
chr7	141392430	141393740	1310	4.36	5.28	1.13	4.15	1.43e-06	5.3e-06
chr9	110099514	110100753	1239	4.15	5.07	0.92	4.15	6.52e-06	2.1e-05
chr11	30649350	30650409	1059	4.07	4.99	0.84	4.15	7.47e-06	2.37e-05
chr5	3374776	3376469	1693	4.15	5.07	0.92	4.15	8.73e-06	2.72e-05
chr11	77407332	77408827	1495	4.16	5.08	0.92	4.15	1e-05	3.08e-05
chr16	4480470	4481827	1357	3.98	4.91	0.75	4.15	1.51e-05	4.46e-05
chr5	123978245	123979518	1273	3.71	4.64	0.48	4.15	4.76e-05	0.000123
chr10	41863922	41864972	1050	3.59	4.51	0.37	4.15	6.82e-05	0.000168
chr7	132929837	132930906	1069	3.6	4.52	0.37	4.15	6.82e-05	0.000168
chr1	98067698	98068725	1027	3.6	4.52	0.37	4.15	6.96e-05	0.000171
chr8	11341265	11342159	894	3.59	4.52	0.37	4.15	7.39e-05	0.00018
chr5	101931826	101932755	929	3.6	4.52	0.37	4.15	8.83e-05	0.00021
chr4	100243070	100243739	669	3.07	3.99	-0.16	4.15	0.000462	0.000863
chr5	74579456	74580049	593	3.07	3.99	-0.16	4.15	0.000462	0.000863
chr11	95430411	95431126	715	3.07	3.99	-0.16	4.15	0.000474	0.000881
chr16	4960572	4961242	670	3.07	3.99	-0.16	4.15	0.000474	0.000881
chr3	35914914	35915675	761	3.07	3.99	-0.16	4.15	0.000474	0.000881
chrX	83207065	83207702	637	3.07	3.99	-0.16	4.15	0.000474	0.000881
chr11	80401714	80402299	585	3.07	3.99	-0.16	4.15	0.000519	0.000952
chr14	70707867	70708475	608	3.07	3.99	-0.16	4.15	0.000519	0.000952
chr5	108485162	108485830	668	3.07	3.99	-0.16	4.15	0.000519	0.000952
chr8	95336128	95336988	860	3.07	3.99	-0.16	4.15	0.000519	0.000952
chr2	34244157	34244785	628	3.07	3.99	-0.16	4.15	0.000567	0.00102
chr3	34080212	34080948	736	3.07	3.99	-0.16	4.15	0.000567	0.00102
chr3	146013670	146017956	4286	5.78	6.71	2.56	4.15	0.00214	0.00313
chr10	69591275	69594322	3047	5.67	6.59	2.45	4.14	3.67e-12	3.11e-11
chr13	46524091	46526996	2905	5.7	6.62	2.48	4.14	1.06e-11	8.5e-11
chr11	84826565	84828994	2429	5.83	6.75	2.62	4.14	2.43e-11	1.87e-10
chr4	134321215	134325185	3970	5.76	6.68	2.53	4.14	1.06e-10	7.48e-10
chr18	36433121	36436571	3450	5.45	6.37	2.23	4.14	4.5e-10	2.9e-09
chrX	82992780	82995017	2237	4.84	5.76	1.62	4.14	4.46e-08	2.16e-07
chr7	110245901	110248273	2372	4.7	5.62	1.48	4.14	1.93e-07	8.37e-07
chr5	130253534	130255171	1637	4.75	5.67	1.53	4.14	2.92e-07	1.23e-06
chr1	169525672	169527770	2098	4.74	5.66	1.52	4.14	3.4e-07	1.41e-06
chr6	118859867	118861211	1344	4.48	5.4	1.26	4.14	1.31e-06	4.9e-06
chr18	16625320	16627483	2163	4.48	5.4	1.26	4.14	1.57e-06	5.77e-06
chr1	133008573	133010257	1684	4.28	5.2	1.06	4.14	4.78e-06	1.59e-05
chr8	68878992	68880428	1436	4.15	5.07	0.92	4.14	6.43e-06	2.07e-05
chr10	28252064	28253453	1389	4.14	5.06	0.92	4.14	6.67e-06	2.14e-05
chr19	44102727	44104083	1356	4.06	4.98	0.84	4.14	1.54e-05	4.53e-05
chr10	13283885	13285034	1149	3.97	4.89	0.75	4.14	1.83e-05	5.27e-05
chr6	93881102	93882204	1102	3.97	4.89	0.75	4.14	2.69e-05	7.39e-05
chr10	67046293	67047480	1187	3.7	4.63	0.48	4.14	4.51e-05	0.000117
chr1	133006604	133007629	1025	3.7	4.62	0.48	4.14	5.15e-05	0.000131
chr19	6993401	6994270	869	3.06	3.98	-0.16	4.14	0.000493	0.000911
chr9	60817653	60818420	767	3.06	3.98	-0.16	4.14	0.000493	0.000911
chr9	70563378	70564224	846	3.06	3.98	-0.16	4.14	0.000493	0.000911
chr6	38444913	38445738	825	3.06	3.98	-0.16	4.14	0.000494	0.000912
chrX	83277937	83278769	832	3.06	3.98	-0.16	4.14	0.000494	0.000912
chr13	5869299	5869980	681	3.06	3.98	-0.16	4.14	0.000505	0.00093
chr18	49855379	49856199	820	3.06	3.98	-0.16	4.14	0.000505	0.00093
chr4	43393357	43394417	1060	3.06	3.98	-0.16	4.14	0.000505	0.00093
chr6	21846921	21847742	821	3.06	3.98	-0.16	4.14	0.000505	0.00093
chr17	62793120	62793875	755	3.06	3.98	-0.16	4.14	0.000525	0.00096
chr6	32571328	32572050	722	3.06	3.98	-0.16	4.14	0.000525	0.00096
chr7	130718397	130719230	833	3.06	3.98	-0.16	4.14	0.000629	0.00112
chr11	58995652	59002516	6864	7	7.92	3.8	4.13	3.23e-20	8.48e-19
chr8	125488884	125492262	3378	5.37	6.29	2.16	4.13	9.33e-09	5.05e-08
chr11	88704922	88708034	3112	5.35	6.27	2.14	4.13	1.28e-08	6.77e-08
chr11	87070680	87073456	2776	5.17	6.09	1.96	4.13	2.7e-08	1.36e-07
chr5	92818064	92820190	2126	4.88	5.8	1.67	4.13	6.74e-08	3.17e-07
chr10	28162071	28163809	1738	4.91	5.83	1.71	4.13	1.05e-07	4.76e-07
chr12	108183996	108185883	1887	4.69	5.61	1.48	4.13	2.14e-07	9.22e-07
chr11	74519678	74521738	2060	4.64	5.56	1.43	4.13	3.07e-07	1.29e-06
chr14	57608647	57610876	2229	4.52	5.44	1.31	4.13	1.01e-06	3.85e-06
chr1	97738032	97739457	1425	4.52	5.44	1.31	4.13	1.01e-06	3.87e-06
chr9	108560650	108561909	1259	4.13	5.05	0.92	4.13	7.41e-06	2.36e-05
chr9	79870214	79871205	991	4.05	4.97	0.84	4.13	8.37e-06	2.62e-05
chr5	138996290	138997528	1238	4.05	4.97	0.84	4.13	9.47e-06	2.93e-05
chr19	7443840	7444928	1088	3.69	4.61	0.48	4.13	4.89e-05	0.000125
chr13	104344026	104345237	1211	3.58	4.49	0.37	4.13	7.41e-05	0.00018
chr8	45781168	45782232	1064	3.58	4.5	0.37	4.13	8.01e-05	0.000193
chr12	83364909	83365874	965	3.57	4.49	0.37	4.13	9.54e-05	0.000225
chr19	6991081	6991768	687	3.05	3.97	-0.16	4.13	0.000489	0.000905
chrX	59550175	59550829	654	3.05	3.97	-0.16	4.13	0.000489	0.000905
chr11	101558094	101558684	590	3.05	3.97	-0.16	4.13	0.000495	0.000914
chr16	90433553	90434468	915	3.05	3.97	-0.16	4.13	0.000495	0.000914
chr19	24543870	24544709	839	3.05	3.97	-0.16	4.13	0.000495	0.000914
chr4	120610634	120611352	718	3.05	3.97	-0.16	4.13	0.000495	0.000914
chr7	37765632	37766490	858	3.05	3.97	-0.16	4.13	0.000495	0.000914
chr2	13262651	13263474	823	3.05	3.97	-0.16	4.13	0.000555	0.00101
chr6	146459754	146460879	1125	3.05	3.97	-0.16	4.13	0.000555	0.00101
chr1	125394787	125395423	636	3.05	3.97	-0.16	4.13	0.000567	0.00102
chr11	88471164	88471738	574	3.05	3.97	-0.16	4.13	0.000567	0.00102
chr14	77870291	77870945	654	3.05	3.97	-0.16	4.13	0.000567	0.00102
chr8	85351707	85352368	661	3.05	3.97	-0.16	4.13	0.000567	0.00102
chr10	18419581	18420129	548	3.05	3.97	-0.16	4.13	0.000623	0.00111
chr16	44186129	44186980	851	3.05	3.97	-0.16	4.13	0.000623	0.00111
chr4	116438549	116439268	719	3.05	3.97	-0.16	4.13	0.000623	0.00111
chr6	120372532	120373391	859	3.05	3.97	-0.16	4.13	0.000623	0.00111
chr2	76948602	76955390	6788	6.79	7.71	3.58	4.13	0.00979	0.0118
chr5	119834999	119841907	6908	7.15	8.07	3.95	4.12	1.49e-21	4.84e-20
chr8	61551933	61556669	4736	6.13	7.05	2.93	4.12	2.94e-15	3.7e-14
chr17	65947822	65950622	2800	5.68	6.6	2.47	4.12	7.79e-12	6.35e-11
chr7	44987138	44989906	2768	5.34	6.26	2.14	4.12	1.29e-08	6.84e-08
chr1	13234180	13236729	2549	4.77	5.69	1.57	4.12	1.03e-07	4.7e-07
chr7	4512119	4514060	1941	4.77	5.69	1.57	4.12	2.76e-07	1.16e-06
chr12	112977042	112979621	2579	4.73	5.65	1.53	4.12	3.86e-07	1.59e-06
chr8	122472859	122475308	2449	4.73	5.65	1.53	4.12	5.03e-07	2.03e-06
chr11	61026023	61027935	1912	4.57	5.49	1.37	4.12	5.07e-07	2.04e-06
chr11	51599046	51601037	1991	4.46	5.38	1.26	4.12	1.71e-06	6.22e-06
chr13	11844847	11846290	1443	4.25	5.17	1.06	4.12	4.1e-06	1.38e-05
chr18	14660454	14661718	1264	3.69	4.61	0.48	4.12	4.86e-05	0.000125
chr7	122040788	122041974	1186	3.68	4.6	0.48	4.12	5.05e-05	0.000129
chr2	156849631	156850656	1025	3.68	4.6	0.48	4.12	6.93e-05	0.00017
chr6	89349317	89350036	719	3.57	4.49	0.37	4.12	7.69e-05	0.000186
chr10	45145410	45146662	1252	3.57	4.49	0.37	4.12	7.75e-05	0.000188
chr13	12198251	12198786	535	3.05	3.96	-0.16	4.12	0.00051	0.000937
chr15	34437599	34438214	615	3.05	3.96	-0.16	4.12	0.00051	0.000937
chr18	42523287	42523868	581	3.05	3.96	-0.16	4.12	0.00051	0.000937
chr3	101416365	101417110	745	3.05	3.96	-0.16	4.12	0.00051	0.000937
chr8	27173412	27174001	589	3.05	3.96	-0.16	4.12	0.00051	0.000937
chr9	110473789	110474445	656	3.05	3.96	-0.16	4.12	0.00051	0.000937
chrX	20266041	20266851	810	3.05	3.96	-0.16	4.12	0.00051	0.000937
chr8	104631687	104632365	678	3.04	3.96	-0.16	4.12	0.000523	0.000959
chr7	30122169	30122654	485	3.04	3.96	-0.16	4.12	0.000534	0.000975
[truncated: 29,896 more rows]

## Sheet: b)  P1_H3K79me2_DiffBind
Chrom	Start	End	width	Conc	Conc_Ctrl	Conc_cKO	Fold	p-value	FDR
chr8	46503801	46506079	2278	4.88	5.85	-0.18	6.03	6.08e-08	5.05e-07
chr2	77925570	77926645	1075	4.87	5.85	-0.18	6.02	4.97e-08	4.22e-07
chr5	119840967	119843522	2555	4.52	5.49	-0.18	5.67	6.67e-07	4.54e-06
chr10	33227286	33228651	1365	4.4	5.37	-0.18	5.55	1.08e-06	7.06e-06
chr2	76779424	76783106	3682	5.74	6.71	1.28	5.43	2.48e-15	8.44e-14
chr3	67385698	67389378	3680	5.29	6.26	0.91	5.34	1.85e-11	3.1e-10
chr10	87861379	87862838	1459	4.1	5.06	-0.18	5.24	7.55e-06	4.11e-05
chr19	37076645	37078137	1492	4.07	5.03	-0.18	5.21	7.46e-06	4.06e-05
chr9	77238470	77240521	2051	4.06	5.02	-0.18	5.2	7.69e-06	4.17e-05
chr3	115620744	115621982	1238	4.06	5.02	-0.18	5.19	8.22e-06	4.44e-05
chr16	94727752	94729507	1755	4.05	5.01	-0.18	5.18	8.98e-06	4.81e-05
chr2	76874345	76876764	2419	4.94	5.9	0.73	5.17	1.14e-09	1.33e-08
chr4	148873390	148875731	2341	5.12	6.08	0.91	5.16	2.17e-10	2.95e-09
chr2	76876885	76883719	6834	6.17	7.13	1.99	5.14	2.12e-20	1.7e-18
chr5	17867967	17869922	1955	4.65	5.61	0.47	5.14	4.8e-08	4.08e-07
chr8	41044344	41045614	1270	4	4.96	-0.18	5.14	1.04e-05	5.52e-05
chr2	76842102	76843465	1363	3.98	4.94	-0.18	5.12	1.21e-05	6.3e-05
chr8	118284408	118285964	1556	3.96	4.91	-0.18	5.09	1.36e-05	6.98e-05
chr2	76817703	76818616	913	3.92	4.88	-0.18	5.05	1.68e-05	8.46e-05
chr10	63884809	63886109	1300	3.88	4.84	-0.18	5.01	2.13e-05	0.000105
chr2	76983073	76984000	927	3.88	4.83	-0.18	5.01	2.17e-05	0.000106
chr13	104825561	104827274	1713	3.86	4.81	-0.18	4.99	2.24e-05	0.000109
chr8	95749970	95751547	1577	3.85	4.81	-0.18	4.99	2.29e-05	0.000111
chr2	24972371	24974412	2041	4.5	5.45	0.47	4.98	1.9e-07	1.44e-06
chr11	107018218	107019952	1734	4.33	5.28	0.35	4.94	6.82e-07	4.64e-06
chr5	30179050	30180649	1599	4.32	5.27	0.35	4.93	7.1e-07	4.81e-06
chr13	91871167	91872382	1215	3.8	4.76	-0.18	4.93	2.95e-05	0.000139
chr17	17566584	17567992	1408	3.78	4.73	-0.18	4.9	3.48e-05	0.000162
chr2	76818699	76819656	957	3.77	4.72	-0.18	4.9	4.26e-05	0.000193
chr17	56107485	56109226	1741	4.28	5.23	0.35	4.89	9.7e-07	6.4e-06
chr5	112921764	112923158	1394	3.75	4.7	-0.18	4.87	3.9e-05	0.000179
chr14	54997102	54998751	1649	3.75	4.7	-0.18	4.87	4.95e-05	0.000221
chr18	65169589	65171081	1492	3.73	4.68	-0.18	4.86	4.15e-05	0.000189
chr15	55876939	55878563	1624	4.23	5.18	0.35	4.83	1.43e-06	9.12e-06
chr10	75935704	75937740	2036	5.12	6.07	1.25	4.82	7.24e-11	1.08e-09
chr13	11770370	11771985	1615	4.59	5.54	0.73	4.81	5.29e-08	4.46e-07
chr3	153933974	153935477	1503	4.21	5.16	0.35	4.81	1.6e-06	1.01e-05
chr1	68501985	68503013	1028	3.69	4.64	-0.18	4.81	5.63e-05	0.000248
chr2	77041384	77042484	1100	3.67	4.62	-0.18	4.79	5.72e-05	0.000252
chr6	145446204	145447312	1108	3.67	4.62	-0.18	4.79	5.91e-05	0.000259
chr12	103340946	103342282	1336	3.66	4.6	-0.18	4.78	6.12e-05	0.000267
chr6	97247168	97248481	1313	3.65	4.6	-0.18	4.78	6.26e-05	0.000273
chr3	131299019	131301660	2641	5.17	6.12	1.35	4.77	3.12e-11	5e-10
chr17	5982924	5984425	1501	3.63	4.58	-0.18	4.76	6.7e-05	0.000289
chr4	152014911	152015952	1041	3.63	4.58	-0.18	4.76	7.21e-05	0.000309
chr6	94500497	94501383	886	3.62	4.57	-0.18	4.75	6.97e-05	0.0003
chr2	76802301	76803513	1212	4.52	5.46	0.73	4.74	9.7e-08	7.72e-07
chr5	107872207	107873418	1211	3.62	4.57	-0.18	4.74	7.16e-05	0.000307
chr13	59758081	59759245	1164	3.62	4.56	-0.18	4.74	7.51e-05	0.00032
chr3	84955959	84957104	1145	3.61	4.55	-0.18	4.73	7.7e-05	0.000328
chr18	24963343	24964552	1209	3.6	4.55	-0.18	4.73	7.85e-05	0.000333
chr10	81194228	81199491	5263	6.07	7.02	2.29	4.73	0.000192	0.00073
chr18	80291582	80292755	1173	3.59	4.53	-0.18	4.71	8.22e-05	0.000348
chrX	139632452	139634250	1798	4.1	5.05	0.35	4.7	3.54e-06	2.08e-05
chr7	100473303	100474603	1300	3.58	4.53	-0.18	4.7	8.84e-05	0.000371
chr5	30594289	30596027	1738	4.47	5.41	0.73	4.68	1.69e-07	1.29e-06
chr2	77127220	77128410	1190	4.08	5.02	0.35	4.68	4.21e-06	2.42e-05
chrX	83219296	83220369	1073	3.56	4.51	-0.18	4.68	0.000104	0.00043
chr8	45776585	45778036	1451	4.07	5.02	0.35	4.67	4.43e-06	2.54e-05
chr12	83449518	83450477	959	3.55	4.49	-0.18	4.67	9.98e-05	0.000413
chr12	34435445	34436535	1090	3.54	4.49	-0.18	4.66	0.000101	0.000419
chr1	127293528	127294941	1413	3.54	4.48	-0.18	4.66	0.00011	0.000448
chr19	37321495	37322383	888	3.54	4.48	-0.18	4.66	0.00013	0.00052
chr19	53853617	53857901	4284	5.46	6.4	1.76	4.65	2.55e-13	6.1e-12
chr7	103466188	103467571	1383	4.05	5	0.35	4.65	5.16e-06	2.91e-05
chr6	14723603	14727364	3761	5.53	6.48	1.84	4.64	6.84e-14	1.8e-12
chr5	30615649	30616631	982	3.52	4.46	-0.18	4.64	0.000113	0.00046
chr13	11876570	11877424	854	3.51	4.45	-0.18	4.63	0.000124	0.0005
chr13	11649073	11649980	907	3.5	4.44	-0.18	4.62	0.00013	0.000519
chr13	12383852	12385098	1246	3.5	4.44	-0.18	4.62	0.00013	0.000519
chr8	72580954	72582014	1060	3.5	4.44	-0.18	4.62	0.00013	0.000519
chr11	88055975	88057163	1188	3.51	4.45	-0.18	4.62	0.000143	0.000564
chr16	96222004	96224521	2517	4.49	5.43	0.82	4.61	1.6e-07	1.22e-06
chrX	157735761	157737470	1709	4.01	4.96	0.35	4.61	8.79e-06	4.72e-05
chr15	27550303	27551413	1110	3.49	4.43	-0.18	4.61	0.000128	0.000515
chr8	45807219	45808434	1215	3.49	4.44	-0.18	4.61	0.000137	0.000544
chr5	148284285	148285394	1109	3.49	4.43	-0.18	4.61	0.000146	0.000574
chr13	11789201	11790326	1125	3.48	4.43	-0.18	4.6	0.000131	0.000525
chr2	114193488	114194611	1123	3.48	4.42	-0.18	4.6	0.000135	0.000538
chr18	60773455	60774316	861	3.48	4.42	-0.18	4.6	0.000136	0.000541
chr8	28595609	28596539	930	3.48	4.42	-0.18	4.6	0.000148	0.000582
chr17	81431736	81432797	1061	3.47	4.41	-0.18	4.59	0.00014	0.000556
chr2	76790372	76791042	670	3.47	4.41	-0.18	4.59	0.00014	0.000556
chr6	97993581	97994505	924	3.48	4.42	-0.18	4.59	0.000143	0.000564
chr12	31340548	31341725	1177	3.47	4.42	-0.18	4.59	0.000149	0.000586
chrX	38557261	38558625	1364	3.46	4.4	-0.18	4.58	0.000145	0.000572
chr19	37086394	37087399	1005	3.46	4.4	-0.18	4.58	0.000153	0.000601
chr17	44024878	44026020	1142	3.45	4.39	-0.18	4.57	0.00015	0.00059
chr19	53659363	53660238	875	3.45	4.39	-0.18	4.57	0.000183	0.000701
chr13	71959047	71960279	1232	3.45	4.39	-0.18	4.56	0.000155	0.000607
chr15	33685104	33686454	1350	3.45	4.39	-0.18	4.56	0.000156	0.000611
chr13	44890962	44892044	1082	3.44	4.38	-0.18	4.56	0.00016	0.000625
chr2	73905807	73906954	1147	3.44	4.38	-0.18	4.56	0.000161	0.000629
chr10	63544963	63546017	1054	3.45	4.39	-0.18	4.56	0.000165	0.000642
chr18	24971209	24974652	3443	5.28	6.22	1.68	4.55	3.97e-12	7.6e-11
chrX	151801606	151802356	750	3.44	4.38	-0.18	4.55	0.000163	0.000634
chr10	108257236	108258516	1280	3.43	4.37	-0.18	4.55	0.000166	0.000645
chr11	65194065	65194911	846	3.44	4.38	-0.18	4.55	0.000169	0.000654
chr4	57727515	57728498	983	3.43	4.37	-0.18	4.55	0.000187	0.000713
chr2	64940015	64941238	1223	3.42	4.36	-0.18	4.54	0.000189	0.000722
chr2	76784901	76786530	1629	4.62	5.56	1.03	4.53	3.42e-08	2.98e-07
chr2	64022663	64024368	1705	4.06	5	0.47	4.53	6.35e-06	3.52e-05
chr2	76848616	76849812	1196	3.93	4.87	0.35	4.52	1.08e-05	5.71e-05
chr12	78803708	78804694	986	3.41	4.35	-0.18	4.52	0.000185	0.000706
chr6	115775070	115775763	693	3.41	4.35	-0.18	4.52	0.000205	0.000773
chr11	77569193	77570410	1217	3.4	4.34	-0.18	4.51	0.000191	0.000729
chr13	11836078	11837151	1073	3.4	4.33	-0.18	4.51	0.000195	0.00074
chr14	34562751	34564609	1858	4.29	5.22	0.73	4.5	8.01e-07	5.37e-06
chr4	120775744	120776556	812	3.38	4.32	-0.18	4.5	0.000225	0.000838
chr1	43126410	43127645	1235	4.28	5.22	0.73	4.49	1.09e-06	7.09e-06
chr2	55439447	55443023	3576	5.53	6.47	1.99	4.48	9.14e-14	2.35e-12
chr7	49563227	49564425	1198	3.36	4.3	-0.18	4.48	0.000234	0.000866
chr3	123227699	123229161	1462	4.26	5.2	0.73	4.47	1e-06	6.6e-06
chr16	16253790	16254792	1002	4	4.94	0.47	4.47	9.05e-06	4.85e-05
chr8	13242436	13243403	967	3.36	4.29	-0.18	4.47	0.000229	0.000849
chr3	116779641	116780549	908	3.36	4.3	-0.18	4.47	0.000229	0.00085
chr4	108335732	108336990	1258	3.35	4.29	-0.18	4.46	0.000236	0.000874
chr5	121710365	121711173	808	3.34	4.28	-0.18	4.46	0.000284	0.00103
chr8	15067067	15068096	1029	3.34	4.28	-0.18	4.45	0.000245	0.000903
chr15	99971654	99972480	826	3.34	4.27	-0.18	4.45	0.000307	0.0011
chr5	72395494	72396748	1254	3.33	4.27	-0.18	4.44	0.000254	0.000932
chr17	73020779	73021832	1053	3.33	4.27	-0.18	4.44	0.000273	0.000991
chr3	68469781	68471347	1566	3.84	4.77	0.35	4.43	1.98e-05	9.79e-05
chr1	75397529	75398494	965	3.32	4.26	-0.18	4.43	0.000263	0.000961
chr14	36905753	36907169	1416	3.32	4.26	-0.18	4.43	0.000273	0.000991
chr9	67486283	67487298	1015	3.32	4.26	-0.18	4.43	0.000279	0.00101
chr2	76905526	76910354	4828	5.78	6.71	2.29	4.43	0.00041	0.00141
chr18	45484978	45486278	1300	3.82	4.75	0.35	4.41	3.42e-05	0.000159
chr5	17820998	17822545	1547	4.2	5.13	0.73	4.4	1.71e-06	1.07e-05
chr15	68324681	68325660	979	3.29	4.22	-0.18	4.4	0.000304	0.00109
chr2	76868551	76869337	786	3.28	4.21	-0.18	4.39	0.00033	0.00117
chr11	68940561	68941552	991	3.28	4.21	-0.18	4.39	0.000348	0.00122
chr5	30597693	30600267	2574	4.7	5.64	1.25	4.38	1.67e-08	1.55e-07
chr11	120649535	120650821	1286	3.92	4.85	0.47	4.38	1.36e-05	6.98e-05
chr1	43240428	43241965	1537	4.17	5.1	0.73	4.37	2.18e-06	1.33e-05
chr3	32543422	32544125	703	3.26	4.19	-0.18	4.37	0.000343	0.00121
chr8	73279565	73280423	858	3.26	4.19	-0.18	4.37	0.000343	0.00121
chr11	95077186	95078103	917	3.26	4.19	-0.18	4.37	0.000376	0.00131
chr1	133070537	133071574	1037	3.77	4.7	0.35	4.36	2.86e-05	0.000136
chr17	42821588	42822517	929	3.25	4.18	-0.18	4.36	0.00036	0.00126
chr13	46587005	46588048	1043	3.25	4.18	-0.18	4.36	0.000384	0.00133
chr2	69789974	69791186	1212	3.77	4.7	0.35	4.35	2.94e-05	0.000139
chr19	57293100	57293929	829	3.24	4.18	-0.18	4.35	0.000365	0.00128
chr6	92179149	92180045	896	3.24	4.18	-0.18	4.35	0.000365	0.00128
chr11	103689220	103690200	980	3.24	4.17	-0.18	4.35	0.000368	0.00128
chr13	46430440	46431197	757	3.24	4.17	-0.18	4.35	0.000392	0.00135
chr14	20692587	20693621	1034	3.24	4.17	-0.18	4.35	0.000392	0.00135
chr4	150099116	150100139	1023	3.24	4.17	-0.18	4.35	0.000443	0.00151
chr18	6441934	6443391	1457	3.88	4.81	0.47	4.34	1.74e-05	8.72e-05
chr14	34561601	34562495	894	3.24	4.17	-0.18	4.34	0.000379	0.00132
chr13	11757706	11758639	933	3.23	4.16	-0.18	4.34	0.000379	0.00132
chr2	76899514	76900320	806	3.23	4.16	-0.18	4.34	0.000385	0.00134
chr4	152314462	152315425	963	3.23	4.16	-0.18	4.34	0.000385	0.00134
chr4	102482779	102483719	940	3.23	4.16	-0.18	4.34	0.000399	0.00138
chr3	126773080	126773978	898	3.23	4.16	-0.18	4.34	0.000401	0.00138
chr15	80091507	80093880	2373	4.65	5.58	1.25	4.33	3.09e-08	2.72e-07
chr15	12630710	12631624	914	3.22	4.15	-0.18	4.33	0.000395	0.00136
chr18	36416875	36417865	990	3.22	4.15	-0.18	4.33	0.000395	0.00136
chr12	98880409	98881118	709	3.22	4.15	-0.18	4.33	0.000425	0.00145
chr9	100567834	100569465	1631	4.3	5.23	0.91	4.32	8.36e-07	5.58e-06
chr11	102203109	102203979	870	3.21	4.14	-0.18	4.32	0.000413	0.00142
chr3	123019137	123019866	729	3.21	4.14	-0.18	4.32	0.000413	0.00142
chr3	85779612	85780539	927	3.2	4.13	-0.18	4.31	0.000434	0.00148
chr15	85782263	85784356	2093	4.1	5.03	0.73	4.3	3.9e-06	2.26e-05
chr18	45473100	45473909	809	3.2	4.13	-0.18	4.3	0.000439	0.0015
chr5	124193795	124194699	904	3.2	4.13	-0.18	4.3	0.000454	0.00154
chr2	91130380	91131123	743	3.19	4.12	-0.18	4.3	0.000458	0.00155
chr10	3440801	3441524	723	3.19	4.12	-0.18	4.3	0.000471	0.00159
chr15	12711946	12714253	2307	4.83	5.76	1.47	4.29	3.41e-09	3.62e-08
chr5	31191528	31192870	1342	3.83	4.76	0.47	4.29	2.08e-05	0.000102
chr9	78139765	78140946	1181	3.7	4.63	0.35	4.29	6.54e-05	0.000283
chr2	76816224	76816953	729	3.19	4.12	-0.18	4.29	0.000458	0.00155
chr18	24961250	24962075	825	3.18	4.11	-0.18	4.29	0.000465	0.00157
chr7	19336215	19337044	829	3.18	4.11	-0.18	4.29	0.000482	0.00162
chr2	76832400	76834059	1659	3.7	4.63	0.35	4.28	5.89e-05	0.000258
chr1	118520836	118521697	861	3.18	4.11	-0.18	4.28	0.000474	0.0016
chr4	134292313	134293370	1057	3.18	4.11	-0.18	4.28	0.000474	0.0016
chr11	82915134	82915905	771	3.18	4.1	-0.18	4.28	0.000477	0.0016
chr9	32318015	32318925	910	3.18	4.1	-0.18	4.28	0.000511	0.00171
chr6	57524563	57525277	714	3.17	4.1	-0.18	4.27	0.000492	0.00165
chrX	141494790	141495879	1089	3.17	4.1	-0.18	4.27	0.000492	0.00165
chr9	48705170	48706675	1505	4.06	4.99	0.73	4.26	5.11e-06	2.89e-05
chr17	80931891	80932913	1022	3.68	4.6	0.35	4.26	5e-05	0.000223
chr15	36794644	36795772	1128	3.16	4.09	-0.18	4.26	0.000512	0.00171
chr1	97889543	97890431	888	3.16	4.08	-0.18	4.26	0.000513	0.00171
chr14	32673466	32674406	940	3.16	4.09	-0.18	4.26	0.000519	0.00173
chr4	95971222	95972134	912	3.15	4.08	-0.18	4.26	0.000526	0.00175
chr8	45751700	45752274	574	3.15	4.08	-0.18	4.26	0.000526	0.00175
chr2	76828441	76830109	1668	3.15	4.08	-0.18	4.26	0.000638	0.00207
chr9	57519659	57520742	1083	3.67	4.59	0.35	4.25	5.7e-05	0.000251
chr17	28012927	28013893	966	3.15	4.08	-0.18	4.25	0.00053	0.00176
chr3	53650812	53651507	695	3.15	4.07	-0.18	4.25	0.000567	0.00187
chr1	187694833	187696607	1774	4.23	5.15	0.91	4.24	1.62e-06	1.02e-05
chr1	97921247	97922163	916	3.14	4.07	-0.18	4.24	0.000553	0.00183
chr5	142421568	142422497	929	3.14	4.07	-0.18	4.24	0.000556	0.00184
chr18	12820903	12821779	876	3.13	4.06	-0.18	4.24	0.000564	0.00186
chr3	56124733	56125583	850	3.13	4.06	-0.18	4.24	0.000564	0.00186
chr2	60245125	60245668	543	3.13	4.06	-0.18	4.23	0.000572	0.00188
chr3	85781423	85782302	879	3.13	4.06	-0.18	4.23	0.000572	0.00188
chr3	145949146	145949975	829	3.13	4.06	-0.18	4.23	0.000572	0.00188
chr12	103330117	103330899	782	3.13	4.05	-0.18	4.23	0.000616	0.00201
chr5	119815171	119816071	900	3.13	4.05	-0.18	4.23	0.000616	0.00201
chr2	76843585	76844581	996	3.12	4.05	-0.18	4.23	0.000704	0.00224
chr10	111256616	111257565	949	3.12	4.04	-0.18	4.22	0.000595	0.00194
chr3	104039275	104040316	1041	3.12	4.04	-0.18	4.22	0.000595	0.00194
chr13	11736638	11737254	616	3.12	4.05	-0.18	4.22	0.000595	0.00195
chr6	101186266	101187217	951	3.12	4.05	-0.18	4.22	0.000595	0.00195
chr15	80873762	80874424	662	3.12	4.05	-0.18	4.22	0.000598	0.00195
chr5	20848196	20848991	795	3.12	4.05	-0.18	4.22	0.000598	0.00195
chr4	123292348	123293488	1140	3.11	4.04	-0.18	4.22	0.000683	0.00219
chr7	112864761	112866048	1287	3.63	4.56	0.35	4.21	6.39e-05	0.000277
chr1	98003681	98004447	766	3.11	4.04	-0.18	4.21	0.000618	0.00201
chr7	110042396	110043303	907	3.11	4.03	-0.18	4.21	0.000621	0.00202
chr13	91875884	91877245	1361	4.31	5.23	1.03	4.2	1.16e-06	7.51e-06
chr3	96553840	96554914	1074	3.62	4.55	0.35	4.2	7.37e-05	0.000315
chr7	115666355	115667356	1001	3.1	4.03	-0.18	4.2	0.000639	0.00207
chr10	111269628	111270618	990	3.1	4.03	-0.18	4.2	0.000648	0.00209
chr2	14961019	14962139	1120	3.1	4.02	-0.18	4.2	0.000651	0.0021
chr6	86486327	86487093	766	3.1	4.02	-0.18	4.2	0.000685	0.00219
chrX	83124950	83126253	1303	3.1	4.02	-0.18	4.2	0.000685	0.00219
chr4	150555214	150556208	994	3.09	4.01	-0.18	4.19	0.000669	0.00215
chr5	24960299	24961135	836	3.09	4.01	-0.18	4.19	0.000669	0.00215
chr11	68310247	68311087	840	3.09	4.02	-0.18	4.19	0.000669	0.00215
chr18	36384711	36385536	825	3.09	4.02	-0.18	4.19	0.000669	0.00215
chr2	121550252	121551411	1159	3.61	4.53	0.35	4.18	7.44e-05	0.000318
chr14	55019365	55020489	1124	3.6	4.52	0.35	4.18	7.74e-05	0.000329
chr1	77465793	77466786	993	3.08	4	-0.18	4.18	0.000693	0.00221
chr4	45484723	45485651	928	3.08	4	-0.18	4.18	0.000693	0.00221
chr3	20136788	20137463	675	3.08	4.01	-0.18	4.18	0.000703	0.00224
chr5	51467737	51471314	3577	5.43	6.36	2.18	4.17	4.29e-13	9.85e-12
chr3	126737739	126738970	1231	4.36	5.28	1.11	4.17	4.95e-07	3.46e-06
chr7	115716893	115717554	661	3.08	4	-0.18	4.17	0.0007	0.00223
chrX	160982948	160984323	1375	3.71	4.63	0.47	4.16	4.88e-05	0.000218
chr7	143173291	143174348	1057	3.06	3.99	-0.18	4.16	0.000737	0.00233
chr1	66865934	66866621	687	3.06	3.98	-0.18	4.16	0.00075	0.00237
chr6	145449954	145450909	955	3.06	3.98	-0.18	4.16	0.00075	0.00237
chr1	188038171	188038992	821	3.06	3.99	-0.18	4.16	0.000764	0.0024
chr2	76772895	76777749	4854	6.2	7.13	2.97	4.16	0.0028	0.00715
chr9	4312385	4313595	1210	3.58	4.5	0.35	4.15	9.81e-05	0.000407
chr15	99708919	99709865	946	3.06	3.98	-0.18	4.15	0.000754	0.00238
chr11	43819680	43820332	652	3.05	3.97	-0.18	4.15	0.000778	0.00244
chr18	50031139	50031957	818	3.05	3.97	-0.18	4.15	0.000778	0.00244
chr6	119107772	119108468	696	3.05	3.97	-0.18	4.15	0.000935	0.00286
chr18	12842173	12843753	1580	4.25	5.17	1.03	4.14	1.82e-06	1.13e-05
chr18	16648611	16649598	987	3.69	4.61	0.47	4.14	5.42e-05	0.00024
chr3	127112235	127113265	1030	3.57	4.49	0.35	4.14	0.000105	0.000431
chr16	91559951	91560838	887	3.04	3.96	-0.18	4.14	0.000792	0.00248
chr1	118511349	118514714	3365	5.14	6.06	1.93	4.13	9.6e-11	1.4e-09
chr1	90973515	90974643	1128	3.68	4.6	0.47	4.13	5.28e-05	0.000234
chr8	57503098	57503864	766	3.03	3.95	-0.18	4.13	0.000853	0.00264
chr18	75021102	75022132	1030	3.04	3.96	-0.18	4.13	0.000884	0.00272
chr1	36096688	36097329	641	3.04	3.96	-0.18	4.13	0.000886	0.00273
chr5	65569493	65571761	2268	4.45	5.37	1.25	4.12	3.01e-07	2.19e-06
chr11	22142116	22143261	1145	3.67	4.59	0.47	4.12	6.33e-05	0.000275
chr14	101520043	101520951	908	3.03	3.95	-0.18	4.12	0.000842	0.00261
chr4	123920751	123921674	923	3.03	3.95	-0.18	4.12	0.000842	0.00261
chr14	55584053	55584824	771	3.02	3.94	-0.18	4.12	0.000853	0.00264
chr18	77636434	77637391	957	3.02	3.94	-0.18	4.12	0.00088	0.00271
chr8	62033829	62034509	680	3.02	3.94	-0.18	4.12	0.00088	0.00271
chr1	9815269	9815838	569	3.02	3.94	-0.18	4.12	0.000904	0.00278
chr19	46651690	46652818	1128	3.02	3.94	-0.18	4.12	0.000904	0.00278
chr4	129137546	129139016	1470	3.91	4.83	0.73	4.11	1.52e-05	7.75e-05
chr13	36116214	36117224	1010	3.92	4.84	0.73	4.11	1.63e-05	8.26e-05
chr19	7142499	7144133	1634	3.91	4.83	0.73	4.11	1.77e-05	8.89e-05
chr4	9604821	9605704	883	3.54	4.45	0.35	4.11	0.000111	0.000453
chr5	17881107	17888826	7719	7.59	8.51	4.4	4.11	0.000158	0.000618
chr11	108168558	108169503	945	3.01	3.93	-0.18	4.11	0.000899	0.00276
chr16	57373915	57374578	663	3.01	3.93	-0.18	4.11	0.000927	0.00284
chr6	71747168	71748148	980	3.01	3.93	-0.18	4.11	0.000927	0.00284
chr13	11865135	11866687	1552	4.29	5.21	1.11	4.1	9.74e-07	6.42e-06
chr9	67534505	67535923	1418	4.09	5.01	0.91	4.1	4.71e-06	2.68e-05
chr5	30607163	30608413	1250	3.65	4.57	0.47	4.1	6.32e-05	0.000275
chr1	97789188	97790022	834	3	3.92	-0.18	4.1	0.000919	0.00282
chr18	11087436	11088362	926	3	3.92	-0.18	4.1	0.000919	0.00282
chr5	92921515	92922363	848	3	3.92	-0.18	4.1	0.000986	0.00299
chr2	76913999	76917288	3289	5.47	6.38	2.29	4.1	0.00122	0.00359
chr11	98776011	98777241	1230	3.9	4.81	0.73	4.09	2.06e-05	0.000102
chr18	13813115	13814000	885	3	3.91	-0.18	4.09	0.000949	0.00289
chr7	46100634	46101299	665	3	3.91	-0.18	4.09	0.000949	0.00289
chr11	88218703	88219697	994	2.99	3.91	-0.18	4.09	0.00101	0.00306
chr3	152140186	152140766	580	3	3.91	-0.18	4.09	0.00106	0.00318
chr8	119402557	119403225	668	3	3.91	-0.18	4.09	0.00106	0.00318
chr15	83535061	83537448	2387	4.63	5.55	1.47	4.08	4.38e-08	3.76e-07
chr19	21270154	21271254	1100	3.64	4.55	0.47	4.08	7.76e-05	0.00033
chr13	24929660	24930573	913	2.99	3.91	-0.18	4.08	0.000967	0.00294
chrX	59556853	59557593	740	2.99	3.9	-0.18	4.08	0.000988	0.00299
chr18	88972557	88973416	859	2.98	3.9	-0.18	4.08	0.000992	0.00301
chr5	125450502	125451234	732	2.98	3.9	-0.18	4.08	0.000992	0.00301
chr5	58044923	58045940	1017	3.98	4.9	0.82	4.07	9.29e-06	4.96e-05
chr10	33189243	33192645	3402	5.4	6.31	2.24	4.07	7.01e-05	0.000302
chr13	23529770	23530446	676	3.5	4.41	0.35	4.07	0.000136	0.00054
chr18	10765011	10765935	924	2.98	3.89	-0.18	4.07	0.00102	0.00309
chr2	128136463	128137127	664	2.98	3.89	-0.18	4.07	0.00102	0.00309
chr3	142299944	142300720	776	2.98	3.9	-0.18	4.07	0.00104	0.00313
chr18	54895880	54896665	785	2.98	3.9	-0.18	4.07	0.00109	0.00326
chr11	83390663	83391969	1306	3.87	4.79	0.73	4.06	2.81e-05	0.000134
chr19	37051711	37052444	733	2.97	3.88	-0.18	4.06	0.00107	0.00321
chr5	123730499	123731297	798	2.97	3.88	-0.18	4.06	0.00107	0.00321
chr12	52851976	52854350	2374	5.19	6.11	2.05	4.05	2.63e-11	4.28e-10
chr4	46090089	46090920	831	2.96	3.87	-0.18	4.05	0.00113	0.00336
chr5	31117689	31118676	987	2.96	3.87	-0.18	4.05	0.00113	0.00336
chr11	22084814	22085655	841	2.96	3.88	-0.18	4.05	0.00118	0.00348
chr13	11817536	11820931	3395	5.47	6.39	2.35	4.04	1.61e-13	3.96e-12
chr4	87801339	87802609	1270	3.47	4.39	0.35	4.04	0.000153	0.000599
chr5	122525900	122526974	1074	3.47	4.38	0.35	4.04	0.00016	0.000625
chr11	75923923	75924748	825	2.95	3.87	-0.18	4.04	0.00111	0.00332
chr11	65102961	65103814	853	2.95	3.86	-0.18	4.04	0.00112	0.00335
chr5	17793294	17794040	746	2.95	3.87	-0.18	4.04	0.00116	0.00344
chr13	11732226	11732893	667	2.95	3.86	-0.18	4.04	0.0012	0.00354
chr8	61661855	61662541	686	2.95	3.86	-0.18	4.04	0.0012	0.00354
chrX	85764929	85765754	825	2.95	3.86	-0.18	4.04	0.0012	0.00354
chr15	12655041	12656917	1876	4.61	5.52	1.49	4.03	8.62e-08	6.94e-07
chr7	44482198	44483989	1791	3.84	4.76	0.73	4.03	2.47e-05	0.00012
chr2	168588528	168589601	1073	3.59	4.5	0.47	4.03	9.17e-05	0.000383
chr19	5827931	5828481	550	2.94	3.86	-0.18	4.03	0.00117	0.00345
chr9	80103208	80103799	591	2.94	3.86	-0.18	4.03	0.00117	0.00345
chr11	54956685	54957630	945	2.94	3.86	-0.18	4.03	0.00117	0.00346
chr7	115804382	115804995	613	2.94	3.85	-0.18	4.03	0.00123	0.00361
chr3	69371861	69372655	794	2.94	3.85	-0.18	4.03	0.00129	0.00375
chr5	24327471	24329226	1755	4.39	5.3	1.28	4.02	6.24e-07	4.27e-06
chr7	81078924	81082475	3551	5.57	6.48	2.46	4.02	0.000563	0.00186
chr5	76589645	76590302	657	2.93	3.85	-0.18	4.02	0.00119	0.0035
chr17	74302615	74303684	1069	2.93	3.84	-0.18	4.02	0.00131	0.00381
chrX	95475787	95477823	2036	4.44	5.35	1.35	4.01	3.4e-07	2.45e-06
chr19	40366302	40368412	2110	4.38	5.29	1.28	4.01	9.25e-07	6.13e-06
chr11	74660529	74661766	1237	3.92	4.83	0.82	4.01	2.26e-05	0.00011
chr2	63992415	63993460	1045	3.44	4.36	0.35	4.01	0.000182	0.000698
chr3	20131287	20132086	799	2.92	3.83	-0.18	4.01	0.00126	0.00367
chr2	30372165	30373087	922	2.92	3.83	-0.18	4.01	0.00126	0.00367
chr9	72588800	72589497	697	2.92	3.83	-0.18	4.01	0.00126	0.00367
chr14	64952979	64953824	845	2.92	3.84	-0.18	4.01	0.00127	0.0037
chr5	72969243	72970254	1011	2.92	3.84	-0.18	4.01	0.00127	0.0037
chr2	76869447	76874221	4774	5.94	6.85	2.85	4	6.95e-18	3.62e-16
chr1	190123775	190125781	2006	4.36	5.27	1.28	4	8.59e-07	5.72e-06
chr11	22078455	22079305	850	3.43	4.34	0.35	4	0.000202	0.000765
chr19	36348547	36349489	942	3.43	4.35	0.35	4	0.000213	0.000801
chrX	83281902	83282690	788	2.91	3.83	-0.18	4	0.00128	0.00373
chr10	63551037	63551906	869	2.91	3.82	-0.18	4	0.00131	0.0038
chr11	82916022	82916793	771	2.91	3.82	-0.18	4	0.00131	0.0038
chrX	83261409	83262205	796	2.91	3.83	-0.18	4	0.00134	0.00389
chr6	36483914	36485634	1720	4.33	5.25	1.25	3.99	1.46e-06	9.31e-06
chrX	83283066	83284320	1254	4.11	5.02	1.03	3.99	6.12e-06	3.4e-05
chr15	41063631	41064935	1304	3.55	4.46	0.47	3.99	0.000112	0.000457
chr1	170645925	170646584	659	2.9	3.81	-0.18	3.99	0.00138	0.00397
chr6	136594742	136595440	698	2.9	3.81	-0.18	3.99	0.00138	0.00397
chr3	97744661	97745536	875	2.9	3.82	-0.18	3.99	0.00144	0.00411
chr6	142494151	142497839	3688	5.54	6.45	2.47	3.98	7.72e-14	2.01e-12
chr11	22092157	22093847	1690	4.34	5.26	1.28	3.98	1.38e-06	8.83e-06
chr16	16247540	16249058	1518	4.1	5.01	1.03	3.98	6.73e-06	3.7e-05
chr17	87027763	87028532	769	2.9	3.81	-0.18	3.98	0.00136	0.00393
chr12	71899342	71900036	694	2.89	3.8	-0.18	3.98	0.00138	0.00397
chr13	47012135	47013090	955	2.89	3.8	-0.18	3.98	0.00138	0.00397
chr15	31366846	31367579	733	2.89	3.8	-0.18	3.98	0.00147	0.00418
chr2	130174619	130175262	643	2.89	3.8	-0.18	3.98	0.00147	0.00418
chr7	130669789	130670357	568	2.89	3.8	-0.18	3.98	0.00147	0.00418
chr15	89419813	89421078	1265	4.55	5.47	1.49	3.97	1.95e-07	1.47e-06
chr2	77012480	77014078	1598	4.41	5.32	1.35	3.97	4.28e-07	3.03e-06
chr18	21131992	21133538	1546	3.97	4.88	0.91	3.97	1.23e-05	6.4e-05
chr9	48817985	48819282	1297	3.98	4.89	0.91	3.97	1.44e-05	7.37e-05
chr2	76849969	76851077	1108	3.53	4.44	0.47	3.97	0.00012	0.000485
chr13	46572978	46576011	3033	5.18	6.1	2.12	3.97	0.000125	0.000504
chr13	11758760	11759355	595	2.89	3.8	-0.18	3.97	0.00143	0.00408
chrX	162772108	162773740	1632	3.96	4.87	0.91	3.96	1.29e-05	6.65e-05
chr13	12370386	12371650	1264	3.52	4.43	0.47	3.96	0.00013	0.00052
chr5	57937825	57938761	936	3.39	4.3	0.35	3.96	0.00023	0.000854
chr15	3447508	3448318	810	3.4	4.31	0.35	3.96	0.000233	0.000863
chr8	84665384	84666398	1014	2.88	3.79	-0.18	3.96	0.00146	0.00416
chr4	34820154	34821046	892	2.88	3.79	-0.18	3.96	0.00151	0.00427
chr4	40982826	40983639	813	2.88	3.79	-0.18	3.96	0.00151	0.00427
chrX	157750443	157751116	673	2.88	3.79	-0.18	3.96	0.00151	0.00427
chr11	47377886	47378816	930	3.77	4.68	0.73	3.95	4.07e-05	0.000186
chr1	172177395	172178173	778	2.87	3.78	-0.18	3.95	0.00149	0.00424
chr2	172939543	172940293	750	2.87	3.78	-0.18	3.95	0.00149	0.00424
chrX	83013861	83015038	1177	4.06	4.97	1.03	3.94	7.81e-06	4.23e-05
chr5	58007059	58007875	816	3.38	4.29	0.35	3.94	0.000258	0.000946
chr12	83486656	83487629	973	3.37	4.28	0.35	3.94	0.000271	0.000985
chr1	91181135	91181663	528	2.86	3.77	-0.18	3.94	0.00154	0.00436
chr15	64024269	64024763	494	2.86	3.77	-0.18	3.94	0.00154	0.00436
chr4	149239482	149240133	651	2.86	3.77	-0.18	3.94	0.00154	0.00436
chr11	69093716	69094518	802	2.85	3.76	-0.18	3.94	0.00157	0.00443
chr18	5074192	5074876	684	2.85	3.76	-0.18	3.94	0.00165	0.0046
chr17	81407692	81409273	1581	4.05	4.96	1.03	3.93	8.77e-06	4.7e-05
chr8	45786594	45787444	850	3.37	4.28	0.35	3.93	0.000261	0.000953
chr1	190145586	190146670	1084	3.37	4.28	0.35	3.93	0.000261	0.000953
chr10	45362225	45362840	615	2.85	3.76	-0.18	3.93	0.00161	0.00451
chr12	3839267	3840044	777	2.85	3.76	-0.18	3.93	0.00161	0.00451
chr6	134497389	134498125	736	2.84	3.75	-0.18	3.93	0.00162	0.00453
chr18	67439990	67440731	741	2.85	3.76	-0.18	3.93	0.00166	0.00462
chr5	76957794	76958399	605	2.85	3.76	-0.18	3.93	0.00166	0.00462
chrX	141488951	141490998	2047	4.27	5.18	1.25	3.92	1.84e-06	1.14e-05
chr19	34831519	34832712	1193	3.92	4.83	0.91	3.92	1.7e-05	8.54e-05
chrX	82989274	82990743	1469	3.84	4.74	0.82	3.92	2.59e-05	0.000125
chr8	107164520	107165761	1241	3.74	4.65	0.73	3.92	4.88e-05	0.000219
chr11	108157479	108158739	1260	3.48	4.39	0.47	3.92	0.000161	0.000626
chr2	59297617	59298765	1148	3.48	4.39	0.47	3.92	0.000173	0.000666
chr10	122989705	122990406	701	3.48	4.39	0.47	3.92	0.000182	0.000699
chr19	37027059	37027766	707	2.84	3.74	-0.18	3.92	0.00167	0.00466
chr7	81071803	81073813	2010	4.61	5.51	1.6	3.91	7.23e-08	5.92e-07
chr4	57682717	57684089	1372	3.92	4.83	0.91	3.91	2.15e-05	0.000105
chr19	36366544	36367832	1288	3.83	4.73	0.82	3.91	2.84e-05	0.000135
chr11	77222388	77223014	626	2.83	3.74	-0.18	3.91	0.0017	0.00473
chr18	61304836	61305541	705	2.83	3.74	-0.18	3.91	0.0017	0.00473
chr11	11964964	11965794	830	2.83	3.73	-0.18	3.91	0.00175	0.00484
chr12	108371781	108372452	671	2.83	3.73	-0.18	3.91	0.00175	0.00484
chr2	68898244	68898828	584	2.83	3.73	-0.18	3.91	0.00175	0.00484
chr10	56998110	56998788	678	2.83	3.74	-0.18	3.91	0.0018	0.00497
chr17	10334071	10334779	708	2.83	3.74	-0.18	3.91	0.0018	0.00497
chr11	61049103	61050978	1875	4.25	5.15	1.25	3.9	2.54e-06	1.53e-05
chr10	69225190	69226262	1072	3.91	4.82	0.91	3.9	2.6e-05	0.000125
chr13	6621934	6623329	1395	3.72	4.62	0.73	3.9	5.68e-05	0.00025
chr8	61550735	61551656	921	3.33	4.24	0.35	3.9	0.000308	0.0011
chr17	43866555	43867234	679	2.82	3.73	-0.18	3.9	0.00175	0.00484
chr18	13883054	13883637	583	2.82	3.73	-0.18	3.9	0.00175	0.00484
chr18	20570021	20570827	806	2.82	3.73	-0.18	3.9	0.00175	0.00484
chr6	145818326	145819134	808	2.82	3.72	-0.18	3.9	0.0018	0.00496
chr13	52594783	52595547	764	2.82	3.72	-0.18	3.9	0.00185	0.00507
chr3	34055027	34055502	475	2.82	3.72	-0.18	3.9	0.00185	0.00507
chr8	77521260	77522046	786	2.82	3.72	-0.18	3.9	0.00185	0.00507
chr13	101710079	101710574	495	2.82	3.73	-0.18	3.9	0.00194	0.00527
chr12	83426189	83428639	2450	4.48	5.38	1.49	3.89	4.31e-07	3.05e-06
chr11	52124979	52126648	1669	4.02	4.92	1.03	3.89	1.14e-05	5.95e-05
chr1	118506761	118508306	1545	3.71	4.61	0.73	3.89	6.05e-05	0.000264
chr3	32883446	32884331	885	3.32	4.23	0.35	3.89	0.000321	0.00114
chr19	41550724	41551507	783	3.33	4.23	0.35	3.89	0.000323	0.00115
chr13	11645743	11646442	699	2.81	3.72	-0.18	3.89	0.00182	0.005
chr15	96643157	96643924	767	2.81	3.72	-0.18	3.89	0.00182	0.005
chr2	130280966	130281623	657	2.81	3.72	-0.18	3.89	0.00182	0.005
chr2	131317524	131318200	676	2.81	3.72	-0.18	3.89	0.00182	0.005
chr4	46085091	46085849	758	2.81	3.72	-0.18	3.89	0.00182	0.005
chr4	150348932	150349510	578	2.81	3.71	-0.18	3.89	0.00184	0.00505
chr17	80036691	80037257	566	2.81	3.72	-0.18	3.89	0.00191	0.00521
chr14	34541751	34543740	1989	4.58	5.49	1.6	3.88	8.89e-08	7.15e-07
chr10	63676519	63679047	2528	4.53	5.43	1.55	3.88	2.02e-07	1.52e-06
chr1	125573941	125575077	1136	3.8	4.7	0.82	3.88	3.36e-05	0.000156
chr11	75936250	75937319	1069	3.44	4.35	0.47	3.88	0.000196	0.000743
chr5	91534414	91535565	1151	3.32	4.22	0.35	3.88	0.000345	0.00121
chr15	76508145	76509101	956	3.32	4.23	0.35	3.88	0.000424	0.00145
chr9	48736493	48737068	575	2.8	3.7	-0.18	3.88	0.0019	0.00518
chr4	109449884	109450589	705	2.8	3.71	-0.18	3.88	0.00191	0.00521
chr4	109146672	109147496	824	2.8	3.71	-0.18	3.88	0.00192	0.00523
chr6	59014683	59016388	1705	4.24	5.14	1.28	3.87	2.82e-06	1.69e-05
chr19	45856128	45857272	1144	3.88	4.78	0.91	3.87	3.55e-05	0.000164
chr8	41067251	41068673	1422	3.44	4.34	0.47	3.87	0.000205	0.000773
chr11	58043381	58044288	907	3.31	4.21	0.35	3.87	0.000349	0.00123
chr1	135829158	135829761	603	2.79	3.7	-0.18	3.87	0.00195	0.00529
chr17	43993692	43994592	900	2.79	3.7	-0.18	3.87	0.00195	0.00529
chr15	25939329	25940072	743	2.79	3.69	-0.18	3.87	0.00198	0.00536
chr2	17420095	17420855	760	2.79	3.69	-0.18	3.87	0.00198	0.00536
chr2	77021512	77022159	647	2.79	3.7	-0.18	3.87	0.00203	0.00546
chr2	76707581	76714944	7363	6.64	7.54	3.68	3.86	4.98e-27	1.1e-24
chr14	30485898	30486519	621	2.78	3.69	-0.18	3.86	0.00199	0.00539
chr5	30588333	30589016	683	2.78	3.69	-0.18	3.86	0.00199	0.00539
chr17	5198504	5199181	677	2.78	3.68	-0.18	3.86	0.00207	0.00556
chr2	128942856	128943645	789	2.78	3.68	-0.18	3.86	0.00207	0.00556
chr9	95560173	95560786	613	2.78	3.68	-0.18	3.86	0.00207	0.00556
chr10	45078841	45079467	626	2.78	3.68	-0.18	3.86	0.00209	0.0056
chr2	6772390	6773024	634	2.78	3.68	-0.18	3.86	0.00209	0.0056
chr17	26276717	26277694	977	3.29	4.19	0.35	3.85	0.00038	0.00132
chr9	14500698	14501323	625	3.29	4.19	0.35	3.85	0.00038	0.00132
chr16	94529030	94530235	1205	3.29	4.2	0.35	3.85	0.000385	0.00134
chr17	71813909	71814864	955	3.29	4.2	0.35	3.85	0.000385	0.00134
chr13	46604640	46605611	971	3.29	4.19	0.35	3.85	0.00041	0.00141
chr18	45418658	45419690	1032	3.29	4.19	0.35	3.85	0.000434	0.00148
chr9	121778094	121779147	1053	3.3	4.2	0.35	3.85	0.000471	0.00159
chr11	59809229	59809878	649	2.77	3.68	-0.18	3.85	0.00207	0.00555
chr13	29630317	29630883	566	2.77	3.67	-0.18	3.85	0.00211	0.00564
chr15	55801650	55802322	672	2.77	3.67	-0.18	3.85	0.00222	0.00589
chr2	157550123	157550733	610	2.77	3.67	-0.18	3.85	0.00222	0.00589
chr7	19759162	19759820	658	2.77	3.67	-0.18	3.85	0.00222	0.00589
chr2	113479205	113480954	1749	5.06	5.96	2.12	3.84	2.16e-09	2.39e-08
chr5	24973535	24975609	2074	4.66	5.56	1.73	3.84	5.83e-08	4.87e-07
chr2	155276232	155278446	2214	4.29	5.19	1.35	3.84	1.54e-06	9.74e-06
chr5	97996799	97997652	853	3.28	4.18	0.35	3.84	0.00043	0.00147
chr14	55664583	55665570	987	3.28	4.18	0.35	3.84	0.000441	0.0015
chr19	7569265	7570011	746	2.76	3.67	-0.18	3.84	0.00216	0.00576
chr12	52967114	52967851	737	2.76	3.66	-0.18	3.84	0.00216	0.00577
chr14	77855419	77856227	808	2.76	3.66	-0.18	3.84	0.00216	0.00577
chr2	180030238	180030962	724	2.76	3.66	-0.18	3.84	0.00216	0.00577
chr6	14731041	14733241	2200	4.46	5.36	1.53	3.83	5.04e-07	3.51e-06
chr3	126785372	126787003	1631	4.46	5.36	1.53	3.83	6.05e-07	4.16e-06
chr7	81069336	81070779	1443	4.11	5.01	1.18	3.83	5.41e-06	3.04e-05
chr7	49539042	49541017	1975	4.18	5.08	1.25	3.83	5.53e-06	3.1e-05
chr11	68314207	68315852	1645	3.95	4.86	1.03	3.83	1.87e-05	9.34e-05
chr8	22579029	22580147	1118	3.66	4.56	0.73	3.83	8.36e-05	0.000353
chr6	21218921	21220094	1173	3.65	4.55	0.73	3.83	0.000106	0.000436
chr10	62838171	62839221	1050	3.39	4.3	0.47	3.83	0.000253	0.000929
chr7	27558278	27559327	1049	3.27	4.17	0.35	3.83	0.000417	0.00143
chr12	103343746	103344385	639	2.75	3.65	-0.18	3.83	0.00225	0.00595
chr2	78919883	78920552	669	2.75	3.65	-0.18	3.83	0.00225	0.00595
chr4	13833538	13834068	530	2.75	3.65	-0.18	3.83	0.00225	0.00595
chr8	105297025	105297681	656	2.75	3.66	-0.18	3.83	0.00228	0.00603
chr2	20882470	20882937	467	2.75	3.65	-0.18	3.83	0.0026	0.00672
chr13	91865343	91867261	1918	4.85	5.75	1.93	3.82	5.91e-09	5.99e-08
chr10	41531454	41533674	2220	4.65	5.55	1.73	3.82	7.43e-08	6.06e-07
chr2	76759317	76760553	1236	4.19	5.09	1.28	3.82	5.52e-06	3.1e-05
chr1	133228176	133229457	1281	3.83	4.73	0.91	3.82	3.27e-05	0.000153
chr1	73993032	73993707	675	2.74	3.64	-0.18	3.82	0.00228	0.00603
chr6	90899889	90900599	710	2.74	3.64	-0.18	3.82	0.00228	0.00603
chr10	64248919	64249591	672	2.74	3.64	-0.18	3.82	0.00236	0.0062
chr4	154465934	154466636	702	2.74	3.64	-0.18	3.82	0.00236	0.0062
chr3	67432023	67432816	793	2.74	3.64	-0.18	3.82	0.00239	0.00626
chr8	45784171	45784969	798	2.74	3.64	-0.18	3.82	0.00239	0.00626
chr2	76797472	76798993	1521	4.51	5.41	1.6	3.81	2.19e-07	1.63e-06
chr2	76793483	76794852	1369	4.38	5.28	1.47	3.81	7.24e-07	4.9e-06
chr8	11451422	11453955	2533	4.4	5.3	1.49	3.81	1.46e-06	9.27e-06
chr16	38345431	38346975	1544	4.16	5.06	1.25	3.81	5.29e-06	2.99e-05
chr7	112308059	112309416	1357	3.83	4.73	0.91	3.81	6.14e-05	0.000268
chr7	97495876	97496938	1062	3.38	4.28	0.47	3.81	0.000273	0.000991
chr10	33166924	33167482	558	3.25	4.15	0.35	3.81	0.000453	0.00154
chr10	93641450	93641992	542	2.73	3.63	-0.18	3.81	0.00235	0.00618
chr5	146279743	146280390	647	2.73	3.63	-0.18	3.81	0.00235	0.00618
chr6	145941260	145941706	446	2.73	3.63	-0.18	3.81	0.0025	0.00651
chr10	33141123	33144179	3056	5.06	5.96	2.16	3.8	6.79e-10	8.26e-09
chr4	148881768	148883049	1281	4.24	5.14	1.35	3.8	2.44e-06	1.48e-05
chr2	77040537	77041346	809	3.81	4.71	0.91	3.8	3.73e-05	0.000172
chr4	9609242	9610457	1215	3.82	4.72	0.91	3.8	4.01e-05	0.000183
chr1	134902409	134903330	921	3.62	4.52	0.73	3.8	0.000103	0.000425
chr13	45528888	45530129	1241	3.63	4.53	0.73	3.8	0.000105	0.000433
chr1	69084552	69085267	715	3.25	4.15	0.35	3.8	0.000476	0.0016
chr13	109720014	109720672	658	2.73	3.63	-0.18	3.8	0.00242	0.00633
chr2	128158754	128159335	581	2.72	3.62	-0.18	3.8	0.00245	0.0064
chr6	32840554	32841049	495	2.72	3.62	-0.18	3.8	0.00245	0.0064
chr2	76795207	76797386	2179	4.88	5.78	1.99	3.79	1.59e-08	1.48e-07
chr9	101180700	101182734	2034	4.77	5.67	1.89	3.79	5.06e-08	4.29e-07
chr9	54699244	54700928	1684	4.56	5.46	1.68	3.79	2.94e-07	2.15e-06
chr2	76717990	76732313	14323	7.76	8.66	4.87	3.79	1.07e-06	7.01e-06
chr17	29714375	29715428	1053	3.24	4.13	0.35	3.79	0.000544	0.0018
chr15	68960832	68961533	701	2.72	3.62	-0.18	3.79	0.00247	0.00645
chr5	25771795	25772499	704	2.72	3.62	-0.18	3.79	0.00247	0.00645
chr5	112859268	112859937	669	2.72	3.62	-0.18	3.79	0.00247	0.00645
chr12	98256937	98257550	613	2.71	3.61	-0.18	3.79	0.00258	0.00668
chr6	32585331	32585913	582	2.71	3.61	-0.18	3.79	0.00258	0.00668
chr6	30218102	30218716	614	2.72	3.62	-0.18	3.79	0.00268	0.0069
chr8	116913097	116914497	1400	3.8	4.69	0.91	3.78	4.13e-05	0.000188
chr9	48796686	48798161	1475	3.61	4.51	0.73	3.78	0.000113	0.000458
chr10	45352297	45353170	873	3.61	4.5	0.73	3.78	0.000122	0.000493
chr15	3522115	3523013	898	3.23	4.13	0.35	3.78	0.000591	0.00193
chr7	73765520	73766574	1054	3.23	4.13	0.35	3.78	0.000591	0.00193
chr12	50601063	50601560	497	2.71	3.61	-0.18	3.78	0.00256	0.00663
chr13	119397059	119397707	648	2.71	3.61	-0.18	3.78	0.00256	0.00663
chr11	65187776	65191479	3703	5.53	6.43	2.65	3.78	0.0028	0.00715
chr13	109932977	109933795	818	2.71	3.61	-0.18	3.78	0.00291	0.00738
chr8	61538627	61541062	2435	4.71	5.61	1.84	3.77	8.06e-08	6.53e-07
chr15	31358742	31360690	1948	4.36	5.26	1.49	3.77	1.62e-06	1.02e-05
chr2	76786737	76787844	1107	3.78	4.68	0.91	3.77	4.72e-05	0.000212
chr13	49135597	49136326	729	3.34	4.24	0.47	3.77	0.000446	0.00152
chr6	71753693	71754485	792	2.7	3.6	-0.18	3.77	0.00268	0.00688
chr8	23411736	23412387	651	2.7	3.6	-0.18	3.77	0.00268	0.00688
chr6	97921920	97922522	602	2.69	3.59	-0.18	3.77	0.00269	0.00691
chr8	45812665	45813235	570	2.69	3.59	-0.18	3.77	0.00296	0.00748
chr19	37036512	37038749	2237	4.36	5.25	1.49	3.76	1.74e-06	1.09e-05
chr2	77104038	77104840	802	3.33	4.23	0.47	3.76	0.000376	0.00131
chr13	11745558	11746203	645	2.69	3.58	-0.18	3.76	0.00279	0.00712
chr7	29264264	29265104	840	2.69	3.58	-0.18	3.76	0.00279	0.00712
chr10	63457010	63457520	510	2.68	3.58	-0.18	3.76	0.00279	0.00712
chr5	112987241	112988015	774	2.68	3.58	-0.18	3.76	0.00279	0.00712
chr9	96727761	96728357	596	2.69	3.59	-0.18	3.76	0.00283	0.0072
chr19	37021498	37023188	1690	4.11	5	1.25	3.75	7.9e-06	4.28e-05
chr13	74341382	74342777	1395	3.77	4.66	0.91	3.75	5.34e-05	0.000237
chr3	96525540	96526575	1035	3.33	4.22	0.47	3.75	0.000351	0.00123
chr11	43785144	43786040	896	3.19	4.09	0.35	3.75	0.000683	0.00219
chr11	87301759	87302613	854	3.19	4.09	0.35	3.75	0.000683	0.00219
chr18	13931083	13931862	779	2.68	3.57	-0.18	3.75	0.00284	0.00722
chr14	101551387	101551884	497	2.68	3.57	-0.18	3.75	0.00302	0.00761
chr8	22463760	22465656	1896	4.83	5.73	1.99	3.74	2.79e-08	2.48e-07
chr1	92152852	92154657	1805	4.25	5.15	1.41	3.74	2.55e-06	1.54e-05
chr14	65259003	65260460	1457	3.88	4.77	1.03	3.74	3.42e-05	0.000159
chr8	64728358	64729261	903	3.57	4.47	0.73	3.74	0.00014	0.000555
chr18	45296915	45298066	1151	3.57	4.46	0.73	3.74	0.000147	0.00058
chr10	5057376	5058174	798	3.19	4.08	0.35	3.74	0.000797	0.00249
chr12	69725596	69726159	563	2.67	3.56	-0.18	3.74	0.00292	0.0074
chr15	85860962	85861569	607	2.67	3.56	-0.18	3.74	0.00292	0.0074
chr17	10395262	10396024	762	2.67	3.56	-0.18	3.74	0.00292	0.0074
chr5	122554532	122555044	512	2.67	3.56	-0.18	3.74	0.00292	0.0074
chr1	68760469	68761147	678	2.67	3.57	-0.18	3.74	0.00293	0.00741
chr12	76649529	76650238	709	2.67	3.57	-0.18	3.74	0.00293	0.00741
chr2	59746979	59747592	613	2.67	3.57	-0.18	3.74	0.00293	0.00741
chr3	146254647	146255245	598	2.67	3.57	-0.18	3.74	0.00293	0.00741
chr4	155234289	155234952	663	2.67	3.57	-0.18	3.74	0.00293	0.00741
chr3	153930792	153933797	3005	4.79	5.69	1.96	3.73	3.91e-08	3.38e-07
chr19	56369552	56371370	1818	4.32	5.22	1.49	3.73	2.39e-06	1.45e-05
chr5	88917408	88918776	1368	4.33	5.22	1.49	3.73	2.44e-06	1.47e-05
chr10	63657462	63658523	1061	3.31	4.2	0.47	3.73	0.000384	0.00133
chr5	57921744	57922256	512	2.66	3.56	-0.18	3.73	0.00302	0.0076
chr8	121620079	121620707	628	2.66	3.56	-0.18	3.73	0.00302	0.0076
chr12	83448688	83449484	796	2.66	3.55	-0.18	3.73	0.00304	0.00766
chr12	118290326	118290893	567	2.66	3.55	-0.18	3.73	0.00304	0.00766
chr8	73262431	73263626	1195	2.66	3.55	-0.18	3.73	0.00304	0.00766
chr1	171320979	171321568	589	2.66	3.56	-0.18	3.73	0.00311	0.00779
chr15	27613651	27614164	513	2.66	3.56	-0.18	3.73	0.00311	0.00779
chr17	71304640	71305225	585	2.66	3.56	-0.18	3.73	0.00311	0.00779
chr5	58046575	58047116	541	2.66	3.56	-0.18	3.73	0.00311	0.00779
chr13	11802775	11806148	3373	5.39	6.28	2.56	3.73	0.00669	0.0145
chr6	118780402	118782862	2460	4.81	5.71	1.99	3.72	4.78e-08	4.06e-07
chr11	65300512	65302342	1830	4.54	5.43	1.71	3.72	2.49e-07	1.84e-06
chr3	97774844	97776084	1240	4.11	5	1.28	3.72	1.02e-05	5.39e-05
chr9	54597408	54598776	1368	3.93	4.83	1.11	3.72	2.04e-05	0.000101
chr3	20146572	20147823	1251	3.86	4.75	1.03	3.72	3.8e-05	0.000175
chr6	126843354	126844241	887	3.3	4.19	0.47	3.72	0.000398	0.00137
chr13	11754457	11757528	3071	5.29	6.18	2.46	3.72	0.0016	0.0045
chr9	121397450	121398024	574	2.65	3.55	-0.18	3.72	0.00308	0.00774
chr14	52018434	52019044	610	2.65	3.54	-0.18	3.72	0.00321	0.008
chr15	33149449	33150324	875	2.65	3.54	-0.18	3.72	0.00321	0.008
chr5	73312147	73312624	477	2.65	3.54	-0.18	3.72	0.00323	0.00804
chr5	92931231	92931887	656	2.65	3.54	-0.18	3.72	0.00323	0.00804
chr11	88468480	88470153	1673	4.31	5.2	1.49	3.71	2.78e-06	1.67e-05
chr6	36505758	36507084	1326	3.92	4.82	1.11	3.71	2.8e-05	0.000133
chr10	94211547	94213088	1541	3.73	4.62	0.91	3.71	7.39e-05	0.000316
chr6	86679140	86680071	931	3.29	4.18	0.47	3.71	0.000417	0.00143
chr2	33233406	33234479	1073	3.29	4.18	0.47	3.71	0.000427	0.00146
chr6	48598254	48599229	975	3.29	4.18	0.47	3.71	0.000427	0.00146
chr3	123205800	123206639	839	3.16	4.05	0.35	3.71	0.000788	0.00247
chr3	20078426	20079099	673	2.64	3.53	-0.18	3.71	0.00319	0.00795
chr4	41465412	41466027	615	2.64	3.53	-0.18	3.71	0.00319	0.00795
chr4	109443509	109444105	596	2.64	3.53	-0.18	3.71	0.00319	0.00795
chr6	112298030	112298704	674	2.64	3.53	-0.18	3.71	0.00362	0.00882
chr3	104065111	104066533	1422	3.83	4.73	1.03	3.7	4.61e-05	0.000208
chrX	83337470	83338384	914	3.15	4.04	0.35	3.7	0.000724	0.0023
chr18	45305422	45305832	410	2.63	3.53	-0.18	3.7	0.00327	0.00813
chr19	24834970	24835668	698	2.63	3.53	-0.18	3.7	0.00327	0.00813
chr11	61066836	61067504	668	2.63	3.52	-0.18	3.7	0.00333	0.00825
chr17	35701767	35702381	614	2.63	3.52	-0.18	3.7	0.00333	0.00825
chr2	75678046	75678753	707	2.63	3.52	-0.18	3.7	0.00333	0.00825
chr6	30253326	30253841	515	2.63	3.52	-0.18	3.7	0.00333	0.00825
chr6	83112969	83113632	663	2.63	3.52	-0.18	3.7	0.00333	0.00825
chr8	27127569	27128238	669	2.63	3.52	-0.18	3.7	0.00333	0.00825
chr2	76705644	76706203	559	2.64	3.53	-0.18	3.7	0.00342	0.00842
chr5	24930297	24930915	618	2.64	3.53	-0.18	3.7	0.00342	0.00842
chr17	51799248	51800191	943	2.63	3.52	-0.18	3.7	0.00347	0.00854
chr8	22577348	22578778	1430	3.91	4.8	1.11	3.69	2.64e-05	0.000127
chr3	79698707	79700441	1734	3.83	4.72	1.03	3.69	5.39e-05	0.000238
chr10	17794548	17795855	1307	3.62	4.51	0.82	3.69	0.000107	0.000438
chr17	26030065	26031069	1004	3.27	4.16	0.47	3.69	0.000473	0.0016
chr4	132007722	132008504	782	3.15	4.04	0.35	3.69	0.000741	0.00234
chr11	52383031	52383994	963	3.14	4.04	0.35	3.69	0.000758	0.00239
chr1	66863461	66865670	2209	5.36	6.25	2.56	3.69	0.00259	0.0067
chr9	108209720	108210295	575	2.62	3.52	-0.18	3.69	0.00335	0.00829
chr6	24548139	24548803	664	2.62	3.51	-0.18	3.69	0.00349	0.00858
chr7	68139886	68140423	537	2.62	3.51	-0.18	3.69	0.00349	0.00858
chr1	68928587	68929142	555	2.62	3.51	-0.18	3.69	0.00352	0.00863
chr10	41853509	41854100	591	2.62	3.51	-0.18	3.69	0.00352	0.00863
chr2	64951086	64951527	441	2.62	3.51	-0.18	3.69	0.00352	0.00863
chr7	49553589	49554280	691	2.62	3.51	-0.18	3.69	0.00352	0.00863
chr15	36771238	36771958	720	2.62	3.52	-0.18	3.69	0.00368	0.00895
chr3	116575709	116576214	505	2.62	3.52	-0.18	3.69	0.00368	0.00895
chr2	76890942	76892727	1785	4.46	5.35	1.68	3.68	9.65e-07	6.37e-06
chr17	71043005	71044329	1324	3.82	4.71	1.03	3.68	9.21e-05	0.000384
chr15	98113720	98114923	1203	3.61	4.5	0.82	3.68	0.000142	0.000563
chr9	77351328	77352087	759	3.26	4.15	0.47	3.68	0.000492	0.00165
chr17	12791826	12792608	782	3.25	4.15	0.47	3.68	0.000523	0.00174
chr13	11796993	11797707	714	3.13	4.02	0.35	3.68	0.00079	0.00248
chr3	146275199	146275903	704	3.13	4.02	0.35	3.68	0.00079	0.00248
chr2	144386842	144387567	725	3.14	4.03	0.35	3.68	0.0008	0.0025
chrX	157720323	157721371	1048	3.13	4.02	0.35	3.68	0.000906	0.00278
chr13	93384541	93385083	542	2.61	3.5	-0.18	3.68	0.00348	0.00855
chr16	22854922	22855737	815	2.61	3.5	-0.18	3.68	0.00376	0.00912
chr2	17428295	17430315	2020	4.6	5.49	1.82	3.67	1.34e-07	1.04e-06
chr3	95903153	95904918	1765	4.54	5.43	1.76	3.67	4.62e-07	3.24e-06
chr19	5810835	5812096	1261	4.06	4.95	1.28	3.67	1.68e-05	8.44e-05
chr13	111451209	111452676	1467	3.96	4.85	1.18	3.67	1.87e-05	9.33e-05
chr14	16477416	16478697	1281	3.7	4.59	0.91	3.67	8.32e-05	0.000351
chr8	85543919	85545056	1137	3.69	4.58	0.91	3.67	9.26e-05	0.000386
chr8	120505380	120506604	1224	3.5	4.39	0.73	3.67	0.000223	0.00083
chr7	128450658	128451637	979	3.25	4.14	0.47	3.67	0.000502	0.00168
chr17	71842307	71843653	1346	3.13	4.02	0.35	3.67	0.000924	0.00283
chr15	73121068	73121803	735	3.13	4.02	0.35	3.67	0.000993	0.00301
chr5	58097791	58098526	735	3.13	4.02	0.35	3.67	0.000993	0.00301
chr17	79874848	79875419	571	2.61	3.5	-0.18	3.67	0.00355	0.00869
chr6	134486664	134487425	761	2.61	3.5	-0.18	3.67	0.00355	0.00869
chr8	61699581	61700078	497	2.61	3.5	-0.18	3.67	0.00355	0.00869
chr1	97885445	97885988	543	2.6	3.49	-0.18	3.67	0.00365	0.00888
chr2	6962444	6963023	579	2.6	3.49	-0.18	3.67	0.00365	0.00888
chr9	95564545	95565124	579	2.6	3.49	-0.18	3.67	0.00365	0.00888
chr3	152245088	152247220	2132	5	5.89	2.23	3.66	1.21e-09	1.4e-08
chr4	132073871	132075243	1372	4.3	5.19	1.53	3.66	2.73e-06	1.64e-05
chr14	61392152	61393860	1708	4.02	4.91	1.25	3.66	1.6e-05	8.11e-05
chr18	44831812	44833007	1195	3.8	4.69	1.03	3.66	5.76e-05	0.000253
chr17	27873610	27874775	1165	3.8	4.69	1.03	3.66	6.57e-05	0.000284
chr8	116905966	116907083	1117	3.8	4.69	1.03	3.66	6.57e-05	0.000284
chr2	68366816	68367372	556	3.24	4.13	0.47	3.66	0.000679	0.00218
chr3	19138875	19139665	790	3.11	4	0.35	3.66	0.000863	0.00267
chr6	97248586	97249211	625	3.12	4.01	0.35	3.66	0.000878	0.00271
chr15	68259606	68260411	805	3.11	4	0.35	3.66	0.000907	0.00278
chr9	21780528	21781421	893	3.11	4	0.35	3.66	0.001	0.00303
chr2	68301465	68302242	777	2.6	3.49	-0.18	3.66	0.00365	0.00889
chr7	59998497	59999141	644	2.6	3.49	-0.18	3.66	0.00365	0.00889
chrX	57309371	57309976	605	2.6	3.49	-0.18	3.66	0.00365	0.00889
chr15	103206345	103207063	718	2.59	3.48	-0.18	3.66	0.00378	0.00915
chr7	49469456	49470268	812	2.59	3.48	-0.18	3.66	0.00378	0.00915
chr13	58273168	58273816	648	2.59	3.48	-0.18	3.66	0.00387	0.00932
chr2	126895468	126895986	518	2.59	3.48	-0.18	3.66	0.00387	0.00932
chr5	91575959	91576597	638	2.59	3.48	-0.18	3.66	0.00387	0.00932
chr4	108263587	108264210	623	2.6	3.49	-0.18	3.66	0.00407	0.00972
chr5	17854561	17856457	1896	4.75	5.64	1.99	3.65	1.18e-07	9.32e-07
chr2	128147859	128149600	1741	4.03	4.92	1.28	3.65	1.92e-05	9.53e-05
chr6	50413082	50414412	1330	3.87	4.76	1.11	3.65	3.32e-05	0.000155
chr8	28597548	28598593	1045	3.79	4.68	1.03	3.65	7.27e-05	0.000311
chr6	121039136	121040659	1523	3.68	4.57	0.91	3.65	9.07e-05	0.000379
chr4	108490603	108491642	1039	3.49	4.38	0.73	3.65	0.000225	0.000838
chr15	100470505	100471464	959	3.23	4.12	0.47	3.65	0.000584	0.00192
chr18	21232873	21233888	1015	3.23	4.12	0.47	3.65	0.000682	0.00218
chr2	105908295	105909238	943	3.11	3.99	0.35	3.65	0.000908	0.00279
chr3	27622992	27623765	773	3.11	3.99	0.35	3.65	0.000908	0.00279
chr2	76903411	76904142	731	3.1	3.99	0.35	3.65	0.00102	0.00307
chr10	83725414	83726011	597	2.59	3.48	-0.18	3.65	0.0038	0.00918
chr5	43286699	43287434	735	2.59	3.48	-0.18	3.65	0.0038	0.00918
chr7	34208722	34209413	691	2.59	3.48	-0.18	3.65	0.0038	0.00918
chr7	122986082	122986825	743	2.59	3.48	-0.18	3.65	0.0038	0.00918
chr9	71543320	71544011	691	2.59	3.48	-0.18	3.65	0.0038	0.00918
chr16	42987135	42987654	519	2.58	3.47	-0.18	3.65	0.00416	0.00988
chr17	5874459	5875031	572	2.58	3.47	-0.18	3.65	0.00416	0.00988
chr9	44079358	44083373	4015	6.33	7.22	3.58	3.64	7.77e-20	5.65e-18
chr11	74518725	74522222	3497	5.27	6.16	2.52	3.64	1.26e-10	1.79e-09
chr4	120777020	120779353	2333	4.71	5.59	1.96	3.64	1.19e-07	9.38e-07
chr15	42673409	42674571	1162	3.48	4.37	0.73	3.64	0.000259	0.000946
chr19	37097733	37098956	1223	3.22	4.11	0.47	3.64	0.000587	0.00192
chr9	77237349	77238315	966	3.22	4.11	0.47	3.64	0.000587	0.00192
chr8	69747748	69748553	805	3.1	3.99	0.35	3.64	0.000965	0.00294
chr18	67425720	67426318	598	2.58	3.47	-0.18	3.64	0.00386	0.0093
chr3	102106239	102106909	670	2.57	3.46	-0.18	3.64	0.004	0.00958
chr4	155576717	155577231	514	2.57	3.46	-0.18	3.64	0.004	0.00958
chr6	29927019	29927685	666	2.57	3.46	-0.18	3.64	0.004	0.00958
chr4	57762694	57764508	1814	4.5	5.39	1.76	3.63	6.86e-07	4.66e-06
chr7	67222555	67223932	1377	4.22	5.1	1.47	3.63	4.13e-06	2.38e-05
chr11	55069494	55070602	1108	4	4.89	1.25	3.63	1.92e-05	9.53e-05
chr10	117702705	117704241	1536	3.77	4.66	1.03	3.63	8.83e-05	0.00037
chr6	14727597	14728539	942	3.65	4.54	0.91	3.63	0.000104	0.000427
chr5	141250313	141251747	1434	3.57	4.45	0.82	3.63	0.000151	0.000592
chr12	107978803	107979804	1001	3.56	4.45	0.82	3.63	0.000165	0.000641
chr8	83576268	83577466	1198	3.47	4.35	0.73	3.63	0.000285	0.00103
chr1	191018569	191019478	909	3.09	3.97	0.35	3.63	0.000996	0.00301
chr1	43202687	43203270	583	2.57	3.46	-0.18	3.63	0.00398	0.00954
chr16	43378497	43379034	537	2.57	3.46	-0.18	3.63	0.00398	0.00954
chr2	77254444	77255035	591	2.57	3.46	-0.18	3.63	0.00398	0.00954
chr4	43493883	43494557	674	2.57	3.46	-0.18	3.63	0.00398	0.00954
chr8	41109104	41109729	625	2.57	3.46	-0.18	3.63	0.00398	0.00954
chr9	20608342	20608806	464	2.57	3.46	-0.18	3.63	0.00398	0.00954
chr9	77219527	77220071	544	2.57	3.46	-0.18	3.63	0.00398	0.00954
chrX	83093390	83094007	617	2.57	3.46	-0.18	3.63	0.00398	0.00954
chr11	24118216	24118799	583	2.56	3.45	-0.18	3.63	0.00411	0.00978
chr11	50385210	50385647	437	2.56	3.45	-0.18	3.63	0.00426	0.0101
chr2	29393779	29394363	584	2.56	3.45	-0.18	3.63	0.00426	0.0101
chr19	53839293	53849375	10082	7.19	8.07	4.45	3.62	1.94e-34	1.59e-31
chr13	11850158	11852527	2369	5.01	5.9	2.28	3.62	4.56e-09	4.71e-08
chr5	57962146	57963623	1477	3.99	4.87	1.25	3.62	2.48e-05	0.00012
chr5	23475946	23477140	1194	3.64	4.53	0.91	3.62	0.000113	0.000461
chr16	5055728	5056730	1002	3.08	3.97	0.35	3.62	0.000985	0.00299
chr2	68216065	68216833	768	3.08	3.97	0.35	3.62	0.000985	0.00299
chr2	72391904	72392839	935	3.08	3.97	0.35	3.62	0.000985	0.00299
chr11	75296097	75297002	905	3.07	3.96	0.35	3.62	0.00103	0.00311
chr19	24752003	24752821	818	3.07	3.96	0.35	3.62	0.00103	0.00311
chr10	75898159	75898780	621	2.56	3.44	-0.18	3.62	0.00416	0.00989
chr18	65446861	65447365	504	2.56	3.44	-0.18	3.62	0.00416	0.00989
chr8	64671538	64672077	539	2.56	3.44	-0.18	3.62	0.00416	0.00989
chr6	31435882	31437142	1260	3.64	4.53	0.91	3.61	0.00012	0.000486
chr10	91124192	91125042	850	3.19	4.08	0.47	3.61	0.000668	0.00215
chr11	24114226	24115163	937	3.07	3.95	0.35	3.61	0.00107	0.00321
chr6	50354038	50354729	691	3.07	3.95	0.35	3.61	0.00109	0.00327
chr17	43963057	43963648	591	2.55	3.44	-0.18	3.61	0.0042	0.00997
chr6	39596109	39596718	609	2.55	3.44	-0.18	3.61	0.0042	0.00997
chr9	51956724	51957221	497	2.55	3.43	-0.18	3.61	0.0044	0.0103
chr15	80098267	80098768	501	2.55	3.43	-0.18	3.61	0.0044	0.0103
chr17	33833561	33834221	660	2.55	3.43	-0.18	3.61	0.0044	0.0103
chr6	119813694	119814174	480	2.55	3.43	-0.18	3.61	0.0044	0.0103
chr7	81771311	81771968	657	2.55	3.43	-0.18	3.61	0.0044	0.0103
chr9	107562085	107562720	635	2.55	3.43	-0.18	3.61	0.0044	0.0103
chr3	79733289	79737838	4549	5.71	6.6	3	3.6	3.22e-13	7.58e-12
chr4	9631222	9633352	2130	4.27	5.15	1.55	3.6	3.3e-06	1.95e-05
chr9	109095501	109097398	1897	4.25	5.13	1.53	3.6	6.54e-06	3.61e-05
chr6	71830117	71830830	713	3.06	3.94	0.35	3.6	0.00109	0.00327
chr6	127974787	127975574	787	3.06	3.94	0.35	3.6	0.00109	0.00327
chr10	61504207	61504771	564	2.54	3.43	-0.18	3.6	0.00435	0.0103
chr7	89959520	89960255	735	2.54	3.43	-0.18	3.6	0.00435	0.0103
chr8	41366958	41367777	819	2.54	3.43	-0.18	3.6	0.00435	0.0103
chr11	77455099	77455723	624	2.53	3.42	-0.18	3.6	0.00446	0.0105
chr17	43853253	43855161	1908	4.85	5.74	2.15	3.59	1.25e-08	1.19e-07
chr2	131933906	131935814	1908	4.53	5.42	1.82	3.59	3.04e-07	2.21e-06
chr17	43869173	43871238	2065	4.55	5.43	1.84	3.59	7.31e-07	4.94e-06
chr9	55496408	55498471	2063	4.38	5.26	1.68	3.59	3.48e-06	2.04e-05
chr16	94413285	94414925	1640	4.2	5.08	1.49	3.59	8.2e-06	4.43e-05
chr11	24093712	24094971	1259	3.74	4.62	1.03	3.59	8.74e-05	0.000367
chr11	94971887	94973069	1182	3.73	4.62	1.03	3.59	9.2e-05	0.000384
chr10	57507804	57509062	1258	3.53	4.42	0.82	3.59	0.00018	0.000692
chr5	122574977	122575734	757	3.17	4.06	0.47	3.59	0.000729	0.00231
chr3	28283814	28284620	806	3.18	4.06	0.47	3.59	0.000744	0.00235
chr3	127455710	127456632	922	3.18	4.06	0.47	3.59	0.000781	0.00245
chr11	115657294	115658064	770	2.53	3.41	-0.18	3.59	0.00457	0.0107
chr11	120626587	120627146	559	2.53	3.41	-0.18	3.59	0.00457	0.0107
chr17	71068024	71068676	652	2.53	3.41	-0.18	3.59	0.00457	0.0107
chr3	58530415	58530992	577	2.53	3.41	-0.18	3.59	0.00457	0.0107
chr6	97997196	97997705	509	2.53	3.41	-0.18	3.59	0.00457	0.0107
chr14	46992577	46993004	427	2.53	3.41	-0.18	3.59	0.00474	0.011
chr17	81410802	81411296	494	2.53	3.41	-0.18	3.59	0.00474	0.011
chr18	24937584	24942017	4433	5.97	6.86	3.28	3.58	1.21e-16	5.19e-15
chr2	64942835	64947252	4417	5.88	6.76	3.18	3.58	1.7e-15	5.95e-14
chr16	94725117	94727648	2531	5.09	5.97	2.39	3.58	2.68e-09	2.92e-08
chr2	114048437	114049399	962	4.35	5.24	1.66	3.58	3.34e-06	1.97e-05
chr15	38518480	38519274	794	3.61	4.49	0.91	3.58	0.00014	0.000555
chr5	144288042	144289297	1255	3.42	4.3	0.73	3.58	0.000334	0.00118
chr13	11873108	11874086	978	3.42	4.31	0.73	3.58	0.000339	0.0012
chr8	61759559	61760280	721	3.05	3.93	0.35	3.58	0.00116	0.00344
chr18	45458726	45459555	829	3.04	3.92	0.35	3.58	0.00119	0.00351
chr7	113223522	113224566	1044	3.04	3.93	0.35	3.58	0.00139	0.00398
chr18	24899745	24900222	477	2.52	3.41	-0.18	3.58	0.00458	0.0107
chr2	24844561	24845246	685	2.52	3.4	-0.18	3.58	0.00477	0.0111
chr9	108597198	108597767	569	2.52	3.4	-0.18	3.58	0.00477	0.0111
chr1	179516386	179516868	482	2.52	3.4	-0.18	3.58	0.00485	0.0112
chr10	69553343	69553790	447	2.52	3.4	-0.18	3.58	0.00485	0.0112
chr15	58918566	58919284	718	2.52	3.4	-0.18	3.58	0.00485	0.0112
chr5	123153958	123154532	574	2.52	3.4	-0.18	3.58	0.00485	0.0112
chr6	94504469	94505003	534	2.52	3.4	-0.18	3.58	0.00485	0.0112
chr9	77651189	77651618	429	2.52	3.4	-0.18	3.58	0.00485	0.0112
chr6	97919752	97921044	1292	4.45	5.33	1.76	3.57	1.31e-06	8.37e-06
chr5	38220926	38222260	1334	3.94	4.82	1.25	3.57	3.59e-05	0.000166
chr4	102478570	102479751	1181	3.71	4.6	1.03	3.57	0.000106	0.000435
chr13	93400686	93401829	1143	3.71	4.6	1.03	3.57	0.000124	0.000498
chr14	34540800	34541470	670	3.16	4.04	0.47	3.57	0.000863	0.00267
chr16	37881785	37882361	576	2.51	3.39	-0.18	3.57	0.00477	0.0111
chr18	12814976	12815617	641	2.51	3.39	-0.18	3.57	0.00477	0.0111
chr1	68926648	68927157	509	2.51	3.39	-0.18	3.57	0.00521	0.0119
chr18	35438780	35439303	523	2.51	3.39	-0.18	3.57	0.00521	0.0119
chr8	41082179	41083483	1304	3.93	4.81	1.25	3.56	3.33e-05	0.000155
chr8	46515890	46517374	1484	3.96	4.84	1.28	3.56	3.54e-05	0.000164
chr11	23324327	23324853	526	2.51	3.39	-0.18	3.56	0.00486	0.0112
chr6	94632575	94633128	553	2.51	3.39	-0.18	3.56	0.00486	0.0112
chr6	101242786	101243348	562	2.51	3.39	-0.18	3.56	0.00486	0.0112
chr8	88123775	88124317	542	2.51	3.39	-0.18	3.56	0.00486	0.0112
chr11	121241233	121241685	452	2.5	3.38	-0.18	3.56	0.00502	0.0115
chrX	83031663	83033302	1639	4.19	5.07	1.53	3.55	7.64e-06	4.15e-05
chr19	47634652	47635749	1097	3.7	4.58	1.03	3.55	0.000115	0.000465
chr2	76893742	76894601	859	3.7	4.58	1.03	3.55	0.000127	0.000512
chrX	142906409	142907646	1237	3.7	4.58	1.03	3.55	0.000127	0.000512
chr18	12785162	12786456	1294	3.59	4.47	0.91	3.55	0.000163	0.000634
chr2	72368914	72370105	1191	3.58	4.46	0.91	3.55	0.000168	0.000652
chr7	19133444	19134191	747	3.39	4.27	0.73	3.55	0.00041	0.00141
chr10	128311446	128312404	958	3.01	3.89	0.35	3.55	0.00135	0.00389
chr10	7920855	7921550	695	3.01	3.89	0.35	3.55	0.00156	0.00439
chr10	62315147	62315975	828	3.01	3.89	0.35	3.55	0.00156	0.00439
chr1	77514095	77514700	605	2.49	3.38	-0.18	3.55	0.00501	0.0115
chr11	87304139	87304731	592	2.49	3.38	-0.18	3.55	0.00501	0.0115
chr13	41640250	41641079	829	2.49	3.38	-0.18	3.55	0.00501	0.0115
chr16	11106455	11107202	747	2.49	3.37	-0.18	3.55	0.00535	0.0121
chr5	134097868	134098563	695	2.49	3.37	-0.18	3.55	0.00535	0.0121
chr9	99245537	99246099	562	2.49	3.37	-0.18	3.55	0.00535	0.0121
chrX	57387985	57388606	621	2.49	3.37	-0.18	3.55	0.00535	0.0121
chr6	50389352	50391268	1916	4.78	5.66	2.12	3.54	1.3e-07	1.01e-06
chrX	83235064	83236628	1564	3.94	4.82	1.28	3.54	3.86e-05	0.000177
chr5	138996245	138997440	1195	3.69	4.57	1.03	3.54	0.000188	0.000718
chr18	23832679	23833618	939	3.48	4.36	0.82	3.54	0.000245	0.000902
chrX	59403283	59404092	809	3	3.89	0.35	3.54	0.00137	0.00395
chr1	135842003	135844359	2356	5.02	5.9	2.36	3.54	0.00202	0.00546
chr6	124416242	124416803	561	2.49	3.37	-0.18	3.54	0.00518	0.0118
chr1	118557401	118557993	592	2.48	3.36	-0.18	3.54	0.00523	0.0119
chr1	182275853	182276380	527	2.48	3.36	-0.18	3.54	0.00523	0.0119
chr10	116928859	116929259	400	2.48	3.36	-0.18	3.54	0.00523	0.0119
chr15	3504321	3504866	545	2.48	3.36	-0.18	3.54	0.00523	0.0119
chr2	68388827	68389335	508	2.48	3.36	-0.18	3.54	0.00523	0.0119
chr6	55129700	55130222	522	2.48	3.36	-0.18	3.54	0.00523	0.0119
chr13	91867397	91870072	2675	5.04	5.92	2.39	3.53	4.82e-09	4.95e-08
chr5	67408775	67409602	827	3	3.88	0.35	3.53	0.00141	0.00405
chr4	140968422	140969252	830	2.99	3.87	0.35	3.53	0.00146	0.00416
chr8	116910265	116911098	833	2.99	3.87	0.35	3.53	0.00146	0.00416
chr13	12128774	12131882	3108	5.11	5.99	2.46	3.53	0.00262	0.00676
chr1	187909022	187909556	534	2.48	3.36	-0.18	3.53	0.0053	0.012
chr11	77449771	77450290	519	2.48	3.36	-0.18	3.53	0.0053	0.012
chr13	36150989	36151470	481	2.48	3.36	-0.18	3.53	0.0053	0.012
chr2	10023273	10023956	683	2.48	3.36	-0.18	3.53	0.0053	0.012
chr5	30613742	30614250	508	2.48	3.36	-0.18	3.53	0.0053	0.012
chr5	108311648	108312309	661	2.48	3.36	-0.18	3.53	0.0053	0.012
chrX	157734337	157735079	742	2.48	3.36	-0.18	3.53	0.0053	0.012
chr12	86953598	86954273	675	2.47	3.35	-0.18	3.53	0.00553	0.0125
chr18	67708827	67709317	490	2.47	3.35	-0.18	3.53	0.00553	0.0125
chr3	27992730	27993484	754	2.47	3.35	-0.18	3.53	0.00553	0.0125
chr10	43897030	43897690	660	2.47	3.35	-0.18	3.53	0.00557	0.0125
chr16	17157213	17157767	554	2.47	3.35	-0.18	3.53	0.00557	0.0125
chr19	24385208	24385669	461	2.47	3.35	-0.18	3.53	0.00557	0.0125
chr15	77019896	77022659	2763	5.54	6.42	2.9	3.52	3.88e-13	9.01e-12
chrX	139629614	139631477	1863	4.52	5.4	1.89	3.52	6.8e-07	4.62e-06
chr5	77088387	77090429	2042	4.46	5.34	1.82	3.52	8.46e-07	5.64e-06
chr14	31119403	31121207	1804	4.42	5.3	1.78	3.52	1.05e-06	6.88e-06
chr8	61592079	61593725	1646	4.42	5.3	1.78	3.52	1.05e-06	6.88e-06
chr13	11843066	11844427	1361	4.53	5.41	1.89	3.52	1.12e-06	7.3e-06
chr7	49554827	49556228	1401	4.25	5.12	1.6	3.52	4.39e-06	2.52e-05
chr12	81907671	81909226	1555	3.99	4.87	1.35	3.52	2.48e-05	0.00012
chr12	105005557	105006892	1335	3.99	4.86	1.35	3.52	2.57e-05	0.000124
chr2	68906521	68907461	940	3.67	4.55	1.03	3.52	0.000187	0.000714
chr18	45412984	45414094	1110	3.56	4.44	0.91	3.52	0.000229	0.000851
chr11	30116346	30117539	1193	3.37	4.25	0.73	3.52	0.000487	0.00164
chr7	115976913	115977520	607	3.37	4.25	0.73	3.52	0.000487	0.00164
chr14	20667942	20668343	401	3.11	3.99	0.47	3.52	0.00107	0.00322
chr9	67049529	67050082	553	2.98	3.86	0.35	3.52	0.00161	0.00452
chr2	53161917	53162372	455	2.46	3.34	-0.18	3.52	0.00548	0.0124
chr7	101675127	101675712	585	2.46	3.34	-0.18	3.52	0.00548	0.0124
chr8	3204946	3205553	607	2.46	3.34	-0.18	3.52	0.00548	0.0124
chr8	104608295	104608801	506	2.46	3.34	-0.18	3.52	0.00548	0.0124
chr9	101123917	101124517	600	2.46	3.34	-0.18	3.52	0.00548	0.0124
chr19	37059928	37065442	5514	6.25	7.13	3.62	3.51	1.16e-19	8.25e-18
chr6	36430728	36432283	1555	4.47	5.35	1.84	3.51	2.11e-06	1.29e-05
chr3	138001127	138002417	1290	4.47	5.35	1.84	3.51	2.32e-06	1.41e-05
chr18	12813017	12814847	1830	4.36	5.23	1.73	3.51	2.57e-06	1.55e-05
chr3	153938532	153940166	1634	4.39	5.27	1.76	3.51	2.61e-06	1.57e-05
chr6	95715115	95716872	1757	4.23	5.11	1.6	3.51	4.89e-06	2.77e-05
chrX	59456019	59456851	832	3.45	4.33	0.82	3.51	0.000297	0.00107
chr17	45679559	45680612	1053	3.36	4.24	0.73	3.51	0.000462	0.00156
chr7	115919437	115920247	810	3.1	3.98	0.47	3.51	0.001	0.00303
chr14	34590063	34590653	590	2.98	3.86	0.35	3.51	0.00155	0.00438
chr5	92962959	92963709	750	2.98	3.86	0.35	3.51	0.00156	0.00441
chr10	18518003	18518487	484	2.45	3.33	-0.18	3.51	0.00575	0.0128
chr10	84926689	84927243	554	2.45	3.33	-0.18	3.51	0.00575	0.0128
chr17	62743205	62743724	519	2.45	3.33	-0.18	3.51	0.00575	0.0128
chr19	11978598	11979099	501	2.45	3.33	-0.18	3.51	0.00575	0.0128
chr3	68584125	68586991	2866	5.7	6.58	3.07	3.51	0.0233	0.0395
chr18	24707514	24709328	1814	4.38	5.26	1.76	3.5	3.01e-06	1.79e-05
chr2	76715948	76717427	1479	4.28	5.16	1.66	3.5	3.97e-06	2.29e-05
chrX	157723746	157725279	1533	4.15	5.03	1.53	3.5	1.18e-05	6.15e-05
chr13	84252568	84253829	1261	4.09	4.97	1.47	3.5	1.27e-05	6.56e-05
chr4	119490523	119491707	1184	3.65	4.53	1.03	3.5	0.000157	0.000612
chr2	76851207	76851902	695	3.35	4.23	0.73	3.5	0.000511	0.00171
chr6	134630707	134631572	865	3.35	4.22	0.73	3.5	0.000588	0.00193
chr6	92181130	92181875	745	3.09	3.97	0.47	3.5	0.00104	0.00313
chr9	67541491	67542200	709	2.97	3.84	0.35	3.5	0.00162	0.00453
chr1	74252630	74253223	593	2.45	3.32	-0.18	3.5	0.00579	0.0129
chr13	45540463	45541113	650	2.45	3.32	-0.18	3.5	0.00579	0.0129
chr19	23986407	23987055	648	2.45	3.32	-0.18	3.5	0.00579	0.0129
chr2	69013351	69013950	599	2.45	3.32	-0.18	3.5	0.00579	0.0129
chr6	108243312	108243938	626	2.45	3.32	-0.18	3.5	0.00579	0.0129
chr7	99202840	99203361	521	2.45	3.32	-0.18	3.5	0.00579	0.0129
chr2	77030250	77032482	2232	5.58	6.46	2.97	3.5	0.0121	0.0235
chr12	51644170	51645489	1319	4.02	4.89	1.41	3.49	1.86e-05	9.3e-05
chr2	69667590	69668590	1000	3.79	4.67	1.18	3.49	6.35e-05	0.000276
chr15	12637749	12638794	1045	3.34	4.21	0.73	3.49	0.000522	0.00174
chr15	27614195	27614778	583	2.43	3.31	-0.18	3.49	0.00601	0.0133
chr17	56010027	56010648	621	2.43	3.31	-0.18	3.49	0.00601	0.0133
chr18	61306581	61307123	542	2.43	3.31	-0.18	3.49	0.00601	0.0133
chr2	71368827	71369202	375	2.43	3.31	-0.18	3.49	0.00601	0.0133
chr1	13225404	13225994	590	2.44	3.32	-0.18	3.49	0.00605	0.0134
chr16	16263076	16263498	422	2.44	3.32	-0.18	3.49	0.0061	0.0135
chr16	87725003	87725465	462	2.44	3.32	-0.18	3.49	0.0061	0.0135
chr2	102883818	102884382	564	2.44	3.32	-0.18	3.49	0.0061	0.0135
chr14	16527717	16529691	1974	4.36	5.24	1.76	3.48	3.39e-06	2e-05
chr11	77463004	77464423	1419	4.33	5.2	1.73	3.48	4.94e-06	2.8e-05
chr10	63265529	63266890	1361	4.1	4.97	1.49	3.48	2.69e-05	0.000129
chr9	108573649	108575330	1681	3.95	4.83	1.35	3.48	3.61e-05	0.000167
chr15	101261006	101262375	1369	3.86	4.73	1.25	3.48	5.62e-05	0.000248
chrX	59457200	59458409	1209	3.64	4.51	1.03	3.48	0.00017	0.000657
chr1	92467377	92468293	916	3.33	4.21	0.73	3.48	0.000548	0.00181
chr11	65086156	65087135	979	3.33	4.21	0.73	3.48	0.000548	0.00181
chr12	84380362	84382565	2203	4.96	5.84	2.36	3.48	0.00173	0.0048
chr19	57249755	57250249	494	2.43	3.3	-0.18	3.48	0.00615	0.0136
chr13	35970202	35970693	491	2.43	3.3	-0.18	3.48	0.00656	0.0143
chr13	52593781	52594293	512	2.43	3.3	-0.18	3.48	0.00656	0.0143
chr13	11765731	11770207	4476	6.19	7.06	3.6	3.47	1.65e-18	9.43e-17
chr1	40820187	40823579	3392	5.27	6.15	2.68	3.47	5.69e-10	7.03e-09
chr1	75236842	75238692	1850	4.58	5.46	1.99	3.47	1.04e-06	6.79e-06
chr1	125397256	125399065	1809	4.58	5.45	1.99	3.47	1.16e-06	7.49e-06
chr8	94666853	94668324	1471	4.01	4.88	1.41	3.47	2.21e-05	0.000108
chr11	51738582	51740129	1547	3.94	4.82	1.35	3.47	4.35e-05	0.000197
chr9	79825744	79827250	1506	3.87	4.75	1.28	3.47	6.34e-05	0.000276
chr5	17870440	17871339	899	3.7	4.58	1.11	3.47	0.000139	0.000553
chrX	83227064	83228078	1014	3.32	4.19	0.73	3.47	0.000603	0.00197
chr5	23519957	23520854	897	3.33	4.2	0.73	3.47	0.000607	0.00198
chr6	140483312	140484014	702	3.07	3.94	0.47	3.47	0.00115	0.00341
chr7	113247856	113248789	933	3.06	3.94	0.47	3.47	0.00121	0.00355
chr8	118287053	118287972	919	3.06	3.94	0.47	3.47	0.00121	0.00355
chr1	93303460	93304085	625	2.42	3.3	-0.18	3.47	0.00633	0.0139
chr10	108243980	108244412	432	2.42	3.3	-0.18	3.47	0.00633	0.0139
chr11	47357070	47357633	563	2.42	3.3	-0.18	3.47	0.00633	0.0139
chr11	71013039	71013678	639	2.42	3.3	-0.18	3.47	0.00633	0.0139
chr15	12615876	12616413	537	2.42	3.3	-0.18	3.47	0.00633	0.0139
chr19	44941182	44941680	498	2.42	3.3	-0.18	3.47	0.00633	0.0139
chr7	143214054	143214545	491	2.42	3.3	-0.18	3.47	0.00633	0.0139
chr8	111101443	111101951	508	2.42	3.3	-0.18	3.47	0.00633	0.0139
chr2	132245404	132245870	466	2.41	3.29	-0.18	3.47	0.00633	0.0139
chr5	118692758	118693299	541	2.41	3.29	-0.18	3.47	0.00633	0.0139
chr5	137631139	137631670	531	2.41	3.29	-0.18	3.47	0.00633	0.0139
chr4	147887069	147887712	643	2.42	3.3	-0.18	3.47	0.00654	0.0142
chr13	11811596	11814517	2921	5.32	6.19	2.73	3.46	1.48e-10	2.09e-09
chr1	75400392	75403559	3167	5.29	6.16	2.7	3.46	2.01e-10	2.75e-09
chr13	11823896	11825705	1809	4.12	4.99	1.53	3.46	1.56e-05	7.96e-05
chr15	79124234	79125457	1223	3.87	4.74	1.28	3.46	7.02e-05	0.000302
chr10	63175687	63176772	1085	3.7	4.57	1.11	3.46	0.00011	0.00045
chr8	126568963	126569984	1021	3.69	4.57	1.11	3.46	0.000114	0.000465
chr13	11816514	11817532	1018	3.62	4.49	1.03	3.46	0.000196	0.000746
chr15	77028304	77029379	1075	3.5	4.37	0.91	3.46	0.000277	0.001
chr13	111686708	111687710	1002	3.5	4.37	0.91	3.46	0.000297	0.00107
chr18	12844127	12845287	1160	3.32	4.19	0.73	3.46	0.00058	0.0019
chr13	11857486	11858548	1062	3.31	4.18	0.73	3.46	0.000599	0.00196
chr10	105839794	105840462	668	2.93	3.81	0.35	3.46	0.00185	0.00507
chr3	53145532	53146274	742	2.93	3.81	0.35	3.46	0.00185	0.00507
chr1	171220888	171221802	914	2.93	3.8	0.35	3.46	0.00188	0.00514
chr11	108104914	108105548	634	2.93	3.8	0.35	3.46	0.00202	0.00545
chr16	4378270	4379124	854	2.93	3.8	0.35	3.46	0.00202	0.00545
chr6	90970277	90970832	555	2.41	3.28	-0.18	3.46	0.00658	0.0143
chr6	124410091	124410721	630	2.41	3.28	-0.18	3.46	0.00658	0.0143
chr19	36439384	36441937	2553	4.68	5.56	2.11	3.45	1.14e-07	9e-07
chr5	114176318	114177624	1306	4.4	5.27	1.82	3.45	1.71e-06	1.07e-05
chr3	32859381	32861304	1923	4.25	5.13	1.68	3.45	1.03e-05	5.45e-05
chr7	73773057	73774434	1377	4.07	4.94	1.49	3.45	2.75e-05	0.000131
chr11	11947550	11948773	1223	3.83	4.71	1.25	3.45	6.76e-05	0.000292
chr10	64033268	64034804	1536	3.76	4.63	1.18	3.45	9.24e-05	0.000386
chr18	65377128	65378347	1219	3.69	4.56	1.11	3.45	0.000117	0.000473
chr2	76865917	76867126	1209	3.68	4.56	1.11	3.45	0.00012	0.000486
chr17	44778235	44779485	1250	3.6	4.48	1.03	3.45	0.000213	0.000799
chr1	181922410	181923329	919	3.61	4.48	1.03	3.45	0.000223	0.00083
chr14	55561080	55561973	893	3.49	4.37	0.91	3.45	0.000299	0.00107
chr1	139461907	139462464	557	2.4	3.28	-0.18	3.45	0.00661	0.0144
chr4	122838168	122838579	411	2.4	3.28	-0.18	3.45	0.00661	0.0144
chr5	150639602	150640230	628	2.4	3.28	-0.18	3.45	0.00661	0.0144
chr18	23762558	23765249	2691	4.83	5.71	2.27	3.44	2.29e-08	2.06e-07
chr19	24556645	24558129	1484	4.03	4.91	1.47	3.44	2.74e-05	0.000131
chr16	11897536	11898766	1230	4.06	4.93	1.49	3.44	3.02e-05	0.000143
chr5	97987233	97988423	1190	3.75	4.62	1.18	3.44	0.000122	0.000492
chr11	69943488	69944823	1335	3.6	4.47	1.03	3.44	0.000228	0.000849
chr14	58085174	58086185	1011	3.29	4.16	0.73	3.44	0.000655	0.00211
chr10	64031996	64032930	934	3.04	3.91	0.47	3.44	0.00141	0.00405
chr19	41895104	41895969	865	2.91	3.78	0.35	3.44	0.00203	0.00547
chr11	99215281	99215788	507	2.91	3.79	0.35	3.44	0.00208	0.00558
chr17	26871728	26872316	588	2.91	3.79	0.35	3.44	0.00208	0.00558
chr11	82924932	82925474	542	2.4	3.27	-0.18	3.44	0.00672	0.0146
chr4	118406851	118407347	496	2.39	3.26	-0.18	3.44	0.00699	0.015
chrX	59357307	59357793	486	2.39	3.26	-0.18	3.44	0.00699	0.015
chr18	39039283	39039807	524	2.39	3.26	-0.18	3.44	0.0071	0.0152
chr2	104496633	104497127	494	2.39	3.26	-0.18	3.44	0.0071	0.0152
chr2	76853062	76856382	3320	5.58	6.45	3.03	3.43	3.97e-12	7.6e-11
chr6	97240010	97243058	3048	5.1	5.97	2.55	3.43	1.25e-09	1.45e-08
chr2	18764368	18766151	1783	4.4	5.27	1.84	3.43	5.56e-06	3.12e-05
chr1	118544790	118546504	1714	4.09	4.96	1.53	3.43	2.21e-05	0.000108
chr2	64037733	64039256	1523	3.9	4.77	1.35	3.43	4.7e-05	0.000212
chrX	83221639	83222991	1352	3.82	4.69	1.25	3.43	7.66e-05	0.000326
chr17	3205036	3206267	1231	3.59	4.46	1.03	3.43	0.000252	0.000924
chr11	19019168	19020244	1076	3.48	4.35	0.91	3.43	0.000304	0.00109
chr3	32903695	32904757	1062	3.47	4.35	0.91	3.43	0.000322	0.00114
chr19	36683714	36684472	758	3.38	4.25	0.82	3.43	0.000419	0.00144
chr16	34094973	34095811	838	3.38	4.25	0.82	3.43	0.00048	0.00161
chr7	118106987	118108178	1191	3.28	4.16	0.73	3.43	0.000706	0.00225
chrX	59496205	59497036	831	3.02	3.9	0.47	3.43	0.00144	0.00412
chr3	97236462	97236990	528	2.91	3.78	0.35	3.43	0.00205	0.00552
chr9	71547137	71548121	984	2.91	3.78	0.35	3.43	0.00205	0.00552
chr11	74659624	74660059	435	2.38	3.25	-0.18	3.43	0.00695	0.015
chr13	55285107	55285673	566	2.38	3.25	-0.18	3.43	0.00695	0.015
chr15	89417703	89418261	558	2.38	3.25	-0.18	3.43	0.00695	0.015
chr9	119409716	119410272	556	2.38	3.25	-0.18	3.43	0.00695	0.015
chr1	75216119	75219199	3080	5.07	5.94	2.52	3.42	3.47e-09	3.68e-08
chr15	85746116	85748332	2216	4.79	5.66	2.24	3.42	2.42e-07	1.79e-06
chr15	85742549	85744350	1801	4.02	4.89	1.47	3.42	2.46e-05	0.000119
chr11	59097852	59098966	1114	3.8	4.67	1.25	3.42	8.18e-05	0.000346
chr17	86400801	86402237	1436	3.8	4.67	1.25	3.42	8.64e-05	0.000363
chr3	153937566	153938402	836	3.47	4.34	0.91	3.42	0.000322	0.00114
chr12	103327090	103328139	1049	3.46	4.33	0.91	3.42	0.000383	0.00133
chr10	63565166	63566234	1068	3.37	4.24	0.82	3.42	0.000459	0.00155
chrX	59511017	59512109	1092	3.28	4.15	0.73	3.42	0.000714	0.00227
chr10	40071069	40072097	1028	3.27	4.15	0.73	3.42	0.000716	0.00227
chr19	3788908	3790028	1120	3.27	4.15	0.73	3.42	0.000716	0.00227
chr10	105838734	105839384	650	3.01	3.89	0.47	3.42	0.00145	0.00413
chr12	4889052	4889872	820	3.01	3.89	0.47	3.42	0.00145	0.00413
chr11	5244820	5245490	670	2.89	3.76	0.35	3.42	0.00218	0.00581
chr11	62430142	62430992	850	2.89	3.76	0.35	3.42	0.00218	0.00581
chr9	108585174	108585702	528	2.38	3.25	-0.18	3.42	0.00718	0.0153
chr1	188058652	188059151	499	2.37	3.24	-0.18	3.42	0.00728	0.0155
chr18	35478728	35479323	595	2.37	3.24	-0.18	3.42	0.00728	0.0155
chr19	5792680	5793128	448	2.37	3.24	-0.18	3.42	0.00728	0.0155
chr13	35969056	35969563	507	2.38	3.25	-0.18	3.42	0.00749	0.0159
chr7	126248478	126253185	4707	6.35	7.22	3.81	3.41	3.91e-21	3.48e-19
chr18	24946493	24950059	3566	5.69	6.56	3.15	3.41	1e-13	2.56e-12
chr2	154383817	154385772	1955	4.46	5.33	1.91	3.41	1.53e-06	9.71e-06
chr10	63542479	63544276	1797	4.38	5.25	1.84	3.41	5.42e-06	3.05e-05
chr18	54900662	54901926	1264	3.8	4.67	1.25	3.41	8.38e-05	0.000354
chr9	43022268	43023504	1236	3.79	4.66	1.25	3.41	9.32e-05	0.000389
chr7	73435723	73436691	968	3.57	4.44	1.03	3.41	0.0003	0.00108
chr3	27219065	27220379	1314	3.46	4.33	0.91	3.41	0.000339	0.00119
chr5	30602173	30603109	936	3.46	4.33	0.91	3.41	0.000369	0.00129
chr5	72825974	72826964	990	3.36	4.23	0.82	3.41	0.000472	0.00159
chr4	14890310	14891116	806	3.37	4.24	0.82	3.41	0.000492	0.00165
chr3	10381297	10382030	733	3.01	3.88	0.47	3.41	0.00167	0.00465
chr9	22302175	22302888	713	2.88	3.75	0.35	3.41	0.00224	0.00594
chr5	17863702	17866192	2490	4.9	5.77	2.36	3.41	0.00239	0.00626
chr11	115776888	115777348	460	2.36	3.23	-0.18	3.41	0.00735	0.0157
chr17	81433321	81433956	635	2.36	3.23	-0.18	3.41	0.00735	0.0157
chr4	123549520	123552980	3460	5.22	6.09	2.68	3.4	5.05e-10	6.35e-09
chr1	37991227	37993201	1974	4.3	5.17	1.78	3.4	3.88e-06	2.25e-05
chr11	86283904	86285054	1150	3.81	4.67	1.28	3.4	0.000134	0.000533
chr19	24031244	24032183	939	3.26	4.13	0.73	3.4	0.000776	0.00244
chr2	10007849	10008829	980	3.25	4.12	0.73	3.4	0.000857	0.00265
chr8	124285429	124286256	827	3	3.87	0.47	3.4	0.00154	0.00436
chr7	115824197	115824853	656	3	3.87	0.47	3.4	0.00159	0.00446
chr18	31829481	31830128	647	3	3.87	0.47	3.4	0.00183	0.00502
chr19	36389751	36390563	812	2.87	3.74	0.35	3.4	0.00233	0.00614
chr2	14947516	14948252	736	2.87	3.74	0.35	3.4	0.00233	0.00614
chr14	30486521	30487289	768	2.88	3.75	0.35	3.4	0.00233	0.00614
chr11	65316208	65316791	583	2.35	3.22	-0.18	3.4	0.00763	0.0161
chr7	120644965	120645384	419	2.35	3.22	-0.18	3.4	0.00763	0.0161
chr9	67510892	67511315	423	2.35	3.22	-0.18	3.4	0.00763	0.0161
chr4	45396493	45397299	806	2.36	3.23	-0.18	3.4	0.00773	0.0163
chr14	20768976	20769649	673	2.36	3.23	-0.18	3.4	0.00773	0.0163
chr1	118528605	118531668	3063	5.36	6.23	2.85	3.39	3.91e-11	6.13e-10
chr7	115824939	115826739	1800	4.28	5.15	1.76	3.39	1.73e-05	8.69e-05
chr19	36367869	36369362	1493	4.2	5.07	1.68	3.39	1.86e-05	9.3e-05
chr18	23445786	23447167	1381	3.87	4.73	1.35	3.39	7.54e-05	0.000322
chr11	76407166	76407946	780	3.7	4.57	1.18	3.39	0.000152	0.000597
chr18	12841148	12842128	980	3.43	4.3	0.91	3.39	0.000384	0.00133
chr3	90030191	90031299	1108	3.43	4.3	0.91	3.39	0.000384	0.00133
chr13	104346297	104347200	903	3.25	4.12	0.73	3.39	0.00093	0.00284
chr9	56330329	56330894	565	2.87	3.74	0.35	3.39	0.00238	0.00624
chr10	68114189	68114891	702	2.87	3.73	0.35	3.39	0.00245	0.00641
chr11	43809590	43810247	657	2.86	3.73	0.35	3.39	0.00251	0.00653
chr13	51147918	51148453	535	2.34	3.21	-0.18	3.39	0.00784	0.0165
chr3	119732980	119733439	459	2.34	3.21	-0.18	3.39	0.00832	0.0173
chr11	9043974	9046578	2604	5	5.86	2.48	3.38	9.98e-09	9.67e-08
chr10	62980495	62982245	1750	4.48	5.35	1.97	3.38	9.64e-07	6.36e-06
chr11	50306846	50308885	2039	4.27	5.14	1.76	3.38	8.38e-06	4.52e-05
chr3	152302819	152304116	1297	3.98	4.85	1.47	3.38	3.18e-05	0.000149
chr11	88836798	88838227	1429	3.86	4.72	1.35	3.38	7.12e-05	0.000306
chr7	49545648	49546855	1207	3.69	4.56	1.18	3.38	0.00013	0.00052
chr1	125571976	125573127	1151	3.62	4.49	1.11	3.38	0.000181	0.000695
chr12	107974697	107975853	1156	3.54	4.41	1.03	3.38	0.000306	0.00109
chr19	58821150	58822095	945	3.54	4.41	1.03	3.38	0.000306	0.00109
chr11	60728627	60729497	870	3.42	4.29	0.91	3.38	0.000438	0.00149
chr11	65088595	65089389	794	3.24	4.11	0.73	3.38	0.00086	0.00266
chr12	83365238	83365692	454	2.86	3.72	0.35	3.38	0.00261	0.00675
chr17	44220770	44221253	483	2.86	3.72	0.35	3.38	0.00261	0.00675
chr9	44601470	44602466	996	2.86	3.72	0.35	3.38	0.00261	0.00675
chr16	94688753	94689441	688	2.86	3.73	0.35	3.38	0.00275	0.00703
chr5	144273117	144273861	744	2.86	3.73	0.35	3.38	0.00276	0.00706
chr15	31348171	31348806	635	2.34	3.2	-0.18	3.38	0.00839	0.0174
chr17	43876540	43879581	3041	4.94	5.81	2.43	3.38	0.00994	0.02
chr2	77100060	77103771	3711	5.24	6.11	2.74	3.38	0.01	0.0201
chr13	12297528	12303298	5770	6.41	7.28	3.9	3.37	1.82e-21	1.69e-19
chr16	36001800	36002954	1154	3.78	4.65	1.28	3.37	0.000138	0.00055
chr10	69729413	69730400	987	3.42	4.29	0.91	3.37	0.000413	0.00142
chr10	33244739	33246483	1744	3.42	4.29	0.91	3.37	0.00042	0.00144
chr11	51596224	51597504	1280	3.32	4.19	0.82	3.37	0.000574	0.00189
chr6	73265657	73266675	1018	3.23	4.09	0.73	3.37	0.000972	0.00295
chr13	93350271	93351035	764	2.98	3.84	0.47	3.37	0.00171	0.00473
chr16	57398945	57399742	797	2.98	3.84	0.47	3.37	0.00171	0.00473
chr5	34996628	34997547	919	2.98	3.84	0.47	3.37	0.00178	0.00492
chr2	116064586	116065421	835	2.97	3.84	0.47	3.37	0.00181	0.00497
chr18	45348267	45348954	687	2.85	3.71	0.35	3.37	0.0026	0.00671
chr7	143529539	143530345	806	2.85	3.71	0.35	3.37	0.0026	0.00671
chr5	92957475	92957995	520	2.85	3.71	0.35	3.37	0.00282	0.00718
chr5	88662661	88663266	605	2.33	3.2	-0.18	3.37	0.00806	0.0169
chr8	80788687	80789315	628	2.33	3.2	-0.18	3.37	0.00806	0.0169
chr13	74562296	74563076	780	2.32	3.19	-0.18	3.37	0.00857	0.0177
chr16	94311942	94312366	424	2.32	3.19	-0.18	3.37	0.00857	0.0177
chr6	115782697	115783266	569	2.32	3.19	-0.18	3.37	0.00857	0.0177
chr3	123234406	123236069	1663	4.9	5.77	2.41	3.36	2.67e-08	2.38e-07
chr10	33225296	33227122	1826	4.55	5.41	2.05	3.36	7.83e-07	5.26e-06
chr15	99247026	99248848	1822	4.17	5.04	1.68	3.36	2.15e-05	0.000105
chr11	68311444	68312903	1459	4.02	4.89	1.53	3.36	3.75e-05	0.000173
chr1	16481069	16481998	929	3.52	4.39	1.03	3.36	0.000349	0.00123
chr17	5995075	5996280	1205	3.41	4.28	0.91	3.36	0.000443	0.00151
chr6	136586344	136587128	784	3.22	4.08	0.73	3.36	0.000946	0.00288
chr2	77015497	77016774	1277	3.22	4.09	0.73	3.36	0.00107	0.00321
chr12	107970100	107970764	664	2.84	3.71	0.35	3.36	0.0027	0.00694
chr13	72633323	72634084	761	2.84	3.71	0.35	3.36	0.00273	0.00699
chr10	63759900	63760512	612	2.32	3.18	-0.18	3.36	0.00841	0.0175
chr15	86031111	86031687	576	2.32	3.18	-0.18	3.36	0.00841	0.0175
chr16	35773365	35773890	525	2.32	3.18	-0.18	3.36	0.00841	0.0175
chr17	43969507	43969981	474	2.32	3.18	-0.18	3.36	0.00841	0.0175
chr6	48595879	48596339	460	2.32	3.18	-0.18	3.36	0.00841	0.0175
chr8	128448384	128448777	393	2.32	3.18	-0.18	3.36	0.00841	0.0175
chr2	114057957	114060746	2789	5.15	6.01	2.65	3.36	0.00918	0.0187
chr17	43741386	43743960	2574	5.38	6.25	2.9	3.35	1.74e-11	2.92e-10
chr2	76910526	76913388	2862	5.31	6.17	2.82	3.35	6.07e-11	9.19e-10
chr3	33989691	33992846	3155	5.31	6.18	2.83	3.35	1.44e-10	2.03e-09
chr8	61622002	61623799	1797	4.5	5.37	2.01	3.35	8.97e-07	5.96e-06
chr10	33157814	33159301	1487	4.14	5	1.66	3.35	1.51e-05	7.69e-05
chr11	97246950	97248539	1589	4.14	5.01	1.66	3.35	2.06e-05	0.000101
chr1	34440192	34441301	1109	4.03	4.9	1.55	3.35	2.97e-05	0.00014
chr1	192127897	192128966	1069	3.51	4.38	1.03	3.35	0.000392	0.00136
chr10	79745587	79746484	897	3.4	4.27	0.91	3.35	0.000462	0.00156
chr9	63668191	63669137	946	3.31	4.17	0.82	3.35	0.000707	0.00225
chr11	86947088	86947942	854	3.21	4.07	0.73	3.35	0.00107	0.00322
chr8	56550320	56550956	636	2.95	3.82	0.47	3.35	0.00188	0.00513
chr2	59739736	59740228	492	2.95	3.82	0.47	3.35	0.00209	0.00561
chr1	131154922	131155567	645	2.96	3.82	0.47	3.35	0.00227	0.00601
chr5	34950555	34951248	693	2.83	3.7	0.35	3.35	0.00276	0.00707
chr7	112871800	112872552	752	2.83	3.7	0.35	3.35	0.00276	0.00707
chr18	65335163	65335852	689	2.83	3.7	0.35	3.35	0.00289	0.00733
chr16	38623460	38624206	746	2.83	3.69	0.35	3.35	0.00339	0.00838
chr11	98383863	98386063	2200	5.05	5.91	2.56	3.35	0.00711	0.0152
chr11	78020293	78020706	413	2.31	3.18	-0.18	3.35	0.00857	0.0177
chr15	12597154	12597822	668	2.31	3.18	-0.18	3.35	0.00857	0.0177
chr17	43852073	43852831	758	2.31	3.18	-0.18	3.35	0.00857	0.0177
chr18	45519113	45519627	514	2.31	3.18	-0.18	3.35	0.00857	0.0177
chr5	141243429	141244043	614	2.31	3.18	-0.18	3.35	0.00857	0.0177
chr7	115915380	115915823	443	2.31	3.18	-0.18	3.35	0.00857	0.0177
chr8	83698568	83699010	442	2.31	3.18	-0.18	3.35	0.00928	0.0189
chr7	49534131	49536935	2804	5.06	5.92	2.59	3.34	2.12e-08	1.92e-07
chr11	43823418	43824475	1057	4.15	5.01	1.68	3.34	2.56e-05	0.000123
chr1	68974697	68976089	1392	4.03	4.89	1.55	3.34	3.11e-05	0.000146
chr13	44989036	44990745	1709	3.97	4.84	1.49	3.34	5.88e-05	0.000258
chr11	74661912	74663230	1318	3.75	4.62	1.28	3.34	0.000172	0.000665
chr5	122313977	122315020	1043	3.51	4.37	1.03	3.34	0.000382	0.00133
chr4	145179056	145180111	1055	3.21	4.07	0.73	3.34	0.001	0.00303
chr9	51952882	51953622	740	2.95	3.81	0.47	3.34	0.00199	0.00538
chr12	105000138	105000896	758	2.82	3.68	0.35	3.34	0.00298	0.00753
chr13	55571358	55571773	415	2.3	3.16	-0.18	3.34	0.00886	0.0182
chr4	126755613	126756158	545	2.3	3.16	-0.18	3.34	0.00886	0.0182
chr15	27549356	27549888	532	2.3	3.17	-0.18	3.34	0.00889	0.0183
chr1	66839371	66842432	3061	4.95	5.82	2.49	3.33	5.15e-08	4.35e-07
chr19	56734482	56735966	1484	4.24	5.1	1.78	3.33	7.88e-06	4.27e-05
chr14	34551450	34553739	2289	4.31	5.17	1.84	3.33	1.08e-05	5.7e-05
chr13	28414381	28416249	1868	4.3	5.17	1.84	3.33	1.18e-05	6.16e-05
chr3	102112710	102114378	1668	4.31	5.18	1.84	3.33	1.31e-05	6.76e-05
chr12	83401589	83403242	1653	4.23	5.09	1.76	3.33	1.38e-05	7.07e-05
chr15	9089324	9090508	1184	3.65	4.51	1.18	3.33	0.00018	0.000692
chr13	12290436	12291252	816	3.29	4.15	0.82	3.33	0.00072	0.00229
chr15	12619262	12620164	902	2.94	3.8	0.47	3.33	0.00214	0.00571
chr9	123508750	123509519	769	2.94	3.8	0.47	3.33	0.00214	0.00571
chr9	48824332	48824914	582	2.81	3.67	0.35	3.33	0.00302	0.0076
chr6	36454303	36454811	508	2.81	3.67	0.35	3.33	0.0032	0.00799
chr7	125997272	125997912	640	2.81	3.67	0.35	3.33	0.0032	0.00799
chr6	101249632	101250065	433	2.29	3.15	-0.18	3.33	0.00919	0.0187
chr1	13266073	13266506	433	2.29	3.15	-0.18	3.33	0.00953	0.0193
chr2	55436969	55437506	537	2.29	3.15	-0.18	3.33	0.00953	0.0193
chr15	41862755	41869554	6799	7.07	7.93	4.61	3.32	2.33e-30	9.03e-28
chr13	11839569	11842343	2774	5.12	5.98	2.67	3.32	1.42e-09	1.62e-08
chr18	21212196	21213886	1690	4.73	5.59	2.27	3.32	1.15e-07	9.03e-07
chr17	81779165	81780789	1624	4.55	5.42	2.09	3.32	1.17e-06	7.57e-06
chr13	30532674	30533961	1287	3.57	4.43	1.11	3.32	0.000253	0.000927
chr14	65139497	65140364	867	3.37	4.23	0.91	3.32	0.000553	0.00183
chr4	123395278	123396089	811	3.28	4.15	0.82	3.32	0.00071	0.00226
chr9	72735634	72736525	891	3.18	4.04	0.73	3.32	0.00113	0.00336
chrX	83302066	83302782	716	2.93	3.79	0.47	3.32	0.0022	0.00584
chr1	107917868	107919889	2021	4.81	5.68	2.36	3.32	0.00297	0.00749
chr11	107382846	107383577	731	2.8	3.66	0.35	3.32	0.00348	0.00856
chr17	27579872	27580440	568	2.28	3.15	-0.18	3.32	0.00928	0.0189
chr4	134320861	134326941	6080	6.24	7.1	3.79	3.31	2.63e-18	1.46e-16
chr13	11798277	11800158	1881	4.27	5.13	1.82	3.31	6.54e-06	3.61e-05
chr8	15063348	15064673	1325	4.12	4.98	1.68	3.31	3.9e-05	0.000179
chr11	119216659	119218118	1459	3.94	4.8	1.49	3.31	8.27e-05	0.000349
chr7	75610540	75611663	1123	3.73	4.59	1.28	3.31	0.000181	0.000695
chr3	95935038	95936327	1289	3.63	4.49	1.18	3.31	0.000196	0.000744
chr2	76783322	76784325	1003	3.73	4.59	1.28	3.31	0.000211	0.000793
chr5	30608532	30609690	1158	3.36	4.22	0.91	3.31	0.000575	0.00189
chr1	68980700	68981452	752	3.17	4.03	0.73	3.31	0.00132	0.00382
chr18	21223272	21226245	2973	5.5	6.36	3.06	3.31	0.00287	0.00728
chr13	38172803	38173512	709	2.79	3.66	0.35	3.31	0.00323	0.00804
chr11	68327773	68328379	606	2.79	3.65	0.35	3.31	0.00324	0.00806
chr19	36560565	36560954	389	2.79	3.65	0.35	3.31	0.00324	0.00806
chr3	59014975	59015691	716	2.79	3.65	0.35	3.31	0.00324	0.00806
chr13	11760700	11761313	613	2.28	3.14	-0.18	3.31	0.0094	0.0191
chr3	84581924	84582283	359	2.28	3.14	-0.18	3.31	0.0094	0.0191
chr4	6979099	6979564	465	2.28	3.14	-0.18	3.31	0.0094	0.0191
chr7	81551600	81552196	596	2.27	3.13	-0.18	3.31	0.00986	0.0198
chr19	37317898	37320401	2503	5	5.87	2.56	3.31	0.0116	0.0226
chr5	20850723	20853015	2292	5.04	5.9	2.59	3.3	6.13e-09	6.18e-08
chr7	115627154	115630021	2867	4.92	5.79	2.48	3.3	1.53e-08	1.44e-07
chr2	91131167	91132744	1577	4.37	5.23	1.93	3.3	3.61e-06	2.11e-05
chr6	97146590	97148131	1541	4.28	5.14	1.84	3.3	1.62e-05	8.18e-05
chr1	66836998	66838535	1537	4.12	4.98	1.68	3.3	3.96e-05	0.000181
chr10	3338293	3339525	1232	3.93	4.8	1.49	3.3	9.05e-05	0.000378
chr13	11664779	11665476	697	3.47	4.33	1.03	3.3	0.000479	0.00161
chr5	150328677	150329995	1318	3.47	4.33	1.03	3.3	0.000496	0.00166
chr18	67345912	67346902	990	3.36	4.22	0.91	3.3	0.000608	0.00198
chr19	36387177	36388307	1130	3.35	4.21	0.91	3.3	0.000731	0.00231
chr19	47381622	47382377	755	3.17	4.03	0.73	3.3	0.00158	0.00444
chr4	45397820	45398661	841	2.91	3.77	0.47	3.3	0.00227	0.00601
chrX	83072192	83072953	761	2.78	3.64	0.35	3.3	0.00329	0.00817
chr12	82669153	82669705	552	2.26	3.12	-0.18	3.3	0.00975	0.0197
chr13	12283170	12283665	495	2.26	3.12	-0.18	3.3	0.00975	0.0197
chr4	102544770	102545283	513	2.26	3.12	-0.18	3.3	0.00975	0.0197
chr7	19239847	19240260	413	2.26	3.12	-0.18	3.3	0.00975	0.0197
chr9	123840425	123841014	589	2.26	3.12	-0.18	3.3	0.00975	0.0197
chr5	17874921	17880774	5853	7.01	7.87	4.58	3.29	1.22e-27	3.05e-25
chr10	41527915	41531446	3531	5.35	6.21	2.92	3.29	4.41e-11	6.88e-10
chr18	61332615	61335149	2534	5.07	5.93	2.64	3.29	4.82e-09	4.95e-08
chr5	72427733	72429605	1872	4.15	5.01	1.73	3.29	2.17e-05	0.000106
chr10	5069287	5072438	3151	5.93	6.79	3.5	3.29	7.74e-05	0.000329
chr1	127275801	127277394	1593	3.93	4.78	1.49	3.29	8.5e-05	0.000358
chr17	44225926	44227199	1273	3.92	4.78	1.49	3.29	8.73e-05	0.000366
chr2	26011119	26015024	3905	5.5	6.36	3.08	3.29	0.000155	0.000606
chr3	129330993	129332244	1251	3.71	4.57	1.28	3.29	0.000257	0.00094
chr1	165441423	165442211	788	3.16	4.02	0.73	3.29	0.00126	0.00369
chr13	114315203	114316017	814	3.16	4.02	0.73	3.29	0.00126	0.00369
chr3	126784013	126784591	578	3.16	4.02	0.73	3.29	0.0013	0.00379
chr11	68309406	68310104	698	2.9	3.76	0.47	3.29	0.00231	0.00609
chr14	16538061	16538917	856	2.9	3.76	0.47	3.29	0.00236	0.0062
chr5	148994065	148994749	684	2.9	3.76	0.47	3.29	0.00245	0.0064
chr4	123921679	123922351	672	2.77	3.63	0.35	3.29	0.0034	0.0084
chr9	66510786	66511641	855	2.77	3.63	0.35	3.29	0.0034	0.0084
chr14	34438339	34440553	2214	5.16	6.02	2.74	3.28	1.1e-09	1.28e-08
chr6	50355484	50357715	2231	4.77	5.63	2.35	3.28	1.29e-07	1.01e-06
chr11	65219428	65221582	2154	4.57	5.43	2.15	3.28	8.11e-07	5.43e-06
chr7	120675810	120677115	1305	4.39	5.25	1.97	3.28	2.93e-06	1.75e-05
chr9	120024144	120025428	1284	4.08	4.93	1.66	3.28	2.46e-05	0.000119
chr2	14760291	14761463	1172	4.09	4.95	1.68	3.28	4.55e-05	0.000206
chr19	41551646	41552491	845	3.34	4.2	0.91	3.28	0.000654	0.00211
chr4	149235255	149236164	909	3.34	4.2	0.91	3.28	0.000654	0.00211
chr11	106564970	106565933	963	3.15	4.01	0.73	3.28	0.0013	0.00379
chr7	81652021	81652725	704	3.15	4.01	0.73	3.28	0.00139	0.00399
chr12	54649531	54650159	628	2.89	3.75	0.47	3.28	0.00263	0.00678
chr11	77457603	77458167	564	2.77	3.62	0.35	3.28	0.00356	0.00871
chr15	98918438	98918980	542	2.77	3.62	0.35	3.28	0.00356	0.00871
chr15	10486789	10487235	446	2.25	3.11	-0.18	3.28	0.0103	0.0205
chr8	79064343	79064992	649	2.25	3.11	-0.18	3.28	0.0103	0.0205
chr1	153751400	153751800	400	2.24	3.1	-0.18	3.28	0.0103	0.0206
chr14	26419260	26419573	313	2.24	3.1	-0.18	3.28	0.0103	0.0206
chr16	4590527	4591039	512	2.24	3.1	-0.18	3.28	0.0103	0.0206
chr3	9506223	9506658	435	2.24	3.1	-0.18	3.28	0.0103	0.0206
chr6	90893317	90893770	453	2.24	3.1	-0.18	3.28	0.0103	0.0206
chr5	51464799	51467573	2774	4.99	5.84	2.58	3.27	9.48e-09	9.22e-08
chr6	118864525	118866772	2247	4.92	5.78	2.51	3.27	5.08e-08	4.3e-07
chr18	16633187	16634939	1752	4.76	5.61	2.35	3.27	1.34e-07	1.04e-06
chr5	112851509	112853484	1975	4.75	5.6	2.33	3.27	1.42e-07	1.1e-06
chr11	88216618	88218142	1524	4.5	5.36	2.09	3.27	2.08e-06	1.28e-05
chr11	59094108	59096127	2019	4.48	5.34	2.07	3.27	2.39e-06	1.45e-05
chr9	72726899	72728280	1381	4.07	4.93	1.66	3.27	2.37e-05	0.000115
chr14	65123017	65124083	1066	3.6	4.46	1.18	3.27	0.000237	0.000876
chr3	40963949	40965262	1313	3.69	4.55	1.28	3.27	0.000288	0.00104
chrX	157725796	157726830	1034	3.52	4.38	1.11	3.27	0.000386	0.00134
chr18	45447386	45448338	952	3.32	4.18	0.91	3.27	0.000736	0.00233
chr16	4527933	4528800	867	3.14	4	0.73	3.27	0.00138	0.00397
chr19	55768549	55769571	1022	3.14	3.99	0.73	3.27	0.00144	0.00412
chr3	68571163	68572052	889	3.14	3.99	0.73	3.27	0.00144	0.00412
chr11	87330544	87331314	770	2.89	3.74	0.47	3.27	0.00247	0.00643
chr16	18227055	18227820	765	2.88	3.74	0.47	3.27	0.00252	0.00654
chr2	167330839	167331445	606	2.76	3.62	0.35	3.27	0.0036	0.0088
chr14	61599666	61600123	457	2.76	3.61	0.35	3.27	0.00378	0.00914
chr16	13296882	13297455	573	2.76	3.61	0.35	3.27	0.00378	0.00914
chr18	37669826	37670548	722	2.76	3.61	0.35	3.27	0.00378	0.00914
chr6	50430497	50431021	524	2.76	3.61	0.35	3.27	0.00378	0.00914
chr5	67318638	67319298	660	2.76	3.62	0.35	3.27	0.00395	0.00949
chr2	154391857	154393684	1827	4.54	5.4	2.13	3.27	0.00618	0.0136
chr5	119809099	119809483	384	2.23	3.09	-0.18	3.27	0.011	0.0216
chr14	34576912	34579779	2867	5.13	5.99	2.73	3.26	3.54e-09	3.76e-08
chr7	143112585	143113982	1397	4.98	5.84	2.58	3.26	1.48e-08	1.39e-07
chr11	64009178	64010812	1634	4.08	4.93	1.68	3.26	5e-05	0.000223
chr5	24909661	24910852	1191	3.87	4.73	1.47	3.26	8.42e-05	0.000355
chr2	109995280	109996284	1004	3.81	4.67	1.41	3.26	9.9e-05	0.00041
chr12	52964459	52966406	1947	3.89	4.75	1.49	3.26	0.000136	0.000541
chr11	97319021	97320074	1053	3.66	4.52	1.25	3.26	0.000222	0.000829
chr9	77436713	77438172	1459	3.68	4.54	1.28	3.26	0.000252	0.000924
chr14	61245169	61246061	892	3.43	4.29	1.03	3.26	0.000592	0.00194
chr19	53217328	53218367	1039	3.13	3.99	0.73	3.26	0.00143	0.00408
chr10	122987016	122987609	593	3.13	3.99	0.73	3.26	0.00147	0.00418
chr7	16824540	16825465	925	3.13	3.99	0.73	3.26	0.00156	0.00441
chr2	68344047	68344890	843	2.87	3.73	0.47	3.26	0.00259	0.00671
chr11	40742715	40743143	428	2.23	3.08	-0.18	3.26	0.0108	0.0213
chr14	54946782	54947378	596	2.23	3.08	-0.18	3.26	0.0108	0.0213
chr9	50772078	50772675	597	2.23	3.08	-0.18	3.26	0.0108	0.0213
chr13	49130511	49133614	3103	4.99	5.84	2.59	3.25	9.09e-08	7.28e-07
chr3	116789643	116792463	2820	4.91	5.77	2.52	3.25	1.04e-07	8.26e-07
chr8	23143780	23145886	2106	4.58	5.43	2.18	3.25	7.16e-07	4.85e-06
chr3	123378856	123380688	1832	4.22	5.07	1.82	3.25	1.39e-05	7.12e-05
chr11	82784195	82786424	2229	4.23	5.09	1.84	3.25	2.56e-05	0.000123
chr1	58922998	58924131	1133	3.92	4.78	1.53	3.25	7.81e-05	0.000332
chr1	74119918	74121503	1585	3.81	4.66	1.41	3.25	0.000106	0.000434
chrX	142876419	142877852	1433	3.67	4.53	1.28	3.25	0.000317	0.00113
chr19	8714421	8715846	1425	3.43	4.28	1.03	3.25	0.000607	0.00198
chr9	67028465	67029455	990	3.42	4.28	1.03	3.25	0.000635	0.00206
chr2	103676471	103677268	797	3.13	3.98	0.73	3.25	0.00149	0.00424
chr16	92351034	92351886	852	3.12	3.98	0.73	3.25	0.00151	0.00427
chr9	96700649	96701430	781	3.12	3.97	0.73	3.25	0.00158	0.00445
chr10	94209947	94210852	905	3.12	3.98	0.73	3.25	0.00165	0.00461
chr18	12799519	12800176	657	2.86	3.72	0.47	3.25	0.00271	0.00695
chr15	7223078	7223821	743	2.87	3.72	0.47	3.25	0.00276	0.00707
chr15	55735925	55736590	665	2.74	3.6	0.35	3.25	0.00393	0.00944
chr4	45012847	45013415	568	2.74	3.6	0.35	3.25	0.00393	0.00944
chr7	25716542	25717170	628	2.74	3.6	0.35	3.25	0.00393	0.00944
chr8	25792760	25793383	623	2.74	3.59	0.35	3.25	0.00395	0.00947
chr13	11783962	11788495	4533	5.75	6.61	3.36	3.25	0.00913	0.0187
chr10	63936715	63937215	500	2.22	3.08	-0.18	3.25	0.011	0.0217
chr7	128204235	128206385	2150	5.64	6.49	3.25	3.24	5.96e-13	1.33e-11
chr2	76754213	76756268	2055	4.74	5.59	2.36	3.24	1.12e-06	7.28e-06
chr4	148893708	148895415	1707	4.21	5.06	1.82	3.24	1.17e-05	6.13e-05
chr3	32852400	32853521	1121	4.06	4.91	1.68	3.24	5.79e-05	0.000254
chr1	160531869	160533083	1214	4.06	4.92	1.68	3.24	5.83e-05	0.000256
chr4	148870458	148871194	736	3.86	4.71	1.47	3.24	8.51e-05	0.000359
chr7	29998946	30000514	1568	3.91	4.77	1.53	3.24	0.000149	0.000585
chr7	81568397	81569527	1130	3.66	4.51	1.28	3.24	0.000288	0.00104
chr7	143161203	143161794	591	2.73	3.58	0.35	3.24	0.00412	0.0098
chr9	57832205	57833912	1707	4.68	5.53	2.29	3.24	0.0105	0.0208
chr1	61664887	61665427	540	2.21	3.06	-0.18	3.24	0.0114	0.0223
chr12	17886664	17887743	1079	2.21	3.06	-0.18	3.24	0.0114	0.0223
chr2	6923181	6923577	396	2.21	3.06	-0.18	3.24	0.0114	0.0223
chr3	95991435	95991892	457	2.21	3.06	-0.18	3.24	0.0114	0.0223
chr2	150311922	150312671	749	2.21	3.07	-0.18	3.24	0.0114	0.0223
chr3	105961804	105962274	470	2.21	3.07	-0.18	3.24	0.0114	0.0223
chr4	59646980	59647511	531	2.21	3.07	-0.18	3.24	0.0114	0.0223
chr5	88664307	88664748	441	2.21	3.07	-0.18	3.24	0.0114	0.0223
chr1	92850639	92851116	477	2.21	3.07	-0.18	3.24	0.0118	0.0229
chr6	118769758	118770344	586	2.21	3.07	-0.18	3.24	0.0118	0.0229
chr10	33127548	33133340	5792	6.5	7.35	4.12	3.23	5.37e-21	4.67e-19
chr5	57755664	57758108	2444	5.32	6.17	2.94	3.23	1.41e-10	1.98e-09
chr13	12198286	12200228	1942	5.01	5.87	2.64	3.23	1.5e-08	1.41e-07
chr14	61036325	61037611	1286	4.5	5.36	2.12	3.23	8.32e-06	4.49e-05
chr18	37766520	37768310	1790	4.2	5.05	1.82	3.23	1.48e-05	7.58e-05
chr6	36509363	36510458	1095	4.15	5.01	1.78	3.23	1.93e-05	9.58e-05
chr2	181155927	181157425	1498	4.22	5.07	1.84	3.23	2.8e-05	0.000133
chrX	168671094	168672435	1341	3.98	4.84	1.6	3.23	4.81e-05	0.000216
chr1	45797157	45798440	1283	3.93	4.78	1.55	3.23	7.09e-05	0.000305
chr4	102354623	102355832	1209	3.91	4.76	1.53	3.23	9.19e-05	0.000384
chr18	45350706	45352115	1409	3.87	4.72	1.49	3.23	0.000167	0.000649
chr11	23343300	23344228	928	3.63	4.49	1.25	3.23	0.000427	0.00146
chr15	42670495	42671417	922	3.2	4.05	0.82	3.23	0.00118	0.0035
chr11	87350379	87351252	873	3.2	4.06	0.82	3.23	0.00127	0.00371
chr15	12665190	12666061	871	3.11	3.96	0.73	3.23	0.00164	0.00459
chr1	91105616	91106489	873	3.11	3.96	0.73	3.23	0.00169	0.0047
chr2	77172903	77173402	499	2.85	3.7	0.47	3.23	0.00284	0.00723
chrX	59499029	59499896	867	2.85	3.7	0.47	3.23	0.00284	0.00723
chr9	46192346	46192720	374	2.84	3.7	0.47	3.23	0.00306	0.00769
chr10	63785414	63786174	760	2.73	3.58	0.35	3.23	0.00411	0.00979
chr4	108489624	108490074	450	2.72	3.57	0.35	3.23	0.0045	0.0105
chr4	129661554	129662096	542	2.72	3.57	0.35	3.23	0.0045	0.0105
chr19	37099437	37106480	7043	6.85	7.7	4.47	3.23	0.00673	0.0146
chr15	6737962	6738299	337	2.2	3.05	-0.18	3.23	0.0122	0.0236
chr5	30589572	30593686	4114	6.01	6.86	3.64	3.22	3.93e-16	1.55e-14
chr14	61240329	61243184	2855	5.14	5.99	2.78	3.22	2.59e-09	2.83e-08
chr9	54595173	54596808	1635	4.49	5.34	2.12	3.22	6.49e-06	3.59e-05
chr11	64067844	64069816	1972	4.32	5.18	1.96	3.22	1.45e-05	7.43e-05
chr5	131524579	131526096	1517	4.21	5.06	1.84	3.22	2.93e-05	0.000139
chr3	152266677	152268084	1407	4.1	4.95	1.73	3.22	3.34e-05	0.000156
chr18	65311590	65313365	1775	4.04	4.89	1.68	3.22	6.8e-05	0.000293
chr7	29279606	29280937	1331	3.9	4.75	1.53	3.22	0.000145	0.000572
chr7	49322110	49323445	1335	3.78	4.63	1.41	3.22	0.000149	0.000586
chrX	59515719	59517096	1377	3.86	4.71	1.49	3.22	0.000169	0.000654
chr18	67305001	67306103	1102	3.64	4.49	1.28	3.22	0.000398	0.00137
chr19	36405289	36407007	1718	3.47	4.32	1.11	3.22	0.000473	0.0016
chr5	129523152	129524158	1006	3.4	4.25	1.03	3.22	0.000725	0.0023
chr1	167387019	167387929	910	3.39	4.24	1.03	3.22	0.000747	0.00236
chr6	116108253	116109063	810	3.4	4.25	1.03	3.22	0.000808	0.00252
chr10	18514734	18515378	644	3.09	3.94	0.73	3.22	0.00175	0.00483
chr14	64901699	64902409	710	3.09	3.94	0.73	3.22	0.00188	0.00513
chrX	157738184	157738954	770	3.09	3.94	0.73	3.22	0.00188	0.00513
chr1	89488153	89488995	842	2.84	3.69	0.47	3.22	0.00298	0.00751
chr14	62733659	62734238	579	2.84	3.69	0.47	3.22	0.00298	0.00751
chr16	35200076	35200636	560	2.71	3.56	0.35	3.22	0.00433	0.0102
chr11	61067541	61068233	692	2.72	3.57	0.35	3.22	0.00434	0.0102
chr7	138895825	138896300	475	2.72	3.57	0.35	3.22	0.00434	0.0102
chr8	57503981	57504567	586	2.72	3.57	0.35	3.22	0.00434	0.0102
chr14	87453132	87453811	679	2.71	3.57	0.35	3.22	0.00445	0.0104
chr11	43781648	43782129	481	2.19	3.04	-0.18	3.22	0.0119	0.0231
chr14	34576246	34576821	575	2.19	3.04	-0.18	3.22	0.0119	0.0231
chr17	67335965	67336374	409	2.19	3.04	-0.18	3.22	0.0119	0.0231
chr3	27210835	27211414	579	2.19	3.04	-0.18	3.22	0.0119	0.0231
chr3	123295508	123295989	481	2.19	3.04	-0.18	3.22	0.0119	0.0231
chr13	46427456	46429629	2173	5.51	6.36	3.16	3.21	2.71e-10	3.58e-09
chr2	76762124	76764220	2096	5.09	5.94	2.73	3.21	7.13e-09	7.11e-08
chr7	29269379	29271461	2082	4.84	5.69	2.48	3.21	7.84e-08	6.37e-07
chrX	83212085	83213783	1698	4.32	5.17	1.96	3.21	1.42e-05	7.26e-05
chr18	35586173	35587626	1453	4.19	5.05	1.84	3.21	3.47e-05	0.000161
chr7	143140139	143141309	1170	4.2	5.05	1.84	3.21	3.55e-05	0.000164
chr8	72582236	72583731	1495	4.06	4.92	1.71	3.21	4.16e-05	0.000189
chr11	116305263	116306434	1171	3.61	4.47	1.25	3.21	0.000289	0.00104
chr7	143241155	143241787	632	3.39	4.24	1.03	3.21	0.000826	0.00257
chr10	62884887	62885656	769	3.27	4.12	0.91	3.21	0.000917	0.00281
chr18	38905119	38906017	898	3.27	4.12	0.91	3.21	0.000989	0.003
chr5	58063543	58064551	1008	3.28	4.13	0.91	3.21	0.00106	0.00318
chr10	84933921	84934543	622	2.83	3.68	0.47	3.21	0.00312	0.00781
chr2	167422504	167423131	627	2.83	3.68	0.47	3.21	0.00312	0.00781
chr19	18689960	18690804	844	2.82	3.68	0.47	3.21	0.00341	0.00841
chr4	114409556	114410329	773	2.7	3.55	0.35	3.21	0.00453	0.0106
chr4	123299410	123300054	644	2.7	3.55	0.35	3.21	0.00453	0.0106
chr14	21288669	21289277	608	2.18	3.04	-0.18	3.21	0.0121	0.0234
chr2	61757201	61757766	565	2.18	3.04	-0.18	3.21	0.0121	0.0234
chr9	49573920	49574394	474	2.18	3.04	-0.18	3.21	0.0121	0.0234
chr2	9991839	9992501	662	2.18	3.04	-0.18	3.21	0.0133	0.0252
chr5	30171031	30172791	1760	4.79	5.64	2.43	3.21	0.0143	0.0266
chr9	77201573	77207620	6047	6.78	7.63	4.43	3.2	7.12e-22	7.3e-20
chr15	77016427	77019550	3123	5.35	6.2	3	3.2	1.65e-10	2.29e-09
chr2	14653449	14654794	1345	5.11	5.96	2.77	3.2	3.85e-09	4.05e-08
chr18	45299546	45301299	1753	4.28	5.13	1.93	3.2	1.15e-05	6.01e-05
chrX	59362350	59363892	1542	4.02	4.87	1.68	3.2	7.8e-05	0.000331
chr5	76856931	76858348	1417	4.02	4.87	1.68	3.2	8.56e-05	0.00036
chr2	72936199	72937579	1380	3.88	4.73	1.53	3.2	0.000106	0.000436
chr18	80331557	80332555	998	3.76	4.61	1.41	3.2	0.000143	0.000564
chr11	98770532	98771886	1354	3.84	4.69	1.49	3.2	0.000178	0.000683
chr15	99705567	99706483	916	3.84	4.69	1.49	3.2	0.000178	0.000683
chr5	150323442	150324821	1379	3.84	4.69	1.49	3.2	0.000178	0.000683
chr6	36464850	36465766	916	3.6	4.45	1.25	3.2	0.000316	0.00112
chr7	115975447	115976426	979	3.63	4.48	1.28	3.2	0.000348	0.00122
chr4	132034711	132035651	940	3.26	4.12	0.91	3.2	0.00107	0.00322
chr2	121260374	121261173	799	3.18	4.03	0.82	3.2	0.00125	0.00367
chr2	142866294	142867408	1114	3.08	3.93	0.73	3.2	0.00186	0.00509
chrX	57388658	57389268	610	3.08	3.93	0.73	3.2	0.00189	0.00515
chr6	71751278	71752447	1169	3.07	3.92	0.73	3.2	0.0026	0.00672
chr11	98967461	98968168	707	2.82	3.67	0.47	3.2	0.00319	0.00797
chr11	80003342	80003831	489	2.69	3.55	0.35	3.2	0.00459	0.0107
chr10	33149952	33150498	546	2.69	3.54	0.35	3.2	0.00479	0.0111
chr8	18600809	18601514	705	2.69	3.54	0.35	3.2	0.00479	0.0111
chr19	24770973	24771591	618	2.7	3.55	0.35	3.2	0.00501	0.0115
chr10	28362924	28363286	362	2.17	3.02	-0.18	3.2	0.0126	0.0241
chr17	83723829	83724439	610	2.17	3.02	-0.18	3.2	0.0126	0.0241
chr17	7944725	7945222	497	2.18	3.03	-0.18	3.2	0.0127	0.0242
chr18	45630489	45630858	369	2.18	3.03	-0.18	3.2	0.0127	0.0242
chr19	37040426	37040808	382	2.18	3.03	-0.18	3.2	0.0127	0.0242
chr11	86959423	86961796	2373	5.23	6.08	2.89	3.19	1.23e-09	1.42e-08
chr4	102533260	102535615	2355	4.6	5.45	2.27	3.19	6.96e-07	4.72e-06
chr11	82908836	82910753	1917	4.54	5.39	2.2	3.19	1.76e-06	1.1e-05
chr7	49386592	49388297	1705	4.43	5.28	2.09	3.19	4.83e-06	2.74e-05
chr13	11814620	11816396	1776	4.35	5.2	2.01	3.19	5.37e-06	3.03e-05
chr13	11782268	11783617	1349	4.02	4.87	1.68	3.19	8.77e-05	0.000368
chr1	118523765	118525001	1236	3.89	4.74	1.55	3.19	9.89e-05	0.00041
chr15	69021279	69021884	605	3.06	3.91	0.73	3.19	0.00198	0.00536
chr6	32949481	32950224	743	3.07	3.92	0.73	3.19	0.00208	0.00558
chr18	36406402	36407018	616	2.81	3.66	0.47	3.19	0.00329	0.00816
chr9	25117948	25118417	469	2.81	3.66	0.47	3.19	0.00329	0.00816
chr11	76430951	76431802	851	2.81	3.66	0.47	3.19	0.00342	0.00843
chr10	121348407	121348981	574	2.68	3.53	0.35	3.19	0.00476	0.011
chr13	73751171	73751824	653	2.68	3.53	0.35	3.19	0.00531	0.0121
chr12	108246120	108246570	450	2.16	3.01	-0.18	3.19	0.013	0.0247
chr2	77114591	77120458	5867	6.31	7.16	3.98	3.18	2.67e-19	1.76e-17
chr11	22117565	22120377	2812	5.33	6.17	2.99	3.18	1.31e-10	1.86e-09
chr10	62778534	62780541	2007	4.47	5.32	2.13	3.18	7.57e-06	4.12e-05
chr4	148865354	148866742	1388	4.11	4.95	1.78	3.18	2.89e-05	0.000137
chr17	81777480	81779150	1670	4.04	4.89	1.71	3.18	4.56e-05	0.000206
chr2	30392986	30394560	1574	4.06	4.91	1.73	3.18	4.6e-05	0.000207
chr3	67374167	67375050	883	4.09	4.94	1.76	3.18	4.94e-05	0.000221
chr2	112368156	112369005	849	3.86	4.71	1.53	3.18	0.000123	0.000497
chr2	76845022	76846075	1053	3.82	4.67	1.49	3.18	0.000212	0.000798
chr10	28218456	28219674	1218	3.59	4.44	1.25	3.18	0.000347	0.00122
chr3	68491907	68493050	1143	3.59	4.44	1.25	3.18	0.000388	0.00135
chrX	160970388	160971668	1280	3.59	4.44	1.25	3.18	0.000388	0.00135
chr12	31716979	31717850	871	3.61	4.46	1.28	3.18	0.000395	0.00136
chr15	27545975	27546820	845	3.36	4.21	1.03	3.18	0.000886	0.00273
chr3	32548334	32549121	787	3.24	4.09	0.91	3.18	0.00112	0.00334
chr9	101183581	101184506	925	3.24	4.09	0.91	3.18	0.00124	0.00364
chr17	26043953	26044633	680	3.24	4.09	0.91	3.18	0.00146	0.00417
chr12	99229971	99230907	936	3.16	4.01	0.82	3.18	0.00162	0.00454
chr9	71477522	71478093	571	2.8	3.65	0.47	3.18	0.00343	0.00845
chr9	96965255	96965985	730	2.68	3.53	0.35	3.18	0.0049	0.0113
chr5	29760596	29761519	923	2.67	3.52	0.35	3.18	0.00526	0.012
chr15	66964193	66964611	418	2.15	3	-0.18	3.18	0.0132	0.0251
chr4	123434103	123434611	508	2.15	3	-0.18	3.18	0.0132	0.0251
chr2	76764315	76769621	5306	6.42	7.27	4.1	3.17	1.84e-20	1.49e-18
chr2	77128523	77130432	1909	5.62	6.47	3.29	3.17	1.24e-11	2.15e-10
chr19	55095864	55098976	3112	5.46	6.31	3.14	3.17	5.83e-11	8.88e-10
chr8	41099710	41102488	2778	5.32	6.17	2.99	3.17	1.52e-10	2.13e-09
chr2	26342294	26344527	2233	4.98	5.83	2.66	3.17	1.78e-08	1.64e-07
chr17	43904586	43906520	1934	4.63	5.48	2.31	3.17	9.94e-07	6.54e-06
chr11	87285379	87286750	1371	4.05	4.9	1.73	3.17	4.76e-05	0.000214
chr18	10101426	10102968	1542	4.05	4.9	1.73	3.17	5.06e-05	0.000225
chr16	10294331	10295359	1028	3.67	4.52	1.35	3.17	0.000251	0.000923
chr5	122530873	122531884	1011	3.35	4.2	1.03	3.17	0.000944	0.00288
chr14	16513594	16514536	942	3.35	4.2	1.03	3.17	0.00101	0.00306
chr12	78280980	78282074	1094	3.24	4.08	0.91	3.17	0.00109	0.00326
chr2	113493483	113494653	1170	3.35	4.2	1.03	3.17	0.00113	0.00336
chr3	96572602	96573515	913	3.23	4.08	0.91	3.17	0.00116	0.00342
chr11	5100086	5101156	1070	3.24	4.09	0.91	3.17	0.00131	0.00381
chr8	85542085	85543043	958	3.05	3.9	0.73	3.17	0.00209	0.00559
chr11	69659272	69660075	803	3.05	3.9	0.73	3.17	0.0022	0.00585
chr14	34565637	34566487	850	3.05	3.9	0.73	3.17	0.0022	0.00585
chr11	102494552	102495339	787	2.8	3.64	0.47	3.17	0.00349	0.00857
chr4	134313798	134314409	611	2.79	3.64	0.47	3.17	0.00362	0.00882
chr19	37027852	37028657	805	2.67	3.52	0.35	3.17	0.00503	0.0115
chr8	46175659	46176205	546	2.66	3.51	0.35	3.17	0.00531	0.0121
chr17	62792257	62792707	450	2.15	2.99	-0.18	3.17	0.0133	0.0252
chr19	34827739	34828309	570	2.15	2.99	-0.18	3.17	0.0133	0.0252
chr4	46465612	46466052	440	2.15	2.99	-0.18	3.17	0.0133	0.0252
chr4	133327537	133328098	561	2.15	2.99	-0.18	3.17	0.0133	0.0252
chr5	67844463	67844925	462	2.15	2.99	-0.18	3.17	0.0133	0.0252
chr7	109749194	109749735	541	2.15	2.99	-0.18	3.17	0.0133	0.0252
chr9	59036988	59038392	1404	4.76	5.61	2.45	3.16	7.54e-07	5.08e-06
chr3	10368497	10370361	1864	4.56	5.4	2.24	3.16	6.13e-06	3.41e-05
chr13	93119170	93121051	1881	4.56	5.4	2.24	3.16	6.71e-06	3.69e-05
chr7	44480380	44482154	1774	4.32	5.17	2.01	3.16	7.12e-06	3.9e-05
chr19	23151018	23152552	1534	4.13	4.98	1.82	3.16	2.37e-05	0.000115
chr8	80786376	80787941	1565	4.16	5	1.84	3.16	5.62e-05	0.000248
chr1	190141721	190143290	1569	3.99	4.84	1.68	3.16	0.000101	0.000419
chr10	13861733	13862415	682	3.86	4.71	1.55	3.16	0.000265	0.000966
chr5	121791325	121792885	1560	3.66	4.51	1.35	3.16	0.000269	0.000979
chr2	107296771	107297944	1173	3.66	4.51	1.35	3.16	0.000317	0.00113
chr7	113211432	113212472	1040	3.57	4.41	1.25	3.16	0.000395	0.00136
chr13	104347712	104348727	1015	3.57	4.42	1.25	3.16	0.000406	0.0014
chr15	31343786	31344821	1035	3.42	4.27	1.11	3.16	0.000619	0.00201
chr17	71265787	71266709	922	3.34	4.19	1.03	3.16	0.000966	0.00294
chr2	6922336	6923071	735	3.23	4.08	0.91	3.16	0.00114	0.00338
chr5	134429553	134430362	809	3.23	4.08	0.91	3.16	0.00121	0.00356
chr4	149270583	149271274	691	3.04	3.89	0.73	3.16	0.00253	0.00657
chr11	22285932	22286731	799	2.79	3.63	0.47	3.16	0.0036	0.0088
chr11	87277058	87277979	921	2.78	3.63	0.47	3.16	0.00461	0.0108
chr17	71310089	71310783	694	2.66	3.5	0.35	3.16	0.00524	0.0119
chr7	67224021	67224596	575	2.66	3.5	0.35	3.16	0.00524	0.0119
chr6	56841057	56841448	391	2.14	2.99	-0.18	3.16	0.0141	0.0264
chr8	77576722	77577095	373	2.14	2.99	-0.18	3.16	0.0141	0.0264
chr13	11877500	11880984	3484	5.71	6.55	3.41	3.15	3.06e-13	7.23e-12
chr7	73739926	73743173	3247	5.53	6.37	3.22	3.15	2.91e-10	3.83e-09
chr19	37080373	37082906	2533	5.33	6.18	3.02	3.15	3.41e-10	4.42e-09
chr6	145857006	145865454	8448	7.22	8.06	4.92	3.15	9.1e-09	8.89e-08
chr17	35165735	35167419	1684	4.45	5.29	2.15	3.15	4.05e-06	2.34e-05
chr4	59698458	59700428	1970	4.42	5.27	2.12	3.15	1.48e-05	7.57e-05
chr2	59286821	59288038	1217	3.97	4.81	1.66	3.15	6.49e-05	0.000281
chr12	40176706	40178531	1825	4.01	4.86	1.71	3.15	7.3e-05	0.000313
chr7	143141397	143142414	1017	3.98	4.83	1.68	3.15	0.000106	0.000436
chr17	44029115	44030471	1356	3.98	4.83	1.68	3.15	0.000137	0.000545
chr1	170675917	170677128	1211	3.72	4.56	1.41	3.15	0.000201	0.000761
chrX	157739275	157740591	1316	3.71	4.56	1.41	3.15	0.000233	0.000862
chr5	112854593	112855611	1018	3.59	4.43	1.28	3.15	0.000464	0.00157
chr4	116150646	116151525	879	3.42	4.26	1.11	3.15	0.000656	0.00211
chr18	24900564	24901080	516	3.22	4.06	0.91	3.15	0.00135	0.00389
chr4	34686334	34687108	774	3.22	4.06	0.91	3.15	0.00135	0.00389
chr4	49061415	49062130	715	3.03	3.87	0.73	3.15	0.00244	0.00637
chr11	64024571	64025178	607	2.78	3.62	0.47	3.15	0.00377	0.00913
chr7	116275240	116276239	999	2.78	3.62	0.47	3.15	0.00377	0.00913
chr3	83972680	83973287	607	2.77	3.62	0.47	3.15	0.00382	0.00922
chr1	92070911	92071375	464	2.77	3.62	0.47	3.15	0.00419	0.00995
chr15	69013928	69014514	586	2.77	3.62	0.47	3.15	0.00419	0.00995
chr11	18878209	18878722	513	2.65	3.49	0.35	3.15	0.00552	0.0124
chr13	11718330	11719022	692	2.65	3.49	0.35	3.15	0.00552	0.0124
chr2	150348997	150350114	1117	2.65	3.49	0.35	3.15	0.00552	0.0124
chr18	20716541	20717010	469	2.65	3.49	0.35	3.15	0.00572	0.0128
chr7	122057087	122057708	621	2.65	3.5	0.35	3.15	0.00573	0.0128
chr1	187231414	187231784	370	2.13	2.98	-0.18	3.15	0.0139	0.0261
chr11	5292632	5293007	375	2.13	2.98	-0.18	3.15	0.0139	0.0261
chr13	103760843	103761198	355	2.13	2.98	-0.18	3.15	0.0139	0.0261
chr2	77083113	77083578	465	2.13	2.98	-0.18	3.15	0.0139	0.0261
chr2	77091844	77092225	381	2.13	2.98	-0.18	3.15	0.0139	0.0261
chrX	56464143	56464755	612	2.13	2.98	-0.18	3.15	0.0139	0.0261
chr3	19151077	19153320	2243	4.6	5.45	2.31	3.14	1.68e-06	1.05e-05
chr5	4024733	4025973	1240	4.27	5.11	1.97	3.14	1.37e-05	7.05e-05
chr12	52914925	52916767	1842	4.28	5.12	1.99	3.14	3.17e-05	0.000149
chr2	64039302	64040693	1391	3.84	4.69	1.55	3.14	0.000134	0.000534
chr11	90378308	90379387	1079	3.77	4.61	1.47	3.14	0.000164	0.000638
chr6	86485070	86485776	706	3.21	4.05	0.91	3.14	0.00126	0.00368
chr6	30235803	30236722	919	3.21	4.06	0.91	3.14	0.00131	0.0038
chr1	40831956	40832711	755	2.76	3.61	0.47	3.14	0.00396	0.00949
chr11	77440923	77441604	681	2.77	3.61	0.47	3.14	0.004	0.00957
chr3	152312189	152312806	617	2.77	3.61	0.47	3.14	0.004	0.00957
chr4	144997048	144997705	657	2.64	3.49	0.35	3.14	0.00553	0.0125
chr9	57811757	57812369	612	2.64	3.49	0.35	3.14	0.00553	0.0125
chr1	83403600	83404129	529	2.64	3.48	0.35	3.14	0.0059	0.0131
chr16	77371915	77372524	609	2.64	3.48	0.35	3.14	0.0059	0.0131
chr8	61548218	61548600	382	2.12	2.97	-0.18	3.14	0.0143	0.0267
chr7	114429092	114429569	477	2.12	2.96	-0.18	3.14	0.0147	0.0273
chr8	61739878	61741303	1425	2.12	2.96	-0.18	3.14	0.0147	0.0273
chr14	77870315	77872097	1782	4.68	5.52	2.39	3.13	1.52e-06	9.63e-06
chr1	118459652	118461308	1656	4.51	5.35	2.22	3.13	2.7e-06	1.63e-05
chr10	63502352	63504698	2346	4.53	5.37	2.24	3.13	1.1e-05	5.78e-05
chr8	61627168	61629048	1880	4.41	5.25	2.12	3.13	1.68e-05	8.46e-05
chr19	34879778	34881532	1754	4.41	5.25	2.12	3.13	2.02e-05	9.96e-05
chr7	67232917	67234082	1165	4.07	4.91	1.78	3.13	4.14e-05	0.000189
chr9	96875016	96876318	1302	3.56	4.41	1.28	3.13	0.000537	0.00178
chr10	69597412	69598540	1128	3.56	4.41	1.28	3.13	0.000551	0.00182
chr15	78983085	78983998	913	3.47	4.31	1.18	3.13	0.000593	0.00194
chr3	96574399	96575314	915	3.47	4.31	1.18	3.13	0.000593	0.00194
chr10	69220640	69221430	790	3.31	4.16	1.03	3.13	0.00115	0.0034
chr11	69324441	69325309	868	3.31	4.16	1.03	3.13	0.00118	0.00349
chr1	127310017	127310928	911	3.2	4.05	0.91	3.13	0.00132	0.00382
chr15	79126430	79127278	848	3.2	4.04	0.91	3.13	0.00141	0.00403
chr6	116088031	116088573	542	2.76	3.6	0.47	3.13	0.00429	0.0101
chr2	126714855	126715332	477	2.63	3.48	0.35	3.13	0.00577	0.0129
chr17	86431846	86432607	761	2.63	3.47	0.35	3.13	0.00624	0.0137
chr18	13952148	13952567	419	2.11	2.95	-0.18	3.13	0.0147	0.0273
chr3	32817226	32817558	332	2.11	2.95	-0.18	3.13	0.0147	0.0273
chr9	77651802	77655281	3479	5.54	6.38	3.26	3.12	3.32e-11	5.29e-10
chr16	16496128	16497923	1795	4.54	5.39	2.27	3.12	1.65e-06	1.04e-05
chr11	64037264	64039480	2216	4.63	5.48	2.36	3.12	4.82e-06	2.74e-05
chr2	64956692	64957991	1299	4.01	4.85	1.73	3.12	8.69e-05	0.000365
chr1	68979081	68980367	1286	3.62	4.46	1.35	3.12	0.000438	0.00149
chr15	12603550	12604601	1051	3.53	4.37	1.25	3.12	0.000497	0.00166
chr3	123150532	123151857	1325	3.46	4.31	1.18	3.12	0.000566	0.00187
chr10	63938163	63939020	857	3.31	4.15	1.03	3.12	0.00115	0.00341
chr16	18244105	18245047	942	3.31	4.15	1.03	3.12	0.00119	0.00352
chr14	57803238	57804259	1021	3.31	4.15	1.03	3.12	0.00121	0.00357
chr6	90472692	90473630	938	3.19	4.03	0.91	3.12	0.00138	0.00396
chr12	85375251	85375994	743	3.19	4.03	0.91	3.12	0.00152	0.00431
chr4	108494109	108494950	841	3.1	3.95	0.82	3.12	0.00172	0.00476
chr17	78831923	78832702	779	3.1	3.94	0.82	3.12	0.00181	0.00498
chr2	160691940	160692619	679	3	3.84	0.73	3.12	0.00263	0.00678
chr7	112155706	112156300	594	3	3.84	0.73	3.12	0.00263	0.00678
chr7	97580083	97580496	413	2.75	3.59	0.47	3.12	0.00418	0.00993
chr1	54151148	54151590	442	2.62	3.46	0.35	3.12	0.00611	0.0135
chr17	12265422	12265839	417	2.1	2.94	-0.18	3.12	0.0158	0.0289
chr10	28183963	28186030	2067	4.55	5.39	2.28	3.11	4.59e-06	2.62e-05
chr1	134896203	134897438	1235	4.14	4.98	1.87	3.11	2.98e-05	0.000141
chr3	152239212	152240414	1202	3.95	4.79	1.68	3.11	0.000161	0.000626
chr4	14825322	14826100	778	3.76	4.6	1.49	3.11	0.000312	0.00111
chr11	120379539	120380618	1079	3.54	4.39	1.28	3.11	0.0006	0.00196
chr11	80184304	80185224	920	3.55	4.39	1.28	3.11	0.000617	0.00201
chr2	53192197	53193056	859	3.38	4.22	1.11	3.11	0.000808	0.00252
chr4	129069659	129070696	1037	3.3	4.14	1.03	3.11	0.00122	0.00358
chr17	62232552	62233100	548	3.3	4.14	1.03	3.11	0.00126	0.00368
chrX	169715344	169716337	993	3.3	4.14	1.03	3.11	0.00126	0.00368
chr18	65394629	65395496	867	3.19	4.03	0.91	3.11	0.00145	0.00414
chr1	43205362	43206038	676	3.18	4.02	0.91	3.11	0.00156	0.00439
chr1	89509619	89510395	776	2.99	3.84	0.73	3.11	0.00278	0.00711
chr16	96062234	96062828	594	2.74	3.58	0.47	3.11	0.00435	0.0103
chr19	24844357	24845146	789	2.74	3.58	0.47	3.11	0.00435	0.0103
chr9	123509855	123510537	682	2.74	3.58	0.47	3.11	0.00437	0.0103
chr3	32910430	32910915	485	2.61	3.46	0.35	3.11	0.00608	0.0134
chr14	34593282	34593648	366	2.09	2.93	-0.18	3.11	0.0154	0.0284
chr17	5963764	5964107	343	2.09	2.93	-0.18	3.11	0.0154	0.0284
chr5	65464105	65464744	639	2.09	2.93	-0.18	3.11	0.0154	0.0284
chr2	76919999	76955330	35331	9.61	10.45	7.35	3.1	1.12e-55	4.21e-51
chr11	21558535	21561629	3094	6.34	7.18	4.08	3.1	1.53e-17	7.55e-16
chr11	22134093	22138516	4423	5.5	6.34	3.24	3.1	1.65e-10	2.3e-09
chr4	152315718	152317510	1792	5.11	5.95	2.85	3.1	6.44e-09	6.47e-08
chr11	24078280	24079629	1349	4.46	5.3	2.2	3.1	4.78e-06	2.72e-05
chr3	79840283	79841990	1707	4.15	4.99	1.89	3.1	4.12e-05	0.000188
chr18	23457470	23459176	1706	4.1	4.94	1.84	3.1	8.28e-05	0.00035
chr1	192125842	192127157	1315	3.79	4.63	1.53	3.1	0.000214	0.000803
chr5	88587708	88588852	1144	3.6	4.45	1.35	3.1	0.000446	0.00152
chr2	121511155	121512562	1407	3.51	4.35	1.25	3.1	0.000542	0.0018
chr9	20378114	20379295	1181	3.52	4.36	1.25	3.1	0.000542	0.0018
chr19	37050564	37051596	1032	3.54	4.38	1.28	3.1	0.000622	0.00202
chr2	6873811	6874996	1185	3.54	4.38	1.28	3.1	0.000622	0.00202
chr12	73131478	73132255	777	3.29	4.13	1.03	3.1	0.00154	0.00435
chr14	64962512	64963206	694	3.17	4.01	0.91	3.1	0.00154	0.00435
chr2	172922234	172922958	724	2.99	3.83	0.73	3.1	0.00275	0.00704
chr7	46178990	46179632	642	2.99	3.83	0.73	3.1	0.00275	0.00704
chr11	5897512	5898350	838	2.98	3.83	0.73	3.1	0.00281	0.00717
chr13	73343176	73343822	646	2.98	3.83	0.73	3.1	0.00281	0.00717
chr15	12673410	12674136	726	2.98	3.83	0.73	3.1	0.00281	0.00717
chr6	83825791	83826637	846	2.99	3.83	0.73	3.1	0.00299	0.00754
chr2	112305178	112305910	732	2.99	3.83	0.73	3.1	0.00299	0.00754
chr2	68999889	69000583	694	2.73	3.57	0.47	3.1	0.00445	0.0104
chr9	79753397	79753898	501	2.73	3.57	0.47	3.1	0.00477	0.0111
chr11	115932733	115933266	533	2.6	3.44	0.35	3.1	0.00638	0.0139
chr10	3434749	3440564	5815	6.38	7.22	4.12	3.1	0.00926	0.0189
chr2	105000691	105001115	424	2.09	2.93	-0.18	3.1	0.0173	0.031
chr7	103461086	103465820	4734	6.41	7.25	4.16	3.09	7.15e-20	5.23e-18
chr18	37671229	37673551	2322	4.7	5.54	2.45	3.09	6.36e-07	4.35e-06
chr13	11779402	11781171	1769	4.63	5.47	2.38	3.09	9.8e-07	6.46e-06
chr2	68466840	68467977	1137	4.66	5.5	2.41	3.09	1.31e-06	8.41e-06
chr6	73261462	73263377	1915	4.52	5.36	2.27	3.09	3.93e-06	2.28e-05
chr14	101516904	101518485	1581	4.44	5.28	2.2	3.09	8.72e-06	4.68e-05
chr12	24857220	24859294	2074	4.31	5.15	2.05	3.09	1.18e-05	6.15e-05
chr11	88445753	88447581	1828	4.27	5.11	2.01	3.09	1.32e-05	6.8e-05
chr2	119155084	119156504	1420	4.09	4.93	1.84	3.09	0.000102	0.000421
chr19	53669442	53670621	1179	3.85	4.69	1.6	3.09	0.000128	0.000514
chr2	73205560	73206787	1227	3.93	4.77	1.68	3.09	0.000169	0.000653
chr5	122541018	122542575	1557	3.78	4.62	1.53	3.09	0.00022	0.000821
chr11	117814314	117815409	1095	3.6	4.44	1.35	3.09	0.0004	0.00138
chr5	124202913	124204175	1262	3.53	4.37	1.28	3.09	0.000654	0.00211
chr11	75620989	75622045	1056	3.53	4.37	1.28	3.09	0.000669	0.00215
chr6	32881717	32882521	804	3.28	4.12	1.03	3.09	0.00138	0.00397
chr5	25500737	25501606	869	3.28	4.12	1.03	3.09	0.00139	0.00398
chr2	64058507	64059208	701	3.17	4.01	0.91	3.09	0.00156	0.00439
chr11	4164970	4165721	751	2.98	3.82	0.73	3.09	0.00289	0.00734
chr6	56211105	56211730	625	2.98	3.82	0.73	3.09	0.00289	0.00734
chr1	77508105	77508943	838	2.98	3.82	0.73	3.09	0.00325	0.00808
chr18	24908966	24913221	4255	6	6.84	3.75	3.09	0.0035	0.00859
chr11	78037189	78037753	564	2.72	3.56	0.47	3.09	0.00491	0.0113
chr7	19239236	19239719	483	2.6	3.44	0.35	3.09	0.00645	0.0141
chr11	107459040	107459591	551	2.59	3.43	0.35	3.09	0.00678	0.0147
chr11	61022820	61025269	2449	5.06	5.9	2.82	3.08	9.03e-09	8.83e-08
chr6	24595940	24597434	1494	4.39	5.22	2.15	3.08	6.69e-06	3.68e-05
chr3	19157431	19158796	1365	4.25	5.09	2.01	3.08	1.52e-05	7.76e-05
chr12	52953461	52955160	1699	4.27	5.11	2.03	3.08	3.48e-05	0.000162
chr13	104306420	104307836	1416	4.23	5.07	1.99	3.08	4.93e-05	0.00022
chr12	112829828	112831401	1573	4.23	5.06	1.99	3.08	5.54e-05	0.000245
chr19	29009512	29011186	1674	4.23	5.07	1.99	3.08	5.82e-05	0.000256
chr13	11795441	11796818	1377	4.02	4.86	1.78	3.08	6.95e-05	0.000299
chr12	87465526	87466732	1206	3.95	4.79	1.71	3.08	9.94e-05	0.000412
chr5	72450437	72451909	1472	3.9	4.74	1.66	3.08	0.000103	0.000425
chr4	148876100	148877918	1818	4	4.84	1.76	3.08	0.000119	0.000481
chr6	134898722	134899952	1230	3.65	4.49	1.41	3.08	0.000317	0.00113
chr4	100153577	100154428	851	3.49	4.33	1.25	3.08	0.00062	0.00201
chr19	36681377	36682163	786	3.43	4.27	1.18	3.08	0.000674	0.00216
chr10	128093022	128094287	1265	3.52	4.36	1.28	3.08	0.000681	0.00218
chr14	57037289	57038264	975	3.34	4.18	1.11	3.08	0.00094	0.00287
chr3	34060353	34061444	1091	3.35	4.19	1.11	3.08	0.000953	0.0029
chr3	63985077	63985894	817	3.16	3.99	0.91	3.08	0.00166	0.00462
chr18	36382167	36383023	856	3.15	3.99	0.91	3.08	0.00188	0.00513
chr4	13778190	13779046	856	3.07	3.91	0.82	3.08	0.00203	0.00546
chr2	59664144	59664646	502	2.71	3.55	0.47	3.08	0.00487	0.0112
chr11	49847525	49848011	486	2.58	3.42	0.35	3.08	0.00731	0.0156
chr15	96598289	96598800	511	2.07	2.91	-0.18	3.08	0.0163	0.0297
chr18	35226002	35226310	308	2.07	2.91	-0.18	3.08	0.0163	0.0297
chr8	35643725	35646165	2440	4.67	5.51	2.43	3.08	0.0196	0.0343
chr14	57053258	57057551	4293	6.22	7.06	3.99	3.07	8.37e-17	3.68e-15
chr9	77225118	77227756	2638	4.71	5.55	2.48	3.07	4.88e-07	3.41e-06
chr9	32227407	32228920	1513	4.37	5.2	2.13	3.07	2.04e-05	0.0001
chr6	97243115	97244485	1370	4.1	4.94	1.87	3.07	4.61e-05	0.000208
chr11	65214010	65215244	1234	4.19	5.03	1.96	3.07	6.27e-05	0.000273
chr18	16643521	16645531	2010	4.22	5.06	1.99	3.07	6.33e-05	0.000275
chr4	45467821	45469187	1366	3.96	4.8	1.73	3.07	0.000106	0.000436
chr5	35057302	35058617	1315	3.99	4.83	1.76	3.07	0.000125	0.000502
chr8	61658048	61659139	1091	3.91	4.75	1.68	3.07	0.000191	0.000726
chr5	30596170	30597312	1142	3.91	4.75	1.68	3.07	0.000198	0.000751
chr5	119833131	119834394	1263	3.91	4.75	1.68	3.07	0.000259	0.000946
chr11	77399526	77400415	889	3.76	4.6	1.53	3.07	0.000263	0.000961
chr11	43812803	43813929	1126	3.7	4.54	1.47	3.07	0.000276	0.001
chr5	124249890	124251074	1184	3.64	4.48	1.41	3.07	0.000341	0.0012
chr7	130883321	130884477	1156	3.72	4.56	1.49	3.07	0.000388	0.00134
chr13	43286671	43287959	1288	3.72	4.56	1.49	3.07	0.000447	0.00152
chr7	19090062	19091197	1135	3.49	4.33	1.25	3.07	0.000624	0.00203
chr8	116903890	116904759	869	3.51	4.35	1.28	3.07	0.000746	0.00235
chr13	119780055	119781044	989	3.51	4.35	1.28	3.07	0.000781	0.00245
chr11	67808590	67809726	1136	3.26	4.1	1.03	3.07	0.00151	0.00428
chr3	7403014	7404034	1020	3.26	4.1	1.03	3.07	0.00174	0.00481
chr1	4823121	4823838	717	3.15	3.99	0.91	3.07	0.00177	0.00488
chr15	25928774	25929473	699	3.26	4.1	1.03	3.07	0.0019	0.00518
chr13	11581873	11582803	930	2.96	3.79	0.73	3.07	0.00318	0.00795
chr11	77426160	77426770	610	2.96	3.8	0.73	3.07	0.00324	0.00807
chr12	12283659	12284366	707	2.96	3.79	0.73	3.07	0.00362	0.00882
chr5	102847958	102848386	428	2.58	3.41	0.35	3.07	0.00706	0.0151
chr5	104853410	104854039	629	2.58	3.41	0.35	3.07	0.00706	0.0151
chr7	19087403	19087991	588	2.58	3.41	0.35	3.07	0.00738	0.0157
chr17	33338918	33339327	409	2.06	2.9	-0.18	3.07	0.017	0.0306
chr8	120123233	120123698	465	2.06	2.9	-0.18	3.07	0.017	0.0306
chr14	57040881	57041377	496	2.05	2.89	-0.18	3.07	0.0172	0.0309
chr8	120114676	120115084	408	2.05	2.89	-0.18	3.07	0.0172	0.0309
chrX	83329100	83329472	372	2.05	2.89	-0.18	3.07	0.0172	0.0309
chr4	130308684	130314052	5368	7.21	8.05	4.99	3.06	7.33e-27	1.54e-24
chr5	122315234	122319602	4368	6.21	7.05	3.99	3.06	3.13e-16	1.26e-14
chr6	32805773	32808798	3025	4.88	5.72	2.66	3.06	9.16e-08	7.34e-07
chr3	57846089	57847447	1358	4.5	5.34	2.28	3.06	8.01e-06	4.33e-05
chr10	69620934	69623435	2501	4.28	5.12	2.05	3.06	1.59e-05	8.08e-05
chr13	11871679	11873015	1336	4.31	5.15	2.09	3.06	1.9e-05	9.45e-05
chr10	76340115	76342020	1905	4.28	5.12	2.05	3.06	1.93e-05	9.57e-05
chr16	36052216	36053288	1072	3.95	4.78	1.73	3.06	0.000118	0.000478
chr5	17815076	17816277	1201	4.07	4.9	1.84	3.06	0.000128	0.000515
chr17	56261558	56262610	1052	3.9	4.74	1.68	3.06	0.00021	0.00079
chr5	130257268	130258187	919	3.64	4.47	1.41	3.06	0.00035	0.00123
chr9	101250362	101250978	616	3.4	4.24	1.18	3.06	0.00077	0.00242
chr11	59071966	59073170	1204	3.5	4.34	1.28	3.06	0.00088	0.00271
chr2	168097016	168098204	1188	3.5	4.34	1.28	3.06	0.00088	0.00271
chr7	81068395	81069242	847	3.25	4.09	1.03	3.06	0.00159	0.00446
chr4	139239251	139240071	820	3.14	3.97	0.91	3.06	0.00182	0.00499
chr13	48970638	48971492	854	3.05	3.89	0.82	3.06	0.00222	0.00588
chr6	32912232	32912859	627	2.95	3.79	0.73	3.06	0.00329	0.00816
chr6	32852054	32852864	810	2.95	3.78	0.73	3.06	0.00333	0.00825
chr4	45054416	45055005	589	2.95	3.79	0.73	3.06	0.00341	0.00841
chr19	44301647	44302208	561	2.95	3.78	0.73	3.06	0.00399	0.00956
chr1	82730266	82730800	534	2.7	3.53	0.47	3.06	0.00504	0.0116
chr1	58975514	58976048	534	2.69	3.53	0.47	3.06	0.0052	0.0119
chr10	64043665	64044392	727	2.69	3.53	0.47	3.06	0.0052	0.0119
chr19	36442265	36442907	642	2.69	3.53	0.47	3.06	0.00545	0.0123
chr15	12674771	12675191	420	2.57	3.41	0.35	3.06	0.00709	0.0152
chr2	167483994	167484607	613	2.57	3.41	0.35	3.06	0.00709	0.0152
chr10	76327222	76327766	544	2.56	3.4	0.35	3.06	0.00742	0.0158
chr10	17819688	17820287	599	2.57	3.4	0.35	3.06	0.00754	0.016
chr2	94130403	94130796	393	2.57	3.4	0.35	3.06	0.00754	0.016
chr13	113833246	113833703	457	2.04	2.88	-0.18	3.06	0.0174	0.0312
chrX	20286363	20286728	365	2.04	2.88	-0.18	3.06	0.0174	0.0312
chr1	74080373	74080896	523	2.05	2.88	-0.18	3.06	0.0195	0.0342
chr10	128355018	128358444	3426	5.19	6.02	2.97	3.06	0.0292	0.0473
chr18	21214725	21221255	6530	6.38	7.22	4.16	3.05	1.05e-17	5.34e-16
chr2	113480991	113484445	3454	5.55	6.38	3.34	3.05	1.23e-11	2.15e-10
chr8	116907206	116910245	3039	5.54	6.37	3.32	3.05	1.64e-11	2.77e-10
chr2	76886466	76889122	2656	5.21	6.04	2.99	3.05	4.84e-09	4.97e-08
chr18	35558516	35561552	3036	5.17	6	2.95	3.05	1.04e-08	1.01e-07
chr12	108394075	108396008	1933	4.41	5.24	2.2	3.05	8.81e-06	4.72e-05
chr16	32892217	32893485	1268	3.99	4.83	1.78	3.05	7.44e-05	0.000318
chr3	32540602	32541863	1261	3.94	4.78	1.73	3.05	0.000123	0.000496
chr4	21885059	21886287	1228	3.39	4.23	1.18	3.05	0.000808	0.00252
chr15	98609402	98610258	856	3.32	4.16	1.11	3.05	0.00112	0.00332
chr7	113217119	113217902	783	3.13	3.96	0.91	3.05	0.0019	0.00518
chr10	95261872	95262598	726	3.24	4.08	1.03	3.05	0.00193	0.00526
chr4	102476766	102477556	790	3.13	3.97	0.91	3.05	0.00196	0.00531
chr3	84952758	84955901	3143	5.89	6.73	3.68	3.05	0.00259	0.0067
chr3	98052027	98052860	833	2.94	3.77	0.73	3.05	0.00353	0.00865
chr6	119739063	119739768	705	2.94	3.77	0.73	3.05	0.00353	0.00865
chr1	191749692	191750377	685	2.69	3.52	0.47	3.05	0.00529	0.012
chr10	80255569	80256156	587	2.69	3.52	0.47	3.05	0.00529	0.012
chr1	91184338	91184776	438	2.56	3.39	0.35	3.05	0.0074	0.0157
chr2	71460701	71461150	449	2.04	2.87	-0.18	3.05	0.0184	0.0326
chr8	11824564	11824899	335	2.04	2.87	-0.18	3.05	0.0184	0.0326
chr9	49018149	49022847	4698	5.82	6.65	3.61	3.05	0.0227	0.0386
chr5	122458557	122463598	5041	6.17	7.01	3.97	3.04	2.29e-16	9.36e-15
chr3	121725576	121727573	1997	4.95	5.78	2.74	3.04	4.61e-08	3.94e-07
chr4	102512484	102514239	1755	4.71	5.54	2.5	3.04	1.22e-06	7.86e-06
chr15	96690295	96691983	1688	4.44	5.27	2.23	3.04	5.61e-06	3.14e-05
chr19	37192589	37193992	1403	4.07	4.91	1.87	3.04	5.16e-05	0.000229
chr16	35210011	35211365	1354	4.05	4.88	1.84	3.04	0.000137	0.000544
chr18	16639142	16640597	1455	3.81	4.64	1.6	3.04	0.00018	0.000691
chr18	5075571	5076425	854	3.48	4.32	1.28	3.04	0.000922	0.00282
chr5	150254899	150255843	944	3.31	4.15	1.11	3.04	0.00113	0.00335
chr11	100404401	100405211	810	3.31	4.15	1.11	3.04	0.00113	0.00336
chr4	107922551	107923311	760	3.32	4.15	1.11	3.04	0.00115	0.0034
chr11	60861373	60862256	883	3.23	4.07	1.03	3.04	0.00175	0.00483
chr13	35998399	35999115	716	3.12	3.95	0.91	3.04	0.00202	0.00544
chr10	13835509	13836192	683	3.12	3.96	0.91	3.04	0.00212	0.00568
chr11	95671098	95671838	740	2.93	3.77	0.73	3.04	0.00349	0.00858
chr13	69536499	69537177	678	2.93	3.77	0.73	3.04	0.00349	0.00858
chr4	114456090	114456753	663	2.93	3.76	0.73	3.04	0.00359	0.00877
chr10	28238349	28239110	761	2.68	3.51	0.47	3.04	0.0056	0.0126
chr10	45130915	45131453	538	2.68	3.51	0.47	3.04	0.00563	0.0126
chr3	95272742	95273435	693	2.68	3.51	0.47	3.04	0.00563	0.0126
chr8	122297749	122298198	449	2.68	3.51	0.47	3.04	0.00563	0.0126
chr9	78131788	78132306	518	2.55	3.39	0.35	3.04	0.00756	0.016
chr12	53057839	53058247	408	2.55	3.39	0.35	3.04	0.00816	0.017
chr16	52200378	52200896	518	2.55	3.39	0.35	3.04	0.00816	0.017
chr17	26055565	26056106	541	2.55	3.39	0.35	3.04	0.00816	0.017
chr7	16536489	16536848	359	2.03	2.86	-0.18	3.04	0.0181	0.0322
chr8	88338218	88338684	466	2.03	2.86	-0.18	3.04	0.0181	0.0322
chrX	83153018	83153455	437	2.03	2.86	-0.18	3.04	0.0181	0.0322
chr6	118813993	118818008	4015	5.97	6.8	3.78	3.03	9.91e-15	3.06e-13
chr1	165474327	165478298	3971	5.8	6.63	3.6	3.03	4.64e-13	1.06e-11
chr18	21170816	21175436	4620	5.66	6.49	3.47	3.03	3.68e-12	7.1e-11
chr8	45771454	45774228	2774	4.92	5.76	2.73	3.03	1.39e-07	1.07e-06
chr2	68392831	68395302	2471	4.75	5.58	2.55	3.03	6.05e-07	4.15e-06
chr13	9520565	9523765	3200	4.67	5.5	2.47	3.03	1.01e-06	6.62e-06
chr7	67032637	67034349	1712	4.43	5.26	2.23	3.03	7.48e-06	4.07e-05
chr15	76224848	76226131	1283	4.06	4.9	1.87	3.03	6.08e-05	0.000265
chr10	33145501	33146502	1001	3.8	4.64	1.6	3.03	0.000194	0.000738
chr18	50034093	50035340	1247	3.87	4.7	1.68	3.03	0.000279	0.00101
chr3	123016453	123017772	1319	3.72	4.56	1.53	3.03	0.00036	0.00126
chr11	68355539	68356869	1330	3.61	4.44	1.41	3.03	0.000445	0.00151
chr19	10901184	10902036	852	3.38	4.21	1.18	3.03	0.000885	0.00273
chr18	45544329	45545259	930	3.23	4.06	1.03	3.03	0.00179	0.00494
chr9	65628628	65629481	853	3.23	4.06	1.03	3.03	0.00186	0.00509
chr12	52850086	52850885	799	3.11	3.95	0.91	3.03	0.00212	0.00568
chr10	63868018	63868758	740	3.11	3.94	0.91	3.03	0.00217	0.00578
chr16	84841620	84842193	573	3.11	3.95	0.91	3.03	0.00233	0.00613
chr18	65467525	65468138	613	3.02	3.85	0.82	3.03	0.00251	0.00653
chr19	32298116	32299065	949	3.02	3.85	0.82	3.03	0.00251	0.00653
chr14	63359816	63360463	647	3.11	3.94	0.91	3.03	0.00258	0.00667
chr8	71611393	71612041	648	2.92	3.76	0.73	3.03	0.00367	0.00893
chr2	68335975	68336607	632	2.92	3.75	0.73	3.03	0.00369	0.00897
chr4	94971851	94972876	1025	2.92	3.75	0.73	3.03	0.00411	0.00978
chr10	63862993	63863741	748	2.67	3.5	0.47	3.03	0.00555	0.0125
chrX	83112253	83112777	524	2.67	3.5	0.47	3.03	0.00555	0.0125
chr11	95071836	95072309	473	2.54	3.38	0.35	3.03	0.00781	0.0164
chr19	53830928	53836135	5207	6.44	7.27	4.25	3.02	1.36e-19	9.56e-18
chr9	86838624	86843151	4527	5.96	6.79	3.77	3.02	3.32e-14	9.31e-13
chr9	101160344	101163084	2740	5.57	6.4	3.38	3.02	1.89e-10	2.59e-09
chr4	46079098	46082131	3033	5.21	6.04	3.02	3.02	3.42e-09	3.64e-08
chr5	15965119	15966859	1740	4.94	5.78	2.75	3.02	1.15e-07	9.1e-07
chr5	122544602	122547213	2611	5.02	5.86	2.84	3.02	1.23e-07	9.64e-07
chr8	94179340	94181014	1674	4.82	5.65	2.63	3.02	2.41e-07	1.78e-06
chr11	89052607	89054704	2097	4.49	5.32	2.3	3.02	3.76e-06	2.19e-05
chr13	97138198	97139968	1770	4.47	5.3	2.28	3.02	1.14e-05	5.99e-05
chr2	104039047	104040796	1749	4.33	5.17	2.15	3.02	1.3e-05	6.73e-05
chr1	160537294	160539142	1848	4.54	5.37	2.36	3.02	1.79e-05	8.97e-05
chr8	45769026	45770579	1553	4.24	5.08	2.05	3.02	2.57e-05	0.000124
chr12	108374612	108376146	1534	4.2	5.03	2.01	3.02	2.65e-05	0.000127
chr4	133999120	134000627	1507	4.43	5.27	2.24	3.02	3.18e-05	0.000149
chr14	21573290	21574707	1417	4.22	5.05	2.03	3.02	4.08e-05	0.000186
chr12	84359983	84361642	1659	4.12	4.95	1.93	3.02	4.69e-05	0.000211
chr7	81684531	81686051	1520	4.01	4.84	1.82	3.02	7.08e-05	0.000304
chr12	8716475	8717750	1275	3.91	4.74	1.73	3.02	0.000174	0.000669
chr4	105033964	105035421	1457	3.84	4.67	1.66	3.02	0.000205	0.000774
chr6	72598826	72599948	1122	3.87	4.7	1.68	3.02	0.000269	0.000978
chr1	68924395	68925373	978	3.22	4.05	1.03	3.02	0.002	0.00541
chr7	44455269	44456067	798	3.02	3.85	0.82	3.02	0.00258	0.00669
chrX	7281095	7281790	695	3.02	3.85	0.82	3.02	0.00258	0.00669
chr5	103208237	103209119	882	3.01	3.84	0.82	3.02	0.00265	0.00684
chr17	46020230	46020848	618	2.91	3.74	0.73	3.02	0.00384	0.00927
chr15	12707484	12708165	681	2.66	3.49	0.47	3.02	0.00585	0.013
chr4	136284824	136285322	498	2.66	3.49	0.47	3.02	0.00586	0.013
chr7	139503941	139504869	928	2.66	3.49	0.47	3.02	0.00586	0.013
chr16	90386504	90386927	423	2.53	3.36	0.35	3.02	0.00818	0.0171
chr3	28405247	28405824	577	2.53	3.36	0.35	3.02	0.00818	0.0171
chr9	48732311	48732909	598	2.54	3.37	0.35	3.02	0.0084	0.0174
chr12	52911709	52912133	424	2.01	2.84	-0.18	3.02	0.0191	0.0337
chr15	12632888	12633365	477	2.01	2.84	-0.18	3.02	0.0191	0.0337
chr17	75031645	75031963	318	2.01	2.84	-0.18	3.02	0.0191	0.0337
chr4	106779432	106779822	390	2.01	2.84	-0.18	3.02	0.0191	0.0337
chr5	24883090	24883545	455	2.01	2.84	-0.18	3.02	0.0191	0.0337
chr8	25102837	25103209	372	2.01	2.84	-0.18	3.02	0.0191	0.0337
chr2	91124307	91130233	5926	6.43	7.26	4.25	3.01	9.91e-19	5.95e-17
chr7	81700463	81703111	2648	5.46	6.29	3.28	3.01	8.12e-11	1.2e-09
chr4	132066725	132068970	2245	4.6	5.43	2.42	3.01	3.71e-06	2.16e-05
chr17	71269788	71271639	1851	4.34	5.17	2.16	3.01	2.97e-05	0.00014
chr2	68892704	68893982	1278	3.89	4.72	1.71	3.01	0.000163	0.000635
chr19	41995797	41997138	1341	3.78	4.61	1.6	3.01	0.000223	0.00083
chr10	95548789	95550123	1334	3.86	4.69	1.68	3.01	0.000282	0.00102
chr4	76355593	76356389	796	3.65	4.48	1.47	3.01	0.000386	0.00134
chr8	69099538	69100580	1042	3.67	4.5	1.49	3.01	0.000542	0.0018
chr4	132051864	132052848	984	3.67	4.5	1.49	3.01	0.00055	0.00182
chr7	81670818	81672068	1250	3.67	4.5	1.49	3.01	0.00055	0.00182
chr4	57650996	57652166	1170	3.43	4.26	1.25	3.01	0.000902	0.00277
chr5	67417095	67418167	1072	3.36	4.19	1.18	3.01	0.000972	0.00295
chr3	34058246	34059195	949	3.29	4.12	1.11	3.01	0.00126	0.00368
chr6	38769892	38770804	912	3.09	3.92	0.91	3.01	0.00241	0.00631
chr11	21341503	21342006	503	2.91	3.74	0.73	3.01	0.00392	0.00943
chr11	120652540	120653428	888	2.64	3.48	0.47	3.01	0.00612	0.0135
chr13	77127268	77127768	500	2.64	3.48	0.47	3.01	0.00612	0.0135
chr6	113124628	113125169	541	2.65	3.48	0.47	3.01	0.00625	0.0137
chr9	32158421	32158901	480	2.65	3.48	0.47	3.01	0.00625	0.0137
chr9	50753365	50756827	3462	6.37	7.2	4.19	3.01	0.00632	0.0139
chr10	120852914	120853475	561	2.65	3.48	0.47	3.01	0.00735	0.0157
chr4	9626643	9631153	4510	5.8	6.63	3.62	3.01	0.00837	0.0174
chr13	12277573	12278037	464	2	2.83	-0.18	3.01	0.0192	0.0338
chr9	74983679	74984162	483	2	2.83	-0.18	3.01	0.0192	0.0338
chr7	4517780	4522438	4658	6.88	7.71	4.7	3	8.56e-22	8.51e-20
chr2	76803568	76806617	3049	6.72	7.55	4.55	3	1.01e-20	8.53e-19
chr19	37073304	37076461	3157	5.47	6.3	3.3	3	1.01e-10	1.47e-09
chr17	26876054	26879462	3408	5.12	5.95	2.95	3	1.41e-08	1.33e-07
chr5	98003179	98005976	2797	5	5.83	2.83	3	5.9e-08	4.93e-07
chr9	56137565	56139130	1565	4.23	5.06	2.05	3	2.65e-05	0.000127
chr14	65118391	65120422	2031	4.23	5.06	2.05	3	3.16e-05	0.000149
chr5	136440757	136441841	1084	4.04	4.87	1.87	3	7.3e-05	0.000312
chr9	101184598	101186093	1495	4.14	4.97	1.97	3	7.55e-05	0.000322
chrX	59507584	59509040	1456	4	4.83	1.82	3	8.24e-05	0.000348
chr8	124648463	124649612	1149	4.13	4.96	1.96	3	8.69e-05	0.000365
chr17	26863594	26864444	850	3.95	4.78	1.78	3	0.000117	0.000476
chr17	81738652	81740768	2116	5.72	6.55	3.55	3	0.000177	0.00068
chr1	190152943	190154501	1558	3.89	4.72	1.73	3	0.000194	0.000738
chr15	97018203	97019678	1475	3.83	4.66	1.66	3	0.000229	0.00085
chr2	77010397	77011435	1038	3.72	4.55	1.55	3	0.000352	0.00124
chr5	89856866	89857863	997	3.58	4.41	1.41	3	0.00048	0.00161
chrX	157743957	157744979	1022	3.58	4.4	1.41	3	0.000572	0.00188
chr7	133013900	133014956	1056	3.66	4.49	1.49	3	0.000635	0.00205
chr10	69570379	69571252	873	3.45	4.28	1.28	3	0.00107	0.00322
chr1	187679890	187680738	848	3.35	4.18	1.18	3	0.0014	0.00401
chr7	19509805	19510565	760	3.2	4.03	1.03	3	0.00212	0.00568
chr18	65443626	65444515	889	3.2	4.03	1.03	3	0.00226	0.00599
chr4	59670675	59671442	767	3.09	3.92	0.91	3	0.00231	0.00609
chr14	54912229	54913051	822	2.89	3.72	0.73	3	0.00433	0.0102
chr9	67446355	67447157	802	2.89	3.72	0.73	3	0.00433	0.0102
chr18	45355391	45356185	794	2.9	3.73	0.73	3	0.00458	0.0107
chr1	185310559	185311089	530	2.64	3.47	0.47	3	0.00623	0.0137
chr15	88706550	88707243	693	2.52	3.35	0.35	3	0.0087	0.0179
chr1	73932014	73932564	550	2.51	3.34	0.35	3	0.00971	0.0196
chr5	30135079	30139654	4575	6.15	6.98	3.99	2.99	1.12e-15	4.07e-14
[truncated: 21,550 more rows]
