# Supplementary material for: DOT1L regulates chamber-specific transcriptional networks during cardiogenesis and mediates postnatal cell cycle withdrawal
Source: Nat Commun. 2022 Dec 2;13:7444. doi: 10.1038/s41467-022-35070-2 (PMC9718823; doi:10.1038/s41467-022-35070-2)
Supplement: Supplementary file 7 — Supplementary Data 4 [file 41467_2022_35070_MOESM7_ESM.xlsx]

## Sheet: a) E16.5
E16.5
Gene Info				E16.5_RNA-seq			E16.5_H3K79me2_ChIP-seq					Number of REs
geneID	GeneName	chr	TSS	logFC	FDR	DEG	Ctrl Coverage	cKO Covarage	Ctrl Fraction	cKO Fraction	H3K79me2_GB	#All-K27-REs	#All-K27/K79-REs	#Intragenic-K27-REs	#Intragenic-K27/K79-REs	#Intergenic-K27-REs	#Intergenic-K27/K79-REs	#K27acDiff-REs	#K27acDown-REs	#K27acUp-REs
ENSMUSG00000037335	Hand1	chr11	57832818	-5.36	2.69e-22	DOWN	93	4.5	0.535246	0.0664805	Y	5	2	3	2	2	0	2	2	0
ENSMUSG00000048758	Rpl29	chr9	106429454	-3.81	0.014	DOWN	81	7	0.564067	0.185107	Y	7	3	4	2	3	1	0	0	0
ENSMUSG00000006587	Snai3	chr8	122460733	-3.76	5.48e-09	DOWN	31.5	12	0.198054	0.0848145	N	6	2	6	2	0	0	0	0	0
ENSMUSG00000056423	Uts2b	chr16	27370239	-3.32	3.59e-05	DOWN	0	0	0	0	N	2	2	2	2	0	0	0	0	0
ENSMUSG00000026347	Tmem163	chr1	127679548	-3.22	1.62e-09	DOWN	223.5	106.5	0.0615276	0.0286161	N	4	1	3	1	1	0	0	0	0
ENSMUSG00000022487	Gtsf1	chr15	103430470	-3.17	7.54e-08	DOWN	38	0	0.0337954	0	N	7	2	7	2	0	0	0	0	0
ENSMUSG00000085007	Gm11549	chr3	36532384	-3.1	0.0035	DOWN	11.5	3	0.0380887	0	N	6	2	5	2	1	0	0	0	0
ENSMUSG00000044067	Gpr22	chr12	31713947	-3.04	4.22e-08	DOWN	742	51	0.678294	0.300169	Y	7	5	7	5	0	0	0	0	0
ENSMUSG00000085944	1700003D09Rik	chr11	98358283	-2.58	0.000496	DOWN	56.5	0	0.310138	0	Y	6	2	6	2	0	0	0	0	0
ENSMUSG00000024907	Gal	chr19	3414544	-2.48	0.00221	DOWN	0	0.5	0	0.0132829	N	9	6	9	6	0	0	0	0	0
ENSMUSG00000057123	Gja5	chr3	96904693	-2.37	1.59e-18	DOWN	383	104	0.0495068	0.0344046	N	3	2	3	2	0	0	0	0	0
ENSMUSG00000073948	Olfr608	chr7	103469877	-2.27	0.00344	DOWN	0	0	0.0998649	0.0472335	N	1	1	1	1	0	0	1	1	0
ENSMUSG00000029304	Spp1	chr5	104435118	-2	0.306	NS	0	0	0	0	N	5	2	5	2	0	0	0	0	0
ENSMUSG00000061718	Ppp1r1b	chr11	98348404	-1.98	1.44e-11	DOWN	123	0	0.389705	0.0040988	Y	8	3	7	2	1	1	0	0	0
ENSMUSG00000097709	2810429I04Rik	chr13	3478230	-1.97	0.00978	DOWN	33	0	0.0560135	0	N	13	8	10	8	3	0	0	0	0
ENSMUSG00000030046	Bmp10	chr6	87428994	-1.88	0.000687	DOWN	151	0	0.49666	0	Y	7	1	3	1	4	0	0	0	0
ENSMUSG00000001985	Grik3	chr4	125490700	-1.84	1.39e-11	DOWN	1743	203.5	0.276795	0.0525296	Y	7	1	7	1	0	0	0	0	0
ENSMUSG00000032387	Rbpms2	chr9	65629648	-1.83	1.83e-13	DOWN	2525.5	257.5	0.726029	0.316408	Y	11	11	11	11	0	0	5	5	0
ENSMUSG00000021464	Ror2	chr13	53286124	-1.77	9.05e-10	DOWN	7486.5	890.5	0.629838	0.221618	Y	8	8	8	8	0	0	4	4	0
ENSMUSG00000035183	Slc24a5	chr2	125068124	-1.66	0.00215	DOWN	7	0	0.0215286	0	N	13	3	11	3	2	0	1	1	0
ENSMUSG00000039145	Camk1d	chr2	5714515	-1.64	3.26e-05	DOWN	297.5	107.5	0.0371503	0.0156237	N	2	0	1	0	1	0	0	0	0
ENSMUSG00000032845	Alpk2	chr18	65394066	-1.63	5.09e-09	DOWN	3503.5	193	0.465955	0.0622034	Y	10	7	8	7	2	0	0	0	0
ENSMUSG00000025813	Homer2	chr7	81707527	-1.61	7.13e-10	DOWN	3508	314	0.537446	0.136468	Y	7	4	4	4	3	0	2	2	0
ENSMUSG00000060882	Kcnd2	chr6	21215503	-1.61	0.000239	DOWN	955	300	0.0642587	0.0289693	N	8	0	5	0	3	0	0	0	0
ENSMUSG00000013415	Igf2bp1	chr11	96005940	-1.53	5.74e-08	DOWN	1878.5	267.5	0.507258	0.206578	Y	3	2	3	2	0	0	1	1	0
ENSMUSG00000058441	Panx2	chr15	89059734	-1.47	0.00222	DOWN	110.5	1.5	0.368584	0.0190834	Y	6	5	6	5	0	0	0	0	0
ENSMUSG00000058159	T2	chr17	8355992	-1.39	0.0178	DOWN	0	0	0	0	N	10	4	8	4	2	0	0	0	0
ENSMUSG00000021255	Esrrb	chr12	86361117	-1.37	0.00225	DOWN	464	53.5	0.142728	0.0153727	N	3	0	3	0	0	0	0	0	0
ENSMUSG00000020534	Shmt1	chr11	60811718	-1.35	1.16e-09	DOWN	366.5	3.5	0.352085	0.0002329	Y	6	4	6	4	0	0	0	0	0
ENSMUSG00000078815	Cacng6	chr7	3424195	-1.34	0.0614	NS	151.5	2	0.446309	0.0191319	Y	4	0	2	0	2	0	0	0	0
ENSMUSG00000037568	Vash2	chr1	190979296	-1.3	5.12e-06	DOWN	897	43.5	0.58194	0.0850368	Y	8	3	8	3	0	0	0	0	0
ENSMUSG00000021604	Irx4	chr13	73260479	-1.3	0.0001	DOWN	685	53.5	0.74173	0.242443	Y	11	6	4	4	7	2	1	1	0
ENSMUSG00000100572	2410021H03Rik	chr17	69277208	-1.3	0.104	NS	10	0.5	0.192203	0	N	7	4	7	4	0	0	3	3	0
ENSMUSG00000018893	Mb	chr15	77050670	-1.29	3.37e-07	DOWN	382	0	0.283865	0	Y	9	4	6	3	3	1	1	0	1
ENSMUSG00000060969	Irx1	chr13	71963723	-1.28	0.00985	DOWN	160	0	0.600723	0	Y	3	2	3	2	0	0	1	1	0
ENSMUSG00000047415	Gpr68	chr12	100908198	-1.28	0.00148	DOWN	232	21	0.295571	0.041549	Y	4	2	4	2	0	0	0	0	0
ENSMUSG00000008999	Bmp7	chr2	172940321	-1.27	4.64e-09	DOWN	3323.5	259.5	0.697013	0.181067	Y	6	5	5	5	1	0	1	1	0
ENSMUSG00000087651	1500009L16Rik	chr10	83722865	-1.26	0.00163	DOWN	573	0	0.458469	0.00031335	Y	5	1	5	1	0	0	1	0	1
ENSMUSG00000026669	Mcm10	chr2	5012791	-1.26	0.00248	DOWN	32.5	0	0.0116128	0	N	4	0	2	0	2	0	0	0	0
ENSMUSG00000001864	Aif1l	chr2	31950139	-1.25	0.00165	DOWN	209.5	14	0.328334	0.0327841	Y	3	1	3	1	0	0	1	1	0
ENSMUSG00000020902	Ntn1	chr11	68400823	-1.25	3.06e-05	DOWN	3505.5	214	0.482722	0.0652826	Y	5	2	5	2	0	0	0	0	0
ENSMUSG00000028885	Smpdl3b	chr4	132757252	-1.25	0.00372	DOWN	7.5	5.5	0.0066702	0.0107259	N	4	2	3	2	1	0	0	0	0
ENSMUSG00000001918	Slc1a5	chr7	16781340	-1.24	0.000122	DOWN	210.5	37	0.371627	0.128757	Y	4	3	4	3	0	0	0	0	0
ENSMUSG00000004661	Arid3b	chr9	57836793	-1.24	0.000618	DOWN	885	148.5	0.438072	0.124189	Y	6	3	4	3	2	0	0	0	0
ENSMUSG00000038417	Fig4	chr10	41303260	-1.24	9.75e-10	DOWN	1287	22.5	0.170012	0	N	4	4	4	4	0	0	1	1	0
ENSMUSG00000050840	Cdh20	chr1	104768529	-1.23	0.00325	DOWN	777	237.5	0.124515	0.051037	N	6	0	4	0	2	0	0	0	0
ENSMUSG00000018509	Cenpv	chr11	62539261	-1.23	4.93e-05	DOWN	94.5	16	0.215004	0.0654513	Y	4	3	4	3	0	0	0	0	0
ENSMUSG00000006585	Cdt1	chr8	122568015	-1.21	1.18e-05	DOWN	99	12	0.481137	0.110018	Y	4	2	4	2	0	0	0	0	0
ENSMUSG00000045659	Plekha7	chr7	116308376	-1.2	1.81e-05	DOWN	5294	361.5	0.534515	0.0951096	Y	5	2	4	2	1	0	0	0	0
ENSMUSG00000036875	Dna2	chr10	62947026	-1.2	1.02e-05	DOWN	92	0	0.0747975	0	N	5	3	4	3	1	0	0	0	0
ENSMUSG00000064731	Snord45b	chr3	153910633	-1.2	0.243	NS	15.5	1.5	0.992957	0.725352	N	8	6	7	6	1	0	0	0	0
ENSMUSG00000034330	Plcg2	chr8	117498291	-1.19	5.16e-07	DOWN	198.5	25	0.0572407	0.0100584	N	8	1	6	0	2	1	0	0	0
ENSMUSG00000031881	Cdh16	chr8	104624396	-1.19	0.00301	DOWN	260	8	0.283199	0.016299	Y	6	5	4	4	2	1	0	0	0
ENSMUSG00000001504	Irx2	chr13	72628820	-1.19	0.0711	NS	82	0	0.506413	0	Y	4	0	3	0	1	0	0	0	0
ENSMUSG00000030671	Pde3b	chr7	114415281	-1.18	9.15e-05	DOWN	1557	260.5	0.284397	0.0902428	Y	2	2	2	2	0	0	0	0	0
ENSMUSG00000050592	Fam78a	chr2	32084857	-1.18	4.37e-05	DOWN	1687.5	126.5	0.647861	0.149311	Y	8	5	6	5	2	0	0	0	0
ENSMUSG00000060716	Plekhh1	chr12	79029163	-1.17	0.000335	DOWN	91.5	0	0.0727906	0	N	5	0	5	0	0	0	0	0	0
ENSMUSG00000029777	Gars	chr6	55038007	-1.16	3.77e-07	DOWN	920	26	0.309406	3.615e-05	Y	1	1	1	1	0	0	1	1	0
ENSMUSG00000030433	Sbk2	chr7	4964406	-1.16	0.0274	DOWN	1	3.5	0.006403	0.0129106	N	10	6	9	6	1	0	0	0	0
ENSMUSG00000092060	Bend4	chr5	67428310	-1.15	6.06e-06	DOWN	987.5	95	0.526518	0.117078	Y	5	5	5	5	0	0	1	1	0
ENSMUSG00000010066	Cacna2d2	chr9	107399612	-1.14	0.0316	DOWN	89.5	9	0.0397011	0.00042395	N	11	5	9	5	2	0	1	0	1
ENSMUSG00000018263	Tbx5	chr5	119832668	-1.12	0.0023	DOWN	1164.5	48	0.511123	0.0431668	Y	10	6	9	6	1	0	0	0	0
ENSMUSG00000007617	Homer1	chr13	93299635	-1.12	9.12e-05	DOWN	5516.5	472.5	0.554225	0.157714	Y	6	4	6	4	0	0	0	0	0
ENSMUSG00000003934	Efnb3	chr11	69560205	-1.11	0.0393	DOWN	120.5	0	0.421164	0	Y	3	2	3	2	0	0	1	1	0
ENSMUSG00000092397	C130080G10Rik	chr2	114054335	-1.11	0.000522	DOWN	489.5	15.5	0.626543	0.068967	Y	4	2	4	2	0	0	0	0	0
ENSMUSG00000006517	Mvd	chr8	122443422	-1.11	0.00195	DOWN	48.5	8	0.159743	0.0457137	N	6	2	6	2	0	0	0	0	0
ENSMUSG00000017499	Cdc6	chr11	98907801	-1.11	0.0112	DOWN	171	0	0.354709	0	Y	7	4	6	4	1	0	0	0	0
ENSMUSG00000049097	Ankrd34a	chr3	96596636	-1.11	0.0137	DOWN	70.5	9.5	0.659555	0.138216	Y	7	3	5	2	2	1	0	0	0
ENSMUSG00000026196	Bard1	chr1	71103146	-1.1	0.0011	DOWN	1070.5	140.5	0.326224	0.0912635	Y	2	2	2	2	0	0	0	0	0
ENSMUSG00000031596	Slc7a2	chr8	40862396	-1.1	0.0046	DOWN	553.5	78.5	0.275216	0.0636757	Y	2	0	2	0	0	0	0	0	0
ENSMUSG00000047197	Gjd3	chr11	98983016	-1.1	0.178	NS	2	0.5	0.157706	0.00955795	N	8	5	7	5	1	0	0	0	0
ENSMUSG00000116673	A630089N07Rik	chr16	98082450	-1.1	0.102	NS	167	0	0.0147336	0	N	2	1	2	1	0	0	0	0	0
ENSMUSG00000023169	Slc38a1	chr15	96642913	-1.09	1.99e-06	DOWN	2441.5	249	0.538177	0.149519	Y	7	6	7	6	0	0	1	1	0
ENSMUSG00000052302	Tbc1d30	chr10	121351278	-1.09	0.014	DOWN	134.5	62.5	0.0633554	0.0336958	N	5	3	5	3	0	0	0	0	0
ENSMUSG00000042895	Abra	chr15	41869720	-1.09	0.0953	NS	369	13.5	0.717804	0.104783	Y	6	4	3	2	3	2	0	0	0
ENSMUSG00000037991	Rmi2	chr16	10835059	-1.07	0.00742	DOWN	266.5	49	0.118844	0.0356514	N	5	3	4	2	1	1	1	1	0
ENSMUSG00000024891	Slc29a2	chr19	5023860	-1.06	0.0127	DOWN	148	4.5	0.410822	0.0329101	Y	3	2	2	2	1	0	0	0	0
ENSMUSG00000039748	Exo1	chr1	175880581	-1.06	0.0199	DOWN	46	0	0.0493178	0	N	3	1	3	1	0	0	0	0	0
ENSMUSG00000053414	Hunk	chr16	90386013	-1.06	0.0106	DOWN	3044.5	406	0.51698	0.156829	Y	4	4	4	4	0	0	0	0	0
ENSMUSG00000000028	Cdc45	chr16	18811987	-1.06	0.000327	DOWN	29.5	0	0.0330998	0	N	3	3	3	3	0	0	0	0	0
ENSMUSG00000038718	Pbx3	chr2	34373142	-1.05	8.08e-06	DOWN	3366	681.5	0.409884	0.150875	Y	1	1	1	1	0	0	0	0	0
ENSMUSG00000078486	Perm1	chr4	156215868	-1.05	0.0118	DOWN	192.5	4	0.604963	0.0609375	Y	6	1	4	1	2	0	0	0	0
ENSMUSG00000061086	Myl4	chr11	104550663	-1.04	0.00244	DOWN	604.5	37	0.37554	0.0391652	Y	5	3	5	3	0	0	0	0	0
ENSMUSG00000027490	E2f1	chr2	154569892	-1.04	0.00254	DOWN	128.5	16.5	0.296109	0.0696643	Y	3	2	2	2	1	0	0	0	0
ENSMUSG00000028702	Rad54l	chr4	116123690	-1.03	0.0105	DOWN	50	0	0.0581101	0	N	6	3	6	3	0	0	0	0	0
ENSMUSG00000036377	C530008M17Rik	chr5	76656512	-1.02	7.23e-05	DOWN	837.5	138	0.107781	0.0304272	N	5	2	5	2	0	0	1	1	0
ENSMUSG00000039835	Nhsl1	chr10	18318985	-1.02	0.00011	DOWN	7357	681	0.474205	0.138852	Y	3	1	2	1	1	0	0	0	0
ENSMUSG00000041272	Tox	chr4	6991557	-1.02	0.0619	NS	1976	421.5	0.23447	0.0667601	Y	3	0	3	0	0	0	0	0	0
ENSMUSG00000049265	Kcnk3	chr5	30588170	-1.01	0.0105	DOWN	806	5	0.556682	0.0121288	Y	10	1	8	1	2	0	0	0	0
ENSMUSG00000026458	Ppfia4	chr1	134332928	-1.01	1.82e-06	DOWN	161	0	0.19222	0	N	12	8	4	0	8	8	2	2	0
ENSMUSG00000037474	Dtl	chr1	191575544	-1.01	0.00819	DOWN	923	100	0.440258	0.0961143	Y	3	3	3	3	0	0	1	1	0
ENSMUSG00000022723	Crybg3	chr16	59600979	-1.01	6.78e-06	DOWN	3699	258.5	0.501864	0.0863391	Y	6	5	6	5	0	0	3	3	0
ENSMUSG00000024892	Pcx	chr19	4510472	-1	0.000121	DOWN	68	8.5	0.0173839	0.00276775	N	3	0	2	0	1	0	0	0	0
ENSMUSG00000040010	Slc7a5	chr8	121907694	-1	0.00211	DOWN	386	41	0.392259	0.0875683	Y	8	4	8	4	0	0	1	1	0
ENSMUSG00000039131	Gipc2	chr3	152166230	-1	0.135	NS	658.5	54.5	0.278838	0.0239897	Y	16	9	16	9	0	0	1	0	1
ENSMUSG00000030353	Tead4	chr6	128300823	-1	0.179	NS	78	65	0.0395826	0.0488462	N	3	1	3	1	0	0	0	0	0
ENSMUSG00000032221	Mns1	chr9	72438011	-1	0.217	NS	0	2.5	0	0.0056423	N	12	2	7	2	5	0	0	0	0
ENSMUSG00000022523	Fgf12	chr16	28753068	-1	0.143	NS	34.5	0	0	0	N	7	1	6	1	1	0	0	0	0
ENSMUSG00000054459	Vsnl1	chr12	11436613	-1	0.152	NS	0	74.5	0	0.0309862	N	9	3	7	3	2	0	1	0	1
ENSMUSG00000087213	2810408I11Rik	chr1	64690659	-1	0.139	NS	71	13.5	0.261701	0.0324405	Y	3	1	3	1	0	0	0	0	0
ENSMUSG00000034329	Brip1	chr11	86201193	-0.99	0.0458	DOWN	48	0	0.00663375	0.0003565	N	2	2	2	2	0	0	0	0	0
ENSMUSG00000029406	Pitpnm2	chr5	124249760	-0.98	5.12e-06	DOWN	4252	376.5	0.56472	0.134286	Y	10	8	10	8	0	0	1	1	0
ENSMUSG00000029638	Glcci1	chr6	8509600	-0.98	0.0002	DOWN	3086	262	0.463672	0.117966	Y	6	3	6	3	0	0	1	1	0
ENSMUSG00000022309	Angpt1	chr15	42676977	-0.98	0.0704	NS	1657	340.5	0.23661	0.0645894	Y	7	1	6	1	1	0	0	0	0
ENSMUSG00000039485	Tspyl4	chr10	34297442	-0.97	5.18e-05	DOWN	153.5	26	0.621423	0.348414	Y	6	4	5	3	1	1	0	0	0
ENSMUSG00000118272	Arhgef4	chr1	34801794	-0.97	0.0117	DOWN	0.5	0.5	0.181286	0.345029	N	5	3	4	3	1	0	0	0	0
ENSMUSG00000048371	Pdp2	chr8	104591451	-0.97	0.0332	DOWN	81	8.5	0.36807	0.0572201	Y	7	4	7	4	0	0	0	0	0
ENSMUSG00000032477	Cdc25a	chr9	109875579	-0.97	0.000255	DOWN	329.5	26.5	0.38497	0.0788884	Y	1	1	1	1	0	0	0	0	0
ENSMUSG00000037509	Arhgef4	chr1	34678188	-0.97	0.0117	DOWN	1343.5	139	0.321872	0.0538439	Y	4	0	4	0	0	0	0	0	0
ENSMUSG00000048232	Fbxo10	chr4	45084604	-0.97	5.89e-07	DOWN	1437.5	69	0.561033	0.0668017	Y	7	3	7	3	0	0	0	0	0
ENSMUSG00000025911	Adhfe1	chr1	9547948	-0.96	0.0291	DOWN	138	0	0.103847	0	N	5	3	4	3	1	0	0	0	0
ENSMUSG00000032193	Ldlr	chr9	21723483	-0.96	0.00085	DOWN	467.5	36	0.32046	0.0422136	Y	3	1	2	1	1	0	0	0	0
ENSMUSG00000001228	Uhrf1	chr17	56303321	-0.95	0.0126	DOWN	227	41	0.323713	0.104706	Y	7	3	5	3	2	0	0	0	0
ENSMUSG00000022215	Fitm1	chr14	55575617	-0.95	0.00116	DOWN	35.5	0	0.706651	0	N	7	3	7	3	0	0	0	0	0
ENSMUSG00000020649	Rrm2	chr12	24708241	-0.95	0.0473	DOWN	191	16	0.546309	0.0948191	Y	6	3	4	3	2	0	0	0	0
ENSMUSG00000035936	Aldh5a1	chr13	24937661	-0.94	0.000421	DOWN	303	2	0.217964	0	Y	1	0	1	0	0	0	0	0	0
ENSMUSG00000046997	Spsb4	chr9	97018843	-0.94	0.00852	DOWN	4194	346.5	0.705263	0.215162	Y	9	9	9	9	0	0	1	1	0
ENSMUSG00000026646	Suv39h2	chr2	3475031	-0.94	0.0402	DOWN	372	41.5	0.356429	0.109877	Y	3	3	3	3	0	0	0	0	0
ENSMUSG00000027323	Rad51	chr2	119112793	-0.93	0.00844	DOWN	108	0	0.0467925	0	N	3	1	2	1	1	0	0	0	0
ENSMUSG00000030987	Stim1	chr7	102267806	-0.93	0.00249	DOWN	218	0	0.061992	0	N	3	1	2	1	1	0	0	0	0
ENSMUSG00000017861	Mybl2	chr2	163054687	-0.93	0.0881	NS	157	10	0.132091	0.00966605	N	5	2	5	2	0	0	0	0	0
ENSMUSG00000002870	Mcm2	chr6	88898780	-0.92	0.000404	DOWN	228	11	0.393545	0.0358332	Y	2	2	2	2	0	0	0	0	0
ENSMUSG00000033419	Snap91	chr9	86880654	-0.92	0.00165	DOWN	4394.5	114.5	0.441267	0.0325934	Y	8	5	5	5	3	0	0	0	0
ENSMUSG00000046591	Ticrr	chr7	79660196	-0.92	0.0646	NS	273	0	0.0938925	0	N	1	1	1	1	0	0	0	0	0
ENSMUSG00000027454	Gins1	chr2	150905400	-0.91	0.0103	DOWN	120.5	0	0.135775	0	N	2	0	2	0	0	0	0	0	0
ENSMUSG00000026623	Lpgat1	chr1	191717834	-0.91	0.00985	DOWN	1830.5	93	0.473262	0.0473939	Y	4	3	4	3	0	0	1	1	0
ENSMUSG00000021944	Gata4	chr14	63271692	-0.91	3.06e-05	DOWN	9968	952	0.734324	0.439564	Y	8	7	6	6	2	1	0	0	0
ENSMUSG00000074220	Zfp382	chr7	30121942	-0.91	0.0473	DOWN	298	21	0.484472	0.068645	Y	4	3	2	2	2	1	0	0	0
ENSMUSG00000068745	Mybphl	chr3	108364911	-0.91	0.0715	NS	35	9.5	0.115699	0.0478312	N	7	2	5	2	2	0	1	0	1
ENSMUSG00000036698	Ago2	chr15	73184935	-0.9	0.0021	DOWN	5037.5	591	0.617232	0.24354	Y	12	9	10	9	2	0	1	1	0
ENSMUSG00000055027	Smyd1	chr6	71322233	-0.9	0.0102	DOWN	2924.5	115	0.335974	0.0408564	Y	17	14	17	14	0	0	0	0	0
ENSMUSG00000022385	Gtse1	chr15	85859745	-0.9	0.236	NS	218	0	0.378841	0	Y	6	2	4	1	2	1	0	0	0
ENSMUSG00000037020	Wdr62	chr7	30280419	-0.9	0.118	NS	62.5	20.5	0.0252594	0.0325207	N	2	0	2	0	0	0	0	0	0
ENSMUSG00000020461	Clhc1	chr11	29547950	-0.9	0.115	NS	6.5	9.5	0.012131	0.0143994	N	1	1	1	1	0	0	0	0	0
ENSMUSG00000087249	Gm16062	chr11	59810080	-0.9	0.378	NS	25.5	0	0.151034	0	N	4	3	4	3	0	0	0	0	0
ENSMUSG00000024053	Emilin2	chr17	71311978	-0.9	0.188	NS	1034.5	150.5	0.515241	0.134825	Y	12	2	11	2	1	0	0	0	0
ENSMUSG00000038994	Hils1	chr11	94967593	-0.9	0.349	NS	1.5	0	0.126736	0.0005787	N	8	3	5	3	3	0	0	0	0
ENSMUSG00000058290	Espl1	chr15	102296266	-0.9	0.158	NS	146	0	0.154849	0	N	6	2	5	1	1	1	0	0	0
ENSMUSG00000020275	Rel	chr11	23770970	-0.9	0.182	NS	474	62.5	0.283672	0.0602215	Y	2	1	1	1	1	0	0	0	0
ENSMUSG00000086564	Cd101	chr3	101029556	-0.9	0.129	NS	52	7	0.0710835	0.0101587	N	7	2	5	1	2	1	0	0	0
ENSMUSG00000042489	Clspn	chr4	126556935	-0.89	0.0343	DOWN	119	0	0.0824205	0	N	3	2	3	2	0	0	0	0	0
ENSMUSG00000031683	Lsm6	chr8	78821140	-0.89	0.00198	DOWN	382.5	25	0.452138	0.0701032	Y	2	2	2	2	0	0	1	1	0
ENSMUSG00000027692	Tnik	chr3	28263214	-0.88	0.00136	DOWN	3774	683	0.268946	0.0828896	Y	5	0	4	0	1	0	0	0	0
ENSMUSG00000032224	Fam81a	chr9	70142560	-0.88	0.00189	DOWN	372.5	17.5	0.169778	0.0111749	N	3	2	3	2	0	0	0	0	0
ENSMUSG00000054640	Slc8a1	chr17	81738377	-0.88	0.0119	DOWN	33158	2061	0.636124	0.212719	Y	1	1	1	1	0	0	0	0	0
ENSMUSG00000020658	Efr3b	chr12	4038915	-0.87	0.0033	DOWN	774	96.5	0.26523	0.0558393	Y	8	1	6	1	2	0	0	0	0
ENSMUSG00000032113	Chek1	chr9	36727065	-0.86	0.00701	DOWN	65	0	0.0792885	0	N	5	2	4	2	1	0	0	0	0
ENSMUSG00000003534	Ddr1	chr17	35704621	-0.86	8.56e-05	DOWN	887.5	54.5	0.633377	0.100933	Y	8	3	4	3	4	0	1	1	0
ENSMUSG00000061607	Mdc1	chr17	35841515	-0.86	0.000369	DOWN	177.5	0	0.211198	0	Y	7	5	6	4	1	1	0	0	0
ENSMUSG00000022463	Srebf2	chr15	82147181	-0.86	0.000381	DOWN	1784.5	170.5	0.43694	0.122408	Y	6	2	5	1	1	1	0	0	0
ENSMUSG00000028318	Polr1e	chr4	45018583	-0.86	0.00339	DOWN	327.5	0	0.43797	0	Y	4	1	4	1	0	0	0	0	0
ENSMUSG00000005410	Mcm5	chr8	75109569	-0.86	0.00443	DOWN	157.5	0	0.239335	0	Y	6	3	4	3	2	0	0	0	0
ENSMUSG00000032058	Ppp2r1b	chr9	50845301	-0.86	0.000292	DOWN	270.5	0	0.208056	0	Y	5	2	5	2	0	0	0	0	0
ENSMUSG00000053214	Gm9899	chr5	30588619	-0.85	0.039	DOWN	38.5	1	0.144399	0.002016	N	10	1	8	1	2	0	0	0	0
ENSMUSG00000002835	Chaf1a	chr17	56040439	-0.85	0.00435	DOWN	439	34	0.358168	0.0247873	Y	5	3	2	1	3	2	0	0	0
ENSMUSG00000059323	Tonsl	chr15	76639958	-0.85	0.0204	DOWN	17.5	2	0.054238	0.0168732	N	6	2	6	2	0	0	0	0	0
ENSMUSG00000034593	Myo5a	chr9	75071015	-0.85	0.00432	DOWN	2436.5	52	0.223047	0.0048764	Y	2	2	2	2	0	0	0	0	0
ENSMUSG00000019789	Hey2	chr10	30842801	-0.85	0.0617	NS	1035.5	72	0.722637	0.225175	Y	6	6	6	6	0	0	0	0	0
ENSMUSG00000029414	Kntc1	chr5	123749716	-0.84	0.0711	NS	40	0	0	0	N	4	4	4	4	0	0	0	0	0
ENSMUSG00000026380	Tfcp2l1	chr1	118627945	-0.84	0.0933	NS	7.5	39	0.00846675	0.0401142	N	7	0	6	0	1	0	0	0	0
ENSMUSG00000039197	Adk	chr14	21052574	-0.83	0.00014	DOWN	7252.5	734	0.428015	0.0848607	Y	4	4	4	4	0	0	1	1	0
ENSMUSG00000025026	Add3	chr19	53140443	-0.83	7.63e-05	DOWN	7090	664	0.602102	0.229335	Y	9	6	6	6	3	0	0	0	0
ENSMUSG00000030978	Rrm1	chr7	102441695	-0.83	0.0059	DOWN	438.5	0	0.349201	0.00092605	Y	1	1	1	1	0	0	0	0	0
ENSMUSG00000040658	Dnph1	chr17	46496711	-0.83	0.0311	DOWN	18.5	1.5	0.212423	0.0305422	N	11	9	11	9	0	0	2	2	0
ENSMUSG00000026675	Hsd17b7	chr1	169969241	-0.83	0.0269	DOWN	12.5	0	0.0145633	0	N	2	0	2	0	0	0	0	0	0
ENSMUSG00000039376	Synpo2l	chr14	20668354	-0.82	0.00428	DOWN	634.5	28.5	0.692528	0.122011	Y	3	3	3	3	0	0	0	0	0
ENSMUSG00000001604	Tcea3	chr4	136247729	-0.82	0.0101	DOWN	164.5	0	0.176426	0	N	6	2	6	2	0	0	1	1	0
ENSMUSG00000032436	Cmtm7	chr9	114781856	-0.82	0.00451	DOWN	446.5	50	0.465509	0.0934414	Y	5	4	4	4	1	0	0	0	0
ENSMUSG00000031790	Mmp15	chr8	95352268	-0.82	0.000769	DOWN	1803.5	150.5	0.728028	0.26783	Y	12	10	9	9	3	1	0	0	0
ENSMUSG00000050192	Eif5a2	chr3	28781276	-0.82	0.0294	DOWN	73	0	0.14817	0	N	3	0	3	0	0	0	0	0	0
ENSMUSG00000039994	Timeless	chr10	128232065	-0.82	0.0218	DOWN	123.5	6	0.18494	0.017172	N	3	0	2	0	1	0	0	0	0
ENSMUSG00000029576	Radil	chr5	142551098	-0.82	0.0818	NS	681	92	0.321068	0.0695367	Y	2	0	2	0	0	0	0	0	0
ENSMUSG00000028587	Orc1	chr4	108579423	-0.82	0.0775	NS	267.5	41.5	0.218336	0.0513118	Y	3	1	3	1	0	0	0	0	0
ENSMUSG00000060913	Trim55	chr3	19644474	-0.81	0.0015	DOWN	3782	192.5	0.651497	0.152895	Y	8	5	5	5	3	0	0	0	0
ENSMUSG00000054074	Skida1	chr2	18049051	-0.81	0.0084	DOWN	753	99.5	0.69538	0.363061	Y	7	6	7	6	0	0	1	1	0
ENSMUSG00000017146	Brca1	chr11	101551955	-0.81	0.0237	DOWN	213	0	0.0620491	0	N	1	1	1	1	0	0	0	0	0
ENSMUSG00000032034	Kcnj5	chr9	32344350	-0.81	0.00333	DOWN	1152.5	83.5	0.65332	0.138207	Y	7	4	6	4	1	0	0	0	0
ENSMUSG00000073700	Klhl21	chr4	152008803	-0.81	0.00366	DOWN	504	29	0.659157	0.165578	Y	7	6	6	6	1	0	0	0	0
ENSMUSG00000022788	Fgd4	chr16	16600549	-0.81	0.0648	NS	2072	155.5	0.243681	0.03785	Y	2	1	2	1	0	0	0	0	0
ENSMUSG00000041859	Mcm3	chr1	20820312	-0.8	0.00547	DOWN	211.5	10	0.299712	0.0195446	Y	2	1	2	1	0	0	0	0	0
ENSMUSG00000026739	Bmi1	chr2	18677018	-0.8	0.000696	DOWN	224	5	0.398616	0.0035372	Y	4	1	3	1	1	0	0	0	0
ENSMUSG00000036863	Syde2	chr3	145987870	-0.8	0.00372	DOWN	2942.5	207.5	0.724838	0.255207	Y	9	6	6	6	3	0	0	0	0
ENSMUSG00000022351	Sqle	chr15	59315077	-0.8	0.0186	DOWN	232	14.5	0.357781	0.0333519	Y	3	2	2	2	1	0	0	0	0
ENSMUSG00000029217	Tec	chr5	72868483	-0.8	0.00584	DOWN	1737	230.5	0.377062	0.0904911	Y	7	1	3	1	4	0	0	0	0
ENSMUSG00000068699	Flnc	chr6	29433256	-0.8	0.00363	DOWN	556.5	0	0.447883	0.00012225	Y	2	2	2	2	0	0	0	0	0
ENSMUSG00000018845	Unc45b	chr11	82910550	-0.8	0.00288	DOWN	608.5	4.5	0.45719	0.0082486	Y	5	4	5	4	0	0	0	0	0
ENSMUSG00000025912	Mybl1	chr1	9700209	-0.8	0.158	NS	81	0	0.048849	0	N	6	3	3	3	3	0	0	0	0
ENSMUSG00000049796	Crh	chr3	19695396	-0.8	0.223	NS	5.5	0.5	0.131263	0.0205411	N	20	8	18	8	2	0	0	0	0
ENSMUSG00000027496	Aurka	chr2	172370535	-0.8	0.127	NS	397.5	24	0.575701	0.0676146	Y	1	1	1	1	0	0	0	0	0
ENSMUSG00000076372	Mir568	chr16	43640655	-0.8	0.504	NS	0	0	0	0	N	13	2	13	2	0	0	1	0	1
ENSMUSG00000054793	Cadm4	chr7	24482023	-0.8	0.153	NS	6.5	0	0.0162544	0	N	3	0	2	0	1	0	0	0	0
ENSMUSG00000036304	Zdhhc23	chr16	43979791	-0.8	0.355	NS	4.5	13.5	0.0250017	0.0433972	N	2	1	2	1	0	0	0	0	0
ENSMUSG00000032739	Pram1	chr17	33638056	-0.8	0.225	NS	27.5	0	0.173768	0	N	4	3	4	3	0	0	0	0	0
ENSMUSG00000033214	Slitrk5	chr14	111675097	-0.8	0.214	NS	177	2	0.653138	0.0054071	Y	2	0	2	0	0	0	0	0	0
ENSMUSG00000068101	Cenpm	chr15	82244748	-0.8	0.112	NS	29.5	8.5	0.0847769	0.0437557	N	4	1	3	0	1	1	0	0	0
ENSMUSG00000028068	Iqgap3	chr3	88081971	-0.8	0.328	NS	183	0	0.145722	0	N	17	8	13	7	4	1	0	0	0
ENSMUSG00000001741	Il16	chr7	83745726	-0.8	0.101	NS	0	14.5	0	0.00143825	N	13	3	13	3	0	0	0	0	0
ENSMUSG00000062510	Nsl1	chr1	191063012	-0.8	0.125	NS	278.5	18	0.335933	0.0592425	Y	5	3	5	3	0	0	0	0	0
ENSMUSG00000029771	Irf5	chr6	29526625	-0.8	0.142	NS	29.5	0	0.109005	0.0058372	N	7	4	6	4	1	0	0	0	0
ENSMUSG00000026628	Atf3	chr1	191218039	-0.8	0.611	NS	129	11.5	0.0349154	0.0033303	N	3	0	3	0	0	0	1	0	1
ENSMUSG00000021175	Cdca7l	chr12	117804289	-0.8	0.0798	NS	341	14.5	0.103469	0.00088685	N	7	0	4	0	3	0	0	0	0
ENSMUSG00000065649	Snora74a	chr18	35557032	-0.8	0.649	NS	5	1.5	0.522959	0.538265	N	5	3	5	3	0	0	0	0	0
ENSMUSG00000087993	Mir1982	chr10	80828797	-0.8	0.533	NS	8.5	0	0.567568	0	N	5	3	4	3	1	0	0	0	0
ENSMUSG00000005470	Asf1b	chr8	83955507	-0.8	0.0874	NS	291	25.5	0.495984	0.0917909	Y	9	3	8	3	1	0	0	0	0
ENSMUSG00000044966	Fbxo48	chr11	16951375	-0.8	0.247	NS	49.5	9.5	0.499558	0.149794	N	5	1	4	1	1	0	0	0	0
ENSMUSG00000049551	Fzd9	chr5	135251230	-0.8	0.186	NS	33.5	3	0.499128	0.0545135	N	5	3	4	2	1	1	0	0	0
ENSMUSG00000023345	Poc1a	chr9	106281061	-0.8	0.0774	NS	104	0	0.0720979	0	N	3	3	2	2	1	1	0	0	0
ENSMUSG00000020185	E2f7	chr10	110745439	-0.8	0.251	NS	170.5	6	0.137617	0.00139465	N	4	2	3	2	1	0	0	0	0
ENSMUSG00000041064	Pif1	chr9	65587160	-0.8	0.187	NS	90.5	16.5	0.319425	0.0858878	Y	6	2	4	2	2	0	0	0	0
ENSMUSG00000029246	Ppat	chr5	76951578	-0.79	0.00337	DOWN	1244	82	0.430407	0.066371	Y	7	6	7	6	0	0	0	0	0
ENSMUSG00000063445	Nmral1	chr16	4719356	-0.79	0.00991	DOWN	54.5	3	0.231179	0.00102175	Y	6	4	6	4	0	0	0	0	0
ENSMUSG00000022360	Atad2	chr15	58135082	-0.79	0.0107	DOWN	665	34	0.33568	0.0195302	Y	3	2	2	2	1	0	0	0	0
ENSMUSG00000020646	Mboat2	chr12	24830879	-0.79	0.000934	DOWN	3052	361	0.460066	0.123271	Y	2	2	2	2	0	0	1	1	0
ENSMUSG00000053819	Camk2d	chr3	126596302	-0.79	0.004	DOWN	14670.5	1209.5	0.60017	0.193715	Y	12	12	12	12	0	0	1	1	0
ENSMUSG00000039384	Dusp10	chr1	184013302	-0.79	0.0142	DOWN	2188.5	168.5	0.435462	0.130528	Y	13	9	9	9	4	0	0	0	0
ENSMUSG00000039741	Bahcc1	chr11	120232947	-0.79	0.00544	DOWN	1550.5	200.5	0.469873	0.151197	Y	12	12	9	9	3	3	1	1	0
ENSMUSG00000022828	Gtf2e1	chr16	37539789	-0.79	0.0178	DOWN	1045	81	0.5678	0.13545	Y	3	3	3	3	0	0	0	0	0
ENSMUSG00000004698	Hdac9	chr12	34917095	-0.79	0.0182	DOWN	6808	651.5	0.0369821	0.0278206	N	12	4	9	4	3	0	0	0	0
ENSMUSG00000064202	4430402I18Rik	chr19	28967800	-0.78	0.0321	DOWN	165	24	0.050997	0.0172554	N	8	4	7	3	1	1	0	0	0
ENSMUSG00000012609	Ttll5	chr12	85824659	-0.78	0.00138	DOWN	596.5	0	0.0848127	0	N	6	1	4	1	2	0	1	1	0
ENSMUSG00000029074	Ttll10	chr4	156059414	-0.78	0.00138	DOWN	0	5.5	0	0.0143235	N	4	1	3	1	1	0	0	0	0
ENSMUSG00000036611	Eepd1	chr9	25481547	-0.78	0.00416	DOWN	2903	355	0.525929	0.132832	Y	9	6	9	6	0	0	0	0	0
ENSMUSG00000030108	Slc6a13	chr6	121300227	-0.78	0.0955	NS	0	9.5	0	0.0106247	N	2	0	1	0	1	0	0	0	0
ENSMUSG00000032815	Fanca	chr8	123318576	-0.78	0.0887	NS	17.5	0	0.0065338	0	N	3	1	3	1	0	0	0	0	0
ENSMUSG00000031714	Gab1	chr8	80880519	-0.77	0.000926	DOWN	7304	687	0.679963	0.248862	Y	13	13	13	13	0	0	0	0	0
ENSMUSG00000025001	Hells	chr19	38930915	-0.77	0.0221	DOWN	266	0	0.22549	0	Y	1	1	1	1	0	0	0	0	0
ENSMUSG00000027201	Myef2	chr2	125123661	-0.77	0.043	DOWN	1164	136	0.412782	0.105972	Y	2	2	2	2	0	0	1	1	0
ENSMUSG00000046182	Gsg1l	chr7	126082411	-0.77	0.0019	DOWN	1371	194.5	0.270942	0.0473891	Y	5	0	5	0	0	0	0	0	0
ENSMUSG00000041235	Chd7	chr4	8690406	-0.77	0.00315	DOWN	7178.5	772	0.584556	0.193468	Y	5	5	5	5	0	0	2	2	0
ENSMUSG00000019817	Plagl1	chr10	13060504	-0.77	0.000368	DOWN	1356	119.5	0.335913	0.0870687	Y	10	7	10	7	0	0	0	0	0
ENSMUSG00000062661	Ncs1	chr2	31245823	-0.77	0.0112	DOWN	1280	68.5	0.476688	0.0583551	Y	6	6	6	6	0	0	0	0	0
ENSMUSG00000061315	Naca	chr10	128035575	-0.76	0.00399	DOWN	1063.5	106.5	0.722078	0.305252	Y	7	7	7	7	0	0	0	0	0
ENSMUSG00000050541	Adra1b	chr11	43901210	-0.76	0.0416	DOWN	411.5	147	0.107353	0.0616485	N	10	2	8	2	2	0	0	0	0
ENSMUSG00000034312	Iqsec1	chr6	90988685	-0.76	0.00188	DOWN	8625	1067	0.54847	0.153455	Y	6	5	6	5	0	0	0	0	0
ENSMUSG00000059743	Fdps	chr3	89101959	-0.76	0.00631	DOWN	57	0	0.17893	0.0181558	N	6	2	5	2	1	0	0	0	0
ENSMUSG00000038463	Olfml2b	chr1	170644532	-0.76	0.00775	DOWN	1397	48	0.666344	0.0431805	Y	4	4	4	4	0	0	0	0	0
ENSMUSG00000000628	Hk2	chr6	82774454	-0.76	0.00742	DOWN	1756.5	124.5	0.523336	0.0991101	Y	7	6	7	6	0	0	0	0	0
ENSMUSG00000030213	Atf7ip	chr6	136506167	-0.76	0.000934	DOWN	5980	643	0.475013	0.182705	Y	10	6	6	6	4	0	0	0	0
ENSMUSG00000028066	Pmf1	chr3	88410331	-0.76	0.0316	DOWN	403	33	0.55686	0.0889184	Y	3	2	2	2	1	0	0	0	0
ENSMUSG00000015846	Rxra	chr2	27676440	-0.76	0.000979	DOWN	3788.5	446.5	0.655412	0.238251	Y	3	2	2	2	1	0	0	0	0
ENSMUSG00000029687	Ezh2	chr6	47595341	-0.75	0.0025	DOWN	2040.5	204	0.402466	0.0989601	Y	3	2	3	2	0	0	1	1	0
ENSMUSG00000024501	Dpysl3	chr18	43438286	-0.75	0.00153	DOWN	5019.5	458	0.557722	0.149911	Y	6	6	6	6	0	0	1	1	0
ENSMUSG00000013629	Cad	chr5	31054780	-0.75	0.00246	DOWN	26	0	0.0173417	0	N	2	0	2	0	0	0	0	0	0
ENSMUSG00000022951	Rcan1	chr16	92470867	-0.75	0.0178	DOWN	2195	185.5	0.59706	0.130425	Y	5	3	4	3	1	0	0	0	0
ENSMUSG00000026355	Mcm6	chr1	128359664	-0.75	0.00724	DOWN	258.5	0	0.19553	0.00350845	N	3	3	3	3	0	0	0	0	0
ENSMUSG00000041147	Brca2	chr5	150522630	-0.75	0.0355	DOWN	25	0	0.0191299	0	N	2	1	2	1	0	0	0	0	0
ENSMUSG00000026558	Uck2	chr1	167285320	-0.75	0.00863	DOWN	2386	331	0.615074	0.22628	Y	8	7	8	7	0	0	0	0	0
ENSMUSG00000038544	Inip	chr4	59801589	-0.75	0.0108	DOWN	597	34	0.234704	0.0312491	Y	6	4	6	4	0	0	0	0	0
ENSMUSG00000021375	Kif13a	chr13	46929867	-0.75	0.000874	DOWN	5741.5	430.5	0.435702	0.0967413	Y	9	9	9	9	0	0	3	3	0
ENSMUSG00000031880	Rrad	chr8	104631327	-0.75	0.00949	DOWN	252	13	0.782688	0.154236	Y	7	6	6	5	1	1	0	0	0
ENSMUSG00000033105	Lss	chr10	76531588	-0.74	0.0356	DOWN	66.5	0	0.0840865	0	N	3	2	3	2	0	0	0	0	0
ENSMUSG00000016758	Bik	chr15	83526862	-0.74	0.0493	DOWN	684	75.5	0.641141	0.20458	Y	4	2	2	1	2	1	0	0	0
ENSMUSG00000036832	Lpar3	chr3	146220963	-0.74	0.0477	DOWN	3969.5	267	0.702579	0.188742	Y	7	4	4	4	3	0	0	0	0
ENSMUSG00000026620	Mark1	chr1	184999570	-0.74	0.00813	DOWN	1313.5	198.5	0.297542	0.0885758	Y	7	4	6	3	1	1	2	1	1
ENSMUSG00000056367	Actr3b	chr5	25759997	-0.74	0.0654	NS	1298	49.5	0.350902	0.0220582	Y	8	3	2	2	6	1	0	0	0
ENSMUSG00000029730	Mcm7	chr5	138172422	-0.73	0.0112	DOWN	211.5	11.5	0.414795	0.0668368	Y	4	4	4	4	0	0	0	0	0
ENSMUSG00000009418	Nav1	chr1	135688105	-0.73	0.0462	DOWN	3676	560.5	0.355737	0.105356	Y	3	0	1	0	2	0	0	0	0
ENSMUSG00000062312	Erbb2	chr11	98412470	-0.73	0.00401	DOWN	768	42	0.498594	0.0765437	Y	5	3	5	3	0	0	0	0	0
ENSMUSG00000040084	Bub1b	chr2	118598211	-0.73	0.0855	NS	803.5	23	0.326076	0.0149374	Y	6	1	4	1	2	0	0	0	0
ENSMUSG00000026274	Pask	chr1	93343482	-0.73	0.0844	NS	77.5	0	0.0574424	0	N	2	1	2	1	0	0	0	0	0
ENSMUSG00000045287	Rtn4rl1	chr11	75193783	-0.72	0.0345	DOWN	2661.5	203	0.678315	0.144194	Y	7	2	2	2	5	0	0	0	0
ENSMUSG00000004880	Lbr	chr1	181843046	-0.72	0.00782	DOWN	576	38.5	0.356236	0.0352193	Y	1	1	1	1	0	0	0	0	0
ENSMUSG00000032258	Lca5	chr9	83441127	-0.72	0.034	DOWN	648.5	90.5	0.35205	0.079581	Y	4	1	4	1	0	0	0	0	0
ENSMUSG00000078937	Cpt1b	chr15	89425863	-0.72	0.0385	DOWN	387	5.5	0.708796	0.0514853	Y	5	2	4	2	1	0	0	0	0
ENSMUSG00000037572	Wdhd1	chr14	47276857	-0.72	0.0148	DOWN	209.5	0	0.192418	0	N	2	2	2	2	0	0	0	0	0
ENSMUSG00000053093	Myh7	chr14	54994626	-0.72	0.00651	DOWN	1497	55.5	0.707179	0.128472	Y	2	2	1	1	1	1	0	0	0
ENSMUSG00000071369	Map3k5	chr10	19934472	-0.72	0.0023	DOWN	3591.5	221.5	0.324898	0.0367482	Y	7	4	3	3	4	1	0	0	0
ENSMUSG00000029591	Ung	chr5	114130386	-0.72	0.0199	DOWN	242.5	19.5	0.624245	0.111323	Y	8	5	7	5	1	0	0	0	0
ENSMUSG00000033257	Ttll4	chr1	74661745	-0.72	0.00773	DOWN	556	69	0.228231	0.0556733	Y	4	2	2	2	2	0	0	0	0
ENSMUSG00000051413	Plagl2	chr2	153241426	-0.72	0.0104	DOWN	486	43.5	0.545837	0.125841	Y	3	3	3	3	0	0	0	0	0
ENSMUSG00000075324	Fign	chr2	64098038	-0.72	0.0582	NS	4848	491	0.61854	0.172537	Y	11	10	11	10	0	0	0	0	0
ENSMUSG00000031604	Msmo1	chr8	64733792	-0.72	0.0951	NS	249.5	6	0.414048	0.00820875	Y	5	2	4	2	1	0	0	0	0
ENSMUSG00000056394	Lig1	chr7	13277283	-0.72	0.0745	NS	72.5	0	0.0145091	0	N	1	0	1	0	0	0	0	0	0
ENSMUSG00000074652	Myh7b	chr2	155611212	-0.72	0.0678	NS	805.5	18	0.60071	0.0462634	Y	5	2	4	2	1	0	0	0	0
ENSMUSG00000047146	Tet1	chr10	62908996	-0.71	0.00422	DOWN	2142.5	137	0.385935	0.0567909	Y	7	4	6	4	1	0	0	0	0
ENSMUSG00000021221	Dpf3	chr12	83487716	-0.71	0.0433	DOWN	6938	763	0.508156	0.134216	Y	7	7	7	7	0	0	1	1	0
ENSMUSG00000037461	Ints7	chr1	191575636	-0.71	0.00503	DOWN	793	50	0.311417	0.0275113	Y	3	3	3	3	0	0	1	1	0
ENSMUSG00000074682	Zcchc3	chr2	152415027	-0.71	0.0044	DOWN	327	25.5	0.783762	0.223235	Y	5	3	3	2	2	1	0	0	0
ENSMUSG00000004748	Mtfp1	chr11	4095445	-0.71	0.0144	DOWN	27.5	0	0.273449	0	N	2	0	1	0	1	0	0	0	0
ENSMUSG00000037012	Hk1	chr10	62379908	-0.71	0.00437	DOWN	3151.5	167	0.36448	0.0569363	Y	10	9	10	9	0	0	0	0	0
ENSMUSG00000030609	Aen	chr7	78895854	-0.71	0.0405	DOWN	147	7	0.206987	0.023118	Y	3	2	3	2	0	0	0	0	0
ENSMUSG00000000631	Myo18a	chr11	77763246	-0.71	0.00131	DOWN	3247.5	180.5	0.587278	0.087103	Y	9	9	9	9	0	0	0	0	0
ENSMUSG00000041817	Fam169a	chr13	97067286	-0.71	0.0872	NS	450.5	9.5	0.187516	0.0105135	N	2	2	2	2	0	0	0	0	0
ENSMUSG00000055296	Tmem245	chr4	56947437	-0.71	0.0863	NS	1992.5	88	0.408489	0.0285474	Y	5	4	5	4	0	0	2	2	0
ENSMUSG00000063810	Alms1	chr6	85587531	-0.7	0.0468	DOWN	325	25	0.024496	0.00220445	N	1	0	1	0	0	0	0	0	0
ENSMUSG00000031824	6430548M08Rik	chr8	120114152	-0.7	0.00901	DOWN	560	63.5	0.35106	0.0645098	Y	6	1	6	1	0	0	0	0	0
ENSMUSG00000038759	Nup205	chr6	35177421	-0.7	0.00262	DOWN	628	0	0.161408	0	N	1	1	1	1	0	0	0	0	0
ENSMUSG00000019863	Qrsl1	chr10	43901745	-0.7	0.0184	DOWN	209.5	9	0.131523	0.0154402	N	2	1	2	1	0	0	0	0	0
ENSMUSG00000034926	Dhcr24	chr4	106561038	-0.7	0.0143	DOWN	360	24	0.378223	0.0441836	Y	2	1	2	1	0	0	0	0	0
ENSMUSG00000005251	Ripk4	chr16	97763787	-0.7	0.249	NS	272	28.5	0.352734	0.0452986	Y	3	1	3	1	0	0	0	0	0
ENSMUSG00000022422	Dscc1	chr15	55090491	-0.7	0.212	NS	7.5	0	0.0319948	0	N	4	1	4	1	0	0	0	0	0
ENSMUSG00000018983	E2f2	chr4	136172394	-0.7	0.131	NS	99	21.5	0.141122	0.0482166	N	2	1	2	1	0	0	0	0	0
ENSMUSG00000044026	Slc35g1	chr19	38395980	-0.7	0.176	NS	74	18	0.295556	0.117122	Y	3	0	2	0	1	0	0	0	0
ENSMUSG00000070583	Fv1	chr4	147868979	-0.7	0.191	NS	79	12	0.726449	0.405434	Y	7	6	6	5	1	1	0	0	0
ENSMUSG00000038252	Ncapd2	chr6	125191701	-0.7	0.0906	NS	552	13	0.490146	0.0015193	Y	6	5	6	5	0	0	0	0	0
ENSMUSG00000040985	Sun3	chr11	9048991	-0.7	0.279	NS	196.5	9.5	0.175391	0.013829	N	4	1	3	1	1	0	0	0	0
ENSMUSG00000063804	Lin28b	chr10	45486395	-0.7	0.128	NS	803.5	111	0.180431	0.0402684	N	8	3	8	3	0	0	0	0	0
ENSMUSG00000023908	Pkmyt1	chr17	23726336	-0.7	0.209	NS	89.5	15	0.299279	0.0561057	Y	2	1	2	1	0	0	0	0	0
ENSMUSG00000007080	Pole	chr5	110286306	-0.7	0.121	NS	7.5	0	0	0	N	2	1	2	1	0	0	0	0	0
ENSMUSG00000028358	Zfp618	chr4	62965573	-0.7	0.178	NS	1381.5	310	0.24459	0.0822317	Y	2	0	2	0	0	0	0	0	0
ENSMUSG00000105911	Snora16a	chr4	132309464	-0.7	0.354	NS	15.5	1	0.5	0.328467	N	8	5	7	5	1	0	0	0	0
ENSMUSG00000034883	Lrr1	chr12	69168814	-0.7	0.249	NS	89.5	3.5	0.284573	0.0016183	Y	3	2	2	2	1	0	0	0	0
ENSMUSG00000048251	Bcl11b	chr12	108003602	-0.7	0.168	NS	1355.5	117	0.444931	0.068058	Y	9	5	9	5	0	0	0	0	0
ENSMUSG00000005774	Rfx5	chr3	94954075	-0.7	0.101	NS	22	4.5	0.0989045	0.029451	N	5	2	4	2	1	0	0	0	0
ENSMUSG00000030869	Ndufab1	chr7	122101886	-0.7	0.154	NS	761.5	50	0.568157	0.0988231	Y	4	2	4	2	0	0	0	0	0
ENSMUSG00000039055	Eme1	chr11	94653964	-0.7	0.232	NS	5	0	0	0	N	3	2	3	2	0	0	0	0	0
ENSMUSG00000034773	Hrob	chr11	102248882	-0.7	0.289	NS	108	3.5	0.238041	0.016405	Y	6	3	4	2	2	1	0	0	0
ENSMUSG00000070570	Slc17a7	chr7	45163949	-0.7	0.128	NS	0	0	0	0	N	5	3	5	3	0	0	0	0	0
ENSMUSG00000041498	Kif14	chr1	136466343	-0.7	0.206	NS	118.5	0	0.0597445	0	N	4	2	3	2	1	0	0	0	0
ENSMUSG00000020974	Pole2	chr12	69228195	-0.7	0.189	NS	70	0	0.09698	0	N	7	2	7	2	0	0	0	0	0
ENSMUSG00000028023	Pitx2	chr3	129199878	-0.7	0.279	NS	100	0	0.0779646	0	N	5	2	3	2	2	0	1	0	1
ENSMUSG00000036777	Anln	chr9	22389188	-0.7	0.236	NS	1039.5	63.5	0.250564	0.0170961	Y	5	1	5	1	0	0	0	0	0
ENSMUSG00000022034	Esco2	chr14	65833994	-0.7	0.139	NS	269	3	0.405362	0.0062178	Y	2	2	2	2	0	0	0	0	0
ENSMUSG00000031756	Cenpn	chr8	116921730	-0.7	0.164	NS	37.5	0	0.0434826	0	N	2	2	2	2	0	0	0	0	0
ENSMUSG00000026605	Cenpf	chr1	189688086	-0.7	0.226	NS	805	29	0.342874	0	Y	4	2	2	1	2	1	0	0	0
ENSMUSG00000044216	Kcnj4	chr15	79505241	-0.7	0.207	NS	179	19	0.323508	0.0602702	Y	5	1	4	1	1	0	0	0	0
ENSMUSG00000023015	Racgap1	chr15	99651656	-0.7	0.326	NS	1254	116.5	0.415119	0.113892	Y	5	5	5	5	0	0	0	0	0
ENSMUSG00000022945	Chaf1b	chr16	93883901	-0.7	0.127	NS	25.5	11	0.0332883	0.0274589	N	2	0	1	0	1	0	0	0	0
ENSMUSG00000040978	Gm11992	chr11	9048594	-0.7	0.173	NS	148	10	0.227255	0.0214324	Y	4	1	3	1	1	0	0	0	0
ENSMUSG00000106252	Mir684-1	chr2	80628790	-0.7	0.526	NS	0	0.5	0	0.383721	N	3	2	3	2	0	0	0	0	0
ENSMUSG00000020577	Tspan13	chr12	36042500	-0.7	0.204	NS	582	112	0.461047	0.187053	Y	2	2	2	2	0	0	0	0	0
ENSMUSG00000021567	Nkd2	chr13	73847631	-0.7	0.174	NS	111.5	1.5	0.188105	0.0045536	N	11	6	11	6	0	0	0	0	0
ENSMUSG00000039904	Gpr37	chr6	25690729	-0.7	0.193	NS	81	12.5	0.138359	0.0269595	N	2	0	2	0	0	0	0	0	0
ENSMUSG00000069171	Nr2f1	chr13	78199757	-0.7	0.159	NS	63.5	5.5	0.272832	0.0101993	Y	4	0	4	0	0	0	0	0	0
ENSMUSG00000055612	Cdca7	chr2	72476159	-0.7	0.155	NS	304	43.5	0.391849	0.154821	Y	1	1	1	1	0	0	0	0	0
ENSMUSG00000022436	Sh3bp1	chr15	78899768	-0.7	0.0828	NS	77.5	0	0.198551	0	N	7	0	3	0	4	0	0	0	0
ENSMUSG00000026430	Rassf5	chr1	131245258	-0.7	0.194	NS	786.5	95	0.418575	0.0721869	Y	9	1	4	1	5	0	0	0	0
ENSMUSG00000002068	Ccne1	chr7	38107534	-0.7	0.169	NS	46.5	1	0.202858	0.0018846	N	3	0	1	0	2	0	0	0	0
ENSMUSG00000054115	Skp2	chr15	9155425	-0.7	0.154	NS	619.5	60	0.333545	0.0563292	Y	5	4	5	4	0	0	0	0	0
ENSMUSG00000032783	Troap	chr15	99074575	-0.7	0.323	NS	112	5.5	0.379174	0.0459536	Y	3	2	3	2	0	0	0	0	0
ENSMUSG00000002055	Spag5	chr11	78301529	-0.7	0.302	NS	262	18.5	0.28482	0.0195423	Y	6	1	4	1	2	0	0	0	0
ENSMUSG00000019214	Chtf18	chr17	25727419	-0.7	0.191	NS	15.5	0	0.0953025	0	N	4	0	4	0	0	0	0	0	0
ENSMUSG00000061048	Cdh3	chr8	106510891	-0.7	0.181	NS	781	93	0.362876	0.0939514	Y	8	5	8	5	0	0	1	1	0
ENSMUSG00000065097	Snora16a	chr4	132309465	-0.7	0.354	NS	15.5	1	0.5	0.327206	N	8	5	7	5	1	0	0	0	0
ENSMUSG00000005667	Mthfd2	chr6	83325908	-0.7	0.231	NS	35	0	0.0665744	0	N	4	3	4	3	0	0	0	0	0
ENSMUSG00000022686	B3gnt5	chr16	19760208	-0.7	0.155	NS	175	30	0.373944	0.116013	Y	1	1	1	1	0	0	0	0	0
ENSMUSG00000001517	Foxm1	chr6	128362967	-0.7	0.33	NS	223	26	0.403376	0.0905539	Y	2	1	2	1	0	0	0	0	0
ENSMUSG00000039187	Fanci	chr7	79391929	-0.7	0.102	NS	0	0	0	0	N	1	0	1	0	0	0	0	0	0
ENSMUSG00000008318	Relt	chr7	100863446	-0.7	0.271	NS	136.5	38.5	0.328409	0.114404	Y	3	0	2	0	1	0	0	0	0
ENSMUSG00000028033	Kcnq5	chr1	21961942	-0.7	0.114	NS	3078.5	631.5	0.188815	0.0523308	N	3	1	2	1	1	0	1	1	0
ENSMUSG00000021048	Mthfd1	chr12	76255298	-0.69	0.00557	DOWN	642.5	16.5	0.216786	0.0035113	Y	3	2	3	2	0	0	0	0	0
ENSMUSG00000032939	Nup93	chr8	94214564	-0.69	0.00236	DOWN	1498.5	180	0.416617	0.0935331	Y	4	2	3	2	1	0	1	0	1
ENSMUSG00000027030	Stk39	chr2	68472268	-0.69	0.0207	DOWN	8138.5	451	0.523932	0.0759767	Y	7	7	7	7	0	0	1	1	0
ENSMUSG00000038663	Fsd2	chr7	81566944	-0.69	0.0395	DOWN	1375.5	34	0.488822	0.0379939	Y	7	6	5	5	2	1	1	1	0
ENSMUSG00000036591	Arhgap21	chr2	20968881	-0.69	0.0144	DOWN	7603	698	0.575225	0.211197	Y	4	4	4	4	0	0	1	1	0
ENSMUSG00000030091	Nup210	chr6	91116829	-0.69	0.00332	DOWN	452	26.5	0.14699	0.0114155	N	4	1	3	1	1	0	0	0	0
ENSMUSG00000004099	Dnmt1	chr9	20959888	-0.69	0.0294	DOWN	705	53	0.207412	0.025541	Y	3	3	3	3	0	0	0	0	0
ENSMUSG00000109511	Nup62	chr7	44816088	-0.69	0.000812	DOWN	1430.5	138.5	0.778336	0.373549	Y	5	4	5	4	0	0	0	0	0
ENSMUSG00000015749	Anp32e	chr3	95929246	-0.69	0.011	DOWN	892.5	81.5	0.626618	0.168724	Y	2	1	1	1	1	0	0	0	0
ENSMUSG00000042215	Bag2	chr1	33757795	-0.69	0.0138	DOWN	464	43.5	0.605669	0.174058	Y	5	4	5	4	0	0	0	0	0
ENSMUSG00000038279	Nop2	chr6	125131909	-0.69	0.00242	DOWN	221.5	0.5	0.450564	0	Y	7	6	7	6	0	0	0	0	0
ENSMUSG00000042148	Cox10	chr11	64079468	-0.69	0.00629	DOWN	2280	208	0.501845	0.0833519	Y	1	1	1	1	0	0	0	0	0
ENSMUSG00000021978	Extl3	chr14	65149855	-0.69	0.0179	DOWN	3940.5	336.5	0.577641	0.157016	Y	10	7	10	7	0	0	0	0	0
ENSMUSG00000028479	Gne	chr4	44084177	-0.69	0.00555	DOWN	482.5	0	0.171467	0	N	6	5	6	5	0	0	1	1	0
ENSMUSG00000079043	Fastkd5	chr2	130630027	-0.69	0.0543	NS	315.5	32.5	0.467506	0.110699	Y	4	1	3	1	1	0	0	0	0
ENSMUSG00000049396	Gemin4	chr11	76217664	-0.69	0.0683	NS	92	17	0.413025	0.16366	Y	3	1	3	1	0	0	0	0	0
ENSMUSG00000026853	Crat	chr2	30415813	-0.68	0.00913	DOWN	347.5	4.5	0.470312	0.00759305	Y	5	3	5	3	0	0	0	0	0
ENSMUSG00000022391	Rangap1	chr15	81745530	-0.68	0.043	DOWN	606	46	0.228835	0.0278928	Y	4	4	4	4	0	0	0	0	0
ENSMUSG00000024824	Rad9a	chr19	4201662	-0.68	0.0268	DOWN	108.5	3	0.471934	0.00811815	Y	7	3	7	3	0	0	1	0	1
ENSMUSG00000024077	Strn	chr17	78737196	-0.68	0.0325	DOWN	5623.5	460.5	0.60947	0.184793	Y	8	8	8	8	0	0	0	0	0
ENSMUSG00000025795	Rassf3	chr10	121476347	-0.68	0.00723	DOWN	3604	440.5	0.672475	0.275645	Y	7	6	6	6	1	0	0	0	0
ENSMUSG00000075307	Klhl41	chr2	69670120	-0.68	0.0107	DOWN	294	4.5	0.356176	0.00666145	Y	4	2	4	2	0	0	0	0	0
ENSMUSG00000028977	Casz1	chr4	148804429	-0.68	0.0176	DOWN	8151.5	498	0.720033	0.165059	Y	8	6	6	6	2	0	1	1	0
ENSMUSG00000052512	Nav2	chr7	48908716	-0.68	0.00493	DOWN	7375	750.5	0.255965	0.0548857	Y	7	3	7	3	0	0	1	1	0
ENSMUSG00000032786	Alas1	chr9	106248654	-0.68	0.0082	DOWN	144	0	0.248191	0	Y	4	3	3	2	1	1	0	0	0
ENSMUSG00000021773	Comtd1	chr14	21848977	-0.68	0.0421	DOWN	50	2.5	0.512648	0.055876	Y	7	4	6	4	1	0	0	0	0
ENSMUSG00000001053	N4bp3	chr11	51650842	-0.68	0.0847	NS	89	14	0.394794	0.0896529	Y	6	2	5	2	1	0	0	0	0
ENSMUSG00000022456	Septin3	chr15	82268802	-0.68	0.076	NS	0	5.5	0	0.00349205	N	8	3	6	2	2	1	1	0	1
ENSMUSG00000024617	Camk2a	chr18	60925618	-0.68	0.0637	NS	578.5	26.5	0.215791	0.0114176	Y	9	4	8	4	1	0	0	0	0
ENSMUSG00000073557	Ppp1r12b	chr1	134955942	-0.68	0.0988	NS	6093	339	0.462191	0.0663487	Y	6	5	6	5	0	0	0	0	0
ENSMUSG00000026991	Pkp4	chr2	59160850	-0.67	0.0204	DOWN	8989	826	0.558163	0.148789	Y	5	5	5	5	0	0	0	0	0
ENSMUSG00000027544	Nfatc2	chr2	168601657	-0.67	0.0398	DOWN	1755	93	0.38385	0.0477293	Y	11	4	8	4	3	0	1	0	1
ENSMUSG00000019864	Rtn4ip1	chr10	43901807	-0.67	0.0183	DOWN	316	3	0.19045	0	N	2	1	2	1	0	0	0	0	0
ENSMUSG00000023832	Acat2	chr17	12960747	-0.67	0.0244	DOWN	50	0	0.0880558	0	N	5	3	5	3	0	0	0	0	0
ENSMUSG00000038910	Plcl2	chr17	50509403	-0.66	0.0364	DOWN	3783	390.5	0.464603	0.0990383	Y	4	1	1	1	3	0	0	0	0
ENSMUSG00000014592	Camta1	chr4	151861876	-0.66	0.002	DOWN	4948	110	0.053351	0	N	3	3	2	2	1	1	0	0	0
ENSMUSG00000030067	Foxp1	chr6	99522721	-0.66	0.00565	DOWN	7425.5	1346.5	0.368951	0.112114	Y	4	3	4	3	0	0	0	0	0
ENSMUSG00000033222	Ttf2	chr3	100969663	-0.66	0.0267	DOWN	23.5	0	0.0228379	0	N	7	1	4	0	3	1	0	0	0
ENSMUSG00000029283	Cdc7	chr5	106964322	-0.66	0.0403	DOWN	172.5	5.5	0.223882	0.0178261	Y	1	1	1	1	0	0	1	1	0
ENSMUSG00000079243	Xirp1	chr9	120023598	-0.66	0.00574	DOWN	986	58.5	0.749695	0.279562	Y	5	4	5	4	0	0	0	0	0
ENSMUSG00000026192	Atic	chr1	71557150	-0.66	0.00749	DOWN	152	0	0.220355	0	Y	1	1	1	1	0	0	0	0	0
ENSMUSG00000027177	Hipk3	chr2	104494446	-0.66	0.0168	DOWN	8175.5	777.5	0.654864	0.337603	Y	11	11	11	11	0	0	0	0	0
ENSMUSG00000046027	Stard5	chr7	83631959	-0.66	0.036	DOWN	226.5	18.5	0.244248	0.041523	Y	6	3	6	3	0	0	0	0	0
ENSMUSG00000025384	Faap100	chr11	120378764	-0.66	0.016	DOWN	171.5	10.5	0.512462	0.0450051	Y	5	2	4	1	1	1	1	1	0
ENSMUSG00000022881	Rfc4	chr16	23127737	-0.66	0.0206	DOWN	139	2	0.287531	0.0239579	Y	3	2	2	1	1	1	0	0	0
ENSMUSG00000031826	Usp10	chr8	119910360	-0.66	0.00139	DOWN	1677	202.5	0.561842	0.171564	Y	3	2	2	2	1	0	0	0	0
ENSMUSG00000000861	Bcl11a	chr11	24078056	-0.66	0.0936	NS	3541	257	0.649472	0.124422	Y	6	5	6	5	0	0	0	0	0
ENSMUSG00000022867	Usp25	chr16	77013706	-0.65	0.0102	DOWN	2453	143	0.361765	0.040228	Y	2	2	2	2	0	0	0	0	0
ENSMUSG00000021707	Dhfr	chr13	92354726	-0.65	0.0244	DOWN	48	0	0.0389769	0	N	1	0	1	0	0	0	0	0	0
ENSMUSG00000024966	Stip1	chr19	7039967	-0.65	0.00333	DOWN	492	18.5	0.368057	0.0082529	Y	3	1	1	1	2	0	0	0	0
ENSMUSG00000028347	Tmeff1	chr4	48585174	-0.65	0.0282	DOWN	1493.5	139	0.43803	0.0809218	Y	2	2	2	2	0	0	0	0	0
ENSMUSG00000029651	Mtus2	chr5	147957320	-0.65	0.0301	DOWN	2067.5	25	0.0887691	0.0053353	N	8	2	7	2	1	0	0	0	0
ENSMUSG00000116207	Nnt	chr13	119408952	-0.65	0.00381	DOWN	1089.5	0	0.352121	0	Y	5	4	4	4	1	0	0	0	0
ENSMUSG00000068747	Sort1	chr3	108284082	-0.65	0.0105	DOWN	1275	115	0.31575	0.0694369	Y	6	4	5	4	1	0	0	0	0
ENSMUSG00000025453	Nnt	chr13	119408997	-0.65	0.00381	DOWN	1089	0	0.352073	0	Y	5	4	4	4	1	0	0	0	0
ENSMUSG00000044340	Phlpp1	chr1	106171752	-0.65	0.00617	DOWN	10159.5	1063.5	0.523564	0.170815	Y	8	7	8	7	0	0	0	0	0
ENSMUSG00000021868	Ppif	chr14	25694154	-0.65	0.00743	DOWN	330.5	20	0.616627	0.161758	Y	5	2	3	2	2	0	0	0	0
ENSMUSG00000034165	Ccnd3	chr17	47505051	-0.65	0.00575	DOWN	623.5	24.5	0.188898	0.0117708	N	8	2	8	2	0	0	0	0	0
ENSMUSG00000023004	Tuba1b	chr15	98934565	-0.65	0.0579	NS	181	14.5	0.671601	0.135466	Y	11	4	6	3	5	1	0	0	0
ENSMUSG00000016028	Celsr1	chr15	86034203	-0.65	0.0705	NS	1365.5	146	0.308202	0.0574829	Y	5	0	4	0	1	0	0	0	0
ENSMUSG00000034349	Smc4	chr3	69004738	-0.65	0.0865	NS	1614.5	167	0.50614	0.136619	Y	3	3	2	2	1	1	1	1	0
ENSMUSG00000052397	Ezr	chr17	6782784	-0.64	0.00453	DOWN	2235.5	200	0.607947	0.209861	Y	6	4	5	4	1	0	0	0	0
ENSMUSG00000053801	Grwd1	chr7	45830944	-0.64	0.00982	DOWN	44	0	0.298672	0	N	3	2	3	2	0	0	0	0	0
ENSMUSG00000031626	Sorbs2	chr8	45507788	-0.64	0.00222	DOWN	18413.5	1216	0.483021	0.146202	Y	8	4	8	4	0	0	0	0	0
ENSMUSG00000025153	Fasn	chr11	120824547	-0.64	0.0154	DOWN	185.5	4	0.206074	0.00168435	Y	1	1	1	1	0	0	0	0	0
ENSMUSG00000025980	Hspd1	chr1	55088243	-0.64	0.0137	DOWN	541.5	32	0.542655	0.102555	Y	5	4	4	4	1	0	0	0	0
ENSMUSG00000005370	Msh6	chr17	87975062	-0.64	0.0215	DOWN	369.5	32	0.590076	0.123239	Y	2	2	2	2	0	0	0	0	0
ENSMUSG00000027242	Wdr76	chr2	121506723	-0.64	0.0186	DOWN	460	13.5	0.29232	0.0113404	Y	5	5	5	5	0	0	0	0	0
ENSMUSG00000020741	Cluh	chr11	74649495	-0.64	0.0395	DOWN	1078	60	0.649956	0.125182	Y	3	2	3	2	0	0	0	0	0
ENSMUSG00000022964	Tmem50b	chr16	91597800	-0.64	0.012	DOWN	276	4.5	0.314985	0.0112027	Y	3	2	3	2	0	0	0	0	0
ENSMUSG00000061603	Akap6	chr12	52699383	-0.64	0.0321	DOWN	6719	112.5	0.242956	0.00167135	Y	11	4	10	4	1	0	1	0	1
ENSMUSG00000022673	Mcm4	chr16	15637400	-0.64	0.0512	NS	87.5	0	0.184094	0.0110338	N	3	0	3	0	0	0	0	0	0
ENSMUSG00000035049	Rrp12	chr19	41896173	-0.64	0.0934	NS	49	0	0.0335354	0	N	4	1	3	1	1	0	0	0	0
ENSMUSG00000037278	Tmem97	chr11	78550777	-0.64	0.0858	NS	198.5	23	0.542015	0.145129	Y	3	2	2	2	1	0	0	0	0
ENSMUSG00000010175	Prox1	chr1	190170714	-0.64	0.0657	NS	2260	68.5	0.639189	0.053768	Y	8	6	8	6	0	0	1	1	0
ENSMUSG00000027342	Pcna	chr2	132253314	-0.63	0.0277	DOWN	174.5	26.5	0.595473	0.227908	Y	8	8	8	8	0	0	0	0	0
ENSMUSG00000030872	Gga2	chr7	122021222	-0.63	0.00455	DOWN	862	34.5	0.40206	0.0304484	Y	5	5	5	5	0	0	0	0	0
ENSMUSG00000027284	Cdan1	chr2	120850128	-0.63	0.0169	DOWN	2006.5	163.5	0.283695	0.0399739	Y	4	2	4	2	0	0	0	0	0
ENSMUSG00000070056	Mfhas1	chr8	35587798	-0.63	0.0257	DOWN	4958.5	532.5	0.66243	0.257463	Y	10	5	7	5	3	0	0	0	0
ENSMUSG00000006715	Gmnn	chr13	24761923	-0.63	0.00482	DOWN	239	21	0.467507	0.0782816	Y	2	2	1	1	1	1	0	0	0
ENSMUSG00000020844	Nxn	chr11	76399140	-0.63	0.0336	DOWN	1770.5	427.5	0.392556	0.143713	Y	5	3	5	3	0	0	0	0	0
ENSMUSG00000022962	Gart	chr16	91646952	-0.63	0.00514	DOWN	218.5	0	0.150755	0	N	1	1	1	1	0	0	0	0	0
ENSMUSG00000042589	Cux2	chr5	122050102	-0.63	0.07	NS	1182	90.5	0.256995	0.0240868	Y	6	2	3	1	3	1	0	0	0
ENSMUSG00000024998	Plce1	chr19	38481109	-0.63	0.0556	NS	3450.5	229	0.298889	0.0398145	Y	6	5	5	5	1	0	0	0	0
ENSMUSG00000015363	Trabd	chr15	89075124	-0.62	0.0253	DOWN	385.5	17.5	0.51464	0.0405721	Y	5	5	5	5	0	0	0	0	0
ENSMUSG00000040734	Ppp1r13l	chr7	19359749	-0.62	0.044	DOWN	356.5	2	0.393027	0	Y	9	4	7	3	2	1	0	0	0
ENSMUSG00000030465	Psd3	chr8	68212027	-0.62	0.0363	DOWN	2234	756.5	0.0920937	0.0648978	N	11	3	9	3	2	0	1	0	1
ENSMUSG00000030287	Itpr2	chr6	146502223	-0.62	0.02	DOWN	2831	99.5	0.175474	0.00699505	N	1	1	1	1	0	0	0	0	0
ENSMUSG00000024601	Isoc1	chr18	58659466	-0.62	0.0125	DOWN	542	28.5	0.481366	0.0662105	Y	2	2	2	2	0	0	0	0	0
ENSMUSG00000026879	Gsn	chr2	35256380	-0.62	0.0274	DOWN	1531	51.5	0.426902	0.056112	Y	9	6	8	6	1	0	0	0	0
ENSMUSG00000046982	Tshz1	chr18	84087706	-0.62	0.0163	DOWN	2121	297.5	0.589524	0.175204	Y	3	3	3	3	0	0	0	0	0
ENSMUSG00000030259	Rassf8	chr6	145746748	-0.62	0.0449	DOWN	4974.5	386.5	0.694916	0.206627	Y	9	8	9	8	0	0	1	1	0
ENSMUSG00000024742	Fen1	chr19	10204169	-0.62	0.0837	NS	164.5	19	0.590413	0.157106	Y	4	3	3	3	1	0	0	0	0
ENSMUSG00000054477	Kcnn2	chr18	45268860	-0.62	0.0825	NS	6038	376	0.379883	0.0393861	Y	4	4	3	3	1	1	0	0	0
ENSMUSG00000010080	Epn3	chr11	94499974	-0.62	0.0931	NS	221.5	4.5	0.445933	0.0255397	Y	5	3	5	3	0	0	0	0	0
ENSMUSG00000044934	Zfp367	chr13	64153202	-0.62	0.0786	NS	979.5	114.5	0.544761	0.192296	Y	2	2	2	2	0	0	0	0	0
ENSMUSG00000042535	Gtpbp1	chr15	79690845	-0.61	0.00325	DOWN	485.5	34.5	0.266607	0.0469724	Y	4	3	3	3	1	0	0	0	0
ENSMUSG00000074746	Pdzd8	chr19	59345780	-0.61	0.00913	DOWN	1940.5	288.5	0.545038	0.200924	Y	1	1	1	1	0	0	0	0	0
ENSMUSG00000005481	Ddx39	chr8	83715177	-0.61	0.0192	DOWN	404.5	43	0.422841	0.0847561	Y	4	2	3	2	1	0	0	0	0
ENSMUSG00000000751	Rpa1	chr11	75348324	-0.61	0.00638	DOWN	876	63.5	0.362676	0.0515162	Y	3	3	3	3	0	0	0	0	0
ENSMUSG00000028163	Nfkb1	chr3	135691547	-0.61	0.00285	DOWN	2621	256.5	0.39728	0.0759124	Y	5	5	5	5	0	0	2	2	0
ENSMUSG00000020456	Ogdh	chr11	6291633	-0.61	0.0138	DOWN	1908	63	0.434349	0.0189124	Y	1	1	1	1	0	0	0	0	0
ENSMUSG00000018428	Akap1	chr11	88864586	-0.61	0.0413	DOWN	2153.5	125.5	0.670114	0.149977	Y	8	8	8	8	0	0	0	0	0
ENSMUSG00000058006	Mdn1	chr4	32657119	-0.61	0.0381	DOWN	141.5	0	0.0094116	0	N	1	1	1	1	0	0	0	0	0
ENSMUSG00000024120	Lrpprc	chr17	84790789	-0.61	0.0475	DOWN	1032	0.5	0.215465	0	Y	1	1	1	1	0	0	0	0	0
ENSMUSG00000020189	Osbpl8	chr10	111164752	-0.61	0.0844	NS	10243	727.5	0.599669	0.183976	Y	9	8	9	8	0	0	0	0	0
ENSMUSG00000025190	Got1	chr19	43524605	-0.61	0.0607	NS	1222	45	0.632131	0.0681983	Y	3	3	2	2	1	1	0	0	0
ENSMUSG00000005899	Smpd4	chr16	17619354	-0.6	0.00372	DOWN	113.5	0	0.169636	0	N	4	0	4	0	0	0	1	0	1
ENSMUSG00000001419	Mef2d	chr3	88142372	-0.6	0.0318	DOWN	1708	145.5	0.684889	0.210735	Y	7	5	5	4	2	1	0	0	0
ENSMUSG00000074994	Qser1	chr2	104816760	-0.6	0.00614	DOWN	1690.5	156	0.368371	0.0888229	Y	4	4	3	3	1	1	1	1	0
ENSMUSG00000038644	Pold1	chr7	44548849	-0.6	0.0363	DOWN	110.5	2	0.206191	0.0109601	Y	4	1	2	1	2	0	1	0	1
ENSMUSG00000027367	Stard7	chr2	127270218	-0.6	0.0484	DOWN	1688.5	133	0.596813	0.153317	Y	5	5	5	5	0	0	0	0	0
ENSMUSG00000020250	Txnrd1	chr10	82833951	-0.6	0.0165	DOWN	696.5	56.5	0.210023	0.0346993	Y	8	3	6	3	2	0	0	0	0
ENSMUSG00000035314	Gdpd5	chr7	99381414	-0.6	0.0163	DOWN	793.5	86.5	0.309337	0.0538937	Y	8	4	7	4	1	0	0	0	0
ENSMUSG00000016477	E2f3	chr13	29986063	-0.6	0.0194	DOWN	3552	449.5	0.653242	0.234504	Y	3	2	2	2	1	0	0	0	0
ENSMUSG00000035439	Haus8	chr8	71272934	-0.6	0.0426	DOWN	278.5	18	0.248482	0.015016	Y	5	4	5	4	0	0	0	0	0
ENSMUSG00000005583	Mef2c	chr13	83504034	-0.6	0.0178	DOWN	6225	924	0.44125	0.195855	Y	16	12	15	12	1	0	2	1	1
ENSMUSG00000031879	Ciao2b	chr8	104641965	-0.6	0.00526	DOWN	132.5	10.5	0.697839	0.221334	Y	7	5	7	5	0	0	0	0	0
ENSMUSG00000087305	A430035B10Rik	chr6	8510430	-0.6	0.392	NS	28	34.5	0.0495932	0.101058	N	3	2	3	2	0	0	0	0	0
ENSMUSG00000041444	Arhgap32	chr9	32116136	-0.6	0.0562	NS	2161.5	296.5	0.365683	0.0852204	Y	10	6	5	3	5	3	0	0	0
ENSMUSG00000089726	Mir17hg	chr14	115042879	-0.6	0.668	NS	239.5	27.5	0.704209	0.273838	Y	2	1	0	0	2	1	0	0	0
ENSMUSG00000072980	Oip5	chr2	119618469	-0.6	0.271	NS	122	5.5	0.392107	0.0319826	Y	9	9	8	8	1	1	0	0	0
ENSMUSG00000034258	Flvcr2	chr12	85746539	-0.6	0.305	NS	494	62.5	0.25195	0.0364819	Y	5	1	4	1	1	0	1	1	0
ENSMUSG00000024165	Jpt2	chr17	24960689	-0.6	0.105	NS	223.5	0.5	0.253255	0.0012892	Y	4	3	3	3	1	0	0	0	0
ENSMUSG00000026610	Esrrg	chr1	187608791	-0.6	0.0509	NS	11476.5	921.5	0.495364	0.076337	Y	1	1	1	1	0	0	0	0	0
ENSMUSG00000062077	Trim54	chr5	31116712	-0.6	0.276	NS	79.5	0	0.159376	0	N	5	1	5	1	0	0	0	0	0
ENSMUSG00000045071	E130308A19Rik	chr4	59626211	-0.6	0.0828	NS	2915	447.5	0.478973	0.150771	Y	5	5	4	4	1	1	0	0	0
ENSMUSG00000028873	Cdca8	chr4	124939311	-0.6	0.445	NS	257	17.5	0.323452	0.0204106	Y	6	5	5	5	1	0	0	0	0
ENSMUSG00000056214	Pard6g	chr18	80046890	-0.6	0.141	NS	735.5	150	0.344185	0.0987423	Y	1	1	1	1	0	0	0	0	0
ENSMUSG00000021965	Ska3	chr14	57826185	-0.6	0.376	NS	413.5	20	0.46749	0.0332229	Y	4	4	4	4	0	0	0	0	0
ENSMUSG00000068744	Psrc1	chr3	108383839	-0.6	0.322	NS	23.5	7	0.235374	0.0637378	N	11	5	8	4	3	1	1	0	1
ENSMUSG00000029516	Cit	chr5	115845278	-0.6	0.537	NS	250	4.5	0.0466976	0.003559	N	2	1	1	1	1	0	0	0	0
ENSMUSG00000006641	Slc5a6	chr5	31048924	-0.6	0.126	NS	20.5	0	0.0568315	0	N	2	0	2	0	0	0	0	0	0
ENSMUSG00000027281	Slx4ip	chr2	136891218	-0.6	0.244	NS	938.5	262.5	0.198956	0.0785856	N	1	1	1	1	0	0	0	0	0
ENSMUSG00000074480	Mex3a	chr3	88532395	-0.6	0.128	NS	214	28.5	0.612309	0.171851	Y	6	5	3	3	3	2	0	0	0
ENSMUSG00000019773	Fbxo5	chr10	5805600	-0.6	0.267	NS	495	51	0.691896	0.239792	Y	3	2	1	1	2	1	0	0	0
ENSMUSG00000050410	Tcf19	chr17	35516824	-0.6	0.142	NS	68.5	4.5	0.471401	0.0700318	Y	3	0	2	0	1	0	0	0	0
ENSMUSG00000031896	Ctrl	chr8	105933862	-0.6	0.506	NS	3.5	0	0.0919357	0	N	10	9	10	9	0	0	0	0	0
ENSMUSG00000054717	Hmgb2	chr8	57511907	-0.6	0.293	NS	288	20	0.553017	0.171268	Y	5	2	3	2	2	0	0	0	0
ENSMUSG00000020914	Top2a	chr11	99024189	-0.6	0.272	NS	723	39	0.448539	0.0375876	Y	5	1	4	1	1	0	0	0	0
ENSMUSG00000029657	Hsph1	chr5	149636376	-0.6	0.537	NS	59	1.5	0.110684	0.0033273	N	2	0	1	0	1	0	0	0	0
ENSMUSG00000026098	Pms1	chr1	53297018	-0.6	0.19	NS	225.5	45	0.0818866	0.0186679	N	3	2	3	2	0	0	0	0	0
ENSMUSG00000045751	Mms22l	chr4	24496451	-0.6	0.158	NS	481	0	0.142286	0	N	1	1	1	1	0	0	0	0	0
ENSMUSG00000020898	Ctc1	chr11	69015911	-0.6	0.0521	NS	274.5	4	0.24566	0	Y	4	3	2	1	2	2	0	0	0
ENSMUSG00000031821	Gins2	chr8	120589304	-0.6	0.101	NS	153	7	0.429864	0.0271739	Y	5	3	5	3	0	0	0	0	0
ENSMUSG00000068394	Cep152	chr2	125625113	-0.6	0.178	NS	208	0	0.0608454	0	N	5	1	4	1	1	0	0	0	0
ENSMUSG00000069793	Slfn9	chr11	82991830	-0.6	0.142	NS	147.5	3	0.317163	0.0035712	Y	2	1	2	1	0	0	0	0	0
ENSMUSG00000045903	Npas4	chr19	4990316	-0.6	0.595	NS	0	0	0	0	N	7	1	5	1	2	0	0	0	0
ENSMUSG00000062825	Actg1	chr11	120348542	-0.6	0.109	NS	246.5	36.5	0.766912	0.431826	Y	6	3	2	2	4	1	1	1	0
ENSMUSG00000042606	Hirip3	chr7	126861972	-0.6	0.163	NS	33.5	3	0.284058	0.0474163	N	4	1	4	1	0	0	0	0	0
ENSMUSG00000042029	Ncapg2	chr12	116405402	-0.6	0.142	NS	126.5	0	0.0492285	0	N	3	0	3	0	0	0	0	0	0
ENSMUSG00000116378	Gcat	chr15	79030901	-0.6	0.143	NS	3	0	0.0134124	0	N	5	4	5	4	0	0	0	0	0
ENSMUSG00000023505	Cdca3	chr6	124829547	-0.6	0.427	NS	82.5	5	0.431047	0.0577618	Y	3	2	3	2	0	0	0	0	0
ENSMUSG00000026384	Ptpn4	chr1	119837613	-0.6	0.129	NS	3872.5	265.5	0.281795	0.0449427	Y	4	4	4	4	0	0	0	0	0
ENSMUSG00000012443	Kif11	chr19	37376403	-0.6	0.247	NS	1341.5	96.5	0.441912	0.07407	Y	3	3	2	2	1	1	0	0	0
ENSMUSG00000039899	Fgl2	chr5	21372642	-0.6	0.122	NS	277	16	0.69789	0.089133	Y	4	2	4	2	0	0	0	0	0
ENSMUSG00000015579	Nkx2-5	chr17	26845009	-0.6	0.144	NS	647.5	51	0.706824	0.374173	Y	4	4	2	2	2	2	0	0	0
ENSMUSG00000065219	Snord32a	chr7	45127464	-0.6	0.528	NS	19	2.5	0.542168	0.801205	N	7	2	6	2	1	0	0	0	0
ENSMUSG00000033948	Zswim5	chr4	116877376	-0.6	0.222	NS	424	87.5	0.138628	0.0434225	N	4	1	4	1	0	0	0	0	0
ENSMUSG00000014301	Pam16	chr16	4624988	-0.6	0.419	NS	303.5	39.5	0.650968	0.234663	Y	5	3	4	2	1	1	0	0	0
ENSMUSG00000021287	Xrcc3	chr12	111813873	-0.6	0.126	NS	33.5	0	0.153576	0	N	3	2	3	2	0	0	0	0	0
ENSMUSG00000019831	Wasf1	chr10	40883475	-0.6	0.127	NS	666	109.5	0.316892	0.0887359	Y	1	1	1	1	0	0	0	0	0
ENSMUSG00000006378	Gcat	chr15	79030874	-0.6	0.143	NS	6	0	0.050067	0	N	5	4	5	4	0	0	0	0	0
ENSMUSG00000022033	Pbk	chr14	65805837	-0.6	0.295	NS	386	24	0.566369	0.0950274	Y	4	3	3	3	1	0	1	0	1
ENSMUSG00000037466	Tedc1	chr12	113156421	-0.6	0.328	NS	26.5	0.5	0.158807	0.0154757	N	8	3	6	2	2	1	1	0	1
ENSMUSG00000040105	Plpp6	chr19	28963953	-0.6	0.157	NS	109.5	2.5	0.616999	0.0367261	Y	8	3	7	3	1	0	0	0	0
ENSMUSG00000091537	Tma7	chr9	109082587	-0.6	0.319	NS	193	0	0.464089	0	Y	4	3	4	3	0	0	0	0	0
ENSMUSG00000055491	Pprc1	chr19	46044886	-0.6	0.17	NS	611	43	0.333036	0.0339457	Y	7	4	6	4	1	0	0	0	0
ENSMUSG00000049349	Gm5105	chr3	138067388	-0.6	0.144	NS	462.5	18	0.479305	0.0601246	Y	11	7	9	7	2	0	0	0	0
ENSMUSG00000037313	Tacc3	chr5	33658128	-0.6	0.352	NS	191.5	6	0.141652	0	N	2	2	2	2	0	0	0	0	0
ENSMUSG00000045294	Insig1	chr5	28071363	-0.6	0.207	NS	122.5	2.5	0.382945	0.0010274	Y	5	1	5	1	0	0	0	0	0
ENSMUSG00000057666	Gapdh	chr6	125166467	-0.6	0.233	NS	320	19	0.64149	0.138333	Y	9	7	9	7	0	0	0	0	0
ENSMUSG00000027961	Lrrc39	chr3	116562973	-0.6	0.113	NS	605	0	0.52971	0	Y	4	3	4	3	0	0	0	0	0
ENSMUSG00000021952	Xpo4	chr14	57665430	-0.6	0.153	NS	1841.5	204	0.409362	0.0876521	Y	3	3	3	3	0	0	0	0	0
ENSMUSG00000059791	Nrm	chr17	35861318	-0.6	0.158	NS	61	5.5	0.502938	0.085557	Y	7	5	6	4	1	1	0	0	0
ENSMUSG00000020330	Hmmr	chr11	40733422	-0.6	0.231	NS	494.5	5.5	0.241725	0	Y	3	3	3	3	0	0	0	0	0
ENSMUSG00000011154	Cfap161	chr7	83794880	-0.6	0.455	NS	2.5	0.5	0.0176372	0	N	6	1	6	1	0	0	0	0	0
ENSMUSG00000075028	Prdm11	chr2	93046167	-0.6	0.236	NS	852	61.5	0.342981	0.0330883	Y	2	1	2	1	0	0	0	0	0
ENSMUSG00000024008	Cpne5	chr17	29238167	-0.6	0.302	NS	18.5	8	0.0125889	0.00788625	N	14	7	13	7	1	0	1	0	1
ENSMUSG00000021180	Rps6ka5	chr12	100726983	-0.6	0.1	NS	1416	198	0.215951	0.0495058	Y	3	1	3	1	0	0	0	0	0
ENSMUSG00000033952	Aspm	chr1	139454772	-0.6	0.274	NS	584.5	5	0.299453	0	Y	4	2	4	2	0	0	0	0	0
ENSMUSG00000027379	Bub1	chr2	127831865	-0.6	0.285	NS	105	0	0.0219718	0	N	4	2	2	1	2	1	0	0	0
ENSMUSG00000032062	2310030G06Rik	chr9	50746536	-0.6	0.274	NS	164	11.5	0.545574	0.107216	Y	9	8	6	5	3	3	0	0	0
ENSMUSG00000026979	Psd4	chr2	24367580	-0.6	0.495	NS	0	4.5	0	0.0107124	N	5	2	5	2	0	0	0	0	0
ENSMUSG00000034023	Fancd2	chr6	113531682	-0.6	0.272	NS	0	0	0	0	N	2	0	2	0	0	0	0	0	0
ENSMUSG00000035615	Frmpd1	chr4	45184875	-0.6	0.198	NS	264.5	29.5	0.111951	0.0121015	N	1	0	0	0	1	0	0	0	0
ENSMUSG00000034206	Polq	chr16	37011786	-0.6	0.278	NS	72.5	0	0.0291754	0	N	5	4	4	3	1	1	0	0	0
ENSMUSG00000030867	Plk1	chr7	122159439	-0.6	0.479	NS	225	23	0.483564	0.0916625	Y	3	2	3	2	0	0	0	0	0
ENSMUSG00000043091	Tuba1c	chr15	99029891	-0.6	0.159	NS	366.5	34.5	0.668613	0.125669	Y	4	2	4	2	0	0	0	0	0
ENSMUSG00000036882	Arhgap33	chr7	30535060	-0.6	0.233	NS	49.5	0	0.172497	0	N	5	1	5	1	0	0	0	0	0
ENSMUSG00000034906	Ncaph	chr2	127133954	-0.6	0.31	NS	456.5	11	0.20973	0.00127715	Y	2	1	1	1	1	0	0	0	0
ENSMUSG00000028687	Mutyh	chr4	116807723	-0.6	0.276	NS	22.5	0	0.0665642	0	N	4	1	4	1	0	0	0	0	0
ENSMUSG00000038704	Aspdh	chr7	44465391	-0.6	0.337	NS	18.5	0	0.337205	0	N	9	6	9	6	0	0	0	0	0
ENSMUSG00000028718	Stil	chr4	115000159	-0.6	0.409	NS	277.5	4.5	0.152877	0	N	3	2	2	2	1	0	0	0	0
ENSMUSG00000072082	Ccnf	chr17	24251484	-0.6	0.333	NS	349.5	18.5	0.280517	0.0323522	Y	4	2	3	2	1	0	0	0	0
ENSMUSG00000103585	Pcdhgb4	chr18	37720369	-0.6	0.231	NS	2453	230.5	0.524246	0.0788712	Y	7	0	7	0	0	0	0	0	0
ENSMUSG00000036819	Jmjd4	chr11	59450045	-0.6	0.124	NS	177.5	8	0.582541	0.0648832	Y	4	2	3	2	1	0	0	0	0
ENSMUSG00000015880	Ncapg	chr5	45669919	-0.6	0.314	NS	82.5	0	0.060337	0	N	2	0	2	0	0	0	0	0	0
ENSMUSG00000024542	Cep192	chr18	67800107	-0.6	0.122	NS	203.5	0	0.0880632	0	N	5	3	5	3	0	0	0	0	0
ENSMUSG00000074802	Gas2l3	chr10	89443967	-0.6	0.379	NS	655.5	51.5	0.423531	0.0710058	Y	4	3	4	3	0	0	0	0	0
ENSMUSG00000024301	Kifc5b	chr17	26917091	-0.6	0.335	NS	352.5	7.5	0.454593	0.0023882	Y	8	5	8	5	0	0	0	0	0
ENSMUSG00000027699	Ect2	chr3	27153878	-0.6	0.357	NS	931.5	0.5	0.365463	0.00087365	Y	3	3	3	3	0	0	0	0	0
ENSMUSG00000051747	Ttn	chr2	76982547	-0.6	0.156	NS	11184.5	88.5	0.612488	0.0140378	Y	12	10	11	10	1	0	0	0	0
ENSMUSG00000028348	Cavin4	chr4	48663514	-0.6	0.103	NS	331.5	10.5	0.493543	0.056462	Y	5	5	5	5	0	0	0	0	0
ENSMUSG00000047963	Stbd1	chr5	92603041	-0.6	0.194	NS	103.5	3	0.726476	0.0567955	Y	5	2	4	2	1	0	0	0	0
ENSMUSG00000060288	Ppih	chr4	119320546	-0.6	0.219	NS	14.5	0	0.0238594	0.00029215	N	5	3	4	3	1	0	0	0	0
ENSMUSG00000030847	Bag3	chr7	128523616	-0.6	0.128	NS	1754	152	0.698708	0.258046	Y	5	4	4	4	1	0	2	2	0
ENSMUSG00000028438	Kif24	chr4	41464887	-0.6	0.156	NS	269	47.5	0.128246	0.026894	N	4	1	4	1	0	0	0	0	0
ENSMUSG00000033762	Recql4	chr15	76710548	-0.6	0.155	NS	2	0	0.0159377	0	N	6	2	6	2	0	0	0	0	0
ENSMUSG00000023963	Cyp39a1	chr17	43667425	-0.6	0.127	NS	989	66	0.276542	0.0255871	Y	1	1	1	1	0	0	0	0	0
ENSMUSG00000044201	Cdc25c	chr18	34751533	-0.6	0.446	NS	125.5	1.5	0.119762	0.0005933	N	3	3	3	3	0	0	0	0	0
ENSMUSG00000027792	Bche	chr3	73708415	-0.6	0.129	NS	1370	65	0.437038	0.0391417	Y	3	2	3	2	0	0	0	0	0
ENSMUSG00000079553	Kifc1	chr17	33890661	-0.6	0.504	NS	386	42	0.494601	0.127074	Y	9	3	9	3	0	0	0	0	0
ENSMUSG00000020973	Dnaaf2	chr12	69198429	-0.6	0.108	NS	303	17.5	0.481055	0.0725677	Y	8	3	7	3	1	0	0	0	0
ENSMUSG00000051278	Zgrf1	chr3	127553489	-0.6	0.105	NS	206	0	0.0753855	0	N	5	3	3	3	2	0	0	0	0
ENSMUSG00000021579	Lrrc14b	chr13	74364005	-0.6	0.211	NS	259.5	11.5	0.674232	0.125564	Y	4	4	3	3	1	1	0	0	0
ENSMUSG00000027326	Knl1	chr2	119047119	-0.6	0.165	NS	932.5	17.5	0.112858	0	N	5	3	4	3	1	0	0	0	0
ENSMUSG00000026622	Nek2	chr1	191821444	-0.6	0.411	NS	73	1.5	0.189584	0.00491085	N	4	3	4	3	0	0	1	1	0
ENSMUSG00000089992	G6pd2	chr5	61808816	-0.59	0.0262	DOWN	0	0	0	0	N	3	0	2	0	1	0	0	0	0
ENSMUSG00000035621	Midn	chr10	80148272	-0.59	0.0132	DOWN	392	44	0.632811	0.206894	Y	7	5	5	4	2	1	0	0	0
ENSMUSG00000061838	Suclg2	chr6	95718800	-0.59	0.0112	DOWN	1777	221.5	0.214614	0.0384878	Y	3	1	3	1	0	0	0	0	0
ENSMUSG00000023087	Noct	chr3	51224447	-0.59	0.0446	DOWN	929.5	73.5	0.453379	0.0993273	Y	4	2	2	2	2	0	0	0	0
ENSMUSG00000001089	Luzp1	chr4	136469761	-0.59	0.0418	DOWN	6399	743.5	0.671571	0.293437	Y	3	2	3	2	0	0	0	0	0
ENSMUSG00000032010	Usp2	chr9	44067021	-0.59	0.0356	DOWN	1536.5	69	0.710036	0.115513	Y	7	6	7	6	0	0	0	0	0
ENSMUSG00000032349	Elovl5	chr9	77917364	-0.59	0.00912	DOWN	2312	364.5	0.594274	0.232228	Y	4	3	3	3	1	0	0	0	0
ENSMUSG00000033400	Agl	chr3	116808166	-0.59	0.0444	DOWN	2092	7	0.416684	0	Y	8	7	7	7	1	0	0	0	0
ENSMUSG00000035325	Sec31a	chr5	100416234	-0.59	0.00822	DOWN	1394.5	78.5	0.393288	0.0378119	Y	9	7	9	7	0	0	0	0	0
ENSMUSG00000021699	Pde4d	chr13	108449948	-0.59	0.0483	DOWN	5044.5	855	0.0407549	0.0245861	N	4	0	2	0	2	0	0	0	0
ENSMUSG00000028518	Prkaa2	chr4	105109890	-0.59	0.0472	DOWN	6998.5	400	0.615588	0.185591	Y	5	5	5	5	0	0	0	0	0
ENSMUSG00000026827	Gpd2	chr2	57237635	-0.59	0.0262	DOWN	251	102	0.0736258	0.0397227	N	5	1	5	1	0	0	0	0	0
ENSMUSG00000036975	Tmem177	chr1	119913208	-0.59	0.0736	NS	91.5	12	0.559033	0.126246	Y	4	4	3	3	1	1	0	0	0
ENSMUSG00000002489	Tiam1	chr16	90143769	-0.59	0.0879	NS	1298.5	263.5	0.158548	0.0383377	N	2	0	1	0	1	0	0	0	0
ENSMUSG00000021694	Ercc8	chr13	108158731	-0.59	0.0924	NS	49	1.5	0.0322788	0.00615545	N	2	0	2	0	0	0	0	0	0
ENSMUSG00000020782	Llgl2	chr11	115824049	-0.59	0.0502	NS	429.5	7.5	0.387385	0.0121486	Y	10	5	9	5	1	0	0	0	0
ENSMUSG00000066406	Akap13	chr7	75455534	-0.58	0.0343	DOWN	13253.5	1234	0.515389	0.157824	Y	6	5	5	5	1	0	0	0	0
ENSMUSG00000030871	Ears2	chr7	122067263	-0.58	0.0233	DOWN	715	9.5	0.52361	0.0156901	Y	7	6	7	6	0	0	0	0	0
ENSMUSG00000027963	Extl2	chr3	116007462	-0.58	0.0283	DOWN	188	27	0.282079	0.0854287	Y	3	0	3	0	0	0	0	0	0
ENSMUSG00000031672	Got2	chr8	95888547	-0.58	0.0138	DOWN	1198	67	0.490866	0.103424	Y	5	5	5	5	0	0	0	0	0
ENSMUSG00000042302	Ehbp1	chr11	22342292	-0.58	0.0356	DOWN	4877.5	240.5	0.319984	0.0293106	Y	5	0	1	0	4	0	1	0	1
ENSMUSG00000033706	Smyd5	chr6	85431989	-0.58	0.0206	DOWN	170.5	17	0.294386	0.054821	Y	5	3	4	3	1	0	0	0	0
ENSMUSG00000035168	Tanc1	chr2	59612042	-0.58	0.015	DOWN	7821.5	898.5	0.566612	0.16228	Y	7	6	6	6	1	0	1	1	0
ENSMUSG00000020471	Pold2	chr11	5878292	-0.58	0.0341	DOWN	74.5	2.5	0.324145	0.0184034	Y	8	3	4	3	4	0	0	0	0
ENSMUSG00000000149	Gna12	chr5	140830431	-0.58	0.0154	DOWN	2642	437	0.633976	0.258025	Y	4	3	3	3	1	0	0	0	0
ENSMUSG00000026565	Pou2f1	chr1	166002678	-0.58	0.0267	DOWN	4128.5	579.5	0.399894	0.138295	Y	3	2	3	2	0	0	0	0	0
ENSMUSG00000002100	Mybpc3	chr2	91118144	-0.58	0.03	DOWN	1159.5	48	0.709601	0.123306	Y	12	9	12	9	0	0	0	0	0
ENSMUSG00000026510	Trp53bp2	chr1	182409172	-0.58	0.0353	DOWN	1716.5	182	0.452479	0.107189	Y	6	3	3	3	3	0	0	0	0
ENSMUSG00000071540	3425401B19Rik	chr14	32685293	-0.58	0.0794	NS	799.5	23.5	0.535664	0.0347278	Y	3	1	2	1	1	0	0	0	0
ENSMUSG00000048582	Gja3	chr14	57058100	-0.58	0.0953	NS	545.5	38	0.583816	0.0895266	Y	6	1	6	1	0	0	0	0	0
ENSMUSG00000050953	Gja1	chr10	56377330	-0.58	0.0878	NS	1533	131.5	0.452728	0.215276	Y	6	2	3	2	3	0	0	0	0
ENSMUSG00000058729	Lin9	chr1	180641150	-0.58	0.088	NS	438.5	29.5	0.150176	0.00837625	N	3	2	1	1	2	1	0	0	0
ENSMUSG00000025395	Prim1	chr10	128015168	-0.58	0.0829	NS	83	0	0.174143	0	N	5	4	5	4	0	0	0	0	0
ENSMUSG00000022314	Rad21	chr15	51991747	-0.57	0.0339	DOWN	1894.5	225	0.512081	0.217467	Y	3	3	3	3	0	0	0	0	0
ENSMUSG00000029534	St7	chr6	17692933	-0.57	0.0241	DOWN	6222.5	839.5	0.436697	0.140795	Y	2	2	2	2	0	0	1	1	0
ENSMUSG00000030045	Mrpl19	chr6	81965958	-0.57	0.0441	DOWN	94.5	0	0.281265	0	Y	3	1	2	1	1	0	0	0	0
ENSMUSG00000003865	Gys1	chr7	45434844	-0.57	0.0252	DOWN	301.5	2	0.365838	0	Y	5	3	4	3	1	0	0	0	0
ENSMUSG00000006221	Hspb7	chr4	141420779	-0.57	0.0137	DOWN	393.5	26	0.712662	0.275977	Y	4	2	2	2	2	0	0	0	0
ENSMUSG00000047454	Gphn	chr12	78226379	-0.57	0.0202	DOWN	1937	142.5	0.0783051	0.0136477	N	3	3	3	3	0	0	0	0	0
ENSMUSG00000021277	Traf3	chr12	111166370	-0.57	0.0473	DOWN	1019.5	166.5	0.308556	0.0838327	Y	2	1	1	0	1	1	0	0	0
ENSMUSG00000006589	Aprt	chr8	122576909	-0.57	0.018	DOWN	54.5	6	0.643296	0.125934	Y	2	2	2	2	0	0	0	0	0
ENSMUSG00000049090	Zadh2	chr18	84088063	-0.57	0.0428	DOWN	477	28.5	0.678586	0.135696	Y	3	3	3	3	0	0	0	0	0
ENSMUSG00000021235	Coq6	chr12	84361657	-0.57	0.0136	DOWN	542.5	22.5	0.533732	0.0528006	Y	9	5	9	5	0	0	0	0	0
ENSMUSG00000020919	Stat5b	chr11	100850724	-0.57	0.0117	DOWN	2359	178.5	0.475233	0.112052	Y	4	4	4	4	0	0	1	1	0
ENSMUSG00000037242	Clic4	chr4	135272814	-0.57	0.00742	DOWN	5391	547	0.721111	0.34507	Y	7	6	6	5	1	1	0	0	0
ENSMUSG00000028156	Eif4e	chr3	138526179	-0.57	0.0162	DOWN	2401	297	0.605391	0.27803	Y	3	3	3	3	0	0	0	0	0
ENSMUSG00000042590	Ipo11	chr13	106936958	-0.57	0.014	DOWN	1389.5	110	0.214051	0.0307221	Y	3	2	3	2	0	0	0	0	0
ENSMUSG00000024642	Tle4	chr19	14598051	-0.57	0.0598	NS	2304	476.5	0.419621	0.132553	Y	2	1	1	1	1	0	0	0	0
ENSMUSG00000029814	Igf2bp3	chr6	49214957	-0.56	0.0138	DOWN	3886	631.5	0.560724	0.205554	Y	6	5	4	4	2	1	0	0	0
ENSMUSG00000056900	Usp13	chr3	32817546	-0.56	0.0244	DOWN	3399	105.5	0.509065	0.042887	Y	5	4	4	4	1	0	0	0	0
ENSMUSG00000026494	Kif26b	chr1	178529125	-0.56	0.0428	DOWN	8416	1309	0.49705	0.151531	Y	4	1	3	1	1	0	0	0	0
ENSMUSG00000062115	Rai1	chr11	60105013	-0.56	0.0211	DOWN	4658	603	0.673764	0.266746	Y	4	4	4	4	0	0	0	0	0
ENSMUSG00000028991	Mtor	chr4	148448611	-0.56	0.0472	DOWN	340	0	0.0623758	0	N	2	2	2	2	0	0	0	0	0
ENSMUSG00000037936	Scarb1	chr5	125341094	-0.56	0.0276	DOWN	882	97	0.378858	0.0751078	Y	4	3	3	3	1	0	0	0	0
ENSMUSG00000038319	Kcnh2	chr5	24351604	-0.56	0.028	DOWN	1502.5	96	0.649566	0.150284	Y	12	8	10	8	2	0	0	0	0
ENSMUSG00000028693	Nasp	chr4	116627941	-0.56	0.0397	DOWN	1125	99	0.549609	0.112309	Y	3	3	3	3	0	0	0	0	0
ENSMUSG00000001729	Akt1	chr12	112674884	-0.56	0.0171	DOWN	1092.5	82.5	0.706323	0.19887	Y	7	5	7	5	0	0	0	0	0
ENSMUSG00000010048	Ifrd2	chr9	107587642	-0.56	0.037	DOWN	171	7	0.643976	0.0545785	Y	8	6	8	6	0	0	0	0	0
ENSMUSG00000017756	Slc12a7	chr13	73733094	-0.56	0.0441	DOWN	2502.5	101.5	0.422903	0.040945	Y	9	3	8	3	1	0	0	0	0
ENSMUSG00000040761	Spen	chr4	141538597	-0.56	0.0216	DOWN	3588	396.5	0.5763	0.225463	Y	8	6	5	5	3	1	0	0	0
ENSMUSG00000020926	Adam11	chr11	102761439	-0.56	0.0799	NS	106	5	0.265618	0.0163887	Y	3	0	1	0	2	0	0	0	0
ENSMUSG00000044033	Ccdc141	chr2	77170636	-0.56	0.0663	NS	6844.5	247.5	0.578349	0.0518959	Y	7	6	5	5	2	1	0	0	0
ENSMUSG00000015176	Nolc1	chr19	46075863	-0.56	0.068	NS	233	1.5	0.291374	0	Y	3	2	2	2	1	0	0	0	0
ENSMUSG00000042010	Acacb	chr5	114146535	-0.56	0.0922	NS	2175	0	0.305779	0	Y	6	4	5	4	1	0	0	0	0
ENSMUSG00000061024	Rrs1	chr1	9545408	-0.56	0.0957	NS	147	13	0.612305	0.248047	Y	5	3	4	3	1	0	0	0	0
ENSMUSG00000033389	Arhgap44	chr11	65162961	-0.56	0.0578	NS	2914	407	0.363898	0.122014	Y	12	7	10	7	2	0	0	0	0
ENSMUSG00000005882	Uqcc1	chr2	155930310	-0.56	0.0874	NS	1415.5	43	0.395998	0.0190248	Y	2	2	2	2	0	0	0	0	0
ENSMUSG00000039768	Dnajc11	chr4	151933691	-0.55	0.0285	DOWN	1117.5	88.5	0.413173	0.074566	Y	2	2	1	1	1	1	0	0	0
ENSMUSG00000000384	Tbrg4	chr11	6626067	-0.55	0.0215	DOWN	326.5	17.5	0.517288	0.0622255	Y	2	2	1	1	1	1	0	0	0
ENSMUSG00000026603	Smyd2	chr1	189922363	-0.55	0.0345	DOWN	1978	133.5	0.607876	0.130134	Y	10	4	6	3	4	1	1	1	0
ENSMUSG00000020547	Bzw2	chr12	36158080	-0.55	0.0424	DOWN	3001.5	214	0.452472	0.110241	Y	3	3	3	3	0	0	0	0	0
ENSMUSG00000022142	Nup155	chr15	8109273	-0.55	0.0264	DOWN	191.5	0	0.0595576	0	N	2	2	2	2	0	0	0	0	0
ENSMUSG00000022792	Yars2	chr16	16302965	-0.55	0.0358	DOWN	253.5	18	0.500225	0.105677	Y	4	4	4	4	0	0	0	0	0
ENSMUSG00000026389	Steap3	chr1	120272705	-0.55	0.0267	DOWN	198	0	0.0599824	0	N	2	0	2	0	0	0	0	0	0
ENSMUSG00000043154	Ppp2r3a	chr9	101251795	-0.55	0.0462	DOWN	4892	299	0.508513	0.0675473	Y	4	3	3	3	1	0	0	0	0
ENSMUSG00000039509	Nup133	chr8	123949265	-0.55	0.0231	DOWN	41.5	0	0.0104041	0	N	3	3	3	3	0	0	0	0	0
ENSMUSG00000052214	Opa3	chr7	19228334	-0.55	0.0391	DOWN	973.5	76	0.470986	0.107231	Y	5	3	4	2	1	1	0	0	0
ENSMUSG00000026123	Plekhb2	chr1	34849976	-0.55	0.0657	NS	328	8.5	0.29799	0.0125317	Y	4	2	3	2	1	0	0	0	0
ENSMUSG00000039410	Prdm16	chr4	154636873	-0.55	0.062	NS	8272.5	609.5	0.563823	0.102393	Y	5	4	5	4	0	0	1	1	0
ENSMUSG00000026028	Trak2	chr1	58973430	-0.55	0.0569	NS	3792	293.5	0.440862	0.134725	Y	10	9	10	9	0	0	0	0	0
ENSMUSG00000096146	Kcnj11	chr7	46100764	-0.55	0.0527	NS	280.5	8	0.656048	0.0563711	Y	7	2	6	2	1	0	1	0	1
ENSMUSG00000020211	Sf3a2	chr10	80798198	-0.55	0.0628	NS	242	12	0.501337	0.096105	Y	6	4	5	3	1	1	0	0	0
ENSMUSG00000043702	Pde12	chr14	26669883	-0.55	0.0824	NS	245	15	0.434817	0.0653332	Y	2	2	2	2	0	0	0	0	0
ENSMUSG00000027641	Rbl1	chr2	157204534	-0.55	0.0653	NS	114	0	0.0496231	0	N	1	1	1	1	0	0	0	0	0
ENSMUSG00000060098	Prmt7	chr8	106210936	-0.54	0.0142	DOWN	54.5	0	0.0385819	0	N	2	2	2	2	0	0	0	0	0
ENSMUSG00000032834	Pwp2	chr10	78185149	-0.54	0.0484	DOWN	26.5	0	0.0861594	0	N	4	1	2	1	2	0	0	0	0
ENSMUSG00000031781	Ciapin1	chr8	94838358	-0.54	0.0483	DOWN	487	37	0.451037	0.0579897	Y	2	2	2	2	0	0	0	0	0
ENSMUSG00000072720	Myo18b	chr5	112896362	-0.54	0.0205	DOWN	3392.5	0	0.367324	0	Y	5	3	3	3	2	0	0	0	0
ENSMUSG00000025195	Dnmbp	chr19	43940191	-0.54	0.0806	NS	988	159	0.319906	0.0832539	Y	5	1	5	1	0	0	0	0	0
ENSMUSG00000019838	Slc16a10	chr10	40142258	-0.54	0.0798	NS	3831.5	194.5	0.520373	0.0752205	Y	5	4	5	4	0	0	0	0	0
ENSMUSG00000033581	Igf2bp2	chr16	22163299	-0.54	0.0726	NS	4029	470	0.548063	0.171208	Y	5	5	5	5	0	0	2	2	0
ENSMUSG00000055884	Fancm	chr12	65075603	-0.54	0.0657	NS	165	0	0.0838265	0	N	4	4	4	4	0	0	0	0	0
ENSMUSG00000039831	Arhgap29	chr3	121952541	-0.54	0.0538	NS	2172	345.5	0.502382	0.190257	Y	5	3	5	3	0	0	0	0	0
ENSMUSG00000019718	L3hypdh	chr12	72085439	-0.54	0.088	NS	152.5	22.5	0.396354	0.0993174	Y	1	1	1	1	0	0	0	0	0
ENSMUSG00000029594	Rbm19	chr5	120116465	-0.54	0.0535	NS	117	0	0.0671315	0	N	2	0	1	0	1	0	0	0	0
ENSMUSG00000021313	Ryr2	chr13	12106945	-0.54	0.0704	NS	29418.5	1208.5	0.502559	0.0711437	Y	6	6	4	4	2	2	0	0	0
ENSMUSG00000018974	Sart3	chr5	113772510	-0.53	0.0185	DOWN	758.5	72	0.45385	0.101796	Y	3	1	3	1	0	0	0	0	0
ENSMUSG00000027332	Ivd	chr2	118861954	-0.53	0.048	DOWN	136.5	5	0.187607	0.0058694	N	7	2	5	1	2	1	0	0	0
ENSMUSG00000070699	Sars2	chr7	28741992	-0.53	0.0426	DOWN	21.5	0	0.05766	0	N	1	0	1	0	0	0	0	0	0
ENSMUSG00000042462	Dctpp1	chr7	127260709	-0.53	0.0348	DOWN	45	0	0.318582	0	N	3	1	3	1	0	0	0	0	0
ENSMUSG00000030970	Ctbp2	chr7	133124354	-0.53	0.0292	DOWN	6224	781	0.67841	0.24761	Y	12	12	12	12	0	0	4	4	0
ENSMUSG00000030662	Ipo5	chr14	120911224	-0.53	0.019	DOWN	745	27.5	0.306613	0	Y	3	1	1	1	2	0	0	0	0
ENSMUSG00000030029	Lrig1	chr6	94700158	-0.53	0.0477	DOWN	2459	329	0.479651	0.146345	Y	6	4	4	3	2	1	0	0	0
ENSMUSG00000037905	Bri3bp	chr5	125441568	-0.53	0.048	DOWN	581.5	52	0.578365	0.118731	Y	8	4	4	3	4	1	0	0	0
ENSMUSG00000024393	Prrc2a	chr17	35164897	-0.53	0.0391	DOWN	606.5	58.5	0.586683	0.147295	Y	4	4	4	4	0	0	0	0	0
ENSMUSG00000028633	Ctps	chr4	120570276	-0.53	0.0493	DOWN	929	21.5	0.472656	0.0030419	Y	3	3	2	2	1	1	0	0	0
ENSMUSG00000070733	Fryl	chr5	73256619	-0.53	0.0265	DOWN	3410	324.5	0.275953	0.045279	Y	6	3	5	3	1	0	0	0	0
ENSMUSG00000002984	Tomm40	chr7	19715438	-0.53	0.0716	NS	200.5	7.5	0.383618	0.0290245	Y	5	2	4	1	1	1	0	0	0
ENSMUSG00000038214	Bend3	chr10	43478831	-0.53	0.0664	NS	884	86	0.438632	0.100271	Y	4	4	4	4	0	0	0	0	0
ENSMUSG00000053646	Plxnb1	chr9	109095389	-0.53	0.0869	NS	413.5	15.5	0.32802	0.0242162	Y	3	3	3	3	0	0	0	0	0
ENSMUSG00000029507	Pus1	chr5	110780659	-0.53	0.0507	NS	96	2	0.455097	0.017732	Y	5	2	5	2	0	0	0	0	0
ENSMUSG00000031897	Psmb10	chr8	105938444	-0.53	0.0596	NS	30	0	0.474723	0.00867155	N	5	4	5	4	0	0	0	0	0
ENSMUSG00000033060	Lmo7	chr14	101729957	-0.53	0.0565	NS	7950.5	555.5	0.512056	0.122954	Y	3	0	3	0	0	0	0	0	0
ENSMUSG00000028884	Rpa2	chr4	132768332	-0.53	0.0823	NS	54	0	0.0817101	0	N	5	3	4	3	1	0	0	0	0
ENSMUSG00000024236	Svil	chr18	4920540	-0.53	0.0564	NS	8386.5	635.5	0.571949	0.135595	Y	7	6	7	6	0	0	1	1	0
ENSMUSG00000021733	Slc4a7	chr14	14702279	-0.53	0.0672	NS	818.5	34	0.201194	0.00581595	Y	2	0	2	0	0	0	0	0	0
ENSMUSG00000042688	Mapk6	chr9	75410005	-0.53	0.0668	NS	1479.5	163.5	0.305393	0.135599	Y	8	5	5	5	3	0	1	1	0
ENSMUSG00000033763	Mtss2	chr8	110721476	-0.52	0.0395	DOWN	160.5	6.5	0.267504	0.0264743	Y	8	0	7	0	1	0	0	0	0
ENSMUSG00000036580	Spg20	chr3	55112108	-0.52	0.0318	DOWN	539	24	0.456653	0.0273052	Y	8	3	5	3	3	0	0	0	0
ENSMUSG00000028433	Ubap2	chr4	41275144	-0.52	0.0311	DOWN	2574	233.5	0.470903	0.104291	Y	5	5	5	5	0	0	0	0	0
ENSMUSG00000075415	Fnbp1	chr2	31142008	-0.52	0.0216	DOWN	1717	140.5	0.319319	0.0487596	Y	6	5	6	5	0	0	0	0	0
ENSMUSG00000032536	Trak1	chr9	121297502	-0.52	0.0479	DOWN	6718.5	528.5	0.554079	0.126893	Y	9	9	9	9	0	0	0	0	0
ENSMUSG00000022477	Aco2	chr15	81872309	-0.52	0.0441	DOWN	3269.5	238	0.622335	0.169259	Y	4	4	4	4	0	0	0	0	0
ENSMUSG00000056602	Fry	chr5	150118645	-0.52	0.0353	DOWN	5236	195.5	0.343988	0.0104469	Y	4	2	3	2	1	0	0	0	0
ENSMUSG00000015745	Plekho1	chr3	95996001	-0.52	0.0216	DOWN	326	23.5	0.640764	0.157335	Y	9	3	7	3	2	0	0	0	0
ENSMUSG00000032352	Lrrc1	chr9	77544870	-0.52	0.0349	DOWN	4662.5	434	0.597016	0.174733	Y	7	5	6	5	1	0	0	0	0
ENSMUSG00000004356	Utp20	chr10	88826804	-0.52	0.0461	DOWN	0	0	0	0	N	1	0	1	0	0	0	0	0	0
ENSMUSG00000026496	Parp1	chr1	180568924	-0.52	0.0229	DOWN	378	6	0.207927	0.00374255	Y	1	1	1	1	0	0	0	0	0
ENSMUSG00000050315	Synpo2	chr3	123236149	-0.52	0.0557	NS	1181	183	0.260398	0.0597565	Y	7	1	4	1	3	0	0	0	0
ENSMUSG00000021798	Ldb3	chr14	34588682	-0.52	0.071	NS	2012.5	18.5	0.583118	0.0056782	Y	6	4	6	4	0	0	0	0	0
ENSMUSG00000037851	Iars	chr13	49682100	-0.52	0.0565	NS	394	0	0.0722759	0	N	2	2	2	2	0	0	0	0	0
ENSMUSG00000026082	Rev1	chr1	38129801	-0.52	0.0646	NS	2642	177.5	0.369404	0.0531317	Y	2	2	2	2	0	0	1	1	0
ENSMUSG00000035764	Fbxo45	chr16	32247158	-0.52	0.0576	NS	895	106	0.628234	0.25019	Y	6	4	6	4	0	0	0	0	0
ENSMUSG00000041733	Coq5	chr5	115279666	-0.52	0.0529	NS	274.5	1	0.433957	0.0113538	Y	2	2	2	2	0	0	0	0	0
ENSMUSG00000022426	Josd1	chr15	79687919	-0.51	0.0353	DOWN	1187	97	0.721742	0.291791	Y	6	5	5	5	1	0	0	0	0
ENSMUSG00000033565	Rbfox2	chr15	77307004	-0.51	0.048	DOWN	11988.5	1538.5	0.66528	0.260535	Y	1	1	1	1	0	0	0	0	0
ENSMUSG00000029610	Aimp2	chr5	143909847	-0.51	0.0248	DOWN	223.5	28	0.605753	0.196879	Y	4	2	4	2	0	0	0	0	0
ENSMUSG00000031822	Gse1	chr8	120228456	-0.51	0.0477	DOWN	3377.5	568	0.213506	0.0907406	Y	8	2	8	2	0	0	2	0	2
ENSMUSG00000002221	Paxip1	chr5	27791691	-0.51	0.0237	DOWN	279.5	0	0.154664	0	N	1	0	1	0	0	0	0	0	0
ENSMUSG00000049134	Nrap	chr19	56390037	-0.51	0.0224	DOWN	847.5	0	0.308972	0	Y	3	2	3	2	0	0	0	0	0
ENSMUSG00000030652	Coq7	chr7	118533356	-0.51	0.0442	DOWN	99	4	0.0714827	0.00215205	N	1	0	1	0	0	0	0	0	0
ENSMUSG00000039474	Wfs1	chr5	36989205	-0.51	0.0368	DOWN	173	25.5	0.24829	0.0588044	Y	3	0	1	0	2	0	0	0	0
ENSMUSG00000024962	Vegfb	chr19	6987651	-0.51	0.0716	NS	210	8.5	0.66287	0.0758835	Y	4	4	3	3	1	1	0	0	0
ENSMUSG00000024871	Doc2g	chr19	4003313	-0.51	0.0844	NS	92.5	0.5	0.606282	0.0044679	Y	7	2	5	2	2	0	0	0	0
ENSMUSG00000038086	Hspb2	chr9	50752354	-0.51	0.0506	NS	80.5	6.5	0.879796	0.319107	Y	9	9	6	6	3	3	0	0	0
ENSMUSG00000027099	Mtx2	chr2	74825803	-0.51	0.0988	NS	3353	322.5	0.606909	0.20655	Y	1	1	1	1	0	0	0	0	0
ENSMUSG00000022814	Umps	chr16	33967038	-0.51	0.0678	NS	283	32	0.483152	0.124051	Y	8	5	8	5	0	0	1	0	1
ENSMUSG00000024472	Dcp2	chr18	44380502	-0.51	0.09	NS	1306.5	140.5	0.47614	0.117489	Y	4	3	4	3	0	0	0	0	0
ENSMUSG00000028690	Mmachc	chr4	116708406	-0.51	0.0738	NS	50	0	0.261097	0.0023662	Y	9	5	9	5	0	0	0	0	0
ENSMUSG00000051166	Eml5	chr12	98901484	-0.51	0.0564	NS	1036.5	9.5	0.159893	0	N	4	1	2	1	2	0	0	0	0
ENSMUSG00000032724	Abtb2	chr2	103566310	-0.51	0.0522	NS	6996.5	679	0.6471	0.18847	Y	14	13	14	13	0	0	0	0	0
ENSMUSG00000027203	Dut	chr2	125247190	-0.51	0.0802	NS	242	23.5	0.508407	0.100578	Y	1	1	1	1	0	0	0	0	0
ENSMUSG00000052374	Actn2	chr13	12340760	-0.51	0.0716	NS	4501.5	174.5	0.61547	0.0935307	Y	8	6	6	6	2	0	0	0	0
ENSMUSG00000020747	Tmem94	chr11	115765433	-0.51	0.064	NS	1094	52	0.465094	0.0582749	Y	7	5	7	5	0	0	0	0	0
ENSMUSG00000031557	Plekha2	chr8	25102376	-0.5	0.0472	DOWN	1424.5	73.5	0.461816	0.0472854	Y	3	1	3	1	0	0	0	0	0
ENSMUSG00000061589	Dot1l	chr10	80755206	-0.5	0.0274	DOWN	1626	103.5	0.582435	0.108866	Y	10	9	9	8	1	1	0	0	0
ENSMUSG00000039477	Tnrc18	chr5	142817662	-0.5	0.0257	DOWN	4022	397.5	0.590127	0.175152	Y	4	3	2	2	2	1	0	0	0
ENSMUSG00000040325	Dcaf1	chr9	106821874	-0.5	0.032	DOWN	584.5	0	0.25364	0	Y	3	2	3	2	0	0	0	0	0
ENSMUSG00000006456	Rbm14	chr19	4811634	-0.5	0.0313	DOWN	1163	145	0.7772	0.40891	Y	2	2	2	2	0	0	0	0	0
ENSMUSG00000027968	Larp7	chr3	127553349	-0.5	0.0348	DOWN	363	18	0.335928	0.0121724	Y	5	3	3	3	2	0	0	0	0
ENSMUSG00000021140	Pcnx	chr12	81860023	-0.5	0.0319	DOWN	4736.5	455	0.446594	0.108033	Y	1	1	1	1	0	0	0	0	0
ENSMUSG00000001415	Smg5	chr3	88336260	-0.5	0.0325	DOWN	568	22	0.331838	0.00051765	Y	2	1	2	1	0	0	0	0	0
ENSMUSG00000049553	Polr1a	chr6	71909053	-0.5	0.0464	DOWN	296.5	0	0.0930117	0	N	2	2	2	2	0	0	0	0	0
ENSMUSG00000039601	Rcan2	chr17	43801351	-0.5	0.123	NS	5307.5	471	0.528042	0.0937647	Y	8	6	8	6	0	0	0	0	0
ENSMUSG00000037784	Dzip1l	chr9	99629496	-0.5	0.121	NS	457	5	0.189746	0	N	2	2	2	2	0	0	1	1	0
ENSMUSG00000097357	Gm16793	chr8	35588972	-0.5	0.379	NS	121.5	18.5	0.467543	0.14745	Y	10	5	7	5	3	0	0	0	0
ENSMUSG00000032220	Myo1e	chr9	70207350	-0.5	0.177	NS	2446	205.5	0.295015	0.0443255	Y	6	1	5	1	1	0	0	0	0
ENSMUSG00000043456	Zfp536	chr7	37773641	-0.5	0.552	NS	1579.5	231.5	0.126895	0.023321	N	7	0	6	0	1	0	0	0	0
ENSMUSG00000026097	Ormdl1	chr1	53297095	-0.5	0.244	NS	122.5	9.5	0.306545	0.0395384	Y	3	2	3	2	0	0	0	0	0
ENSMUSG00000041313	Slc7a1	chr5	148399904	-0.5	0.596	NS	505	95.5	0.275143	0.0692877	Y	4	0	4	0	0	0	1	0	1
ENSMUSG00000030352	Tspan9	chr6	128143594	-0.5	0.127	NS	4735	665	0.615327	0.192336	Y	8	3	8	3	0	0	0	0	0
ENSMUSG00000052698	Tln2	chr9	67559703	-0.5	0.0541	NS	5503.5	110	0.376702	0.0078747	Y	10	8	3	1	7	7	0	0	0
ENSMUSG00000022369	Mtbp	chr15	55557408	-0.5	0.17	NS	64	0	0.0315289	0	N	4	2	3	2	1	0	0	0	0
ENSMUSG00000029177	Cenpa	chr5	30666777	-0.5	0.483	NS	377	44	0.545878	0.219704	Y	4	2	2	1	2	1	0	0	0
ENSMUSG00000028341	Nr4a3	chr4	48045153	-0.5	0.715	NS	0	0	0	0	N	4	0	2	0	2	0	0	0	0
ENSMUSG00000030528	Blm	chr7	80535119	-0.5	0.17	NS	835.5	97.5	0.219986	0.0416796	Y	5	2	4	2	1	0	0	0	0
ENSMUSG00000027889	Ampd2	chr3	108086651	-0.5	0.115	NS	182	26	0.348174	0.0814932	Y	4	2	3	2	1	0	0	0	0
ENSMUSG00000029671	Wnt16	chr6	22288227	-0.5	0.647	NS	15.5	6.5	0.119221	0.0506023	N	11	2	10	2	1	0	0	0	0
ENSMUSG00000021671	Poc5	chr13	96388294	-0.5	0.131	NS	100.5	0	0.061252	0	N	2	1	1	1	1	0	0	0	0
ENSMUSG00000021932	Rnaseh2b	chr14	62292589	-0.5	0.124	NS	499	65	0.118191	0.0373489	N	11	3	9	3	2	0	1	1	0
ENSMUSG00000026730	Pter	chr2	12924041	-0.5	0.204	NS	573	71.5	0.198501	0.0349115	N	3	2	2	2	1	0	1	1	0
ENSMUSG00000002688	Prkd1	chr12	50649098	-0.5	0.081	NS	2536	411	0.240777	0.0640745	Y	4	1	4	1	0	0	0	0	0
ENSMUSG00000031629	Cenpu	chr8	46552028	-0.5	0.496	NS	79	0	0.0653861	0	N	5	2	3	2	2	0	0	0	0
ENSMUSG00000032788	Pdxk	chr10	78464975	-0.5	0.149	NS	220	5.5	0.222194	0	Y	2	1	2	1	0	0	0	0	0
ENSMUSG00000109941	Exosc6	chr8	111056339	-0.5	0.247	NS	16	2.5	0.432127	0.124811	N	4	1	4	1	0	0	0	0	0
ENSMUSG00000020176	Grb10	chr11	12038683	-0.5	0.147	NS	5288	484.5	0.665088	0.181551	Y	8	7	6	6	2	1	0	0	0
ENSMUSG00000078185	Chml	chr1	175692901	-0.5	0.105	NS	276.5	22.5	0.520347	0.104125	Y	3	1	3	1	0	0	0	0	0
ENSMUSG00000020648	Dus4l	chr12	31654826	-0.5	0.182	NS	72.5	0	0.0803277	0	N	4	3	4	3	0	0	0	0	0
ENSMUSG00000078768	Zfp566	chr7	30090527	-0.5	0.362	NS	96	3	0.266545	0	Y	6	4	4	2	2	2	0	0	0
ENSMUSG00000030677	Kif22	chr7	127042471	-0.5	0.558	NS	408	49	0.50061	0.12979	Y	5	4	4	3	1	1	0	0	0
ENSMUSG00000034653	Ythdc2	chr18	44827746	-0.5	0.14	NS	173	0	0.0624726	0	N	1	1	1	1	0	0	0	0	0
ENSMUSG00000022383	Ppara	chr15	85734983	-0.5	0.378	NS	1052	40	0.433517	0.0368972	Y	3	0	2	0	1	0	0	0	0
ENSMUSG00000099384	1700110C19Rik	chr17	10324602	-0.5	0.66	NS	350	35.5	0.739481	0.316617	Y	14	10	6	6	8	4	0	0	0
ENSMUSG00000027469	Tpx2	chr2	152847964	-0.5	0.477	NS	1023.5	78	0.37321	0.0729655	Y	5	3	4	3	1	0	0	0	0
ENSMUSG00000042686	Jph1	chr1	17097889	-0.5	0.215	NS	1546	164.5	0.330751	0.0631065	Y	5	1	5	1	0	0	0	0	0
ENSMUSG00000020553	Pctp	chr11	90002894	-0.5	0.183	NS	96	21.5	0.190978	0.0528423	N	1	0	1	0	0	0	0	0	0
ENSMUSG00000084883	Ccdc85c	chr12	108275425	-0.5	0.369	NS	1864	295.5	0.588333	0.209784	Y	9	5	8	5	1	0	0	0	0
ENSMUSG00000048486	Fitm2	chr2	163472629	-0.5	0.376	NS	117	0	0.4968	0	Y	4	3	2	2	2	1	0	0	0
ENSMUSG00000062929	Cfl2	chr12	54862877	-0.5	0.266	NS	531	56.5	0.629393	0.343081	Y	7	5	2	2	5	3	0	0	0
ENSMUSG00000039157	Fam102a	chr2	32535332	-0.5	0.16	NS	677.5	95.5	0.426928	0.13358	Y	3	2	3	2	0	0	0	0	0
ENSMUSG00000058581	Gm5801	chr14	56011315	-0.5	0.398	NS	0.5	1	0.00320515	0.048077	N	6	2	5	2	1	0	1	0	1
ENSMUSG00000050107	Haspin	chr11	73138294	-0.5	0.456	NS	131.5	25.5	0.702847	0.367615	Y	4	3	4	3	0	0	0	0	0
ENSMUSG00000024014	Pim1	chr17	29490753	-0.5	0.192	NS	340.5	23	0.659328	0.2	Y	10	1	7	1	3	0	2	0	2
ENSMUSG00000047749	Zc3hav1l	chr6	38299259	-0.5	0.129	NS	71.5	11	0.215568	0.0325354	Y	2	0	2	0	0	0	0	0	0
ENSMUSG00000006586	Runx1t1	chr4	13743436	-0.5	0.129	NS	5596.5	683	0.568142	0.183548	Y	2	2	2	2	0	0	0	0	0
ENSMUSG00000001763	Tspan33	chr6	29694222	-0.5	0.461	NS	23.5	6.5	0.0343907	0.0138055	N	3	1	3	1	0	0	0	0	0
ENSMUSG00000021340	Gpld1	chr13	24943152	-0.5	0.174	NS	0	8	0	0.00426545	N	3	2	3	2	0	0	0	0	0
ENSMUSG00000020937	Plcd3	chr11	103101658	-0.5	0.11	NS	418	28	0.381837	0.0348589	Y	9	4	7	3	2	1	0	0	0
ENSMUSG00000028825	Rhd	chr4	134864536	-0.5	0.538	NS	5	0	0.00752285	0	N	7	5	5	3	2	2	0	0	0
ENSMUSG00000053702	Nebl	chr2	17731464	-0.5	0.348	NS	2567.5	190.5	0.071281	0.0166337	N	12	7	11	7	1	0	0	0	0
ENSMUSG00000028832	Stmn1	chr4	134468320	-0.5	0.413	NS	224	28.5	0.496741	0.202027	Y	2	1	2	1	0	0	0	0	0
ENSMUSG00000041961	Znrf3	chr11	5444847	-0.5	0.125	NS	6319	669.5	0.559324	0.164469	Y	8	8	8	8	0	0	0	0	0
ENSMUSG00000027263	Tubgcp4	chr2	121170654	-0.5	0.13	NS	122.5	0	0.123768	0	N	3	3	3	3	0	0	0	0	0
ENSMUSG00000027324	Rpusd2	chr2	119034790	-0.5	0.275	NS	85.5	7	0.434839	0.0813253	Y	7	3	5	3	2	0	0	0	0
ENSMUSG00000040918	Slc19a2	chr1	164249046	-0.5	0.221	NS	417.5	26	0.47399	0.0446451	Y	3	3	2	2	1	1	0	0	0
ENSMUSG00000025007	Aldh18a1	chr19	40588463	-0.5	0.107	NS	194	10	0.187178	0	N	7	1	5	1	2	0	0	0	0
ENSMUSG00000039683	Sdk1	chr5	141241490	-0.5	0.136	NS	4063	921.5	0.126975	0.0445619	N	2	1	1	1	1	0	0	0	0
ENSMUSG00000037544	Dlgap5	chr14	47418407	-0.5	0.481	NS	104	0	0.0763818	0	N	3	2	3	2	0	0	0	0	0
ENSMUSG00000021263	Degs2	chr12	108702315	-0.5	0.362	NS	0	0	0	0	N	12	2	9	2	3	0	0	0	0
ENSMUSG00000018796	Acsl1	chr8	46471037	-0.5	0.276	NS	1306.5	30	0.367999	0.0207875	Y	5	4	4	4	1	0	0	0	0
ENSMUSG00000030553	Pgpep1l	chr7	68264233	-0.5	0.481	NS	16.5	23	0.0455762	0.041558	N	5	3	4	2	1	1	0	0	0
ENSMUSG00000032478	Nme6	chr9	109832749	-0.5	0.398	NS	29	0	0.139323	0	N	2	0	2	0	0	0	0	0	0
ENSMUSG00000060862	Zbtb40	chr4	137048801	-0.5	0.13	NS	606	45	0.214623	0.0316418	Y	3	0	2	0	1	0	0	0	0
ENSMUSG00000029486	Mrpl1	chr5	96209493	-0.5	0.161	NS	556.5	16	0.199974	0.00029705	N	3	2	2	2	1	0	0	0	0
ENSMUSG00000020808	Pimreg	chr11	72042032	-0.5	0.422	NS	111.5	21	0.461416	0.175314	Y	3	1	2	1	1	0	0	0	0
ENSMUSG00000002104	Rapsn	chr2	91035620	-0.5	0.102	NS	104.5	4	0.290109	0.046093	Y	6	5	5	4	1	1	0	0	0
ENSMUSG00000029108	Pcdh7	chr5	57717967	-0.5	0.261	NS	18186	1481	0.585793	0.146983	Y	5	5	5	5	0	0	0	0	0
ENSMUSG00000002297	Dbf4	chr5	8422716	-0.5	0.416	NS	461.5	51	0.393626	0.0659377	Y	3	1	3	1	0	0	0	0	0
ENSMUSG00000030598	Fbxo17	chr7	28716804	-0.5	0.305	NS	153.5	4.5	0.254416	0.00672415	Y	3	0	1	0	2	0	0	0	0
ENSMUSG00000054057	A930004D18Rik	chr2	18037737	-0.5	0.323	NS	260.5	43	0.481029	0.125787	Y	9	6	8	6	1	0	1	1	0
ENSMUSG00000031562	Dctd	chr8	48099092	-0.5	0.102	NS	29.5	0	0.0232259	0	N	1	0	1	0	0	0	0	0	0
ENSMUSG00000051517	Arhgef39	chr4	43499695	-0.5	0.357	NS	73	11.5	0.573438	0.137451	Y	6	2	4	2	2	0	0	0	0
ENSMUSG00000055805	Fmnl1	chr11	103171107	-0.5	0.435	NS	28	0	0.0365353	0	N	7	2	4	1	3	1	0	0	0
ENSMUSG00000063317	Usp31	chr7	121707253	-0.5	0.201	NS	967.5	122.5	0.243604	0.0724096	Y	1	1	1	1	0	0	0	0	0
ENSMUSG00000027635	Dsn1	chr2	157007154	-0.5	0.128	NS	65	0	0.239782	0	Y	3	2	3	2	0	0	0	0	0
ENSMUSG00000021714	Cenpk	chr13	104228611	-0.5	0.409	NS	121	0	0.0766966	0	N	3	3	3	3	0	0	0	0	0
ENSMUSG00000041431	Ccnb1	chr13	100786570	-0.5	0.501	NS	375.5	45	0.608572	0.221437	Y	6	4	5	4	1	0	0	0	0
ENSMUSG00000021234	Fam161b	chr12	84361833	-0.5	0.295	NS	83.5	0	0.173253	0	N	9	5	9	5	0	0	0	0	0
ENSMUSG00000042487	Leo1	chr9	75441524	-0.5	0.0536	NS	278.5	3	0.272431	0	Y	5	2	2	2	3	0	0	0	0
ENSMUSG00000034681	Rnps1	chr17	24414565	-0.5	0.14	NS	664	67	0.644218	0.175664	Y	4	4	4	4	0	0	0	0	0
ENSMUSG00000087370	Tmem170b	chr13	41605907	-0.5	0.141	NS	1527.5	150	0.642331	0.192826	Y	1	1	0	0	1	1	0	0	0
ENSMUSG00000043572	Pars2	chr4	106651069	-0.5	0.229	NS	46	3	0.373516	0.053631	N	2	0	2	0	0	0	0	0	0
ENSMUSG00000044042	Fmn1	chr2	113327736	-0.5	0.284	NS	900.5	181	0.0628728	0.0211666	N	1	0	0	0	1	0	0	0	0
ENSMUSG00000050675	Gp1ba	chr11	70639122	-0.5	0.521	NS	5	2	0.116638	0.0156089	N	12	6	10	6	2	0	0	0	0
ENSMUSG00000026941	Mamdc4	chr2	25574845	-0.5	0.276	NS	107	4.5	0.260975	0.0183701	Y	3	2	3	2	0	0	0	0	0
ENSMUSG00000026179	Pnkd	chr1	74284930	-0.5	0.0809	NS	1598.5	104.5	0.508849	0.0642042	Y	6	4	4	3	2	1	0	0	0
ENSMUSG00000034413	Neurl1b	chr17	26414829	-0.5	0.357	NS	991.5	98.5	0.582533	0.138289	Y	8	4	4	4	4	0	0	0	0
ENSMUSG00000027959	Sass6	chr3	116594982	-0.5	0.306	NS	267.5	8	0.134983	0	N	7	6	7	6	0	0	0	0	0
ENSMUSG00000033554	Dph5	chr3	115887837	-0.5	0.268	NS	105	0	0.0673294	0	N	8	2	3	2	5	0	2	0	2
ENSMUSG00000097039	Pvt1	chr15	62037986	-0.5	0.554	NS	384	585	0.050923	0.0893267	N	8	1	7	1	1	0	0	0	0
ENSMUSG00000040282	BC052040	chr2	115581716	-0.5	0.16	NS	2194.5	369	0.247921	0.0793263	Y	5	3	5	3	0	0	0	0	0
ENSMUSG00000042719	Naa25	chr5	121397936	-0.5	0.174	NS	1086.5	48	0.346608	0.0138772	Y	2	2	2	2	0	0	0	0	0
ENSMUSG00000040705	A930016O22Rik	chr7	19421417	-0.5	0.361	NS	61	0	0.530111	0	Y	7	5	7	5	0	0	0	0	0
ENSMUSG00000015605	Srf	chr17	46556175	-0.5	0.143	NS	482	33	0.77552	0.218746	Y	6	3	6	3	0	0	1	1	0
ENSMUSG00000027663	Zmat3	chr3	32366014	-0.5	0.195	NS	329.5	38.5	0.334481	0.0597156	Y	2	1	1	0	1	1	0	0	0
ENSMUSG00000052609	Plekhg3	chr12	76530891	-0.5	0.159	NS	1000.5	108	0.41415	0.105579	Y	5	5	5	5	0	0	0	0	0
ENSMUSG00000029402	Snrnp35	chr5	124483134	-0.5	0.162	NS	89	0.5	0.405268	0.0233387	Y	5	0	5	0	0	0	0	0	0
ENSMUSG00000074476	Spc24	chr9	21760303	-0.5	0.393	NS	126	16	0.645311	0.185212	Y	12	4	7	4	5	0	0	0	0
ENSMUSG00000044702	Palb2	chr7	122132985	-0.5	0.351	NS	42	0	0.0231301	0	N	6	5	6	5	0	0	0	0	0
ENSMUSG00000071547	Nt5dc2	chr14	31131053	-0.5	0.118	NS	138	12.5	0.40529	0.0802157	Y	5	5	5	5	0	0	0	0	0
ENSMUSG00000069094	Pde7a	chr3	19311322	-0.5	0.107	NS	2787	378.5	0.534377	0.181466	Y	2	2	2	2	0	0	0	0	0
ENSMUSG00000073838	Tufm	chr7	126487361	-0.5	0.0687	NS	92	0.5	0.548057	0	Y	6	3	4	3	2	0	0	0	0
ENSMUSG00000074582	Arfgef2	chr2	166805588	-0.5	0.0635	NS	1053	0.5	0.181658	0	N	2	1	2	1	0	0	0	0	0
ENSMUSG00000026207	Speg	chr1	75375297	-0.5	0.0703	NS	1337.5	51	0.476115	0.0409739	Y	9	6	8	6	1	0	0	0	0
ENSMUSG00000028893	Sesn2	chr4	132510501	-0.5	0.226	NS	254.5	28.5	0.308933	0.0713862	Y	6	5	5	5	1	0	0	0	0
ENSMUSG00000054150	Syne3	chr12	105009809	-0.5	0.339	NS	481	3	0.175826	0	N	4	1	3	1	1	0	2	0	2
ENSMUSG00000104346	Pcdhga3	chr18	37674307	-0.5	0.317	NS	2934.5	236	0.490368	0.0606593	Y	10	1	10	1	0	0	0	0	0
ENSMUSG00000031441	Atp11a	chr8	12757014	-0.5	0.0612	NS	2104.5	169.5	0.367542	0.0643423	Y	5	5	5	5	0	0	0	0	0
ENSMUSG00000020492	Ska2	chr11	87109234	-0.5	0.115	NS	1023	120	0.658031	0.208025	Y	5	5	5	5	0	0	0	0	0
ENSMUSG00000023235	Ccl25	chr8	4325210	-0.5	0.468	NS	122.5	0	0.0507599	0	N	6	5	6	5	0	0	0	0	0
ENSMUSG00000020423	Btg2	chr1	134079120	-0.5	0.646	NS	210.5	16	0.708681	0.204758	Y	10	2	3	2	7	0	0	0	0
ENSMUSG00000026490	Cdc42bpa	chr1	179960472	-0.5	0.118	NS	2977.5	311	0.232072	0.0515205	Y	2	2	1	1	1	1	0	0	0
ENSMUSG00000041506	Rrp9	chr9	106475963	-0.5	0.092	NS	36.5	1.5	0.0971784	0	N	7	4	6	4	1	0	0	0	0
ENSMUSG00000027459	Fam110a	chr2	151980219	-0.5	0.375	NS	94	12.5	0.330576	0.085428	Y	3	1	2	1	1	0	0	0	0
ENSMUSG00000022833	Ccdc14	chr16	34690616	-0.5	0.189	NS	124	13.5	0.10449	0.0236794	N	2	0	2	0	0	0	0	0	0
ENSMUSG00000033809	Alg3	chr16	20611735	-0.5	0.217	NS	34	0	0.203945	0.00047155	N	6	5	6	5	0	0	0	0	0
ENSMUSG00000029467	Atp2a2	chr5	122502225	-0.5	0.164	NS	4153	232.5	0.662883	0.175076	Y	8	1	1	1	7	0	1	0	1
ENSMUSG00000020212	Mdm1	chr10	118141811	-0.5	0.254	NS	32.5	0	0.0323316	0	N	6	3	4	3	2	0	0	0	0
ENSMUSG00000027395	Polr1b	chr2	129100995	-0.5	0.0953	NS	46	0	0.0549414	0	N	5	2	4	2	1	0	0	0	0
ENSMUSG00000021418	Rpp40	chr13	35906359	-0.5	0.318	NS	0	0	0.00225015	0	N	3	1	3	1	0	0	1	1	0
ENSMUSG00000021339	Mrs2	chr13	25020379	-0.5	0.217	NS	366	0	0.265465	0	Y	2	1	2	1	0	0	0	0	0
ENSMUSG00000032826	Ank2	chr3	127499350	-0.5	0.149	NS	3077.5	185.5	0.188298	0.0113373	N	6	2	4	2	2	0	0	0	0
ENSMUSG00000046179	E2f8	chr7	48881596	-0.5	0.146	NS	384	18	0.558677	0.0560061	Y	7	5	6	5	1	0	1	1	0
ENSMUSG00000024437	Gm8615	chr5	149156209	-0.5	0.813	NS	1	2	0.011343	0.0898365	N	9	3	7	3	2	0	1	1	0
ENSMUSG00000060733	Ipmk	chr10	71347763	-0.5	0.113	NS	561.5	14	0.105674	0.0050897	N	2	2	2	2	0	0	0	0	0
ENSMUSG00000046808	Atp10d	chr5	72203329	-0.5	0.123	NS	325.5	0	0.0693685	0	N	5	2	3	2	2	0	0	0	0
ENSMUSG00000035164	Zc3h12c	chr9	52168572	-0.5	0.15	NS	1980.5	230	0.5406	0.171775	Y	3	2	2	2	1	0	0	0	0
ENSMUSG00000020692	Nle1	chr11	82908411	-0.5	0.144	NS	44.5	0	0.175104	0	N	5	3	5	3	0	0	0	0	0
ENSMUSG00000029521	Chek2	chr5	110839979	-0.5	0.497	NS	11.5	7.5	0.00728775	0.0224193	N	7	3	7	3	0	0	0	0	0
ENSMUSG00000038648	Creb3l2	chr6	37442146	-0.5	0.173	NS	4544.5	601.5	0.569003	0.215707	Y	12	11	11	11	1	0	1	1	0
ENSMUSG00000084592	Mir1898	chr15	12171492	-0.5	0.585	NS	4	0.5	0.674699	0.0301205	N	12	6	10	6	2	0	0	0	0
ENSMUSG00000032840	2410131K14Rik	chr5	118245227	-0.5	0.216	NS	253	10.5	0.327072	0.0127713	Y	2	1	2	1	0	0	0	0	0
ENSMUSG00000032397	Tipin	chr9	64281581	-0.5	0.241	NS	359.5	46.5	0.331886	0.0682979	Y	4	3	4	3	0	0	0	0	0
ENSMUSG00000025574	Tk1	chr11	117826092	-0.5	0.249	NS	318.5	17.5	0.656856	0.0673322	Y	8	4	7	4	1	0	0	0	0
ENSMUSG00000001525	Tubb5	chr17	35838306	-0.5	0.354	NS	324	38	0.7557	0.329685	Y	14	10	11	8	3	2	0	0	0
ENSMUSG00000027405	Nop56	chr2	130274430	-0.5	0.114	NS	156	13.5	0.51986	0.128788	Y	4	3	4	3	0	0	0	0	0
ENSMUSG00000001403	Ube2c	chr2	164769898	-0.5	0.495	NS	194.5	32.5	0.244201	0.186331	Y	9	5	9	5	0	0	0	0	0
ENSMUSG00000051934	Spats2	chr15	99125916	-0.5	0.12	NS	1283.5	135.5	0.375533	0.0644845	Y	2	2	2	2	0	0	0	0	0
ENSMUSG00000030032	Wdr54	chr6	83156397	-0.5	0.446	NS	8	0.5	0.0626688	0.013358	N	9	3	8	2	1	1	0	0	0
ENSMUSG00000021799	Opn4	chr14	34600142	-0.5	0.28	NS	122	7.5	0.376588	0.0529658	Y	10	7	9	7	1	0	0	0	0
ENSMUSG00000056735	A930024E05Rik	chr5	122989354	-0.5	0.436	NS	187.5	13.5	0.485598	0.0733984	Y	7	2	7	2	0	0	0	0	0
ENSMUSG00000066595	Flvcr1	chr1	191026158	-0.5	0.252	NS	350	4	0.352378	0	Y	6	5	6	5	0	0	0	0	0
ENSMUSG00000061371	Zfp873	chr10	82048123	-0.5	0.372	NS	322.5	14.5	0.355171	0.0262287	Y	3	1	2	1	1	0	0	0	0
ENSMUSG00000021572	Cep72	chr13	74062299	-0.5	0.271	NS	32	0	0.0093023	0	N	1	0	1	0	0	0	0	0	0
ENSMUSG00000023262	Acy1	chr9	106438319	-0.5	0.0745	NS	28	0	0.220172	0.0188238	N	8	4	6	3	2	1	0	0	0
ENSMUSG00000092284	Gm8801	chr17	35947246	-0.5	0.52	NS	0	0	0	0	N	7	4	6	3	1	1	0	0	0
ENSMUSG00000048922	Cdca2	chr14	67715841	-0.5	0.386	NS	503.5	8.5	0.273417	0.0046316	Y	1	1	1	1	0	0	0	0	0
ENSMUSG00000032586	Traip	chr9	107950136	-0.5	0.341	NS	128	5	0.125322	0.0151118	N	5	2	4	2	1	0	0	0	0
ENSMUSG00000015889	Lta4h	chr10	93453411	-0.5	0.104	NS	1026	32.5	0.435723	0.0105196	Y	9	3	3	3	6	0	0	0	0
ENSMUSG00000054206	Gzmm	chr10	79689020	-0.5	0.387	NS	27	0.5	0.249679	0.009372	N	6	4	4	4	2	0	0	0	0
ENSMUSG00000035021	Baz1a	chr12	55014348	-0.5	0.295	NS	347.5	0	0.0869644	0	N	3	2	3	2	0	0	0	0	0
ENSMUSG00000039356	Exosc2	chr2	31670715	-0.5	0.118	NS	93	5	0.27527	0.0035261	Y	4	4	4	4	0	0	0	0	0
ENSMUSG00000056749	Nfil3	chr13	52981073	-0.5	0.527	NS	1296.5	109.5	0.783159	0.307681	Y	10	5	7	5	3	0	1	0	1
ENSMUSG00000018849	Wwc1	chr11	35980527	-0.5	0.355	NS	96	100	0.0368049	0.0438303	N	5	2	4	2	1	0	0	0	0
ENSMUSG00000001467	Cyp51	chr5	4104746	-0.5	0.193	NS	254	0	0.320693	0	Y	1	1	1	1	0	0	0	0	0
ENSMUSG00000034317	Trim59	chr3	69044755	-0.5	0.478	NS	829.5	118.5	0.628591	0.416349	Y	6	5	4	4	2	1	1	1	0
ENSMUSG00000053553	3110082I17Rik	chr5	139460527	-0.5	0.311	NS	738	55.5	0.258535	0.0308218	Y	5	2	5	2	0	0	0	0	0
ENSMUSG00000019845	Tube1	chr10	39133976	-0.5	0.333	NS	35.5	0	0.058464	0	N	1	0	1	0	0	0	0	0	0
ENSMUSG00000024660	Incenp	chr19	9899551	-0.5	0.434	NS	917	102.5	0.481857	0.138153	Y	4	2	2	2	2	0	0	0	0
ENSMUSG00000037846	Rtkn2	chr10	67979570	-0.5	0.513	NS	225.5	19.5	0.10023	0.0118122	N	9	2	8	2	1	0	1	0	1
ENSMUSG00000041219	Arhgap11a	chr2	113848661	-0.5	0.46	NS	546	33	0.437885	0.0695399	Y	3	2	3	2	0	0	0	0	0
ENSMUSG00000018678	Sp2	chr11	96982959	-0.5	0.13	NS	719.5	91.5	0.382153	0.120261	Y	4	2	4	2	0	0	0	0	0
ENSMUSG00000035085	1700020L24Rik	chr11	83437677	-0.5	0.52	NS	0.5	0	0	0	N	2	1	1	1	1	0	0	0	0
ENSMUSG00000033871	Ppargc1b	chr18	61400431	-0.5	0.14	NS	6441	448.5	0.698336	0.191865	Y	4	1	1	1	3	0	0	0	0
ENSMUSG00000068115	Ninl	chr2	151039382	-0.5	0.336	NS	497.5	84	0.139276	0.0400901	N	1	0	1	0	0	0	0	0	0
ENSMUSG00000027173	Depdc7	chr2	104742878	-0.5	0.414	NS	38.5	11.5	0.0758475	0.0256222	N	3	0	1	0	2	0	0	0	0
ENSMUSG00000010914	Pdhx	chr2	103073513	-0.5	0.104	NS	1367	105.5	0.39544	0.0752398	Y	3	3	3	3	0	0	0	0	0
ENSMUSG00000038582	Pptc7	chr5	122284365	-0.5	0.167	NS	2531	206.5	0.70733	0.217489	Y	11	8	10	8	1	0	0	0	0
ENSMUSG00000093930	Hmgcs1	chr13	119690379	-0.5	0.287	NS	871	66.5	0.511995	0.120233	Y	3	1	2	1	1	0	0	0	0
ENSMUSG00000058498	Rnf207	chr4	152318993	-0.5	0.118	NS	216	0	0.442589	0	Y	4	4	4	4	0	0	0	0	0
ENSMUSG00000032254	Kif23	chr9	61946774	-0.5	0.507	NS	353.5	36.5	0.275106	0.0506641	Y	4	1	3	1	1	0	0	0	0
ENSMUSG00000045975	C2cd2	chr16	97962598	-0.5	0.311	NS	497	122.5	0.129765	0.0630738	N	4	2	4	2	0	0	0	0	0
ENSMUSG00000001855	Nup214	chr2	31974436	-0.5	0.0601	NS	305	0	0.124315	0	N	3	1	3	1	0	0	1	1	0
ENSMUSG00000022978	Mis18a	chr16	90727404	-0.5	0.372	NS	78	0	0.387804	0	Y	7	2	7	2	0	0	0	0	0
ENSMUSG00000046434	Hnrnpa1	chr15	103240432	-0.5	0.209	NS	442	32	0.791486	0.191822	Y	12	11	12	11	0	0	0	0	0
ENSMUSG00000022565	Plec	chr15	76232574	-0.5	0.0614	NS	1764	78	0.574284	0.0557215	Y	8	6	8	6	0	0	0	0	0
ENSMUSG00000030346	Rad51ap1	chr6	126939587	-0.5	0.295	NS	177	4.5	0.29275	0.00619785	Y	1	1	1	1	0	0	0	0	0
ENSMUSG00000024981	Acsl5	chr19	55251938	-0.5	0.136	NS	151.5	0	0.0921195	0	N	1	0	1	0	0	0	0	0	0
ENSMUSG00000028453	Fancg	chr4	43010506	-0.5	0.204	NS	12.5	0	0.0802915	0	N	6	1	4	1	2	0	0	0	0
ENSMUSG00000097397	Gm16861	chr16	4939633	-0.5	0.401	NS	24	0	0.199782	0	N	5	5	4	4	1	1	0	0	0
ENSMUSG00000079478	Znrd2	chr19	5731732	-0.5	0.103	NS	39.5	4	0.531119	0.175874	N	5	1	5	1	0	0	0	0	0
ENSMUSG00000020089	Ppa1	chr10	61648552	-0.5	0.1	NS	91.5	0	0.122439	0	N	3	1	3	1	0	0	0	0	0
ENSMUSG00000033075	Senp1	chr15	98093744	-0.5	0.0739	NS	621.5	1.5	0.240196	0	Y	4	3	4	3	0	0	0	0	0
ENSMUSG00000062328	Rpl17	chr18	74998558	-0.5	0.463	NS	139.5	18	0.41677	0.140962	Y	6	5	6	5	0	0	0	0	0
ENSMUSG00000044066	Cep68	chr11	20249429	-0.5	0.212	NS	703	48.5	0.578127	0.106328	Y	4	4	4	4	0	0	0	0	0
ENSMUSG00000032419	Tbx18	chr9	87731260	-0.5	0.287	NS	972	102	0.593338	0.16419	Y	5	3	4	3	1	0	0	0	0
ENSMUSG00000026784	Pdss1	chr2	22895522	-0.5	0.135	NS	477.5	0	0.247771	0	Y	3	2	3	2	0	0	0	0	0
ENSMUSG00000087935	Snora81	chr16	23110756	-0.5	0.558	NS	17.5	1.5	0.977528	0.182584	N	5	4	4	3	1	1	0	0	0
ENSMUSG00000018554	Ybx2	chr11	69935796	-0.5	0.373	NS	21	0	0.223063	0	N	6	4	5	4	1	0	0	0	0
ENSMUSG00000026443	Lrrn2	chr1	132880273	-0.5	0.1	NS	370	55	0.255286	0.0472185	Y	3	0	1	0	2	0	0	0	0
ENSMUSG00000064604	Snora44	chr4	132309941	-0.5	0.662	NS	12	3.5	0.879845	0.790698	N	8	5	7	5	1	0	0	0	0
ENSMUSG00000028933	Xrcc2	chr5	25705825	-0.5	0.17	NS	332	24.5	0.494786	0.0820218	Y	5	2	1	1	4	1	0	0	0
ENSMUSG00000014361	Mertk	chr2	128698956	-0.5	0.2	NS	651.5	88.5	0.205543	0.0360211	Y	4	3	4	3	0	0	0	0	0
ENSMUSG00000025383	Il23a	chr10	128298752	-0.5	0.313	NS	20	1.5	0.230681	0.0411248	N	5	2	5	2	0	0	0	0	0
ENSMUSG00000007589	Tinf2	chr14	55681820	-0.5	0.104	NS	13.5	0	0.0856704	0	N	5	3	5	3	0	0	0	0	0
ENSMUSG00000021719	Rgs7bp	chr13	105054930	-0.5	0.296	NS	321.5	110.5	0.126193	0.0485293	N	2	1	2	1	0	0	0	0	0
ENSMUSG00000022827	Rabl3	chr16	37539885	-0.5	0.125	NS	682.5	62.5	0.478385	0.0975047	Y	3	3	3	3	0	0	0	0	0
ENSMUSG00000021670	Hmgcr	chr13	96670936	-0.5	0.161	NS	468.5	22.5	0.298179	0.0125398	Y	2	1	2	1	0	0	0	0	0
ENSMUSG00000037795	N4bp2	chr5	65763521	-0.5	0.173	NS	713	13.5	0.275477	0	Y	3	2	2	2	1	0	0	0	0
ENSMUSG00000048856	Slc25a47	chr12	108836046	-0.5	0.385	NS	104	4	0.133823	0.00274435	N	3	2	3	2	0	0	0	0	0
ENSMUSG00000034203	Chchd4	chr6	91473546	-0.5	0.119	NS	248	11.5	0.460703	0.0368351	Y	3	2	3	2	0	0	0	0	0
ENSMUSG00000027353	Mcm8	chr2	132816141	-0.5	0.133	NS	0	0	0	0	N	4	1	4	1	0	0	0	0	0
ENSMUSG00000036180	Gatad2a	chr8	69996384	-0.5	0.105	NS	3282	435	0.598114	0.225739	Y	5	4	4	4	1	0	0	0	0
ENSMUSG00000040177	2310057M21Rik	chr7	131362759	-0.5	0.19	NS	185	0	0.256866	0	Y	3	3	3	3	0	0	0	0	0
ENSMUSG00000049823	Zbtb12	chr17	34879483	-0.5	0.197	NS	24	0	0.0249065	0	N	10	4	10	4	0	0	0	0	0
ENSMUSG00000057614	Gnai1	chr5	18360355	-0.5	0.131	NS	1262.5	182.5	0.332311	0.0866038	Y	3	2	3	2	0	0	0	0	0
ENSMUSG00000028018	Gstcd	chr3	133092033	-0.5	0.365	NS	418.5	52.5	0.125324	0.0172149	N	1	1	1	1	0	0	0	0	0
ENSMUSG00000031004	Mki67	chr7	135716361	-0.5	0.467	NS	1333.5	182	0.603808	0.234555	Y	2	1	1	1	1	0	1	1	0
ENSMUSG00000026020	Nop58	chr1	59684971	-0.5	0.122	NS	1258.5	90.5	0.463975	0.0629953	Y	3	3	3	3	0	0	0	0	0
ENSMUSG00000006398	Cdc20	chr4	118437352	-0.5	0.513	NS	201	31	0.689914	0.331649	Y	3	2	3	2	0	0	0	0	0
ENSMUSG00000005483	Dnajb1	chr8	83608193	-0.5	0.447	NS	256.5	23.5	0.703542	0.239969	Y	6	4	5	4	1	0	0	0	0
ENSMUSG00000022604	Cep97	chr16	55934855	-0.5	0.302	NS	119	0	0.0987046	0	N	4	2	3	2	1	0	0	0	0
ENSMUSG00000028069	Gpatch4	chr3	88043108	-0.5	0.175	NS	154.5	32.5	0.37304	0.113534	Y	3	1	3	1	0	0	0	0	0
ENSMUSG00000035266	Helq	chr5	100798598	-0.5	0.214	NS	62.5	0	0.0354831	0	N	7	5	4	4	3	1	1	0	1
ENSMUSG00000026683	Nuf2	chr1	169531464	-0.5	0.463	NS	304	0.5	0.165668	0	N	1	1	0	0	1	1	0	0	0
ENSMUSG00000026429	Ube2t	chr1	134962565	-0.5	0.288	NS	174	8.5	0.313502	0.038886	Y	3	3	3	3	0	0	0	0	0
ENSMUSG00000026447	Pik3c2b	chr1	133045667	-0.5	0.15	NS	812	106.5	0.346845	0.0742451	Y	6	3	6	3	0	0	0	0	0
ENSMUSG00000028403	Zdhhc21	chr4	82859958	-0.5	0.14	NS	787.5	28	0.309918	0.0118914	Y	3	3	3	3	0	0	1	1	0
ENSMUSG00000032279	Idh3a	chr9	54586334	-0.5	0.121	NS	1018	57	0.587189	0.0872436	Y	3	3	3	3	0	0	0	0	0
ENSMUSG00000023940	Sgo1	chr17	53689333	-0.5	0.354	NS	295	37.5	0.409884	0.109775	Y	4	4	4	4	0	0	0	0	0
ENSMUSG00000028212	Ccne2	chr4	11191351	-0.5	0.297	NS	115	0	0.229242	0	Y	3	1	2	1	1	0	0	0	0
ENSMUSG00000048327	Ckap2l	chr2	129297212	-0.5	0.445	NS	386.5	2.5	0.322622	0	Y	2	2	2	2	0	0	0	0	0
ENSMUSG00000034168	Irf2bpl	chr12	86884798	-0.5	0.148	NS	416.5	38	0.795754	0.319302	Y	10	2	1	1	9	1	0	0	0
ENSMUSG00000024935	Slc1a1	chr19	28835049	-0.5	0.565	NS	40.5	66.5	0.0266816	0.0449995	N	5	0	2	0	3	0	0	0	0
ENSMUSG00000051456	Hspb3	chr13	113663676	-0.5	0.155	NS	20.5	1	0.569782	0	N	4	3	2	2	2	1	0	0	0
ENSMUSG00000026253	Chrng	chr1	87204657	-0.5	0.587	NS	0	0	0	0	N	2	1	2	1	0	0	0	0	0
ENSMUSG00000017778	Cox7c	chr13	86046904	-0.5	0.459	NS	193.5	8.5	0.629727	0.13236	Y	1	1	1	1	0	0	0	0	0
ENSMUSG00000078762	Haus5	chr7	30664994	-0.5	0.239	NS	10.5	0	0.0411644	0	N	7	3	6	3	1	0	0	0	0
ENSMUSG00000062794	Zfp599	chr9	22259895	-0.5	0.425	NS	55	0	0.152334	0	N	4	0	3	0	1	0	0	0	0
ENSMUSG00000078773	Rad54b	chr4	11558922	-0.5	0.411	NS	276.5	14	0.146851	0.00545845	N	2	0	1	0	1	0	0	0	0
ENSMUSG00000021061	Sptb	chr12	76710547	-0.5	0.188	NS	2145	114.5	0.336618	0.0368061	Y	6	2	6	2	0	0	0	0	0
ENSMUSG00000019942	Cdk1	chr10	69352938	-0.5	0.474	NS	1132	147.5	0.569128	0.30408	Y	4	4	4	4	0	0	0	0	0
ENSMUSG00000031928	Mre11a	chr9	14784654	-0.5	0.163	NS	111	0	0.061635	0	N	1	0	1	0	0	0	0	0	0
ENSMUSG00000021476	Habp4	chr13	64161824	-0.5	0.128	NS	608.5	36	0.384559	0.0486971	Y	2	2	2	2	0	0	0	0	0
ENSMUSG00000024812	Tjp2	chr19	24225030	-0.5	0.0739	NS	2324.5	304.5	0.404471	0.112046	Y	7	2	5	2	2	0	0	0	0
ENSMUSG00000022120	Rnf219	chr14	104522645	-0.5	0.207	NS	481	77	0.228663	0.0500333	Y	1	0	1	0	0	0	0	0	0
ENSMUSG00000039968	Rsbn1l	chr5	20956398	-0.5	0.147	NS	4448	455	0.648751	0.274857	Y	5	4	4	4	1	0	0	0	0
ENSMUSG00000024235	Map3k8	chr18	4353015	-0.5	0.547	NS	586	43	0.458412	0.0846281	Y	6	6	6	6	0	0	0	0	0
ENSMUSG00000028678	Kif2c	chr4	117182639	-0.5	0.492	NS	157.5	0	0.131451	0	N	5	2	1	1	4	1	0	0	0
ENSMUSG00000024791	Cdca5	chr19	6084983	-0.5	0.459	NS	133.5	11	0.521413	0.112142	Y	7	5	7	5	0	0	0	0	0
ENSMUSG00000015659	Serac1	chr17	6079741	-0.5	0.231	NS	58	0	0.0346508	0	N	3	2	3	2	0	0	0	0	0
ENSMUSG00000034218	Atm	chr9	53536740	-0.5	0.138	NS	0	0	0	0	N	2	1	2	1	0	0	0	0	0
ENSMUSG00000027983	Cyp2u1	chr3	131303227	-0.5	0.312	NS	187	0	0.378339	0	Y	4	2	4	2	0	0	0	0	0
ENSMUSG00000033216	Eefsec	chr6	88446539	-0.5	0.206	NS	801	251	0.165523	0.0732006	N	4	3	4	3	0	0	0	0	0
ENSMUSG00000038807	Rap1gap2	chr11	74610915	-0.5	0.154	NS	1197	163.5	0.151389	0.035305	N	10	4	9	4	1	0	0	0	0
ENSMUSG00000035310	Lin54	chr5	100500639	-0.5	0.108	NS	1125	104.5	0.343176	0.061706	Y	7	6	6	6	1	0	0	0	0
ENSMUSG00000029366	Dck	chr5	88764996	-0.5	0.111	NS	187	1.5	0.286694	0.00653505	Y	5	2	3	2	2	0	0	0	0
ENSMUSG00000019303	Psmc3ip	chr11	101095436	-0.5	0.243	NS	24.5	0	0.300636	0.00041505	N	6	2	5	2	1	0	0	0	0
ENSMUSG00000048583	Igf2	chr7	142666816	-0.5	0.122	NS	398.5	36	0.573515	0.102797	Y	6	3	4	3	2	0	0	0	0
ENSMUSG00000027424	Mgme1	chr2	144270663	-0.5	0.1	NS	93	1	0.29522	0	Y	3	2	3	2	0	0	0	0	0
ENSMUSG00000024851	Pitpnm1	chr19	4099998	-0.49	0.0607	NS	18	0	0.0616766	0	N	4	0	1	0	3	0	0	0	0
ENSMUSG00000028614	Ndc1	chr4	107367784	-0.49	0.0866	NS	237	0	0.155767	0	N	2	1	2	1	0	0	0	0	0
ENSMUSG00000051786	Tubgcp6	chr15	89123112	-0.49	0.0673	NS	264.5	11	0.250101	0.0156528	Y	7	5	6	5	1	0	0	0	0
ENSMUSG00000022957	Itsn1	chr16	91729281	-0.49	0.0565	NS	3025.5	343.5	0.286289	0.0712247	Y	8	2	8	2	0	0	0	0	0
ENSMUSG00000055980	Irs1	chr1	82291416	-0.49	0.0726	NS	4856	369	0.716373	0.270192	Y	7	6	6	6	1	0	0	0	0
ENSMUSG00000014470	Rnf166	chr8	122476064	-0.49	0.09	NS	182	3	0.475903	0.0288868	Y	4	2	4	2	0	0	0	0	0
ENSMUSG00000027823	Gmps	chr3	63976106	-0.49	0.0664	NS	854.5	1.5	0.350497	0	Y	2	2	2	2	0	0	0	0	0
ENSMUSG00000019943	Atp2b1	chr10	98914406	-0.49	0.0857	NS	3955.5	579.5	0.488214	0.198518	Y	1	1	1	1	0	0	0	0	0
ENSMUSG00000034032	Rpap1	chr2	119787537	-0.49	0.0427	NS	76.5	0	0.0563671	0	N	5	2	2	1	3	1	0	0	0
ENSMUSG00000071317	Bves	chr10	45335772	-0.49	0.0537	NS	1928	84.5	0.658045	0.107824	Y	12	12	12	12	0	0	0	0	0
ENSMUSG00000022364	Tbc1d31	chr15	57912199	-0.49	0.0717	NS	513.5	0	0.217543	0	Y	6	4	4	3	2	1	0	0	0
ENSMUSG00000005506	Celf1	chr2	90940382	-0.49	0.0953	NS	5648	604	0.607304	0.255815	Y	5	5	5	5	0	0	0	0	0
ENSMUSG00000021690	Jmy	chr13	93499808	-0.49	0.0562	NS	3200	247.5	0.540612	0.13421	Y	4	4	4	4	0	0	0	0	0
ENSMUSG00000007880	Arid1a	chr4	133756769	-0.49	0.049	NS	5950.5	653	0.684203	0.301414	Y	6	3	4	3	2	0	0	0	0
ENSMUSG00000025792	Slc25a10	chr11	120491840	-0.49	0.039	NS	62	3	0.270006	0.0455906	Y	9	7	8	6	1	1	0	0	0
ENSMUSG00000031987	Egln1	chr8	124949324	-0.49	0.0526	NS	3271	331	0.732155	0.328072	Y	7	7	7	7	0	0	0	0	0
ENSMUSG00000017210	Med24	chr11	98729435	-0.49	0.0282	NS	155.5	0	0.219722	0	Y	7	4	6	4	1	0	1	0	1
ENSMUSG00000001151	Pcnt	chr10	76442786	-0.49	0.0579	NS	379.5	0	0.132146	0	N	3	1	2	1	1	0	1	0	1
ENSMUSG00000028136	Snx27	chr3	94582716	-0.49	0.0466	NS	1478	125	0.353369	0.058839	Y	3	3	3	3	0	0	0	0	0
ENSMUSG00000032717	Mdfi	chr17	47834691	-0.49	0.0757	NS	146.5	9	0.244371	0.0194691	Y	7	3	4	3	3	0	0	0	0
ENSMUSG00000027951	Adar	chr3	89715022	-0.49	0.0895	NS	929.5	75.5	0.404021	0.08635	Y	5	4	5	4	0	0	0	0	0
ENSMUSG00000037151	Lrrc20	chr10	61475801	-0.48	0.0564	NS	1016.5	101	0.29974	0.048691	Y	4	2	4	2	0	0	1	0	1
ENSMUSG00000053293	Pom121	chr5	135394546	-0.48	0.0777	NS	245	6.5	0.372732	0.0143703	Y	1	1	1	1	0	0	0	0	0
ENSMUSG00000075528	Aarsd1	chr11	101417615	-0.48	0.0476	NS	46.5	3	0.123457	0.0172126	N	4	2	4	2	0	0	0	0	0
ENSMUSG00000038845	Phb	chr11	95666957	-0.48	0.0904	NS	260	7	0.447962	0.0152348	Y	3	1	2	1	1	0	0	0	0
ENSMUSG00000009575	Cbx5	chr15	103239816	-0.48	0.0638	NS	2697	303.5	0.628829	0.234075	Y	8	8	8	8	0	0	0	0	0
ENSMUSG00000064037	Gpn1	chr5	31494741	-0.48	0.0619	NS	20	0	0.0049273	0	N	3	1	3	1	0	0	0	0	0
ENSMUSG00000039275	Foxk2	chr11	121259990	-0.48	0.0693	NS	1630.5	123	0.511391	0.0982129	Y	5	5	4	4	1	1	0	0	0
ENSMUSG00000024442	Dele1	chr18	38250255	-0.48	0.0357	NS	54	0	0.152627	0	N	2	2	2	2	0	0	0	0	0
ENSMUSG00000031652	N4bp1	chr8	86885258	-0.48	0.071	NS	1867.5	271	0.307857	0.142642	Y	5	5	5	5	0	0	0	0	0
ENSMUSG00000029560	Snx8	chr5	140389262	-0.48	0.076	NS	845	125	0.348082	0.117198	Y	3	1	2	1	1	0	0	0	0
ENSMUSG00000042744	Hectd4	chr5	121220219	-0.48	0.0638	NS	1337.5	0	0.155919	0	N	2	1	2	1	0	0	0	0	0
ENSMUSG00000061079	Zfp143	chr7	110061217	-0.48	0.0828	NS	488.5	13	0.217962	0.0083826	Y	5	3	4	3	1	0	0	0	0
ENSMUSG00000028649	Macf1	chr4	123684360	-0.48	0.0833	NS	8688	595	0.449396	0.0663941	Y	4	2	3	2	1	0	2	2	0
ENSMUSG00000022306	Zfpm2	chr15	40655035	-0.48	0.0449	NS	16175	1537.5	0.552569	0.138966	Y	6	6	6	6	0	0	2	2	0
ENSMUSG00000027878	Notch2	chr3	98013527	-0.47	0.0615	NS	4273	429	0.442072	0.115566	Y	2	2	2	2	0	0	0	0	0
ENSMUSG00000002129	Sf3a1	chr11	4160350	-0.47	0.0483	NS	379	14.5	0.436959	0.0268791	Y	2	1	2	1	0	0	0	0	0
ENSMUSG00000019878	Hsf2	chr10	57486385	-0.47	0.0638	NS	1814	157.5	0.592613	0.224664	Y	6	5	6	5	0	0	0	0	0
ENSMUSG00000069135	Fgfr1op	chr17	8165501	-0.47	0.0669	NS	234.5	0	0.199415	0	N	2	0	2	0	0	0	0	0	0
ENSMUSG00000025358	Cdk2	chr10	128705031	-0.47	0.0333	NS	141.5	12	0.531299	0.0996053	Y	3	2	2	2	1	0	0	0	0
ENSMUSG00000038388	Mpp6	chr6	50110241	-0.47	0.0718	NS	2090	213.5	0.433229	0.102695	Y	5	4	5	4	0	0	0	0	0
ENSMUSG00000058056	Palld	chr8	61902690	-0.47	0.0808	NS	22259	1130	0.634225	0.118968	Y	7	4	7	4	0	0	0	0	0
ENSMUSG00000027018	Hat1	chr2	71388958	-0.47	0.0653	NS	487	12.5	0.253954	0.0072724	Y	2	2	2	2	0	0	0	0	0
ENSMUSG00000049680	Urgcp	chr11	5762376	-0.47	0.09	NS	1869.5	177	0.57069	0.133599	Y	5	3	5	3	0	0	0	0	0
ENSMUSG00000006800	Sulf2	chr2	166155663	-0.47	0.0512	NS	2082	123.5	0.518208	0.0736967	Y	12	6	11	6	1	0	0	0	0
ENSMUSG00000034189	Hsdl1	chr8	119575183	-0.47	0.0911	NS	184	17.5	0.352672	0.0781357	Y	5	1	5	1	0	0	0	0	0
ENSMUSG00000038459	Abhd17c	chr7	84151893	-0.47	0.0905	NS	4625	446.5	0.7297	0.389346	Y	5	5	5	5	0	0	0	0	0
ENSMUSG00000003948	Mmd	chr11	90249456	-0.47	0.0385	NS	1162	81.5	0.558214	0.108241	Y	5	4	5	4	0	0	0	0	0
ENSMUSG00000066037	Hnrnpr	chr4	136310942	-0.47	0.0643	NS	2320	249	0.541706	0.153507	Y	8	7	7	7	1	0	1	1	0
ENSMUSG00000041638	Gcn1	chr5	115565254	-0.47	0.0862	NS	418	0	0.161121	0	N	3	2	3	2	0	0	0	0	0
ENSMUSG00000069844	Sco1	chr11	67052670	-0.46	0.0989	NS	132.5	1.5	0.243281	0	Y	6	2	6	2	0	0	1	1	0
ENSMUSG00000020706	Ftsj3	chr11	106256079	-0.46	0.0554	NS	56	0	0.261098	0	Y	3	3	3	3	0	0	0	0	0
ENSMUSG00000042699	Dhx9	chr1	153487660	-0.46	0.0745	NS	1476.5	162	0.543663	0.145033	Y	1	1	1	1	0	0	0	0	0
ENSMUSG00000021193	Pitrm1	chr13	6548149	-0.46	0.0403	NS	36	0	0.0351129	0	N	2	1	1	1	1	0	0	0	0
ENSMUSG00000029036	Atad3a	chr4	155761093	-0.46	0.0718	NS	723.5	38.5	0.625654	0.0756857	Y	7	4	7	4	0	0	0	0	0
ENSMUSG00000030505	Prmt3	chr7	49778346	-0.46	0.0903	NS	338.5	0	0.178748	0	N	2	0	2	0	0	0	0	0	0
ENSMUSG00000047248	C2cd3	chr7	100372233	-0.46	0.069	NS	206.5	0	0.0676009	0	N	3	3	3	3	0	0	0	0	0
ENSMUSG00000007833	Aldh16a1	chr7	45154584	-0.46	0.078	NS	25.5	0	0.0877995	0	N	3	2	3	2	0	0	0	0	0
ENSMUSG00000064181	Rab3ip	chr10	116950769	-0.46	0.0554	NS	1554.5	109.5	0.462477	0.075112	Y	3	2	3	2	0	0	1	1	0
ENSMUSG00000063077	Kif1b	chr4	149307693	-0.46	0.0679	NS	4041.5	188	0.364742	0.0073492	Y	8	6	7	6	1	0	0	0	0
ENSMUSG00000024049	Myom1	chr17	71002633	-0.46	0.0719	NS	3514.5	48.5	0.485236	0	Y	5	4	5	4	0	0	1	1	0
ENSMUSG00000040549	Ckap5	chr2	91526762	-0.46	0.0512	NS	2019	117.5	0.177965	0.0170442	N	4	4	4	4	0	0	1	1	0
ENSMUSG00000027787	Nmd3	chr3	69721985	-0.46	0.0577	NS	851.5	38	0.383698	0.0177092	Y	1	1	1	1	0	0	0	0	0
ENSMUSG00000033166	Dis3	chr14	99099770	-0.46	0.0736	NS	128.5	0	0.157317	0	N	2	2	2	2	0	0	0	0	0
ENSMUSG00000040209	Zfp704	chr3	9610085	-0.46	0.0836	NS	3676.5	591	0.485756	0.153873	Y	2	2	2	2	0	0	0	0	0
ENSMUSG00000022265	Ank	chr15	27466677	-0.46	0.0875	NS	2816	199.5	0.510293	0.0704615	Y	11	5	10	5	1	0	0	0	0
ENSMUSG00000017548	Suz12	chr11	79993106	-0.45	0.0698	NS	722.5	15.5	0.353967	0	Y	2	1	2	1	0	0	0	0	0
ENSMUSG00000038429	Usp5	chr6	124829484	-0.45	0.043	NS	162.5	0	0.26545	0	Y	3	2	3	2	0	0	0	0	0
ENSMUSG00000027774	Gfm1	chr3	67430096	-0.45	0.0768	NS	350.5	0	0.242086	0	Y	4	2	4	2	0	0	0	0	0
ENSMUSG00000051391	Ywhag	chr5	135934616	-0.45	0.0765	NS	1617	168	0.707284	0.284017	Y	4	3	4	3	0	0	0	0	0
ENSMUSG00000036893	Ehmt1	chr2	24919614	-0.45	0.0475	NS	3215	290	0.39881	0.076488	Y	1	1	1	1	0	0	0	0	0
ENSMUSG00000043940	Wdfy3	chr5	102069921	-0.45	0.0564	NS	3611.5	341	0.315595	0.0477072	Y	3	2	3	2	0	0	0	0	0
ENSMUSG00000003868	Ruvbl2	chr7	45438096	-0.45	0.0638	NS	456	36.5	0.499082	0.110179	Y	5	4	5	4	0	0	0	0	0
ENSMUSG00000037926	Ssh2	chr11	77216287	-0.45	0.0878	NS	8575.5	905	0.488108	0.149857	Y	3	3	2	2	1	1	0	0	0
ENSMUSG00000023938	Aars2	chr17	45506841	-0.45	0.0809	NS	12	0	0.059737	0	N	1	0	1	0	0	0	0	0	0
ENSMUSG00000020647	Ncoa1	chr12	4477182	-0.45	0.0901	NS	4436.5	294	0.339797	0.0445782	Y	1	1	1	1	0	0	0	0	0
ENSMUSG00000014551	Mrps25	chr6	92184033	-0.45	0.0754	NS	261.5	14.5	0.440588	0.0593424	Y	4	3	4	3	0	0	0	0	0
ENSMUSG00000003438	Timm50	chr7	28312072	-0.45	0.0739	NS	47	0	0.241269	0	N	7	4	6	4	1	0	0	0	0
ENSMUSG00000019889	Ptprk	chr10	28074820	-0.45	0.056	NS	13247	1076	0.450759	0.0869468	Y	8	5	7	5	1	0	0	0	0
ENSMUSG00000001441	Npepps	chr11	97280638	-0.45	0.0635	NS	3210	202	0.522588	0.094088	Y	7	2	1	1	6	1	0	0	0
ENSMUSG00000020079	Supv3l1	chr10	62449738	-0.45	0.065	NS	224.5	0	0.302289	0	Y	4	3	4	3	0	0	0	0	0
ENSMUSG00000028328	Tmod1	chr4	46038935	-0.45	0.0736	NS	3142.5	106	0.585936	0.0565903	Y	9	7	9	7	0	0	0	0	0
ENSMUSG00000018583	G3bp1	chr11	55469685	-0.45	0.0541	NS	2209	251.5	0.583959	0.233117	Y	6	4	5	3	1	1	0	0	0
ENSMUSG00000033499	Larp4b	chr13	9093881	-0.45	0.0959	NS	3599.5	314	0.532121	0.134956	Y	3	2	1	1	2	1	0	0	0
ENSMUSG00000002718	Cse1l	chr2	166906040	-0.45	0.0846	NS	1033.5	64.5	0.350855	0.0277819	Y	4	4	4	4	0	0	1	1	0
ENSMUSG00000006728	Cdk4	chr10	127063534	-0.45	0.0638	NS	151	16	0.612035	0.155459	Y	4	1	3	1	1	0	0	0	0
ENSMUSG00000028514	Usp24	chr4	106316213	-0.45	0.0714	NS	2038.5	0	0.178763	0	N	3	3	3	3	0	0	0	0	0
ENSMUSG00000020475	Pgam2	chr11	5803733	-0.45	0.0565	NS	209	13.5	0.7617	0.339064	Y	3	2	3	2	0	0	0	0	0
ENSMUSG00000033059	Pygb	chr2	150786735	-0.44	0.0927	NS	1811.5	69.5	0.583422	0.0841662	Y	12	8	10	8	2	0	0	0	0
ENSMUSG00000024127	Prepl	chr17	85090241	-0.44	0.093	NS	189.5	0	0.173577	0	N	3	3	3	3	0	0	0	0	0
ENSMUSG00000022332	Khdrbs3	chr15	68928420	-0.44	0.0775	NS	4654.5	528	0.532825	0.137009	Y	3	2	3	2	0	0	0	0	0
ENSMUSG00000014633	Cmc2	chr8	116921455	-0.44	0.0592	NS	826.5	22.5	0.462818	0.0344512	Y	2	2	2	2	0	0	0	0	0
ENSMUSG00000021037	Ahsa1	chr12	87266479	-0.44	0.0798	NS	130.5	5.5	0.428657	0.040891	Y	2	1	1	1	1	0	0	0	0
ENSMUSG00000030374	Strn4	chr7	16815889	-0.44	0.0576	NS	715	65	0.436429	0.0948767	Y	1	1	1	1	0	0	0	0	0
ENSMUSG00000031960	Aars	chr8	111033144	-0.44	0.0891	NS	109.5	0	0.091595	0	N	2	1	2	1	0	0	0	0	0
ENSMUSG00000004789	Dlst	chr12	85110833	-0.44	0.0857	NS	1159	56	0.582143	0.0589264	Y	2	2	2	2	0	0	0	0	0
ENSMUSG00000029056	Pank4	chr4	154964123	-0.44	0.0751	NS	377.5	16	0.374257	0.0223001	Y	2	2	2	2	0	0	0	0	0
ENSMUSG00000035754	Wdr18	chr10	79960152	-0.44	0.0564	NS	78	0	0.241196	0	Y	9	6	7	5	2	1	0	0	0
ENSMUSG00000004897	Hdgf	chr3	87906321	-0.44	0.0936	NS	689	101	0.637331	0.349113	Y	5	4	5	4	0	0	0	0	0
ENSMUSG00000028431	Elp1	chr4	56802331	-0.44	0.054	NS	208.5	0	0.0764642	0	N	3	1	3	1	0	0	0	0	0
ENSMUSG00000041415	Dicer1	chr12	104751952	-0.44	0.087	NS	1735	155.5	0.431328	0.0831945	Y	2	1	2	1	0	0	0	0	0
ENSMUSG00000071064	Zfp827	chr8	79028437	-0.44	0.0886	NS	3641.5	276	0.475125	0.0811286	Y	14	7	12	7	2	0	1	0	1
ENSMUSG00000040688	Tbl3	chr17	24707660	-0.44	0.0657	NS	21.5	0.5	0.0587933	0.00973025	N	4	2	3	2	1	0	0	0	0
ENSMUSG00000032192	Gnb5	chr9	75306288	-0.44	0.098	NS	338.5	0	0.19465	0	N	2	2	2	2	0	0	0	0	0
ENSMUSG00000020067	Mypn	chr10	63203952	-0.44	0.099	NS	1097	0	0.291222	0	Y	9	3	8	3	1	0	0	0	0
ENSMUSG00000042507	Elmsan1	chr12	84218881	-0.44	0.0803	NS	2455	292	0.602466	0.202228	Y	6	5	5	5	1	0	0	0	0
ENSMUSG00000048416	Mlf1	chr3	67374097	-0.44	0.0799	NS	1276.5	55	0.485563	0.062377	Y	7	3	7	3	0	0	0	0	0
ENSMUSG00000037443	Cep85	chr4	134187112	-0.44	0.0714	NS	1234	60	0.368361	0.0328355	Y	7	4	5	4	2	0	0	0	0
ENSMUSG00000029104	Htt	chr5	34761740	-0.44	0.0564	NS	826	0	0.0986206	0	N	1	1	1	1	0	0	0	0	0
ENSMUSG00000017631	Abr	chr11	76623558	-0.43	0.0675	NS	1140	122	0.147272	0.0317394	N	2	1	2	1	0	0	0	0	0
ENSMUSG00000028953	Abcf2	chr5	24577467	-0.43	0.0655	NS	66	0	0.210633	0	Y	4	2	3	1	1	1	0	0	0
ENSMUSG00000027404	Snrpb	chr2	130179403	-0.43	0.077	NS	426	32.5	0.55194	0.138048	Y	1	1	1	1	0	0	0	0	0
ENSMUSG00000008763	Man1a2	chr3	100685503	-0.43	0.0637	NS	3821	445.5	0.437808	0.118998	Y	7	3	3	3	4	0	1	0	1
ENSMUSG00000025224	Gbf1	chr19	46152509	-0.43	0.0719	NS	2406	248.5	0.392084	0.072193	Y	4	4	4	4	0	0	0	0	0
ENSMUSG00000035772	Mrps2	chr2	28468066	-0.43	0.0774	NS	69	5.5	0.520077	0.111629	Y	5	2	5	2	0	0	0	0	0
ENSMUSG00000042709	Atpaf2	chr11	60418457	-0.43	0.065	NS	355.5	21.5	0.409573	0.0432649	Y	5	4	5	4	0	0	0	0	0
ENSMUSG00000022556	Hsf1	chr15	76477422	-0.43	0.0721	NS	840.5	85	0.571024	0.158112	Y	3	2	3	2	0	0	0	0	0
ENSMUSG00000024563	Smad2	chr18	76241580	-0.43	0.0675	NS	4044	477.5	0.591888	0.238967	Y	3	3	3	3	0	0	0	0	0
ENSMUSG00000029505	Ep400	chr5	110770717	-0.43	0.077	NS	1542	66.5	0.195312	0.0064037	N	2	1	2	1	0	0	0	0	0
ENSMUSG00000032249	Anp32a	chr9	62341293	-0.43	0.071	NS	2172.5	238	0.696335	0.281956	Y	7	6	6	6	1	0	0	0	0
ENSMUSG00000025728	Pigq	chr17	25944936	-0.43	0.0753	NS	188.5	6	0.246976	0.0030784	Y	4	3	4	3	0	0	0	0	0
ENSMUSG00000032267	Usp28	chr9	48985375	-0.43	0.0718	NS	1895.5	55	0.512347	0.0252437	Y	5	3	3	3	2	0	0	0	0
ENSMUSG00000022897	Dyrk1a	chr16	94570010	-0.43	0.0882	NS	13699	1445	0.683223	0.359889	Y	9	9	9	9	0	0	0	0	0
ENSMUSG00000025812	Pard3	chr8	127063893	-0.43	0.079	NS	10774	1451	0.409763	0.116453	Y	2	2	2	2	0	0	0	0	0
ENSMUSG00000048920	Fkrp	chr7	16816732	-0.43	0.099	NS	149.5	9	0.553092	0.060104	Y	1	1	1	1	0	0	0	0	0
ENSMUSG00000022390	Zc3h7b	chr15	81745057	-0.42	0.0777	NS	859	57.5	0.311918	0.0279764	Y	4	4	4	4	0	0	0	0	0
ENSMUSG00000019854	Reps1	chr10	18055861	-0.42	0.0828	NS	2654	306	0.46434	0.150603	Y	7	5	6	5	1	0	0	0	0
ENSMUSG00000042772	Smg7	chr1	152902646	-0.42	0.095	NS	3115.5	332.5	0.4479	0.148655	Y	2	2	1	1	1	1	0	0	0
ENSMUSG00000026131	Dst	chr1	33908225	-0.42	0.0953	NS	7629	636	0.342311	0.0571888	Y	7	0	7	0	0	0	0	0	0
ENSMUSG00000026564	Dusp27	chr1	166127922	-0.42	0.0832	NS	1110	33	0.585676	0.0445676	Y	6	5	6	5	0	0	0	0	0
ENSMUSG00000024515	Smad4	chr18	73703780	-0.42	0.0763	NS	2218.5	269.5	0.47732	0.141072	Y	3	2	3	2	0	0	0	0	0
ENSMUSG00000026743	Mllt10	chr2	18055237	-0.42	0.0774	NS	5670.5	507.5	0.575599	0.139298	Y	4	4	4	4	0	0	0	0	0
ENSMUSG00000028854	Slc9a1	chr4	133369706	-0.42	0.0758	NS	1248.5	161.5	0.52927	0.146925	Y	8	6	8	6	0	0	0	0	0
ENSMUSG00000050199	Lgr4	chr2	109917647	-0.42	0.0997	NS	6359	562	0.64075	0.231847	Y	7	7	7	7	0	0	1	1	0
ENSMUSG00000029381	Shroom3	chr5	92683435	-0.42	0.0991	NS	6656	706	0.498895	0.117626	Y	3	0	2	0	1	0	0	0	0
ENSMUSG00000028622	Mrpl37	chr4	107066868	-0.41	0.087	NS	62.5	0	0.142383	0	N	1	1	1	1	0	0	0	0	0
ENSMUSG00000020850	Prpf8	chr11	75486816	-0.41	0.074	NS	287.5	5.5	0.249337	0.00068485	Y	6	3	5	3	1	0	0	0	0
ENSMUSG00000025583	Rptor	chr11	119602905	-0.41	0.0933	NS	5696.5	683	0.391628	0.0971324	Y	1	1	1	1	0	0	0	0	0
ENSMUSG00000042605	Atxn2	chr5	121711337	-0.41	0.0945	NS	5203	427.5	0.611709	0.152268	Y	4	2	2	2	2	0	0	0	0
ENSMUSG00000003233	Dvl3	chr16	20516982	-0.41	0.0998	NS	298	9	0.296465	0	Y	4	4	4	4	0	0	0	0	0
ENSMUSG00000030098	Grip2	chr6	91827250	-0.4	0.298	NS	767	44	0.252578	0.0339814	Y	6	3	6	3	0	0	0	0	0
ENSMUSG00000059325	Hopx	chr5	77115121	-0.4	0.218	NS	2475.5	175	0.715149	0.231357	Y	8	6	4	4	4	2	0	0	0
ENSMUSG00000028698	Pik3r3	chr4	116221618	-0.4	0.238	NS	832.5	38.5	0.23342	0.0096207	Y	3	1	3	1	0	0	0	0	0
ENSMUSG00000043155	Hpdl	chr4	116821707	-0.4	0.557	NS	4	0	0.105598	0	N	5	2	5	2	0	0	0	0	0
ENSMUSG00000061479	Snrpa	chr7	27196271	-0.4	0.312	NS	168.5	22.5	0.466763	0.0881084	Y	2	1	2	1	0	0	0	0	0
ENSMUSG00000008604	Ubqln4	chr3	88553758	-0.4	0.107	NS	172	1	0.314034	0	Y	3	3	2	2	1	1	0	0	0
ENSMUSG00000037112	Sik2	chr9	51009073	-0.4	0.258	NS	1419.5	200.5	0.342819	0.0757743	Y	6	2	6	2	0	0	0	0	0
ENSMUSG00000021697	Depdc1b	chr13	108316332	-0.4	0.704	NS	101	43.5	0.0469814	0.0234115	N	12	3	11	3	1	0	1	0	1
ENSMUSG00000040752	Myh6	chr14	54966927	-0.4	0.275	NS	804.5	7.5	0.64058	0.0164554	Y	5	1	4	0	1	1	0	0	0
ENSMUSG00000022748	Cmss1	chr16	57606864	-0.4	0.477	NS	2061	381	0.227494	0.0607104	Y	1	0	0	0	1	0	0	0	0
ENSMUSG00000027799	Nbea	chr3	56183701	-0.4	0.143	NS	2482	280	0.0707429	0.0142048	N	1	1	1	1	0	0	0	0	0
ENSMUSG00000039652	Cpeb3	chr19	37208601	-0.4	0.369	NS	8598.5	420.5	0.656605	0.100616	Y	5	5	5	5	0	0	0	0	0
ENSMUSG00000028532	Cachd1	chr4	100776675	-0.4	0.189	NS	3984.5	662	0.366496	0.120417	Y	3	3	3	3	0	0	0	0	0
ENSMUSG00000034295	Fhod3	chr18	24708623	-0.4	0.191	NS	14422.5	792	0.509583	0.0837085	Y	10	9	10	9	0	0	0	0	0
ENSMUSG00000020684	Rasl10b	chr11	83409137	-0.4	0.306	NS	58	8.5	0.176174	0.061413	N	5	0	5	0	0	0	0	0	0
ENSMUSG00000034274	Thoc5	chr11	4895320	-0.4	0.206	NS	79.5	0	0.0210743	0	N	2	1	2	1	0	0	0	0	0
ENSMUSG00000036202	Rif1	chr2	52072832	-0.4	0.199	NS	683	19	0.311894	0.00847595	Y	4	2	4	2	0	0	0	0	0
ENSMUSG00000038545	Cul7	chr17	46650337	-0.4	0.218	NS	213.5	25	0.38997	0.0890718	Y	4	3	4	3	0	0	0	0	0
ENSMUSG00000019988	Nedd1	chr10	92722420	-0.4	0.211	NS	373	9.5	0.246981	0.00898475	Y	2	1	2	1	0	0	0	0	0
ENSMUSG00000027194	Ttc17	chr2	94406689	-0.4	0.15	NS	1198.5	0	0.207674	0	Y	4	4	4	4	0	0	0	0	0
ENSMUSG00000027655	Dhx35	chr2	158794807	-0.4	0.221	NS	523	0	0.215264	0	Y	4	3	3	3	1	0	0	0	0
ENSMUSG00000025745	Hadha	chr5	30155162	-0.4	0.278	NS	1123.5	36	0.370086	0.00973985	Y	8	8	8	8	0	0	0	0	0
ENSMUSG00000078532	Nkain1	chr4	130574173	-0.4	0.286	NS	151	26.5	0.154973	0.0337546	N	4	2	3	2	1	0	1	0	1
ENSMUSG00000025962	Fastkd2	chr1	63730614	-0.4	0.298	NS	191	3.5	0.177835	0	N	2	1	2	1	0	0	0	0	0
ENSMUSG00000064725	Snord96a	chr11	48802032	-0.4	0.625	NS	18	4	0.0185185	0.635803	N	4	3	3	2	1	1	0	0	0
ENSMUSG00000020897	Aurkb	chr11	69045647	-0.4	0.613	NS	299.5	39.5	0.670654	0.233965	Y	4	1	2	1	2	0	0	0	0
ENSMUSG00000027654	Fam83d	chr2	158768093	-0.4	0.554	NS	1087.5	147	0.716581	0.332273	Y	4	3	3	3	1	0	0	0	0
ENSMUSG00000058440	Nrf1	chr6	30047988	-0.4	0.22	NS	2243	336	0.291805	0.122574	Y	1	1	1	1	0	0	0	0	0
ENSMUSG00000038943	Prc1	chr7	80294450	-0.4	0.639	NS	809.5	89	0.4453	0.141701	Y	4	3	4	3	0	0	1	1	0
ENSMUSG00000063873	Slc24a3	chr2	145167754	-0.4	0.543	NS	0	398	0	0.0407325	N	2	0	2	0	0	0	0	0	0
ENSMUSG00000051034	Zfp11	chr5	129670099	-0.4	0.439	NS	293	17	0.446701	0.022506	Y	4	3	4	3	0	0	0	0	0
ENSMUSG00000033970	Rfc3	chr5	151651242	-0.4	0.187	NS	24	1	0.106339	0.0007659	N	1	0	1	0	0	0	0	0	0
ENSMUSG00000059552	Trp53	chr11	69580359	-0.4	0.336	NS	350	36.5	0.449544	0.129744	Y	2	2	2	2	0	0	0	0	0
ENSMUSG00000021913	Ogdhl	chr14	32322019	-0.4	0.202	NS	0	0	0	0	N	2	1	2	1	0	0	0	0	0
ENSMUSG00000019338	Zfp687	chr3	95015448	-0.4	0.118	NS	177	8.5	0.464781	0.0752343	Y	4	2	2	2	2	0	0	0	0
ENSMUSG00000028034	Fubp1	chr3	152210422	-0.4	0.11	NS	1437	138	0.609998	0.186726	Y	4	3	4	3	0	0	0	0	0
ENSMUSG00000050240	Hic2	chr16	17233572	-0.4	0.224	NS	1570.5	155	0.669781	0.235791	Y	3	3	3	3	0	0	0	0	0
ENSMUSG00000001305	Rrp15	chr1	186749358	-0.4	0.371	NS	539.5	83	0.435503	0.146964	Y	1	1	1	1	0	0	0	0	0
ENSMUSG00000007827	Ankrd26	chr6	118562226	-0.4	0.519	NS	4	0	0	0	N	1	0	1	0	0	0	0	0	0
ENSMUSG00000097577	6230400D17Rik	chr14	20703028	-0.4	0.701	NS	832	73	0.566232	0.178465	Y	7	6	7	6	0	0	0	0	0
ENSMUSG00000035569	Ankrd11	chr8	123042277	-0.4	0.108	NS	10035	1425.5	0.662254	0.326844	Y	6	6	6	6	0	0	0	0	0
ENSMUSG00000049800	Sertad2	chr11	20543253	-0.4	0.236	NS	3722.5	408	0.575226	0.169921	Y	4	3	2	2	2	1	0	0	0
ENSMUSG00000030802	Bckdk	chr7	127904082	-0.4	0.0918	NS	47	0	0.235179	0.0053746	N	6	3	4	3	2	0	0	0	0
ENSMUSG00000025323	Sp4	chr12	118301440	-0.4	0.229	NS	949.5	93.5	0.328013	0.0699314	Y	1	0	0	0	1	0	0	0	0
ENSMUSG00000020527	Myo19	chr11	84880148	-0.4	0.267	NS	90.5	0	0.0774319	0	N	2	1	2	1	0	0	0	0	0
ENSMUSG00000005299	Letm1	chr5	33782817	-0.4	0.23	NS	233.5	0	0.143979	0	N	3	3	2	2	1	1	0	0	0
ENSMUSG00000022678	Nde1	chr16	14163275	-0.4	0.335	NS	477	53.5	0.314966	0.0682708	Y	3	2	3	2	0	0	0	0	0
ENSMUSG00000000340	Dbt	chr3	116513070	-0.4	0.322	NS	691.5	48	0.388329	0.0650466	Y	6	4	5	4	1	0	0	0	0
ENSMUSG00000055013	Agap1	chr1	89454806	-0.4	0.126	NS	4545.5	779	0.293606	0.0904763	Y	1	1	1	1	0	0	0	0	0
ENSMUSG00000029191	Rfc1	chr5	65335670	-0.4	0.241	NS	985.5	46.5	0.249577	0.0080939	Y	3	3	3	3	0	0	0	0	0
ENSMUSG00000028080	Lrba	chr3	86224680	-0.4	0.228	NS	383.5	194	0.0152416	0.0136762	N	1	0	0	0	1	0	0	0	0
ENSMUSG00000048445	Ccdc57	chr11	120932872	-0.4	0.465	NS	192	0	0.064324	0	N	5	4	5	4	0	0	0	0	0
ENSMUSG00000104618	Mir1839	chr7	81529916	-0.4	0.651	NS	3	0.5	0.5	0.315068	N	5	5	5	5	0	0	0	0	0
ENSMUSG00000026135	Zfp142	chr1	74588246	-0.4	0.228	NS	490.5	17	0.415722	0.00588235	Y	4	3	4	3	0	0	0	0	0
ENSMUSG00000079260	Tmppe	chr9	114401105	-0.4	0.267	NS	172	29.5	0.58255	0.255671	Y	3	1	3	1	0	0	0	0	0
ENSMUSG00000020116	Pno1	chr11	17211568	-0.4	0.195	NS	66.5	0	0.282105	0	Y	3	2	3	2	0	0	0	0	0
ENSMUSG00000069378	Prdm6	chr18	53463583	-0.4	0.696	NS	166	183	0.0523836	0.0920053	N	3	0	3	0	0	0	0	0	0
ENSMUSG00000004071	Cdip1	chr16	4790292	-0.4	0.109	NS	2825.5	260.5	0.630692	0.250832	Y	10	8	10	8	0	0	0	0	0
ENSMUSG00000114922	Ppifos	chr14	25701282	-0.4	0.312	NS	122.5	5.5	0.522279	0.0523323	Y	11	3	7	3	4	0	1	0	1
ENSMUSG00000025364	Pa2g4	chr10	128565987	-0.4	0.143	NS	225.5	12	0.344381	0.0476161	Y	4	3	3	2	1	1	0	0	0
ENSMUSG00000033054	Npat	chr9	53537047	-0.4	0.211	NS	802.5	26.5	0.288436	0	Y	2	1	2	1	0	0	0	0	0
ENSMUSG00000028044	Cks1b	chr3	89418383	-0.4	0.417	NS	138	7	0.675996	0.0721155	Y	7	5	6	5	1	0	0	0	0
ENSMUSG00000065124	Snora65	chr2	32963291	-0.4	0.563	NS	12.5	0.5	1	0.319231	N	3	1	1	1	2	0	0	0	0
ENSMUSG00000028931	Kcnab2	chr4	152477910	-0.4	0.605	NS	0	0	0	0	N	1	0	1	0	0	0	0	0	0
ENSMUSG00000030216	Wbp11	chr6	136828233	-0.4	0.134	NS	326.5	6	0.470062	0.0231138	Y	4	1	4	1	0	0	0	0	0
ENSMUSG00000073676	Hspe1	chr1	55088132	-0.4	0.302	NS	158	9.5	0.612563	0.153495	Y	5	4	4	4	1	0	0	0	0
ENSMUSG00000032342	Mto1	chr9	78448208	-0.4	0.132	NS	200.5	0	0.249715	0	Y	3	2	2	2	1	0	0	0	0
ENSMUSG00000033068	Entpd6	chr2	150749042	-0.4	0.124	NS	256	3.5	0.338186	0.00430765	Y	6	0	4	0	2	0	0	0	0
ENSMUSG00000040667	Nup88	chr11	70969973	-0.4	0.142	NS	430.5	0.5	0.340243	0	Y	3	3	3	3	0	0	0	0	0
ENSMUSG00000032400	Zwilch	chr9	64173104	-0.4	0.548	NS	81.5	0	0.0276411	0	N	4	3	4	3	0	0	0	0	0
ENSMUSG00000020899	Pfas	chr11	69008460	-0.4	0.213	NS	128.5	0	0.10745	0	N	6	4	4	2	2	2	0	0	0
ENSMUSG00000026307	Scly	chr1	91298338	-0.4	0.29	NS	25.5	0	0.0490589	0	N	5	2	3	1	2	1	0	0	0
ENSMUSG00000021958	Pinx1	chr14	63860364	-0.4	0.355	NS	105	0	0.0677102	0	N	1	0	1	0	0	0	0	0	0
ENSMUSG00000037583	Nr0b2	chr4	133553376	-0.4	0.637	NS	177	14	0.730465	0.238532	Y	4	3	3	3	1	0	0	0	0
ENSMUSG00000029171	Pgm2	chr5	64092950	-0.4	0.187	NS	46	0	0.0300548	0	N	1	0	1	0	0	0	0	0	0
ENSMUSG00000036278	Macrod1	chr19	7056810	-0.4	0.361	NS	1233.5	60	0.352791	0.022241	Y	7	3	4	3	3	0	0	0	0
ENSMUSG00000024436	Mrps18b	chr17	35916389	-0.4	0.318	NS	150	8.5	0.64357	0.0532357	Y	6	3	6	3	0	0	0	0	0
ENSMUSG00000039704	Lmbrd2	chr15	9140550	-0.4	0.52	NS	127	0	0.0183825	0	N	5	4	5	4	0	0	0	0	0
ENSMUSG00000044573	Acp1	chr12	30911589	-0.4	0.589	NS	220.5	20.5	0.308284	0.0364378	Y	1	1	1	1	0	0	0	0	0
ENSMUSG00000039262	Prrc2b	chr2	32151082	-0.4	0.108	NS	3420	375.5	0.492907	0.170228	Y	5	4	4	4	1	0	0	0	0
ENSMUSG00000008136	Fhl2	chr1	43196984	-0.4	0.22	NS	6009.5	292	0.688795	0.164712	Y	12	5	6	5	6	0	1	1	0
ENSMUSG00000004328	Hif3a	chr7	17062427	-0.4	0.374	NS	407.5	0	0.377219	0	Y	6	5	4	4	2	1	0	0	0
ENSMUSG00000030924	Rexo5	chr7	119794006	-0.4	0.465	NS	69.5	0	0.0153992	0	N	3	3	3	3	0	0	0	0	0
ENSMUSG00000024924	Vldlr	chr19	27216484	-0.4	0.131	NS	1361	46.5	0.433904	0.0355516	Y	6	5	5	5	1	0	0	0	0
ENSMUSG00000021938	Pspc1	chr14	56778316	-0.4	0.137	NS	2208.5	261.5	0.595422	0.172809	Y	2	2	2	2	0	0	0	0	0
ENSMUSG00000021236	Entpd5	chr12	84409029	-0.4	0.315	NS	416.5	0	0.324723	0	Y	5	2	5	2	0	0	0	0	0
ENSMUSG00000035024	Ncapd3	chr9	27030175	-0.4	0.109	NS	550	0	0.145531	0	N	1	1	1	1	0	0	0	0	0
ENSMUSG00000052488	Cherp	chr8	72475226	-0.4	0.186	NS	253	6	0.371794	0.00702265	Y	4	4	3	3	1	1	0	0	0
ENSMUSG00000025094	Slc18a2	chr19	59260896	-0.4	0.464	NS	0	0	0	0	N	12	3	9	3	3	0	0	0	0
ENSMUSG00000025645	Ccdc51	chr9	109082493	-0.4	0.334	NS	122.5	8.5	0.369761	0.0739722	Y	4	3	4	3	0	0	0	0	0
ENSMUSG00000087478	4930506C21Rik	chr17	8311080	-0.4	0.605	NS	87.5	0	0.111515	0	N	2	2	2	2	0	0	0	0	0
ENSMUSG00000052926	Rnaseh2a	chr8	84969767	-0.4	0.192	NS	80.5	4.5	0.181144	0.0128059	N	6	1	4	1	2	0	0	0	0
ENSMUSG00000021391	Cenpp	chr13	49652785	-0.4	0.532	NS	551.5	90.5	0.125829	0.0183722	N	2	2	2	2	0	0	0	0	0
ENSMUSG00000017999	Ddx27	chr2	167015193	-0.4	0.172	NS	101.5	0	0.106075	0	N	5	3	4	3	1	0	0	0	0
ENSMUSG00000039640	Mrpl12	chr11	120484613	-0.4	0.146	NS	268	25	0.722097	0.25174	Y	6	4	6	4	0	0	0	0	0
ENSMUSG00000001910	Nacc1	chr8	84687902	-0.4	0.183	NS	595.5	80	0.610394	0.210084	Y	3	1	3	1	0	0	0	0	0
ENSMUSG00000049115	Agtr1a	chr13	30336441	-0.4	0.345	NS	909	46	0.415017	0.0495401	Y	2	2	2	2	0	0	0	0	0
ENSMUSG00000013736	Trnt1	chr6	106769120	-0.4	0.192	NS	120	0	0.180531	0	N	2	2	2	2	0	0	0	0	0
ENSMUSG00000054469	Lclat1	chr17	73107985	-0.4	0.103	NS	6954.5	536.5	0.612232	0.162483	Y	5	5	5	5	0	0	1	1	0
ENSMUSG00000056476	Med12l	chr3	59005825	-0.4	0.305	NS	1255	96.5	0.111891	0.0104872	N	1	0	1	0	0	0	0	0	0
ENSMUSG00000097166	9330179D12Rik	chr6	127149389	-0.4	0.628	NS	54.5	62	0.0189058	0.0517589	N	7	2	5	2	2	0	0	0	0
ENSMUSG00000022802	Lmln	chr16	33062521	-0.4	0.434	NS	198.5	0	0.121941	0	N	2	1	2	1	0	0	0	0	0
ENSMUSG00000037788	Vopp1	chr6	57825159	-0.4	0.172	NS	916.5	163	0.21365	0.0737522	Y	2	0	2	0	0	0	0	0	0
ENSMUSG00000060950	Trmt61a	chr12	111678105	-0.4	0.431	NS	60	0.5	0.341842	0.0423422	Y	9	1	3	1	6	0	0	0	0
ENSMUSG00000030172	Erc1	chr6	119848167	-0.4	0.156	NS	2426.5	199.5	0.241235	0.0303167	Y	4	2	2	1	2	1	0	0	0
ENSMUSG00000022186	Oxct1	chr15	4026383	-0.4	0.293	NS	1142	28	0.237706	0.006374	Y	7	4	6	4	1	0	0	0	0
ENSMUSG00000040472	Rabggta	chr14	55722263	-0.4	0.226	NS	2	0.5	0.0188377	0.0073744	N	5	3	5	3	0	0	0	0	0
ENSMUSG00000020153	Ndufs7	chr10	80249121	-0.4	0.229	NS	484.5	26	0.688428	0.12399	Y	9	3	7	3	2	0	0	0	0
ENSMUSG00000043635	Adamts3	chr5	89883334	-0.4	0.244	NS	1018.5	131	0.18583	0.0335155	N	3	0	3	0	0	0	0	0	0
ENSMUSG00000039693	Msantd3	chr4	48539935	-0.4	0.159	NS	1047.5	114.5	0.685717	0.235933	Y	4	4	4	4	0	0	0	0	0
ENSMUSG00000042213	Zfand4	chr6	116264222	-0.4	0.526	NS	0	10	0	0.00793725	N	5	2	5	2	0	0	0	0	0
ENSMUSG00000024063	Lbh	chr17	72918305	-0.4	0.166	NS	2866	210	0.757603	0.354862	Y	9	5	5	4	4	1	0	0	0
ENSMUSG00000005674	Tomm40l	chr1	171222514	-0.4	0.218	NS	44	0	0.228629	0	N	9	4	7	4	2	0	1	0	1
ENSMUSG00000039396	Neil3	chr8	53639065	-0.4	0.597	NS	415	60	0.211441	0.0547424	Y	2	0	2	0	0	0	0	0	0
ENSMUSG00000032601	Prkar2a	chr9	108689314	-0.4	0.202	NS	1082.5	106.5	0.326031	0.064542	Y	4	3	2	2	2	1	0	0	0
ENSMUSG00000027715	Ccna2	chr3	36572150	-0.4	0.542	NS	340.5	31	0.504323	0.149259	Y	2	1	2	1	0	0	0	0	0
ENSMUSG00000046230	Vps13a	chr19	16780933	-0.4	0.348	NS	414	0	0.0183821	0	N	3	2	2	2	1	0	0	0	0
ENSMUSG00000008855	Hdac5	chr11	102230166	-0.4	0.139	NS	1581	140.5	0.61139	0.197538	Y	6	4	5	4	1	0	0	0	0
ENSMUSG00000034854	Mfsd12	chr10	81357491	-0.4	0.371	NS	133.5	9	0.478305	0.0801371	Y	7	2	6	2	1	0	0	0	0
ENSMUSG00000022257	Laptm4b	chr15	34238028	-0.4	0.179	NS	892	123.5	0.433041	0.117407	Y	1	1	1	1	0	0	0	0	0
ENSMUSG00000029326	Enoph1	chr5	100039985	-0.4	0.334	NS	973	110	0.491104	0.161019	Y	6	6	4	4	2	2	0	0	0
ENSMUSG00000026806	Ddx31	chr2	28840406	-0.4	0.442	NS	193.5	0	0.0813843	0	N	1	1	1	1	0	0	0	0	0
ENSMUSG00000001056	Nhp2	chr11	51619735	-0.4	0.246	NS	68.5	16.5	0.475629	0.192713	Y	6	2	4	2	2	0	1	0	1
ENSMUSG00000020137	Thap2	chr10	115384443	-0.4	0.459	NS	559.5	38	0.587126	0.0994388	Y	5	4	4	4	1	0	0	0	0
ENSMUSG00000028992	Nmnat1	chr4	149485202	-0.4	0.291	NS	187	6.5	0.314985	0.00984065	Y	7	4	7	4	0	0	0	0	0
ENSMUSG00000040537	Adam22	chr5	8368160	-0.4	0.369	NS	119	0	0.0151077	0	N	3	1	3	1	0	0	0	0	0
ENSMUSG00000032041	Tirap	chr9	35200291	-0.4	0.277	NS	36	7	0.0949747	0.0075599	N	4	2	4	2	0	0	0	0	0
ENSMUSG00000002496	Tsc2	chr17	24632630	-0.4	0.104	NS	50.5	0	0.0471547	0	N	4	1	4	1	0	0	0	0	0
ENSMUSG00000024251	Thada	chr17	84466205	-0.4	0.161	NS	354	42.5	0.059001	0.0069496	N	1	0	0	0	1	0	0	0	0
ENSMUSG00000025200	Cwf19l1	chr19	44135876	-0.4	0.335	NS	78.5	0	0.056663	0	N	2	1	2	1	0	0	0	0	0
ENSMUSG00000103332	Pcdhga2	chr18	37668953	-0.4	0.376	NS	3026.5	242	0.491279	0.061055	Y	6	1	6	1	0	0	0	0	0
ENSMUSG00000063550	Nup98	chr7	102210176	-0.4	0.173	NS	1717.5	69.5	0.236619	0.00284205	Y	4	2	4	2	0	0	0	0	0
ENSMUSG00000030752	Kdm8	chr7	125444676	-0.4	0.581	NS	41	0	0.0870468	0	N	1	0	1	0	0	0	0	0	0
ENSMUSG00000026824	Kcnj3	chr2	55435970	-0.4	0.425	NS	524	17.5	0.135526	0.0023	N	6	0	5	0	1	0	1	0	1
ENSMUSG00000027520	Zdbf2	chr1	63273265	-0.4	0.255	NS	270	22	0.188129	0.0260336	N	1	0	1	0	0	0	0	0	0
ENSMUSG00000061759	Armt1	chr10	4432467	-0.4	0.279	NS	198.5	3	0.277112	0.015656	Y	2	2	2	2	0	0	0	0	0
ENSMUSG00000029999	Tgfa	chr6	86195223	-0.4	0.435	NS	211.5	79	0.127514	0.055971	N	2	0	2	0	0	0	0	0	0
ENSMUSG00000027185	Nat10	chr2	103761270	-0.4	0.17	NS	107.5	0	0.100438	0	N	3	2	3	2	0	0	0	0	0
ENSMUSG00000025758	Plk4	chr3	40800019	-0.4	0.339	NS	324	9.5	0.389594	0.0097539	Y	1	1	1	1	0	0	0	0	0
ENSMUSG00000021115	Vrk1	chr12	106010228	-0.4	0.233	NS	936	99.5	0.355332	0.0570842	Y	3	1	1	1	2	0	0	0	0
ENSMUSG00000021377	Dek	chr13	47106201	-0.4	0.114	NS	1150.5	107	0.619288	0.172492	Y	2	1	2	1	0	0	0	0	0
ENSMUSG00000018362	Kpna2	chr11	106999541	-0.4	0.373	NS	681.5	71	0.607395	0.238202	Y	6	4	5	4	1	0	0	0	0
ENSMUSG00000017716	Birc5	chr11	117849251	-0.4	0.609	NS	382.5	50.5	0.671338	0.292392	Y	2	1	0	0	2	1	0	0	0
ENSMUSG00000004665	Cnn2	chr10	79988584	-0.4	0.28	NS	144.5	17	0.497125	0.110777	Y	9	7	8	6	1	1	0	0	0
ENSMUSG00000021811	Dnajc9	chr14	20388910	-0.4	0.248	NS	164.5	23	0.641002	0.171542	Y	5	3	5	3	0	0	0	0	0
ENSMUSG00000042404	Dennd4b	chr3	90265185	-0.4	0.109	NS	93.5	0	0.216887	0	Y	6	4	6	4	0	0	0	0	0
ENSMUSG00000037275	Gemin5	chr11	58168539	-0.4	0.157	NS	112.5	0	0.0908566	0	N	4	1	4	1	0	0	0	0	0
ENSMUSG00000038204	Asb10	chr5	24540978	-0.4	0.494	NS	42.5	0	0.256822	0	N	5	3	4	2	1	1	0	0	0
ENSMUSG00000024352	Spata24	chr18	35662186	-0.4	0.385	NS	64	5	0.357584	0.0354674	Y	8	4	7	4	1	0	0	0	0
ENSMUSG00000018481	Appbp2	chr11	85235130	-0.4	0.194	NS	2042.5	203.5	0.448797	0.13374	Y	4	3	4	3	0	0	0	0	0
ENSMUSG00000024312	Wdr46	chr17	33940660	-0.4	0.173	NS	39	0	0.174762	0	N	6	1	6	1	0	0	0	0	0
ENSMUSG00000027811	4930579G24Rik	chr3	79629079	-0.4	0.458	NS	56	0.5	0.39511	0.0161679	Y	4	3	3	3	1	0	1	0	1
ENSMUSG00000018882	Mrpl45	chr11	97315716	-0.4	0.132	NS	168.5	0	0.27772	0	Y	6	3	2	2	4	1	0	0	0
ENSMUSG00000033386	Frrs1	chr3	116859464	-0.4	0.433	NS	70.5	2	0.0328858	0	N	2	1	2	1	0	0	0	0	0
ENSMUSG00000002477	Snrpd1	chr18	10617775	-0.4	0.265	NS	923	94.5	0.29494	0.139354	Y	4	3	4	3	0	0	0	0	0
ENSMUSG00000022763	Aifm3	chr16	17489611	-0.4	0.568	NS	0	1	0	0	N	4	1	4	1	0	0	0	0	0
ENSMUSG00000028551	Cdkn2c	chr4	109667189	-0.4	0.528	NS	191	20.5	0.557492	0.137552	Y	2	2	2	2	0	0	0	0	0
ENSMUSG00000045776	Lrtm1	chr14	29018208	-0.4	0.621	NS	86	31	0.202519	0.0967743	Y	2	0	2	0	0	0	0	0	0
ENSMUSG00000035107	Dcbld2	chr16	58408443	-0.4	0.32	NS	2010	282.5	0.474839	0.156425	Y	4	3	3	3	1	0	1	1	0
ENSMUSG00000018446	C1qbp	chr11	70983026	-0.4	0.142	NS	158.5	4.5	0.538624	0.00211905	Y	4	4	4	4	0	0	0	0	0
ENSMUSG00000025353	Ormdl2	chr10	128821645	-0.4	0.514	NS	23.5	0	0.243322	0	N	5	4	5	4	0	0	0	0	0
ENSMUSG00000015365	Mov10l1	chr15	88982909	-0.4	0.433	NS	127.5	19.5	0.0464052	0.0176139	N	11	6	8	5	3	1	0	0	0
ENSMUSG00000020949	Fkbp3	chr12	65074007	-0.4	0.109	NS	467	24.5	0.581751	0.0886998	Y	3	3	3	3	0	0	0	0	0
ENSMUSG00000079109	Pms2	chr5	143909964	-0.4	0.308	NS	194	1	0.159342	0	N	4	2	4	2	0	0	0	0	0
ENSMUSG00000041180	Hectd2	chr19	36554639	-0.4	0.526	NS	836.5	42.5	0.274802	0.0224371	Y	3	1	1	1	2	0	0	0	0
ENSMUSG00000025580	Eif4a3	chr11	119300089	-0.4	0.124	NS	296	15.5	0.496503	0.0550013	Y	4	1	1	1	3	0	0	0	0
ENSMUSG00000078765	U2af1l4	chr7	30563301	-0.4	0.169	NS	18	0	0.400726	0	N	4	1	4	1	0	0	0	0	0
ENSMUSG00000071652	Ints5	chr19	8893005	-0.4	0.225	NS	146.5	19.5	0.649262	0.209152	Y	8	6	8	6	0	0	0	0	0
ENSMUSG00000031730	Dhodh	chr8	109608673	-0.4	0.115	NS	25.5	0	0.0424961	0	N	3	2	3	2	0	0	0	0	0
ENSMUSG00000060860	Ube2s	chr7	4812590	-0.4	0.492	NS	292	16	0.253228	0.033167	Y	4	4	4	4	0	0	0	0	0
ENSMUSG00000016664	Pacsin2	chr15	83464606	-0.4	0.18	NS	3860	473	0.580534	0.226477	Y	10	7	7	7	3	0	0	0	0
ENSMUSG00000029430	Ran	chr5	129020069	-0.4	0.285	NS	228	20	0.642891	0.201527	Y	1	1	1	1	0	0	0	0	0
ENSMUSG00000003660	Snrnp200	chr2	127208386	-0.4	0.113	NS	57	0	0.0324331	0	N	7	5	6	5	1	0	0	0	0
ENSMUSG00000040594	Ranbp17	chr11	33513746	-0.4	0.528	NS	0	16.5	0	0.0037407	N	1	0	1	0	0	0	0	0	0
ENSMUSG00000046707	Csnk2a2	chr8	95490039	-0.4	0.14	NS	864	6	0.399406	0.00242355	Y	3	3	3	3	0	0	0	0	0
ENSMUSG00000062908	Acadm	chr3	153944632	-0.4	0.229	NS	545	0	0.496184	0	Y	5	5	5	5	0	0	0	0	0
ENSMUSG00000003476	Crhr2	chr6	55133016	-0.4	0.166	NS	171	0	0.152171	0	N	2	0	1	0	1	0	0	0	0
ENSMUSG00000044442	N6amt1	chr16	87354185	-0.4	0.281	NS	67.5	0	0.150123	0	N	4	1	2	1	2	0	0	0	0
ENSMUSG00000001016	Ilf2	chr3	90476126	-0.4	0.191	NS	245	11.5	0.35617	0.0179125	Y	4	3	4	3	0	0	0	0	0
ENSMUSG00000027200	Sema6d	chr2	124089969	-0.4	0.11	NS	1812.5	1142	0.0166692	0.0920618	N	14	3	11	3	3	0	0	0	0
ENSMUSG00000039345	Mettl22	chr16	8470788	-0.4	0.199	NS	28.5	0	0.0572195	0	N	3	2	3	2	0	0	0	0	0
ENSMUSG00000029910	Mad2l1	chr6	66535390	-0.4	0.445	NS	193.5	8.5	0.302003	0.0475446	Y	1	1	1	1	0	0	0	0	0
ENSMUSG00000032480	Dhx30	chr9	110117830	-0.4	0.138	NS	355.5	9.5	0.30381	0.0087285	Y	4	4	4	4	0	0	0	0	0
ENSMUSG00000042203	Tbc1d22b	chr17	29549785	-0.4	0.239	NS	458.5	25	0.219088	0.0180341	Y	3	2	3	2	0	0	0	0	0
ENSMUSG00000020413	Hus1	chr11	9011191	-0.4	0.201	NS	262.5	9.5	0.261783	0.00684025	Y	4	1	3	1	1	0	0	0	0
ENSMUSG00000063316	Rpl27	chr11	101442298	-0.4	0.639	NS	166	11.5	0.653311	0.157488	Y	5	2	5	2	0	0	0	0	0
ENSMUSG00000045273	Cenph	chr13	100775899	-0.4	0.586	NS	18.5	0	0.014637	0	N	7	5	6	5	1	0	0	0	0
ENSMUSG00000008348	Ubc	chr5	125390202	-0.4	0.639	NS	727.5	75	0.701274	0.351699	Y	4	3	2	2	2	1	0	0	0
ENSMUSG00000074088	Snrnp40	chr4	130360132	-0.4	0.16	NS	270	19.5	0.232313	0.0307242	Y	5	3	3	3	2	0	1	0	1
ENSMUSG00000009079	Ewsr1	chr11	5099266	-0.4	0.148	NS	1908	173.5	0.660085	0.197174	Y	1	1	1	1	0	0	0	0	0
ENSMUSG00000002908	Kcnn1	chr8	70863258	-0.4	0.565	NS	35	0	0.0539604	0	N	4	0	3	0	1	0	0	0	0
ENSMUSG00000036752	Tubb4b	chr2	25224702	-0.4	0.356	NS	113.5	9.5	0.714707	0.100079	Y	5	2	3	2	2	0	0	0	0
ENSMUSG00000024683	Mrpl16	chr19	11770391	-0.4	0.105	NS	32.5	2.5	0.191028	0.0190372	N	4	1	2	1	2	0	0	0	0
ENSMUSG00000055184	Fam72a	chr1	131527903	-0.4	0.561	NS	109	22.5	0.212239	0.07335	Y	2	0	2	0	0	0	0	0	0
ENSMUSG00000038342	Mlxip	chr5	123394798	-0.4	0.185	NS	1329	173	0.434046	0.0987091	Y	3	3	3	3	0	0	0	0	0
ENSMUSG00000022995	Enah	chr1	182019990	-0.4	0.105	NS	7697.5	699.5	0.605916	0.212601	Y	5	4	3	3	2	1	0	0	0
ENSMUSG00000024764	Naa40	chr19	7241183	-0.4	0.134	NS	546	38	0.535834	0.112787	Y	6	6	5	5	1	1	0	0	0
ENSMUSG00000048142	Nat8l	chr5	33995984	-0.4	0.484	NS	13.5	0	0.069566	0	N	5	3	5	3	0	0	0	0	0
ENSMUSG00000040648	Ppip5k2	chr1	97770411	-0.4	0.525	NS	2545	50	0.475631	0.0167718	Y	8	5	8	5	0	0	0	0	0
ENSMUSG00000020739	Nup85	chr11	115564434	-0.4	0.216	NS	234	3	0.351166	0	Y	2	2	1	1	1	1	0	0	0
ENSMUSG00000038535	Zfp280d	chr9	72274860	-0.4	0.172	NS	2668	268.5	0.35612	0.0635811	Y	2	1	1	1	1	0	0	0	0
ENSMUSG00000054889	Dsp	chr13	38151294	-0.4	0.222	NS	2075	68.5	0.521836	0.0413565	Y	12	11	10	10	2	1	0	0	0
ENSMUSG00000030678	Maz	chr7	127027037	-0.4	0.191	NS	168	23.5	0.661268	0.264365	Y	5	4	4	3	1	1	0	0	0
ENSMUSG00000025555	Farp1	chr14	121035200	-0.4	0.345	NS	3730.5	672	0.396811	0.129015	Y	10	3	9	3	1	0	0	0	0
ENSMUSG00000025762	Larp1b	chr3	40949828	-0.4	0.336	NS	819	14	0.132872	0	N	4	3	3	3	1	0	0	0	0
ENSMUSG00000069041	Slc25a31	chr3	40708855	-0.4	0.665	NS	3	10.5	0	0.0078587	N	9	2	9	2	0	0	0	0	0
ENSMUSG00000032459	Mrps22	chr9	98601660	-0.4	0.169	NS	129	0	0.228173	0.0051813	Y	1	0	1	0	0	0	0	0	0
ENSMUSG00000043301	Kcnj6	chr16	94997701	-0.4	0.598	NS	0	0	0	0	N	8	2	7	1	1	1	0	0	0
ENSMUSG00000006732	Mettl1	chr10	127041414	-0.4	0.372	NS	27	4	0.181846	0.0530089	N	6	3	4	3	2	0	1	0	1
ENSMUSG00000037426	Depdc5	chr5	32863701	-0.4	0.104	NS	146.5	0	0.0447999	0	N	3	2	2	2	1	0	0	0	0
ENSMUSG00000032898	Fbxo21	chr5	117976730	-0.4	0.123	NS	396.5	40.5	0.387204	0.0741365	Y	1	0	1	0	0	0	0	0	0
ENSMUSG00000032740	Ccdc88a	chr11	29373658	-0.4	0.249	NS	1692.5	131	0.202091	0.0191286	Y	1	1	1	1	0	0	0	0	0
ENSMUSG00000040195	Nemp1	chr10	127666901	-0.4	0.359	NS	208.5	3.5	0.169199	0	N	7	0	6	0	1	0	2	0	2
ENSMUSG00000021910	Nisch	chr14	31216946	-0.4	0.109	NS	2043	113.5	0.596432	0.102201	Y	8	5	8	5	0	0	0	0	0
ENSMUSG00000061436	Hipk2	chr6	38876165	-0.4	0.328	NS	3971.5	525	0.446113	0.120181	Y	9	5	9	5	0	0	0	0	0
ENSMUSG00000020680	Taf15	chr11	83473086	-0.4	0.229	NS	1465	134	0.53543	0.0962029	Y	2	1	1	1	1	0	0	0	0
ENSMUSG00000029416	Slc15a4	chr5	127632897	-0.4	0.237	NS	977.5	51	0.296288	0.0481146	Y	3	3	3	3	0	0	0	0	0
ENSMUSG00000045896	Paip2b	chr6	83831741	-0.4	0.15	NS	376	27	0.348089	0.0431836	Y	4	2	3	2	1	0	0	0	0
ENSMUSG00000003779	Kif20a	chr18	34624613	-0.4	0.539	NS	139	3	0.45753	0.0131564	Y	3	3	3	3	0	0	0	0	0
ENSMUSG00000028882	Ppp1r8	chr4	132843169	-0.4	0.173	NS	322	12	0.43424	0.0406995	Y	4	3	4	3	0	0	0	0	0
ENSMUSG00000022394	L3mbtl2	chr15	81663889	-0.4	0.192	NS	65.5	0	0.0531993	0	N	4	3	4	3	0	0	0	0	0
ENSMUSG00000027597	Ahcy	chr2	155074497	-0.4	0.434	NS	156.5	15	0.239136	0.0518173	Y	3	2	3	2	0	0	0	0	0
ENSMUSG00000090626	Tex9	chr9	72492212	-0.4	0.342	NS	47	0	0.0485664	0	N	3	1	2	1	1	0	0	0	0
ENSMUSG00000033102	Cdc14b	chr13	64275290	-0.4	0.558	NS	584	36.5	0.260709	0.0161526	Y	10	3	9	3	1	0	0	0	0
ENSMUSG00000033697	Arhgap39	chr15	76818170	-0.4	0.317	NS	997.5	118.5	0.323965	0.0508568	Y	5	2	3	2	2	0	0	0	0
ENSMUSG00000040820	Hlcs	chr16	94313571	-0.4	0.276	NS	381	68.5	0.0937407	0.0227354	N	3	1	3	1	0	0	0	0	0
ENSMUSG00000024132	Eci1	chr17	24426641	-0.4	0.389	NS	479.5	23.5	0.558663	0.0725525	Y	3	3	3	3	0	0	0	0	0
ENSMUSG00000016181	Utp25	chr1	193130272	-0.4	0.272	NS	142.5	0	0.0839692	0	N	3	2	2	2	1	0	0	0	0
ENSMUSG00000089824	Rbm12	chr2	156111978	-0.4	0.159	NS	1864	231	0.708156	0.366515	Y	6	5	6	5	0	0	0	0	0
ENSMUSG00000035960	Apex1	chr14	50924968	-0.4	0.359	NS	63.5	2.5	0.585865	0.100829	Y	3	1	3	1	0	0	0	0	0
ENSMUSG00000026172	Bcs1l	chr1	74588289	-0.4	0.192	NS	39	0	0.321059	0	N	4	3	4	3	0	0	0	0	0
ENSMUSG00000016018	Mtrex	chr13	112927398	-0.4	0.252	NS	432	0	0.140177	0	N	2	2	2	2	0	0	0	0	0
ENSMUSG00000031540	Kat6a	chr8	22859535	-0.4	0.177	NS	3356	386.5	0.449662	0.151042	Y	3	1	2	1	1	0	0	0	0
ENSMUSG00000043648	Pld6	chr11	59787645	-0.4	0.625	NS	22.5	0.5	0.335956	0.0193385	N	3	2	3	2	0	0	0	0	0
ENSMUSG00000034485	Uaca	chr9	60794542	-0.4	0.218	NS	1222.5	216	0.343095	0.10451	Y	3	2	3	2	0	0	0	0	0
ENSMUSG00000036158	Prickle1	chr15	93595891	-0.4	0.0992	NS	6208.5	554	0.701311	0.234253	Y	4	3	3	3	1	0	0	0	0
ENSMUSG00000046169	Adamts6	chr13	104287835	-0.4	0.26	NS	3760	3.5	0.344927	0	Y	5	2	4	2	1	0	0	0	0
ENSMUSG00000002580	Mien1	chr11	98438991	-0.4	0.107	NS	1	1.5	0.061916	0.0556855	N	8	3	7	3	1	0	0	0	0
ENSMUSG00000032185	Carm1	chr9	21546894	-0.4	0.107	NS	1028	112.5	0.431281	0.0980865	Y	3	2	2	2	1	0	0	0	0
ENSMUSG00000050244	Heatr1	chr13	12395027	-0.4	0.186	NS	18	0	0.00544595	0	N	5	1	4	0	1	1	0	0	0
ENSMUSG00000028973	Abcb8	chr5	24393663	-0.4	0.217	NS	149	1	0.252654	0.00542945	Y	4	0	3	0	1	0	0	0	0
ENSMUSG00000019849	Prep	chr10	45067203	-0.4	0.104	NS	2424	209.5	0.517451	0.0921137	Y	4	4	4	4	0	0	0	0	0
ENSMUSG00000059409	Ppp2r5d	chr17	46705111	-0.4	0.154	NS	494.5	52	0.553795	0.112427	Y	5	3	4	3	1	0	0	0	0
ENSMUSG00000018599	Mief2	chr11	60728398	-0.4	0.387	NS	80	10	0.55325	0.062802	Y	4	3	3	3	1	0	0	0	0
ENSMUSG00000035842	Ddx11	chr17	66123520	-0.4	0.48	NS	67.5	0	0.0685049	0	N	3	2	3	2	0	0	0	0	0
ENSMUSG00000061979	Rcc1l	chr5	134176774	-0.4	0.106	NS	208	4	0.199123	0	N	2	2	2	2	0	0	0	0	0
ENSMUSG00000000884	Gnb1l	chr16	18498713	-0.4	0.453	NS	141	30	0.109421	0.032251	N	1	0	0	0	1	0	0	0	0
ENSMUSG00000025161	Slc16a3	chr11	120948480	-0.4	0.235	NS	475	27	0.670554	0.107757	Y	9	6	9	6	0	0	0	0	0
ENSMUSG00000021262	Evl	chr12	108554720	-0.4	0.255	NS	2804.5	422.5	0.479114	0.14146	Y	3	1	3	1	0	0	0	0	0
ENSMUSG00000001518	Itfg2	chr6	128424931	-0.4	0.24	NS	302	21.5	0.432819	0.0353822	Y	3	2	3	2	0	0	0	0	0
ENSMUSG00000020740	Gga3	chr11	115604051	-0.4	0.199	NS	437	10	0.396297	0.00904175	Y	5	4	4	3	1	1	0	0	0
ENSMUSG00000002324	Rec8	chr14	55618037	-0.4	0.677	NS	3.5	0	0.0343796	0	N	10	7	10	7	0	0	0	0	0
ENSMUSG00000019659	Ccdc12	chr9	110656503	-0.4	0.207	NS	1923.5	166	0.588278	0.14282	Y	4	2	3	2	1	0	0	0	0
ENSMUSG00000020781	Tsen54	chr11	115814724	-0.4	0.264	NS	91	0	0.333592	0.0063911	Y	10	6	8	6	2	0	0	0	0
ENSMUSG00000073705	Cenps	chr4	149137629	-0.4	0.438	NS	70.5	5	0.204348	0.00789795	Y	7	3	6	3	1	0	0	0	0
ENSMUSG00000068329	Htra2	chr6	83055273	-0.4	0.168	NS	63.5	0	0.45746	0	Y	10	2	9	2	1	0	0	0	0
ENSMUSG00000035933	Cog5	chr12	31654869	-0.4	0.331	NS	3377	121	0.252977	0.0130764	Y	4	3	4	3	0	0	0	0	0
ENSMUSG00000034471	Caskin2	chr11	115813639	-0.4	0.128	NS	465	42	0.549284	0.100055	Y	10	6	8	6	2	0	0	0	0
ENSMUSG00000024498	Tcerg1	chr18	42511487	-0.4	0.138	NS	2503.5	185	0.544715	0.0955805	Y	2	2	2	2	0	0	0	0	0
ENSMUSG00000000555	Itga5	chr15	103366763	-0.4	0.191	NS	995.5	74.5	0.567199	0.154996	Y	6	5	5	5	1	0	0	0	0
ENSMUSG00000030602	Pak4	chr7	28598185	-0.4	0.163	NS	965.5	130	0.504636	0.154	Y	5	2	4	2	1	0	0	0	0
ENSMUSG00000030595	Nfkbib	chr7	28767512	-0.4	0.421	NS	57.5	4.5	0.19553	0.0308788	N	3	1	3	1	0	0	0	0	0
ENSMUSG00000017264	Exosc10	chr4	148558429	-0.4	0.142	NS	67	0	0.105702	0	N	1	1	1	1	0	0	0	0	0
ENSMUSG00000045962	Wnk1	chr6	120038672	-0.4	0.153	NS	5912.5	507.5	0.47055	0.124123	Y	8	2	8	2	0	0	1	0	1
ENSMUSG00000035704	Alg8	chr7	97371606	-0.4	0.266	NS	99.5	0	0.181365	0	N	3	2	2	2	1	0	0	0	0
ENSMUSG00000041801	Phlda3	chr1	135766119	-0.4	0.361	NS	168	16.5	0.672797	0.222498	Y	4	2	4	2	0	0	0	0	0
ENSMUSG00000044641	Pard6b	chr2	168081004	-0.4	0.491	NS	509.5	67	0.569604	0.163836	Y	6	2	3	2	3	0	0	0	0
ENSMUSG00000034574	Daam1	chr12	71831078	-0.4	0.156	NS	10283	941.5	0.627868	0.232364	Y	10	7	8	7	2	0	0	0	0
ENSMUSG00000026672	Optn	chr2	5064051	-0.4	0.126	NS	222	0	0.126227	0	N	2	0	1	0	1	0	0	0	0
ENSMUSG00000050211	Pla2g4e	chr2	120245335	-0.4	0.336	NS	135	31.5	0.044923	0.0171431	N	5	3	5	3	0	0	0	0	0
ENSMUSG00000047434	Xxylt1	chr16	31081432	-0.4	0.233	NS	684	190	0.251004	0.0819035	Y	1	0	1	0	0	0	0	0	0
ENSMUSG00000058997	Vwa8	chr14	78849052	-0.4	0.188	NS	1120	33.5	0.0610557	0.0010205	N	6	1	6	1	0	0	0	0	0
ENSMUSG00000023079	Gtf2ird1	chr5	134456716	-0.4	0.141	NS	2009	102	0.353646	0.0359324	Y	8	7	8	7	0	0	0	0	0
ENSMUSG00000025137	Pcyt2	chr11	120617936	-0.4	0.297	NS	187.5	14	0.478726	0.0970702	Y	6	5	6	5	0	0	0	0	0
ENSMUSG00000026525	Opn3	chr1	175692776	-0.4	0.283	NS	303	21	0.234007	0.0388226	Y	3	1	3	1	0	0	0	0	0
ENSMUSG00000030199	Etv6	chr6	134035700	-0.4	0.146	NS	7087.5	1144.5	0.597554	0.214956	Y	3	3	3	3	0	0	0	0	0
ENSMUSG00000029547	Ints1	chr5	139775674	-0.4	0.127	NS	27	0	0.0188784	0	N	6	4	6	4	0	0	0	0	0
ENSMUSG00000029427	Zcchc8	chr5	123721100	-0.4	0.112	NS	605	25	0.438703	0.0202131	Y	3	3	3	3	0	0	0	0	0
ENSMUSG00000049482	Ctu2	chr8	122476143	-0.4	0.228	NS	39.5	0	0.175838	0	N	4	2	4	2	0	0	0	0	0
ENSMUSG00000032314	Etfa	chr9	55512243	-0.4	0.186	NS	1368	30.5	0.343278	0.0102449	Y	3	3	3	3	0	0	0	0	0
ENSMUSG00000037503	Fam168b	chr1	34843065	-0.4	0.17	NS	2176.5	276	0.715231	0.352933	Y	6	4	5	4	1	0	0	0	0
ENSMUSG00000035765	Dym	chr18	75018781	-0.4	0.156	NS	1670	306	0.206882	0.0610216	Y	5	5	5	5	0	0	0	0	0
ENSMUSG00000036983	Tfb1m	chr17	3557781	-0.4	0.414	NS	25.5	0	0.0271375	0	N	1	0	1	0	0	0	0	0	0
ENSMUSG00000058454	Dhcr7	chr7	143823145	-0.4	0.233	NS	159.5	6	0.196648	0.0069461	N	4	1	4	1	0	0	0	0	0
ENSMUSG00000023025	Larp4	chr15	99970065	-0.4	0.191	NS	1969	134.5	0.458936	0.0515077	Y	1	1	1	1	0	0	0	0	0
ENSMUSG00000063273	Naa15	chr3	51415148	-0.4	0.202	NS	2693.5	270	0.425342	0.111905	Y	2	1	2	1	0	0	0	0	0
ENSMUSG00000038489	Polr2l	chr7	141475132	-0.4	0.549	NS	97	12	0.622212	0.228231	Y	3	1	3	1	0	0	0	0	0
ENSMUSG00000066839	Ecsit	chr9	22085438	-0.4	0.122	NS	192	7.5	0.441181	0.0274009	Y	5	1	3	1	2	0	0	0	0
ENSMUSG00000031671	Setd6	chr8	95715881	-0.4	0.397	NS	40.5	1.5	0.404632	0.0063898	N	5	1	5	1	0	0	0	0	0
ENSMUSG00000043398	Gpr135	chr12	72071125	-0.4	0.688	NS	1	0	0.00079365	0	N	7	3	3	3	4	0	0	0	0
ENSMUSG00000027894	Slc6a17	chr3	107518018	-0.4	0.291	NS	266.5	7	0.186534	0.0126198	N	4	0	2	0	2	0	0	0	0
ENSMUSG00000037887	Dusp8	chr7	142095843	-0.4	0.552	NS	320.5	57.5	0.450257	0.152348	Y	5	2	4	2	1	0	0	0	0
ENSMUSG00000036086	Zranb3	chr1	128103047	-0.4	0.357	NS	116	0	0.0332787	0.0016928	N	4	3	4	3	0	0	0	0	0
ENSMUSG00000032897	Nfyc	chr4	120831572	-0.4	0.114	NS	6083.5	483.5	0.583105	0.203392	Y	2	2	2	2	0	0	0	0	0
ENSMUSG00000075703	Selenoi	chr5	30232581	-0.4	0.172	NS	1243	92	0.363314	0.0646473	Y	1	1	1	1	0	0	0	0	0
ENSMUSG00000024073	Birc6	chr17	74528295	-0.4	0.145	NS	2927.5	82	0.273666	0.0011767	Y	5	4	4	4	1	0	0	0	0
ENSMUSG00000062078	Qk	chr17	10319854	-0.4	0.209	NS	18713.5	1876	0.650567	0.430062	Y	6	6	4	4	2	2	0	0	0
ENSMUSG00000024937	Ehbp1l1	chr19	5726317	-0.4	0.105	NS	614	29	0.58943	0.0861316	Y	9	4	8	4	1	0	0	0	0
ENSMUSG00000039671	Zmynd8	chr2	165899016	-0.4	0.158	NS	2763	253	0.494946	0.0979931	Y	11	8	9	8	2	0	0	0	0
ENSMUSG00000031791	Tmem38a	chr8	72572055	-0.4	0.166	NS	729	36	0.651334	0.0877988	Y	10	6	7	6	3	0	0	0	0
ENSMUSG00000034187	Nsf	chr11	103954056	-0.4	0.121	NS	305.5	29	0.0481912	0.0047666	N	3	1	2	1	1	0	0	0	0
ENSMUSG00000005732	Ranbp1	chr16	18248732	-0.4	0.159	NS	379.5	19.5	0.617667	0.11437	Y	4	4	4	4	0	0	0	0	0
ENSMUSG00000027864	Ptgfrn	chr3	101110278	-0.4	0.154	NS	2554.5	249	0.593508	0.16738	Y	2	2	1	1	1	1	0	0	0
ENSMUSG00000051346	Spryd4	chr10	128211807	-0.4	0.222	NS	49	2.5	0.615526	0.081579	N	7	2	6	2	1	0	0	0	0
ENSMUSG00000070565	Rasal2	chr1	157412595	-0.4	0.187	NS	6813	970.5	0.49026	0.144742	Y	7	3	5	3	2	0	1	1	0
ENSMUSG00000058298	Mcm9	chr10	53630439	-0.4	0.26	NS	1472.5	112	0.295942	0.0426401	Y	5	2	5	2	0	0	1	0	1
ENSMUSG00000018076	Med13l	chr5	118560679	-0.4	0.19	NS	5354.5	918	0.520751	0.197135	Y	1	0	0	0	1	0	0	0	0
ENSMUSG00000038379	Ttk	chr9	83834689	-0.4	0.48	NS	184.5	5	0.0889631	0.0022811	N	1	1	1	1	0	0	0	0	0
ENSMUSG00000038370	Pcp4l1	chr1	171196268	-0.4	0.275	NS	663.5	35.5	0.619312	0.0616985	Y	7	4	5	4	2	0	0	0	0
ENSMUSG00000050323	Ndufaf6	chr4	11076205	-0.4	0.219	NS	208	10	0.179802	0.004193	N	5	3	4	3	1	0	0	0	0
ENSMUSG00000009112	Bcl2l13	chr6	120836212	-0.4	0.172	NS	1486.5	119.5	0.491559	0.0946213	Y	3	3	3	3	0	0	0	0	0
ENSMUSG00000048578	Mlec	chr5	115158179	-0.4	0.115	NS	460.5	54	0.440292	0.142148	Y	5	3	3	2	2	1	0	0	0
ENSMUSG00000029394	Cdk2ap1	chr5	124363082	-0.4	0.526	NS	355	32	0.370967	0.0805218	Y	5	2	5	2	0	0	0	0	0
ENSMUSG00000027306	Nusap1	chr2	119618298	-0.4	0.666	NS	463.5	30	0.246927	0.026922	Y	9	9	8	8	1	1	0	0	0
ENSMUSG00000109324	Prmt1	chr7	44986568	-0.4	0.0844	NS	277	16	0.532562	0.0501891	Y	5	5	5	5	0	0	0	0	0
ENSMUSG00000029475	Kdm2b	chr5	122989823	-0.4	0.131	NS	918	89	0.271104	0.0384612	Y	7	2	7	2	0	0	0	0	0
ENSMUSG00000041346	Wrap53	chr11	69580255	-0.4	0.279	NS	323.5	44.5	0.499973	0.129663	Y	2	2	2	2	0	0	0	0	0
ENSMUSG00000020075	Ddx21	chr10	62602281	-0.4	0.205	NS	326	10.5	0.284849	0.0164767	Y	3	3	3	3	0	0	0	0	0
ENSMUSG00000024622	Hmgxb3	chr18	61177050	-0.4	0.174	NS	348	0	0.225542	0	Y	1	1	1	1	0	0	0	0	0
ENSMUSG00000029624	Ptcd1	chr5	145167108	-0.4	0.293	NS	187	4.5	0.27285	0.0064812	Y	6	6	6	6	0	0	0	0	0
ENSMUSG00000105552	Gm19710	chr3	89998760	-0.4	0.661	NS	60	0	0.135788	0	N	3	3	3	3	0	0	0	0	0
ENSMUSG00000041632	Mrps27	chr13	99344786	-0.4	0.175	NS	488.5	4.5	0.22775	0	Y	4	2	4	2	0	0	0	0	0
ENSMUSG00000068614	Actc1	chr2	114053548	-0.4	0.138	NS	488.5	19.5	0.649673	0.149593	Y	4	2	4	2	0	0	0	0	0
ENSMUSG00000032555	Topbp1	chr9	103305215	-0.4	0.164	NS	540.5	26	0.375038	0.0343588	Y	4	4	4	4	0	0	0	0	0
ENSMUSG00000043909	Trp53bp1	chr2	121271407	-0.4	0.114	NS	697	0	0.276108	0	Y	2	1	2	1	0	0	0	0	0
ENSMUSG00000003316	Glg1	chr8	111259216	-0.4	0.183	NS	3160	385	0.404567	0.125053	Y	5	4	4	4	1	0	0	0	0
ENSMUSG00000022401	Xpnpep3	chr15	81400138	-0.4	0.463	NS	269.5	0	0.125538	0	N	3	2	2	2	1	0	0	0	0
ENSMUSG00000062397	Zfp706	chr15	37007773	-0.4	0.114	NS	900	91	0.590583	0.240997	Y	7	6	5	5	2	1	0	0	0
ENSMUSG00000032187	Smarca4	chr9	21616169	-0.4	0.102	NS	1923.5	151.5	0.369881	0.0521848	Y	4	4	4	4	0	0	0	0	0
ENSMUSG00000021577	Sdha	chr13	74350280	-0.4	0.162	NS	972	19	0.357441	0	Y	2	2	2	2	0	0	0	0	0
ENSMUSG00000033909	Usp36	chr11	118290244	-0.4	0.121	NS	247.5	0	0.249755	0	Y	1	1	1	1	0	0	0	0	0
ENSMUSG00000040565	Btaf1	chr19	36926079	-0.4	0.153	NS	1811	91.5	0.345218	0.022625	Y	2	1	2	1	0	0	0	0	0
ENSMUSG00000025428	Atp5a1	chr18	77773729	-0.4	0.13	NS	668.5	46	0.621321	0.151898	Y	6	3	4	3	2	0	0	0	0
ENSMUSG00000020091	Eif4ebp2	chr10	61452661	-0.4	0.163	NS	1090	145	0.601899	0.247507	Y	3	2	3	2	0	0	0	0	0
ENSMUSG00000026112	Coa5	chr1	37430103	-0.4	0.309	NS	561.5	31	0.642819	0.102727	Y	3	2	3	2	0	0	0	0	0
ENSMUSG00000025733	Rhot2	chr17	25844851	-0.4	0.225	NS	181.5	7	0.56333	0.058405	Y	4	4	4	4	0	0	0	0	0
ENSMUSG00000029447	Cct6a	chr5	129786998	-0.4	0.183	NS	249.5	26.5	0.0702917	0.0234193	N	7	4	7	4	0	0	0	0	0
ENSMUSG00000075266	Cenpw	chr10	30200560	-0.4	0.567	NS	75	9.5	0.39995	0.0745161	Y	1	0	1	0	0	0	0	0	0
ENSMUSG00000023990	Tfeb	chr17	47737030	-0.4	0.237	NS	1721.5	127	0.625059	0.128995	Y	7	7	7	7	0	0	0	0	0
ENSMUSG00000039512	Uhrf1bp1	chr17	27856441	-0.4	0.176	NS	579.5	48.5	0.329155	0.0450104	Y	2	0	2	0	0	0	0	0	0
ENSMUSG00000033751	Gadd45gip1	chr8	84831522	-0.4	0.247	NS	77.5	0.5	0.599344	0	Y	5	5	5	5	0	0	0	0	0
ENSMUSG00000051768	Xrcc1	chr7	24546289	-0.4	0.108	NS	218	10	0.262099	0.016776	Y	4	0	3	0	1	0	0	0	0
ENSMUSG00000032253	Phip	chr9	82975516	-0.4	0.297	NS	2216	118.5	0.327288	0.0118052	Y	2	2	2	2	0	0	0	0	0
ENSMUSG00000050043	Tmx2	chr2	84679140	-0.4	0.324	NS	301	13.5	0.546134	0.0612141	Y	3	2	3	2	0	0	0	0	0
ENSMUSG00000037826	Ppm1k	chr6	57535468	-0.4	0.301	NS	945	62.5	0.498223	0.0898264	Y	3	1	3	1	0	0	0	0	0
ENSMUSG00000078789	Dph1	chr11	75191241	-0.4	0.243	NS	158.5	0	0.326421	0	Y	7	2	2	2	5	0	0	0	0
ENSMUSG00000017478	Zc3h18	chr8	122376609	-0.4	0.165	NS	624.5	12	0.365282	0.0069444	Y	2	1	2	1	0	0	0	0	0
ENSMUSG00000023953	Polh	chr17	46202645	-0.4	0.344	NS	459	13.5	0.263686	0.0114889	Y	3	2	2	2	1	0	0	0	0
ENSMUSG00000028274	Rngtt	chr4	33310311	-0.4	0.212	NS	591	73	0.0931677	0.0129821	N	2	2	2	2	0	0	0	0	0
ENSMUSG00000027498	Cstf1	chr2	172370681	-0.4	0.201	NS	222.5	25.5	0.399558	0.0655591	Y	1	1	1	1	0	0	0	0	0
ENSMUSG00000046152	Fut10	chr8	31187331	-0.4	0.456	NS	50.5	44.5	0.0347745	0.0412859	N	6	1	3	0	3	1	0	0	0
ENSMUSG00000087543	Gm16576	chr15	79742698	-0.4	0.565	NS	42	2	0.114343	0	N	3	2	3	2	0	0	0	0	0
ENSMUSG00000023959	Clic5	chr17	44134768	-0.4	0.228	NS	2155.5	149.5	0.256532	0.045277	Y	11	3	11	3	0	0	0	0	0
ENSMUSG00000073435	Nme3	chr17	24896500	-0.4	0.306	NS	31	2.5	0.714565	0.164712	N	6	3	6	3	0	0	0	0	0
ENSMUSG00000097101	1810034E14Rik	chr13	64248700	-0.4	0.56	NS	228	41	0.412927	0.0827755	Y	7	2	7	2	0	0	0	0	0
ENSMUSG00000050530	Fam171a1	chr2	3114224	-0.4	0.158	NS	1909	386.5	0.407077	0.150594	Y	2	0	2	0	0	0	0	0	0
ENSMUSG00000041319	Thoc6	chr17	23673882	-0.4	0.142	NS	60	0	0.290093	0	Y	1	1	1	1	0	0	0	0	0
ENSMUSG00000022407	Adsl	chr15	80948490	-0.4	0.165	NS	386.5	8.5	0.384713	0.00111325	Y	6	2	5	1	1	1	0	0	0
ENSMUSG00000032381	Ciao2a	chr9	66126611	-0.4	0.104	NS	108	2.5	0.295463	0.0172135	Y	6	4	6	4	0	0	0	0	0
ENSMUSG00000013936	Myl2	chr5	122100951	-0.4	0.184	NS	459	5.5	0.381928	0.0214023	Y	4	3	2	1	2	2	0	0	0
ENSMUSG00000067150	Xpo5	chr17	46202782	-0.4	0.151	NS	145.5	0	0.0965776	0	N	3	2	2	2	1	0	0	0	0
ENSMUSG00000041406	BC055324	chr1	163994796	-0.4	0.398	NS	64.5	0	0.0316265	0	N	2	1	2	1	0	0	0	0	0
ENSMUSG00000017550	Atad5	chr11	80089400	-0.4	0.356	NS	333	0	0.160653	0	N	3	2	3	2	0	0	0	0	0
ENSMUSG00000024795	Kif20b	chr19	34922361	-0.4	0.295	NS	489	0	0.212925	0	Y	4	3	2	2	2	1	0	0	0
ENSMUSG00000054509	Parp4	chr14	56575619	-0.4	0.197	NS	239.5	0	0.0278583	0	N	3	2	3	2	0	0	1	1	0
ENSMUSG00000021420	Fars2	chr13	36117412	-0.4	0.155	NS	3203.5	839.5	0.154157	0.0685451	N	1	1	1	1	0	0	0	0	0
ENSMUSG00000032777	Gtf3c1	chr7	125707780	-0.4	0.121	NS	879	0	0.336159	0	Y	5	1	5	1	0	0	0	0	0
ENSMUSG00000015882	Lcorl	chr5	45857615	-0.4	0.307	NS	2546.5	384.5	0.282417	0.0861159	Y	1	1	1	1	0	0	0	0	0
ENSMUSG00000035237	Lcat	chr8	105943382	-0.4	0.619	NS	5	0	0.0910752	0	N	6	3	6	3	0	0	0	0	0
ENSMUSG00000035683	Melk	chr4	44300876	-0.4	0.538	NS	265	3	0.140274	0	N	4	3	3	3	1	0	0	0	0
ENSMUSG00000054958	Nt5c1a	chr4	123201504	-0.4	0.635	NS	38.5	0	0.086041	0	N	5	1	4	1	1	0	0	0	0
ENSMUSG00000024007	Ppil1	chr17	29264186	-0.4	0.0866	NS	402	37	0.567133	0.121115	Y	8	4	7	4	1	0	0	0	0
ENSMUSG00000021392	Nol8	chr13	49653078	-0.4	0.163	NS	175.5	0	0.151857	0	N	2	2	2	2	0	0	0	0	0
ENSMUSG00000028312	Smc2	chr4	52439243	-0.4	0.317	NS	189.5	0	0.0690869	0	N	2	1	1	1	1	0	0	0	0
ENSMUSG00000059970	Hspa2	chr12	76404176	-0.4	0.538	NS	9	0	0.130655	0	N	4	2	4	2	0	0	0	0	0
ENSMUSG00000029363	Rfc5	chr5	117389047	-0.4	0.361	NS	79.5	4	0.277479	0.0359068	Y	6	5	6	5	0	0	0	0	0
ENSMUSG00000074923	Pak6	chr2	118663303	-0.4	0.23	NS	232	1.5	0.255602	0	Y	7	2	6	2	1	0	0	0	0
ENSMUSG00000041997	Tlk1	chr2	70825728	-0.4	0.126	NS	7339	695	0.555268	0.192557	Y	1	1	1	1	0	0	0	0	0
ENSMUSG00000033044	Dhrs7c	chr11	67798187	-0.4	0.356	NS	106	0	0.161737	0.0090368	N	2	1	0	0	2	1	0	0	0
ENSMUSG00000054814	Usp46	chr5	74068431	-0.4	0.215	NS	1708.5	215.5	0.454422	0.13712	Y	10	6	7	5	3	1	0	0	0
ENSMUSG00000037331	Larp1	chr11	58009064	-0.4	0.125	NS	3519	443.5	0.568329	0.276274	Y	2	1	1	1	1	0	0	0	0
ENSMUSG00000039844	Rapgef1	chr2	29619720	-0.4	0.134	NS	2095.5	322	0.387055	0.116231	Y	7	4	7	4	0	0	0	0	0
ENSMUSG00000071350	Setdb2	chr14	59440884	-0.4	0.478	NS	62.5	0	0.0476129	0	N	3	1	3	1	0	0	0	0	0
ENSMUSG00000025486	Sirt3	chr7	140882309	-0.4	0.212	NS	453.5	0	0.525155	0	Y	3	3	3	3	0	0	0	0	0
ENSMUSG00000049916	2610318N02Rik	chr16	17125167	-0.4	0.596	NS	48	0	0.138785	0	N	4	2	3	2	1	0	0	0	0
ENSMUSG00000047746	Fbxo40	chr16	36990467	-0.4	0.375	NS	867.5	26	0.525752	0.04121	Y	4	4	3	3	1	1	0	0	0
ENSMUSG00000021710	Nln	chr13	104109614	-0.4	0.107	NS	680.5	79.5	0.218432	0.0414578	Y	3	1	3	1	0	0	0	0	0
ENSMUSG00000030722	Nfatc2ip	chr7	126396737	-0.4	0.429	NS	19.5	0	0.0422068	0	N	6	3	6	3	0	0	0	0	0
ENSMUSG00000063802	Hspbp1	chr7	4685068	-0.4	0.147	NS	133	8.5	0.198387	0.0180259	N	4	2	4	2	0	0	0	0	0
ENSMUSG00000026019	Wdr12	chr1	60098645	-0.4	0.288	NS	66.5	0	0.0430685	0	N	2	2	2	2	0	0	0	0	0
ENSMUSG00000026127	Imp4	chr1	34439851	-0.4	0.147	NS	74.5	5	0.167421	0.0046287	N	3	0	2	0	1	0	1	0	1
ENSMUSG00000032050	Rdx	chr9	52047173	-0.4	0.127	NS	2040	178	0.418129	0.0741025	Y	5	5	5	5	0	0	1	1	0
ENSMUSG00000020778	Ten1	chr11	116198855	-0.4	0.199	NS	116	1	0.207331	0.00440355	Y	6	4	6	4	0	0	0	0	0
ENSMUSG00000022177	Haus4	chr14	54554616	-0.4	0.188	NS	54.5	0	0.0811252	0	N	4	2	4	2	0	0	0	0	0
ENSMUSG00000030357	Fkbp4	chr6	128438677	-0.4	0.256	NS	186	8.5	0.484904	0.0515485	Y	3	1	3	1	0	0	0	0	0
ENSMUSG00000069910	Spdl1	chr11	34833641	-0.4	0.467	NS	174	0	0.179024	0	N	1	0	0	0	1	0	0	0	0
ENSMUSG00000066278	Vps37b	chr5	124032270	-0.4	0.225	NS	2101.5	161.5	0.742689	0.26768	Y	8	4	8	4	0	0	0	0	0
ENSMUSG00000035293	G2e3	chr12	51348061	-0.4	0.345	NS	864.5	85	0.464012	0.112373	Y	1	1	1	1	0	0	0	0	0
ENSMUSG00000003809	Gcdh	chr8	84893921	-0.4	0.205	NS	0	0	0	0	N	9	7	8	6	1	1	0	0	0
ENSMUSG00000041079	Rwdd2b	chr16	87440573	-0.4	0.315	NS	35	0	0.137993	0	N	3	2	3	2	0	0	0	0	0
ENSMUSG00000007564	Ppp2r1a	chr17	20945311	-0.4	0.126	NS	759	51.5	0.380423	0.0719694	Y	2	2	2	2	0	0	0	0	0
ENSMUSG00000030541	Idh2	chr7	80115392	-0.4	0.115	NS	1873.5	177	0.715676	0.314109	Y	7	5	4	4	3	1	0	0	0
ENSMUSG00000038256	Bcl9	chr3	97297917	-0.4	0.146	NS	3410.5	350	0.583316	0.152366	Y	5	4	4	4	1	0	0	0	0
ENSMUSG00000007670	Khsrp	chr17	57031522	-0.4	0.157	NS	408.5	19.5	0.522393	0.0804048	Y	5	4	3	3	2	1	0	0	0
ENSMUSG00000053268	Dspp	chr5	104170712	-0.4	0.222	NS	0	4	0	0.0271878	N	12	3	12	3	0	0	1	0	1
ENSMUSG00000051339	2900026A02Rik	chr5	113221236	-0.4	0.197	NS	1830.5	170.5	0.213988	0.0549794	Y	12	7	12	7	0	0	0	0	0
ENSMUSG00000044783	Hjurp	chr1	88277633	-0.4	0.639	NS	680	67.5	0.454989	0.103541	Y	1	1	1	1	0	0	0	0	0
ENSMUSG00000030316	Tamm41	chr6	115037876	-0.4	0.273	NS	51.5	0	0.0262718	0	N	1	1	1	1	0	0	0	0	0
ENSMUSG00000002266	Zim1	chr7	6696450	-0.4	0.608	NS	164.5	7	0.190692	0.0084187	N	5	3	5	3	0	0	0	0	0
ENSMUSG00000030759	Far1	chr7	113513834	-0.4	0.347	NS	1218.5	196	0.335595	0.101356	Y	1	1	1	1	0	0	0	0	0
ENSMUSG00000035047	Kri1	chr9	21287969	-0.4	0.191	NS	100	0	0.219286	0	Y	6	4	6	4	0	0	0	0	0
ENSMUSG00000027984	Hadh	chr3	131272101	-0.4	0.187	NS	1569.5	128	0.529354	0.142983	Y	6	6	6	6	0	0	0	0	0
ENSMUSG00000043733	Ptpn11	chr5	121191397	-0.4	0.222	NS	2005.5	204.5	0.482847	0.117736	Y	4	4	4	4	0	0	0	0	0
ENSMUSG00000029798	Herc6	chr6	57581000	-0.4	0.359	NS	0	0	0	0	N	4	2	4	2	0	0	0	0	0
ENSMUSG00000045045	Lrfn4	chr19	4615667	-0.4	0.142	NS	74	2	0.609838	0.0236931	Y	2	0	2	0	0	0	0	0	0
ENSMUSG00000024143	Rhoq	chr17	86963082	-0.4	0.169	NS	1659.5	111.5	0.684925	0.149941	Y	4	2	2	2	2	0	0	0	0
ENSMUSG00000066640	Fbxl18	chr5	142895421	-0.4	0.492	NS	339	26.5	0.403937	0.0655113	Y	5	2	2	2	3	0	0	0	0
ENSMUSG00000018405	Mrm1	chr11	84819515	-0.4	0.311	NS	91.5	0	0.426878	0	Y	5	4	5	4	0	0	0	0	0
ENSMUSG00000026211	Obsl1	chr1	75506452	-0.4	0.217	NS	410	0	0.326714	0	Y	5	1	2	1	3	0	0	0	0
ENSMUSG00000026049	Tex30	chr1	44102441	-0.4	0.294	NS	494.5	55.5	0.48348	0.140912	Y	5	3	5	3	0	0	0	0	0
ENSMUSG00000041241	Mul1	chr4	138434671	-0.4	0.247	NS	263.5	12	0.649177	0.0769586	Y	2	1	2	1	0	0	0	0	0
ENSMUSG00000024902	Mrpl11	chr19	4962147	-0.4	0.17	NS	19	2	0.114775	0.0294663	N	5	2	4	2	1	0	0	0	0
ENSMUSG00000011752	Pgam1	chr19	41911923	-0.4	0.455	NS	705	60	0.797789	0.320719	Y	7	3	5	3	2	0	0	0	0
ENSMUSG00000049091	Sephs2	chr7	127274055	-0.4	0.113	NS	106.5	16	0.748966	0.389757	Y	6	3	5	2	1	1	0	0	0
ENSMUSG00000021838	Samd4	chr14	46882854	-0.4	0.145	NS	10253.5	1006	0.627647	0.192147	Y	12	10	12	10	0	0	2	2	0
ENSMUSG00000052798	Nup107	chr10	117792705	-0.4	0.189	NS	227	0	0.0977307	0	N	3	3	2	2	1	1	0	0	0
ENSMUSG00000090100	Ttbk2	chr2	120850604	-0.4	0.192	NS	1636.5	140	0.264108	0.0386497	Y	4	2	4	2	0	0	0	0	0
ENSMUSG00000006313	Upk1a	chr7	30612847	-0.4	0.645	NS	0	0	0	0	N	10	4	8	4	2	0	0	0	0
ENSMUSG00000024844	Banf1	chr19	5367168	-0.4	0.15	NS	63.5	0.5	0.528842	0.0152114	Y	3	3	3	3	0	0	0	0	0
ENSMUSG00000064326	Siva1	chr12	112644679	-0.4	0.244	NS	160	14	0.714494	0.13554	Y	6	2	5	2	1	0	0	0	0
ENSMUSG00000026918	Brd3	chr2	27507662	-0.4	0.148	NS	1010.5	93.5	0.218558	0.0520987	Y	6	3	4	2	2	1	0	0	0
ENSMUSG00000028671	Gale	chr4	135963727	-0.4	0.497	NS	12.5	2.5	0.147686	0.0262803	N	3	2	2	2	1	0	0	0	0
ENSMUSG00000040812	Agbl2	chr2	90782727	-0.4	0.533	NS	0	5	0	0.0109455	N	12	9	10	8	2	1	0	0	0
ENSMUSG00000028430	Nol6	chr4	41124455	-0.4	0.114	NS	26.5	0	0.0787715	0	N	5	2	2	1	3	1	0	0	0
ENSMUSG00000058301	Upf1	chr8	70353278	-0.4	0.187	NS	724	75.5	0.518801	0.155236	Y	4	3	3	3	1	0	0	0	0
ENSMUSG00000003099	Ppp5c	chr7	17027924	-0.4	0.155	NS	702	50	0.520701	0.106914	Y	4	4	4	4	0	0	0	0	0
ENSMUSG00000040721	Zfhx2	chr14	55092324	-0.4	0.541	NS	40.5	0	0.0245142	0.004382	N	4	1	4	1	0	0	0	0	0
ENSMUSG00000004233	Wars2	chr3	99141068	-0.4	0.155	NS	656.5	86	0.173091	0.0367717	N	1	1	1	1	0	0	0	0	0
ENSMUSG00000037656	Slc20a2	chr8	22476788	-0.4	0.176	NS	4323	308	0.558013	0.131392	Y	9	9	9	9	0	0	0	0	0
ENSMUSG00000062519	Zfp398	chr6	47835661	-0.4	0.395	NS	136.5	0	0.095269	0	N	2	0	2	0	0	0	0	0	0
ENSMUSG00000024537	Psmg2	chr18	67641599	-0.4	0.147	NS	147	9	0.272883	0.0377666	Y	3	2	3	2	0	0	0	0	0
ENSMUSG00000025747	Tyms	chr5	30073617	-0.4	0.515	NS	122	0	0.206603	0	Y	3	3	3	3	0	0	0	0	0
ENSMUSG00000022517	Mgrn1	chr16	4886249	-0.4	0.199	NS	1800	108.5	0.443821	0.0595316	Y	5	5	4	4	1	1	0	0	0
ENSMUSG00000003038	Hmgn2	chr4	133968650	-0.4	0.63	NS	119	6	0.416944	0.0573729	Y	2	2	2	2	0	0	0	0	0
ENSMUSG00000047875	Gpr157	chr4	150087365	-0.4	0.435	NS	468.5	6.5	0.550477	0.0291979	Y	2	2	2	2	0	0	0	0	0
ENSMUSG00000038369	Ncoa6	chr2	155473894	-0.4	0.16	NS	2415.5	257	0.454475	0.113745	Y	1	1	1	1	0	0	0	0	0
ENSMUSG00000024177	Nme4	chr17	26095602	-0.4	0.284	NS	20	0	0.243474	0	N	6	2	6	2	0	0	0	0	0
ENSMUSG00000023034	Nr4a1	chr15	101254269	-0.4	0.803	NS	318	27	0.409071	0.0615531	Y	6	1	3	1	3	0	1	0	1
ENSMUSG00000040312	Cchcr1	chr17	35517100	-0.4	0.406	NS	26	0	0.085441	0	N	3	0	2	0	1	0	0	0	0
ENSMUSG00000064090	Vrk2	chr11	26593999	-0.4	0.437	NS	132	0	0.0378592	0	N	2	0	2	0	0	0	0	0	0
ENSMUSG00000041000	Trim62	chr4	128883580	-0.4	0.478	NS	53.5	0	0.0838047	0.0066849	N	17	9	10	8	7	1	1	0	1
ENSMUSG00000078515	Ddi2	chr4	141723419	-0.4	0.431	NS	1469.5	106.5	0.510671	0.0749928	Y	6	5	5	5	1	0	0	0	0
ENSMUSG00000001983	Taco1	chr11	106066061	-0.4	0.315	NS	76.5	0	0.262447	0	Y	3	2	3	2	0	0	0	0	0
ENSMUSG00000032481	Smarcc1	chr9	110117708	-0.4	0.14	NS	1403	13.5	0.268076	0	Y	4	4	4	4	0	0	0	0	0
ENSMUSG00000047719	Ubiad1	chr4	148444771	-0.4	0.222	NS	302.5	14.5	0.630436	0.083682	Y	2	2	2	2	0	0	0	0	0
ENSMUSG00000049957	Ccdc137	chr11	120458115	-0.4	0.27	NS	76.5	2.5	0.277626	0.0339526	Y	6	5	5	4	1	1	0	0	0
ENSMUSG00000028261	Ndufaf4	chr4	24898083	-0.4	0.216	NS	227.5	8	0.53382	0.0748663	Y	2	1	1	1	1	0	0	0	0
ENSMUSG00000003813	Rad23a	chr8	84840665	-0.4	0.119	NS	125.5	3	0.510606	0.0285091	Y	5	5	5	5	0	0	0	0	0
ENSMUSG00000064177	Ghrl	chr6	113719880	-0.4	0.701	NS	25	4	0.288411	0.0582137	N	2	2	2	2	0	0	0	0	0
ENSMUSG00000001416	Cct3	chr3	88297116	-0.4	0.098	NS	471.5	18	0.361694	0.0033263	Y	4	2	4	2	0	0	0	0	0
ENSMUSG00000010936	Vac14	chr8	110618585	-0.4	0.141	NS	613	55.5	0.200753	0.0282427	Y	4	1	3	1	1	0	0	0	0
ENSMUSG00000031924	Cyb5b	chr8	107150640	-0.4	0.146	NS	797.5	36.5	0.480913	0.0483275	Y	8	5	6	4	2	1	0	0	0
ENSMUSG00000038970	Lmtk2	chr5	144100436	-0.4	0.226	NS	1196	175.5	0.311471	0.0869555	Y	4	2	4	2	0	0	0	0	0
ENSMUSG00000015755	Tab2	chr10	7956230	-0.4	0.111	NS	4806.5	563	0.659308	0.316975	Y	5	4	4	4	1	0	0	0	0
ENSMUSG00000097006	9530082P21Rik	chr17	23743234	-0.4	0.191	NS	0	0	0	0	N	5	4	5	4	0	0	0	0	0
ENSMUSG00000038844	Kif16b	chr2	142901531	-0.4	0.314	NS	2077	310.5	0.205899	0.0482454	Y	3	0	2	0	1	0	0	0	0
ENSMUSG00000077797	Snord19	chr14	31016281	-0.4	0.783	NS	3	0	0.802631	0	N	2	2	2	2	0	0	0	0	0
ENSMUSG00000025732	Mcrip2	chr17	25868764	-0.4	0.281	NS	351.5	17	0.684626	0.2089	Y	4	1	2	1	2	0	0	0	0
ENSMUSG00000041143	Tmco4	chr4	138972888	-0.4	0.203	NS	6	0	0	0	N	2	0	1	0	1	0	0	0	0
ENSMUSG00000025078	Nhlrc2	chr19	56548261	-0.4	0.172	NS	1846	141	0.528121	0.125083	Y	3	2	3	2	0	0	1	0	1
ENSMUSG00000064128	Cenpj	chr14	56575425	-0.4	0.343	NS	94	0	0.0517724	0	N	3	2	3	2	0	0	1	1	0
ENSMUSG00000030512	Snrpa1	chr7	66059003	-0.4	0.234	NS	191	3.5	0.292525	0.0118383	Y	3	2	3	2	0	0	0	0	0
ENSMUSG00000028948	Nol9	chr4	152039321	-0.4	0.256	NS	176	4	0.230833	0	Y	5	5	5	5	0	0	0	0	0
ENSMUSG00000024841	Eif1ad	chr19	5366741	-0.4	0.127	NS	151.5	7	0.530819	0.066757	Y	3	3	3	3	0	0	0	0	0
ENSMUSG00000102918	Pcdhgc3	chr18	37806364	-0.4	0.159	NS	1195	129.5	0.658857	0.149155	Y	11	5	10	4	1	1	0	0	0
ENSMUSG00000044700	Tmem201	chr4	149738044	-0.4	0.14	NS	578	36.5	0.479797	0.0708425	Y	3	1	2	1	1	0	0	0	0
ENSMUSG00000019082	Slc25a22	chr7	141437892	-0.4	0.278	NS	73	0	0.33998	0.00944905	Y	10	3	8	3	2	0	0	0	0
ENSMUSG00000042066	Tmcc2	chr1	132391281	-0.4	0.155	NS	237.5	29	0.283467	0.053336	Y	5	2	4	2	1	0	0	0	0
ENSMUSG00000029111	Nelfa	chr5	33936413	-0.4	0.242	NS	903.5	94.5	0.374059	0.0727311	Y	3	2	1	1	2	1	0	0	0
ENSMUSG00000027752	Exosc8	chr3	54735393	-0.4	0.162	NS	70.5	1	0.326012	0.00729605	Y	5	3	5	3	0	0	0	0	0
ENSMUSG00000040945	Rcc2	chr4	140700541	-0.4	0.12	NS	341	30.5	0.35873	0.057231	Y	6	1	5	1	1	0	0	0	0
ENSMUSG00000063382	Bcl9l	chr9	44482825	-0.4	0.165	NS	1161	73.5	0.646894	0.122093	Y	8	7	8	7	0	0	0	0	0
ENSMUSG00000038046	Mrm3	chr11	76243715	-0.4	0.366	NS	121	3	0.387835	0.0332368	Y	3	2	3	2	0	0	0	0	0
ENSMUSG00000022965	Ifngr2	chr16	91547072	-0.4	0.178	NS	969	59	0.569885	0.131576	Y	7	4	4	4	3	0	0	0	0
ENSMUSG00000042390	Gatad2b	chr3	90293178	-0.4	0.182	NS	4865	622	0.555511	0.278236	Y	6	4	6	4	0	0	0	0	0
ENSMUSG00000040118	Cacna2d1	chr5	15934691	-0.4	0.205	NS	6086.5	442.5	0.30292	0.0333977	Y	3	3	3	3	0	0	1	1	0
ENSMUSG00000062175	Tgif2	chr2	156840007	-0.4	0.447	NS	605.5	46	0.685396	0.146171	Y	2	2	2	2	0	0	0	0	0
ENSMUSG00000023495	Pcbp4	chr9	106453291	-0.4	0.166	NS	474.5	61	0.61164	0.287026	Y	7	2	6	2	1	0	0	0	0
ENSMUSG00000037098	Rab11fip3	chr17	26069555	-0.4	0.103	NS	1261.5	71	0.386196	0.0339979	Y	5	1	5	1	0	0	0	0	0
ENSMUSG00000024378	Stard4	chr18	33213862	-0.4	0.462	NS	180	28.5	0.271678	0.0600704	Y	4	1	1	1	3	0	0	0	0
ENSMUSG00000038485	Socs7	chr11	97362435	-0.4	0.241	NS	1341.5	102.5	0.480503	0.0857704	Y	7	4	6	4	1	0	0	0	0
ENSMUSG00000004637	Wwox	chr8	114439655	-0.4	0.362	NS	178.5	618.5	0.00967415	0.0375065	N	4	0	4	0	0	0	0	0	0
ENSMUSG00000024862	Klc2	chr19	5118560	-0.4	0.097	NS	64	1.5	0.190106	0	N	3	1	3	1	0	0	0	0	0
ENSMUSG00000026785	Pkn3	chr2	30077684	-0.4	0.566	NS	5	0	0.0133443	0	N	7	2	6	2	1	0	0	0	0
ENSMUSG00000116165	Pdxp	chr15	78913919	-0.4	0.196	NS	99	8.5	0.476961	0.100553	Y	6	1	4	1	2	0	0	0	0
ENSMUSG00000030766	Arhgap17	chr7	123369915	-0.4	0.139	NS	1871.5	235	0.363288	0.11675	Y	7	5	7	5	0	0	0	0	0
ENSMUSG00000038954	Supt3	chr17	44777152	-0.4	0.291	NS	1104.5	334.5	0.121104	0.0526102	N	2	0	2	0	0	0	0	0	0
ENSMUSG00000064264	Zfp428	chr7	24507006	-0.4	0.44	NS	119	18	0.544889	0.10476	Y	2	0	1	0	1	0	0	0	0
ENSMUSG00000070282	3000002C10Rik	chr9	109832706	-0.4	0.603	NS	0	0	0	0	N	2	0	2	0	0	0	0	0	0
ENSMUSG00000005886	Ncoa2	chr1	13374083	-0.4	0.105	NS	7863	892.5	0.481387	0.160863	Y	2	2	2	2	0	0	1	1	0
ENSMUSG00000049354	Dcaf7	chr11	106036872	-0.4	0.138	NS	588.5	43	0.369906	0.0637554	Y	4	1	3	1	1	0	0	0	0
ENSMUSG00000024639	Gnaq	chr19	16132831	-0.4	0.173	NS	7215.5	1213	0.552228	0.19588	Y	3	2	2	2	1	0	0	0	0
ENSMUSG00000013701	Timm23	chr14	32201898	-0.4	0.657	NS	884	76	0.562589	0.140383	Y	2	2	2	2	0	0	1	1	0
ENSMUSG00000042607	Asb4	chr6	5383386	-0.4	0.235	NS	348	4	0.188861	0.0033846	N	7	3	6	3	1	0	2	0	2
ENSMUSG00000028896	Rcc1	chr4	132353605	-0.4	0.21	NS	481.5	51	0.452506	0.0989305	Y	7	4	6	4	1	0	0	0	0
ENSMUSG00000018548	Trim37	chr11	87127077	-0.4	0.126	NS	241.5	0	0.067265	0	N	3	3	3	3	0	0	0	0	0
ENSMUSG00000075704	Txnrd2	chr16	18426384	-0.4	0.148	NS	108	0	0.068324	0	N	6	2	6	2	0	0	0	0	0
ENSMUSG00000022560	Slc52a2	chr15	76538832	-0.4	0.27	NS	12	2	0.0791066	0.0133287	N	6	3	6	3	0	0	0	0	0
ENSMUSG00000036825	Ssx2ip	chr3	146404642	-0.4	0.143	NS	380.5	40	0.246922	0.0525448	Y	2	1	1	1	1	0	0	0	0
ENSMUSG00000029376	Mthfd2l	chr5	90931117	-0.4	0.342	NS	149	31.5	0.0263429	0.0166921	N	1	1	1	1	0	0	0	0	0
ENSMUSG00000078652	Psme3	chr11	101316213	-0.4	0.128	NS	163.5	17.5	0.377338	0.0946759	Y	3	3	3	3	0	0	0	0	0
ENSMUSG00000038838	Vars2	chr17	35667592	-0.4	0.103	NS	20	0	0.0636759	0	N	4	1	3	1	1	0	1	1	0
ENSMUSG00000026202	Tuba4a	chr1	75219865	-0.4	0.201	NS	68	0	0.457609	0	Y	7	3	7	3	0	0	0	0	0
ENSMUSG00000039611	Tmem246	chr4	49597876	-0.4	0.158	NS	788.5	70	0.648007	0.262733	Y	3	2	3	2	0	0	0	0	0
ENSMUSG00000066042	Med18	chr4	132463921	-0.4	0.495	NS	188	10	0.62618	0.136679	Y	4	3	3	3	1	0	0	0	0
ENSMUSG00000047417	Rexo1	chr10	80561560	-0.4	0.183	NS	507.5	57.5	0.405955	0.13993	Y	2	1	2	1	0	0	0	0	0
ENSMUSG00000027601	Mtfr1	chr3	19187327	-0.4	0.205	NS	575	77	0.380386	0.106043	Y	3	2	3	2	0	0	0	0	0
ENSMUSG00000057541	Pus7	chr5	23783711	-0.4	0.201	NS	311.5	0	0.194931	0	N	3	2	3	2	0	0	0	0	0
ENSMUSG00000027067	Ssrp1	chr2	85037234	-0.4	0.236	NS	158.5	8	0.300021	0.0624747	Y	2	1	2	1	0	0	0	0	0
ENSMUSG00000024384	Iws1	chr18	32067741	-0.4	0.179	NS	538	11	0.242538	0.0054253	Y	2	1	2	1	0	0	0	0	0
ENSMUSG00000067995	Gtf2f2	chr14	76010865	-0.4	0.118	NS	1314.5	186	0.372534	0.0788868	Y	2	2	2	2	0	0	0	0	0
ENSMUSG00000042787	Exog	chr9	119444943	-0.4	0.446	NS	76.5	0	0.169599	0	N	4	3	4	3	0	0	0	0	0
ENSMUSG00000033065	Pfkm	chr15	98092589	-0.4	0.152	NS	464.5	0	0.226326	0	Y	4	3	4	3	0	0	0	0	0
ENSMUSG00000097216	4932441J04Rik	chr5	57720201	-0.4	0.681	NS	45.5	0	0	0	N	6	6	6	6	0	0	0	0	0
ENSMUSG00000074781	Ube2n	chr10	95515145	-0.4	0.178	NS	3088.5	385.5	0.645004	0.406564	Y	3	3	3	3	0	0	0	0	0
ENSMUSG00000028053	Ash1l	chr3	88950622	-0.4	0.164	NS	4352.5	327	0.399428	0.0608486	Y	3	3	3	3	0	0	0	0	0
ENSMUSG00000038126	Mphosph9	chr5	124327972	-0.4	0.207	NS	377.5	0	0.165522	0	N	4	2	4	2	0	0	0	0	0
ENSMUSG00000033732	Sf3b3	chr8	110846787	-0.4	0.109	NS	880	71.5	0.486361	0.0741881	Y	2	2	2	2	0	0	0	0	0
ENSMUSG00000026857	Ntmt1	chr2	30807826	-0.4	0.118	NS	758	65	0.705155	0.175302	Y	4	1	4	1	0	0	0	0	0
ENSMUSG00000021079	Timm9	chr12	71136684	-0.4	0.197	NS	845.5	52	0.594398	0.131143	Y	4	3	4	3	0	0	0	0	0
ENSMUSG00000036185	Sapcd1	chr17	35028016	-0.4	0.734	NS	3	1	0.0833335	0.0359573	N	13	7	10	7	3	0	0	0	0
ENSMUSG00000047284	Neurl4	chr11	69901072	-0.4	0.123	NS	106	0	0.258334	0	Y	3	3	3	3	0	0	0	0	0
ENSMUSG00000030760	Acer3	chr7	98321208	-0.4	0.391	NS	250	59.5	0.048036	0.0150584	N	4	0	4	0	0	0	0	0	0
ENSMUSG00000042354	Gnl3	chr14	31019152	-0.4	0.287	NS	182.5	14.5	0.417038	0.0639137	Y	2	2	2	2	0	0	0	0	0
ENSMUSG00000000568	Hnrnpd	chr5	99978938	-0.4	0.251	NS	2082.5	265.5	0.535863	0.286363	Y	5	5	5	5	0	0	0	0	0
ENSMUSG00000004264	Phb2	chr6	124712336	-0.4	0.207	NS	176.5	15	0.610834	0.181474	Y	7	3	6	2	1	1	0	0	0
ENSMUSG00000004980	Hnrnpa2b1	chr6	51469894	-0.4	0.232	NS	964.5	110	0.621388	0.324891	Y	3	3	2	2	1	1	0	0	0
ENSMUSG00000041939	Mvk	chr5	114444269	-0.4	0.264	NS	2.5	0	0.00894445	0	N	2	0	2	0	0	0	0	0	0
ENSMUSG00000026094	Stk17b	chr1	53785224	-0.4	0.383	NS	887	111	0.350214	0.121976	Y	2	2	2	2	0	0	0	0	0
ENSMUSG00000024780	Cdc37l1	chr19	28990352	-0.4	0.251	NS	1345	37	0.510115	0.0249793	Y	3	2	3	2	0	0	0	0	0
ENSMUSG00000036678	Aaas	chr15	102350771	-0.4	0.293	NS	23	0	0.0599439	0	N	10	5	6	4	4	1	1	0	1
ENSMUSG00000051378	Kif18b	chr11	102925124	-0.4	0.613	NS	573	74	0.411691	0.143499	Y	6	4	6	4	0	0	0	0	0
ENSMUSG00000053398	Phgdh	chr3	98339990	-0.4	0.477	NS	13	5.5	0.0186794	0.00605865	N	2	0	2	0	0	0	0	0	0
ENSMUSG00000025817	Nudt5	chr2	5845019	-0.4	0.136	NS	246.5	0	0.22017	0	Y	1	0	1	0	0	0	0	0	0
ENSMUSG00000038736	Nudcd1	chr15	44428307	-0.4	0.248	NS	252	0	0.084142	0	N	4	3	4	3	0	0	0	0	0
ENSMUSG00000066043	Phactr4	chr4	132422489	-0.4	0.181	NS	2491.5	230	0.494787	0.133325	Y	3	2	2	2	1	0	0	0	0
ENSMUSG00000023030	Slc11a2	chr15	100425072	-0.4	0.17	NS	367	10.5	0.18191	0.0089038	N	5	3	3	3	2	0	0	0	0
ENSMUSG00000028538	St3gal3	chr4	118134914	-0.4	0.113	NS	1767	248.5	0.301476	0.0603247	Y	3	2	2	1	1	1	0	0	0
ENSMUSG00000052446	Zfp961	chr8	71951038	-0.4	0.385	NS	658.5	19	0.235399	0.00631505	Y	3	2	3	2	0	0	0	0	0
ENSMUSG00000047888	Tnrc6b	chr15	80711313	-0.4	0.18	NS	7184	629.5	0.480835	0.102947	Y	3	2	1	1	2	1	0	0	0
ENSMUSG00000027374	Mrps5	chr2	127587222	-0.4	0.186	NS	168	0	0.130075	0	N	1	1	1	1	0	0	0	0	0
ENSMUSG00000010064	Slc38a3	chr9	107669530	-0.4	0.707	NS	6.5	2.5	0.0128857	0.0043658	N	9	3	6	3	3	0	0	0	0
ENSMUSG00000068856	Sf3b4	chr3	96172332	-0.4	0.342	NS	186	24.5	0.635868	0.217275	Y	7	2	7	2	0	0	0	0	0
ENSMUSG00000041781	Cpsf2	chr12	101975988	-0.4	0.257	NS	254	0	0.174179	0	N	4	2	3	2	1	0	0	0	0
ENSMUSG00000023932	Cdc5l	chr17	45433737	-0.4	0.114	NS	966.5	53.5	0.442908	0.0331868	Y	1	1	1	1	0	0	0	0	0
ENSMUSG00000024613	Tcof1	chr18	60848971	-0.4	0.211	NS	113.5	0	0.112843	0	N	4	2	3	2	1	0	0	0	0
ENSMUSG00000040841	Six5	chr7	19094594	-0.4	0.41	NS	101	4.5	0.683392	0.0811425	Y	4	3	4	3	0	0	0	0	0
ENSMUSG00000027115	Kif18a	chr2	109280738	-0.4	0.488	NS	509	4	0.135461	0	N	2	1	2	1	0	0	0	0	0
ENSMUSG00000037103	Dcaf15	chr8	84104768	-0.4	0.264	NS	127.5	11	0.42653	0.0775627	Y	3	0	2	0	1	0	0	0	0
ENSMUSG00000016253	Nelfcd	chr2	174415804	-0.4	0.0821	NS	108	15.5	0.298999	0.0493632	Y	6	5	6	5	0	0	0	0	0
ENSMUSG00000018566	Slc2a4	chr11	69948188	-0.4	0.14	NS	117	4.5	0.52292	0.0377876	Y	9	7	8	7	1	0	0	0	0
ENSMUSG00000051331	Cacna1c	chr6	119196890	-0.4	0.466	NS	33124.5	2026.5	0.56394	0.143173	Y	9	6	9	6	0	0	0	0	0
ENSMUSG00000039814	Xkr5	chr8	18950975	-0.4	0.68	NS	36.5	0	0.0681207	0	N	2	0	2	0	0	0	0	0	0
ENSMUSG00000035284	Vps13c	chr9	67840396	-0.4	0.251	NS	618.5	0	0.0829154	0	N	3	1	1	0	2	1	0	0	0
ENSMUSG00000038763	Alpk3	chr7	81057600	-0.4	0.114	NS	1548.5	52.5	0.592454	0.0356882	Y	2	2	2	2	0	0	0	0	0
ENSMUSG00000028093	Acp6	chr3	97158777	-0.4	0.108	NS	317	13.5	0.333801	0.0495599	Y	4	2	4	2	0	0	0	0	0
ENSMUSG00000030008	Pradc1	chr6	85451970	-0.4	0.231	NS	72.5	10	0.45001	0.113641	Y	1	1	1	1	0	0	0	0	0
ENSMUSG00000035455	Fignl1	chr11	11808962	-0.4	0.166	NS	491	27	0.315089	0.0575655	Y	6	3	4	2	2	1	0	0	0
ENSMUSG00000031939	Taf1d	chr9	15306214	-0.4	0.335	NS	392.5	23	0.549499	0.0816014	Y	4	4	3	3	1	1	0	0	0
ENSMUSG00000027086	Fastkd1	chr2	69713516	-0.4	0.273	NS	207.5	0	0.246348	0	Y	3	2	3	2	0	0	0	0	0
ENSMUSG00000029683	Lmod2	chr6	24597762	-0.4	0.231	NS	900	58.5	0.733177	0.298837	Y	9	6	2	2	7	4	0	0	0
ENSMUSG00000093107	Mir1839	chr7	81529855	-0.4	0.651	NS	4	0.5	0.547244	0.326772	N	5	5	5	5	0	0	0	0	0
ENSMUSG00000041852	Tcf20	chr15	82987872	-0.4	0.136	NS	3245	369	0.382098	0.0883848	Y	5	2	4	2	1	0	0	0	0
ENSMUSG00000027671	Actl6a	chr3	32706298	-0.4	0.139	NS	182.5	0	0.215081	0	Y	1	1	1	1	0	0	0	0	0
ENSMUSG00000020988	L2hgdh	chr12	69724873	-0.4	0.338	NS	43.5	0	0.0473128	0	N	3	0	3	0	0	0	0	0	0
ENSMUSG00000018341	Il12rb2	chr6	67376188	-0.4	0.532	NS	0	0	0	0	N	14	1	12	1	2	0	0	0	0
ENSMUSG00000026491	Ahctf1	chr1	179803680	-0.4	0.118	NS	786.5	1	0.232594	0	Y	1	1	1	1	0	0	0	0	0
ENSMUSG00000031511	Arhgef7	chr8	11727721	-0.4	0.227	NS	4426.5	365.5	0.596127	0.150355	Y	5	4	4	4	1	0	0	0	0
ENSMUSG00000070047	Fat1	chr8	44935447	-0.4	0.147	NS	5351	424	0.609356	0.162947	Y	14	14	14	14	0	0	0	0	0
ENSMUSG00000030086	Chchd6	chr6	89595652	-0.4	0.201	NS	277.5	270	0.0550525	0.0688001	N	5	2	5	2	0	0	2	1	1
ENSMUSG00000028463	Car9	chr4	43506966	-0.4	0.702	NS	10.5	8.5	0.0724425	0.0779125	N	10	6	8	6	2	0	0	0	0
ENSMUSG00000024687	Osbp	chr19	11965941	-0.4	0.173	NS	1004	69	0.479412	0.102318	Y	6	4	4	4	2	0	0	0	0
ENSMUSG00000003549	Ercc1	chr7	19344778	-0.4	0.214	NS	94	0	0.341534	0.00817235	Y	8	2	6	2	2	0	0	0	0
ENSMUSG00000022551	Cyc1	chr15	76343523	-0.4	0.214	NS	225.5	19.5	0.734295	0.367604	Y	6	4	6	4	0	0	0	0	0
ENSMUSG00000054321	Taf4b	chr18	14783245	-0.4	0.502	NS	130	40.5	0.0172181	0.0171583	N	2	1	1	1	1	0	0	0	0
ENSMUSG00000045128	Rpl18a	chr8	70897412	-0.4	0.163	NS	124	11.5	0.668153	0.189149	Y	4	3	4	3	0	0	0	0	0
ENSMUSG00000028906	Epb41	chr4	132075321	-0.4	0.183	NS	2561.5	108	0.379217	0.0256469	Y	5	3	4	3	1	0	0	0	0
ENSMUSG00000004610	Etfb	chr7	43444083	-0.4	0.141	NS	503	28.5	0.563311	0.0976819	Y	2	2	2	2	0	0	0	0	0
ENSMUSG00000031904	Slc7a6	chr8	106168857	-0.4	0.128	NS	369	66	0.326633	0.103903	Y	3	2	3	2	0	0	0	0	0
ENSMUSG00000024247	Pkdcc	chr17	83215292	-0.4	0.269	NS	470	37.5	0.683505	0.158963	Y	3	1	3	1	0	0	1	0	1
ENSMUSG00000096188	Cmtm4	chr8	104395807	-0.4	0.223	NS	1853.5	205	0.591795	0.182067	Y	10	5	6	5	4	0	0	0	0
ENSMUSG00000029405	G3bp2	chr5	92083719	-0.4	0.224	NS	1073.5	128.5	0.480253	0.148904	Y	1	1	1	1	0	0	0	0	0
ENSMUSG00000046417	Lrrc75a	chr11	62648523	-0.4	0.187	NS	1967	141.5	0.655247	0.137672	Y	10	10	10	10	0	0	0	0	0
ENSMUSG00000059288	Cdyl	chr13	35659833	-0.4	0.2	NS	5870	902.5	0.341954	0.174538	Y	10	4	8	4	2	0	0	0	0
ENSMUSG00000022708	Zbtb20	chr16	42875881	-0.4	0.38	NS	6034	1002.5	0.251294	0.0624026	Y	3	1	3	1	0	0	0	0	0
ENSMUSG00000044086	Lmod3	chr6	97252759	-0.4	0.163	NS	544	16	0.639533	0.0773585	Y	5	4	3	3	2	1	0	0	0
ENSMUSG00000062202	Btbd9	chr17	30576488	-0.4	0.12	NS	2484.5	495	0.259379	0.0706994	Y	3	1	3	1	0	0	0	0	0
ENSMUSG00000022322	Shcbp1	chr8	4779567	-0.4	0.526	NS	217.5	0	0.10643	0	N	2	0	2	0	0	0	0	0	0
ENSMUSG00000022216	Psme1	chr14	55578123	-0.4	0.147	NS	86.5	5	0.601116	0.0923101	Y	7	3	7	3	0	0	0	0	0
ENSMUSG00000032531	Amotl2	chr9	102716672	-0.4	0.568	NS	888	80.5	0.679823	0.21786	Y	6	5	5	5	1	0	0	0	0
ENSMUSG00000040034	Nup43	chr10	7667503	-0.4	0.277	NS	316.5	26	0.545478	0.126681	Y	4	4	4	4	0	0	0	0	0
ENSMUSG00000024833	Pola2	chr19	5964202	-0.4	0.173	NS	254	21	0.319302	0.0260978	Y	8	3	8	3	0	0	1	0	1
ENSMUSG00000024590	Lmnb1	chr18	56707813	-0.4	0.384	NS	3915	396.5	0.693731	0.291063	Y	8	7	4	4	4	3	0	0	0
ENSMUSG00000014226	Cacybp	chr1	160212875	-0.4	0.192	NS	466	39	0.545057	0.108145	Y	2	2	2	2	0	0	0	0	0
ENSMUSG00000037339	Fam53a	chr5	33629635	-0.4	0.145	NS	707	84	0.490474	0.127352	Y	2	2	2	2	0	0	0	0	0
ENSMUSG00000053581	Zfand2a	chr5	139484549	-0.4	0.277	NS	44	0	0.0954721	0	N	4	1	3	1	1	0	0	0	0
ENSMUSG00000048379	Socs4	chr14	47276931	-0.4	0.445	NS	918.5	110	0.61376	0.195024	Y	2	2	2	2	0	0	0	0	0
ENSMUSG00000031976	Urb2	chr8	124021508	-0.4	0.312	NS	165	0	0.202923	0	Y	4	4	4	4	0	0	0	0	0
ENSMUSG00000035365	Parpbp	chr10	88146941	-0.4	0.47	NS	177.5	0	0.0416682	0	N	2	1	2	1	0	0	0	0	0
ENSMUSG00000020802	Ube2o	chr11	116581447	-0.4	0.169	NS	1369	171	0.561762	0.169443	Y	2	2	2	2	0	0	0	0	0
ENSMUSG00000018809	Smyd4	chr11	75348433	-0.4	0.443	NS	405.5	0	0.223011	0	Y	3	3	3	3	0	0	0	0	0
ENSMUSG00000028402	Mpdz	chr4	81442815	-0.4	0.187	NS	974	105	0.121534	0.018294	N	4	2	4	2	0	0	0	0	0
ENSMUSG00000044847	Lsm11	chr11	45944935	-0.4	0.166	NS	188	24.5	0.265165	0.0777884	Y	3	1	2	1	1	0	0	0	0
ENSMUSG00000060038	Dhps	chr8	85071757	-0.4	0.244	NS	45.5	1.5	0.454345	0.0248091	N	5	1	5	1	0	0	0	0	0
ENSMUSG00000040463	Mybbp1a	chr11	72441355	-0.4	0.139	NS	87.5	0	0.161417	0	N	3	1	2	0	1	1	0	0	0
ENSMUSG00000094724	Rnaset2b	chr17	6970634	-0.4	0.707	NS	247.5	0	0.14597	0	N	8	4	7	3	1	1	0	0	0
ENSMUSG00000037169	Mycn	chr12	12941914	-0.4	0.659	NS	387.5	29	0.754466	0.272501	Y	4	1	1	1	3	0	1	0	1
ENSMUSG00000006442	Srm	chr4	148591503	-0.4	0.284	NS	72	11.5	0.451877	0.174735	Y	4	1	4	1	0	0	0	0	0
ENSMUSG00000032902	Slc16a1	chr3	104638668	-0.4	0.109	NS	2028.5	148	0.702526	0.255014	Y	3	2	2	2	1	0	2	2	0
ENSMUSG00000005233	Spc25	chr2	69206194	-0.4	0.597	NS	146	4.5	0.315691	0	Y	2	1	2	1	0	0	0	0	0
ENSMUSG00000025154	Arhgap19	chr19	41802047	-0.4	0.407	NS	435.5	9.5	0.191512	0.00458265	N	4	1	3	1	1	0	0	0	0
ENSMUSG00000025036	Sfxn2	chr19	46573365	-0.4	0.559	NS	157	8.5	0.175593	0.0107481	N	6	3	5	3	1	0	0	0	0
ENSMUSG00000084808	9430091E24Rik	chr8	111145480	-0.4	0.508	NS	417	22	0.511931	0.069991	Y	4	3	4	3	0	0	0	0	0
ENSMUSG00000034930	Rtkn	chr6	83135463	-0.4	0.244	NS	153.5	12.5	0.304229	0.0434071	Y	6	2	5	1	1	1	0	0	0
ENSMUSG00000016619	Nup50	chr15	84923411	-0.4	0.331	NS	592	51	0.600215	0.118857	Y	2	2	2	2	0	0	0	0	0
ENSMUSG00000010205	Raver1	chr9	21092008	-0.4	0.122	NS	632.5	34.5	0.583973	0.0829924	Y	7	4	7	4	0	0	1	1	0
ENSMUSG00000059291	Rpl11	chr4	136053428	-0.4	0.691	NS	236	11	0.141154	0.019055	N	2	2	2	2	0	0	0	0	0
ENSMUSG00000022858	Tra2b	chr16	22266005	-0.4	0.277	NS	2564	313	0.634688	0.350421	Y	7	7	7	7	0	0	1	1	0
ENSMUSG00000028560	Usp1	chr4	98923810	-0.4	0.271	NS	469	46	0.470172	0.0992842	Y	2	2	1	1	1	1	0	0	0
ENSMUSG00000031949	Adat1	chr8	111992302	-0.4	0.508	NS	41	0	0.0680252	0	N	4	1	2	1	2	0	0	0	0
ENSMUSG00000020235	Fzr1	chr10	81378516	-0.4	0.207	NS	511.5	55.5	0.568727	0.174136	Y	6	2	4	2	2	0	0	0	0
ENSMUSG00000024078	Ttc27	chr17	74717732	-0.4	0.221	NS	189.5	11.5	0.057574	0.00970935	N	2	1	1	1	1	0	0	0	0
ENSMUSG00000018921	Pelp1	chr11	70410031	-0.4	0.155	NS	255	20	0.318415	0.0419267	Y	2	1	2	1	0	0	0	0	0
ENSMUSG00000039431	Mtmr7	chr8	40634797	-0.4	0.586	NS	438.5	9	0.207861	0.00498785	Y	10	3	10	3	0	0	0	0	0
ENSMUSG00000045328	Cenpe	chr3	135212537	-0.4	0.544	NS	208	0	0.0443144	0	N	3	2	1	1	2	1	0	0	0
ENSMUSG00000100254	Trpc2	chr7	102083116	-0.4	0.191	NS	0	0	0.0050448	0	N	11	5	11	5	0	0	0	0	0
ENSMUSG00000037725	Ckap2	chr8	22185819	-0.4	0.634	NS	498.5	37.5	0.468771	0.0846263	Y	3	1	2	1	1	0	0	0	0
ENSMUSG00000030726	Pold3	chr7	100121565	-0.4	0.212	NS	237	0	0.211304	0	Y	3	2	3	2	0	0	0	0	0
ENSMUSG00000007029	Vars	chr17	35000987	-0.4	0.178	NS	189	23.5	0.317064	0.0535015	Y	2	1	1	1	1	0	0	0	0
ENSMUSG00000001440	Kpnb1	chr11	97187881	-0.4	0.166	NS	880	50.5	0.50978	0.0778898	Y	6	3	3	2	3	1	0	0	0
ENSMUSG00000007338	Mrpl49	chr19	6057785	-0.4	0.157	NS	150.5	14.5	0.650817	0.193324	Y	7	5	7	5	0	0	0	0	0
ENSMUSG00000061474	Mrps36	chr13	100744659	-0.4	0.433	NS	388.5	25.5	0.462263	0.134061	Y	5	5	5	5	0	0	0	0	0
ENSMUSG00000068922	Msto1	chr3	88913999	-0.4	0.187	NS	84.5	0	0.352581	0	Y	4	1	3	0	1	1	0	0	0
ENSMUSG00000041298	Katnal1	chr5	148929320	-0.4	0.253	NS	405.5	6	0.201474	0.0082703	Y	2	1	2	1	0	0	0	0	0
ENSMUSG00000028645	Slc2a1	chr4	119108711	-0.4	0.249	NS	1607	152	0.667202	0.236652	Y	6	4	4	4	2	0	0	0	0
ENSMUSG00000027860	Vangl1	chr3	102204693	-0.4	0.105	NS	1160	116.5	0.492672	0.0963201	Y	9	5	9	5	0	0	0	0	0
ENSMUSG00000051235	Gen1	chr12	11265801	-0.4	0.416	NS	189	2.5	0.119764	0	N	3	2	3	2	0	0	0	0	0
ENSMUSG00000016349	Eef1a2	chr2	181157014	-0.4	0.173	NS	315.5	8	0.64639	0.0495621	Y	5	3	3	2	2	1	0	0	0
ENSMUSG00000033610	Pank1	chr19	34879455	-0.4	0.391	NS	4059	298.5	0.633536	0.165019	Y	10	10	9	9	1	1	0	0	0
ENSMUSG00000029545	Acads	chr5	115119346	-0.4	0.16	NS	182.5	11.5	0.530118	0.0470269	Y	4	3	3	2	1	1	0	0	0
ENSMUSG00000029480	Dhx37	chr5	125434121	-0.4	0.162	NS	81.5	0	0.110195	0	N	6	3	5	3	1	0	0	0	0
ENSMUSG00000036613	Eipr1	chr12	28751803	-0.4	0.31	NS	194	83	0.0809949	0.0339734	N	2	0	2	0	0	0	0	0	0
ENSMUSG00000036768	Kif15	chr9	122951046	-0.4	0.485	NS	776.5	45	0.13351	0.00695095	N	2	1	2	1	0	0	0	0	0
ENSMUSG00000042275	Pelo	chr13	115090186	-0.4	0.228	NS	164	20	0.824781	0.418941	Y	8	5	8	5	0	0	0	0	0
ENSMUSG00000022438	Parvb	chr15	84232043	-0.4	0.178	NS	1490.5	115.5	0.372779	0.0602778	Y	6	4	5	4	1	0	0	0	0
ENSMUSG00000079588	Tmem182	chr1	40805601	-0.4	0.315	NS	707	17.5	0.401135	0.0252696	Y	7	1	6	0	1	1	0	0	0
ENSMUSG00000002820	Atg4d	chr9	21265293	-0.4	0.237	NS	251	12.5	0.398037	0.0328526	Y	6	5	6	5	0	0	0	0	0
ENSMUSG00000066357	Wdr6	chr9	108578739	-0.4	0.16	NS	227.5	17.5	0.628092	0.13058	Y	7	5	6	4	1	1	0	0	0
ENSMUSG00000033596	Rfwd3	chr8	111300222	-0.4	0.124	NS	905.5	72.5	0.488712	0.0920115	Y	6	5	5	5	1	0	0	0	0
ENSMUSG00000024359	Hspa9	chr18	34954357	-0.4	0.107	NS	923.5	54.5	0.656692	0.0998586	Y	2	2	2	2	0	0	0	0	0
ENSMUSG00000005893	Nr2c2	chr6	92091390	-0.4	0.335	NS	3222.5	344	0.499132	0.147856	Y	1	1	1	1	0	0	0	0	0
ENSMUSG00000036087	Slain2	chr5	72914304	-0.4	0.205	NS	4284.5	308.5	0.59022	0.168908	Y	4	1	1	1	3	0	0	0	0
ENSMUSG00000028278	Rragd	chr4	32983037	-0.4	0.36	NS	1136	68.5	0.488874	0.0737916	Y	3	1	2	1	1	0	0	0	0
ENSMUSG00000040767	Snrnp25	chr11	32205415	-0.4	0.337	NS	15.5	0.5	0.168348	0.0193278	N	5	1	4	1	1	0	1	0	1
ENSMUSG00000092870	Mir3061	chr11	52126746	-0.4	0.737	NS	3.5	1.5	0.494505	0.076923	N	6	2	4	2	2	0	1	0	1
ENSMUSG00000043243	Fam129c	chr8	71597648	-0.4	0.582	NS	3	0	0.0142871	0	N	4	1	3	0	1	1	0	0	0
ENSMUSG00000045252	Zfp574	chr7	25072567	-0.4	0.34	NS	289.5	47	0.500046	0.2095	Y	4	1	4	1	0	0	0	0	0
ENSMUSG00000032009	Sesn3	chr9	14275067	-0.4	0.306	NS	1065	140.5	0.334962	0.0899717	Y	2	1	2	1	0	0	0	0	0
ENSMUSG00000038121	Fam210a	chr18	68300333	-0.4	0.402	NS	2345	228	0.612673	0.222482	Y	3	2	3	2	0	0	0	0	0
ENSMUSG00000041654	Slc39a11	chr11	113650079	-0.4	0.365	NS	39	44	0.0032994	0.00485655	N	4	3	4	3	0	0	1	1	0
ENSMUSG00000024843	Chka	chr19	3851773	-0.4	0.379	NS	1033	165	0.4357	0.168921	Y	2	1	1	0	1	1	0	0	0
ENSMUSG00000029001	Fbxo44	chr4	148160482	-0.4	0.502	NS	21	0	0.0906545	0	N	2	0	2	0	0	0	0	0	0
ENSMUSG00000066150	Slc31a1	chr4	62360727	-0.4	0.211	NS	1245	116.5	0.577167	0.16527	Y	5	4	5	4	0	0	0	0	0
ENSMUSG00000046865	Fbl	chr7	28169710	-0.4	0.501	NS	334	51	0.570763	0.21956	Y	2	2	2	2	0	0	0	0	0
ENSMUSG00000020917	Acly	chr11	100528000	-0.39	0.0966	NS	122.5	0	0.04885	0	N	3	2	3	2	0	0	0	0	0
ENSMUSG00000023110	Prmt5	chr14	54517525	-0.39	0.0978	NS	51.5	0	0.1239	0	N	3	3	3	3	0	0	0	0	0
ENSMUSG00000030654	Arl6ip1	chr7	118129662	-0.3	0.595	NS	573	47.5	0.611586	0.16269	Y	4	4	4	4	0	0	0	0	0
ENSMUSG00000028233	Tgs1	chr4	3574875	-0.3	0.337	NS	320	0	0.119164	0	N	1	1	1	1	0	0	0	0	0
ENSMUSG00000026134	Prim2	chr1	33669795	-0.3	0.512	NS	613	205.5	0.122783	0.0462946	N	6	2	6	2	0	0	0	0	0
ENSMUSG00000039183	Nubp2	chr17	24886349	-0.3	0.306	NS	8.5	1.5	0.107649	0.0247393	N	6	3	6	3	0	0	0	0	0
ENSMUSG00000038298	Pdzk1	chr3	96829284	-0.3	0.609	NS	0	0	0	0	N	13	6	13	6	0	0	0	0	0
ENSMUSG00000012483	Rpa3	chr6	8259173	-0.3	0.505	NS	122.5	7	0.649784	0.060068	Y	4	3	4	3	0	0	0	0	0
ENSMUSG00000066306	Numa1	chr7	101934111	-0.3	0.443	NS	2609.5	283	0.515181	0.143611	Y	4	3	4	3	0	0	0	0	0
ENSMUSG00000039842	Mcph1	chr8	18595131	-0.3	0.359	NS	970	216	0.175679	0.0521366	N	1	0	1	0	0	0	0	0	0
ENSMUSG00000042557	Sin3a	chr9	57072040	-0.3	0.282	NS	1007	19	0.299421	0.0005326	Y	4	2	4	2	0	0	0	0	0
ENSMUSG00000022335	Zfat	chr15	68258856	-0.3	0.549	NS	1174	150	0.175787	0.0390049	N	3	2	2	2	1	0	0	0	0
ENSMUSG00000022141	Nipbl	chr15	8444463	-0.3	0.314	NS	5744	548	0.354433	0.09644	Y	2	2	2	2	0	0	0	0	0
ENSMUSG00000029267	Mtf2	chr5	108065674	-0.3	0.417	NS	1425	126.5	0.386086	0.0805543	Y	2	2	2	2	0	0	0	0	0
ENSMUSG00000042548	Asxl1	chr2	153345829	-0.3	0.261	NS	2280	222	0.577571	0.159258	Y	3	2	3	2	0	0	0	0	0
ENSMUSG00000026643	Nmt2	chr2	3284212	-0.3	0.465	NS	1161	145.5	0.372688	0.0882438	Y	2	1	1	1	1	0	0	0	0
ENSMUSG00000062580	Timm17a	chr1	135313778	-0.3	0.27	NS	735.5	48.5	0.528439	0.047587	Y	3	2	3	2	0	0	0	0	0
ENSMUSG00000028790	Khdrbs1	chr4	129742303	-0.3	0.361	NS	2133.5	233.5	0.558866	0.170912	Y	4	4	3	3	1	1	0	0	0
ENSMUSG00000036850	Mrpl41	chr2	24975098	-0.3	0.496	NS	17.5	0	0.338595	0	N	3	1	3	1	0	0	0	0	0
ENSMUSG00000046364	Rpl27a	chr7	109519147	-0.3	0.395	NS	178	12	0.736728	0.18162	Y	4	2	3	2	1	0	0	0	0
ENSMUSG00000033272	Slc35a4	chr18	36679215	-0.3	0.372	NS	120	6.5	0.472778	0.0907035	Y	2	2	2	2	0	0	0	0	0
ENSMUSG00000094483	Purb	chr11	6475917	-0.3	0.364	NS	1180.5	140	0.697259	0.434427	Y	3	3	3	3	0	0	0	0	0
ENSMUSG00000078670	Fam174b	chr7	73740302	-0.3	0.558	NS	1071.5	101.5	0.588796	0.132176	Y	5	4	5	4	0	0	0	0	0
ENSMUSG00000001786	Fbxo7	chr10	86021972	-0.3	0.497	NS	179	1.5	0.154572	0.00907965	N	2	2	2	2	0	0	1	0	1
ENSMUSG00000030826	Bcat2	chr7	45570153	-0.3	0.251	NS	158	0	0.199729	0	N	2	1	2	1	0	0	0	0	0
ENSMUSG00000022095	Fam160b2	chr14	70599835	-0.3	0.22	NS	159.5	17	0.322763	0.0598549	Y	2	0	2	0	0	0	0	0	0
ENSMUSG00000029817	Tra2a	chr6	49264033	-0.3	0.348	NS	1577.5	182.5	0.576355	0.290005	Y	3	2	2	1	1	1	0	0	0
ENSMUSG00000028990	Lzic	chr4	149485229	-0.3	0.235	NS	106.5	0	0.298951	0.0018794	Y	7	4	7	4	0	0	0	0	0
ENSMUSG00000071573	Rnls	chr19	33392295	-0.3	0.562	NS	0	16.5	0	0.00118835	N	1	0	1	0	0	0	0	0	0
ENSMUSG00000039781	Cep131	chr11	120086827	-0.3	0.39	NS	43.5	0	0.0882668	0	N	2	1	2	1	0	0	0	0	0
ENSMUSG00000022178	Ajuba	chr14	54577558	-0.3	0.48	NS	412.5	41.5	0.619113	0.179389	Y	7	2	7	2	0	0	0	0	0
ENSMUSG00000035478	Mbd3	chr10	80399550	-0.3	0.222	NS	214	18.5	0.535938	0.0988307	Y	2	2	2	2	0	0	0	0	0
ENSMUSG00000031618	Nr3c2	chr8	76899442	-0.3	0.632	NS	2095	301	0.211318	0.0449213	Y	7	0	7	0	0	0	1	0	1
ENSMUSG00000002767	Mrpl2	chr17	46646229	-0.3	0.181	NS	62.5	2	0.444132	0.00038355	Y	5	4	5	4	0	0	1	1	0
ENSMUSG00000009073	Nf2	chr11	4849536	-0.3	0.422	NS	1187	70.5	0.228857	0.0234491	Y	1	1	1	1	0	0	0	0	0
ENSMUSG00000052456	Asna1	chr8	85025281	-0.3	0.323	NS	146.5	8	0.454292	0.053462	Y	3	2	3	2	0	0	0	0	0
ENSMUSG00000028540	Dph2	chr4	117892032	-0.3	0.467	NS	11.5	0	0.167699	0	N	4	2	3	1	1	1	0	0	0
ENSMUSG00000036564	Ndrg4	chr8	95676980	-0.3	0.389	NS	551	10	0.397339	0.0054929	Y	10	3	9	3	1	0	0	0	0
ENSMUSG00000016257	Prelid3b	chr2	174473081	-0.3	0.238	NS	393	34.5	0.644416	0.191329	Y	6	5	6	5	0	0	0	0	0
ENSMUSG00000031023	Akip1	chr7	109703690	-0.3	0.446	NS	92	0	0.335471	0	Y	4	0	4	0	0	0	0	0	0
ENSMUSG00000037876	Jmjd1c	chr10	67096125	-0.3	0.372	NS	9702	1179	0.627146	0.273367	Y	7	5	6	5	1	0	1	1	0
ENSMUSG00000066148	Prpf4	chr4	62408797	-0.3	0.304	NS	122	0	0.178795	0	N	4	3	4	3	0	0	0	0	0
ENSMUSG00000038335	Tsr1	chr11	74898071	-0.3	0.513	NS	157	0	0.363467	0.0064762	Y	5	4	4	4	1	0	0	0	0
ENSMUSG00000034601	2700049A03Rik	chr12	71136848	-0.3	0.513	NS	334	0	0.0830015	0	N	4	3	4	3	0	0	0	0	0
ENSMUSG00000026812	Tsc1	chr2	28641228	-0.3	0.278	NS	615.5	9.5	0.188035	0	N	1	1	1	1	0	0	0	0	0
ENSMUSG00000021266	Wars	chr12	108894174	-0.3	0.15	NS	85.5	0	0.0766293	0	N	2	1	2	1	0	0	0	0	0
ENSMUSG00000025477	Inpp5a	chr7	139389109	-0.3	0.372	NS	7347	655	0.531502	0.144786	Y	7	3	3	3	4	0	0	0	0
ENSMUSG00000034557	Zfyve9	chr4	108780798	-0.3	0.376	NS	1605.5	149.5	0.215942	0.0386128	Y	1	1	1	1	0	0	0	0	0
ENSMUSG00000026434	Nucks1	chr1	131910534	-0.3	0.304	NS	1119	98.5	0.47208	0.121626	Y	1	1	1	1	0	0	0	0	0
ENSMUSG00000030249	Abcc9	chr6	142702315	-0.3	0.632	NS	753	0	0.186254	0	N	5	2	4	2	1	0	0	0	0
ENSMUSG00000090523	Gypc	chr18	32560034	-0.3	0.162	NS	639.5	92	0.511605	0.137419	Y	8	6	8	6	0	0	0	0	0
ENSMUSG00000039956	Mrap	chr16	90738207	-0.3	0.685	NS	121	10	0.371665	0.0327749	Y	7	1	6	1	1	0	0	0	0
ENSMUSG00000034958	Atcay	chr10	81230833	-0.3	0.694	NS	27.5	0	0.0452215	0	N	4	3	4	3	0	0	1	0	1
ENSMUSG00000062210	Tnfaip8	chr18	49979427	-0.3	0.409	NS	2351	289.5	0.474548	0.109005	Y	9	4	9	4	0	0	0	0	0
ENSMUSG00000029136	Rbks	chr5	31697627	-0.3	0.715	NS	74.5	11.5	0.0458265	0.00927055	N	2	1	2	1	0	0	0	0	0
ENSMUSG00000034826	Nup54	chr5	92435219	-0.3	0.276	NS	609	38	0.351905	0.052134	Y	3	1	3	1	0	0	0	0	0
ENSMUSG00000022956	Atp5o	chr16	91931687	-0.3	0.205	NS	469.5	30.5	0.64288	0.170451	Y	3	3	2	2	1	1	0	0	0
ENSMUSG00000052949	Rnf157	chr11	116413032	-0.3	0.453	NS	77.5	22.5	0.0463354	0.0205268	N	3	2	3	2	0	0	0	0	0
ENSMUSG00000058076	Sdhc	chr1	171150603	-0.3	0.217	NS	933	40	0.538013	0.0579803	Y	6	5	5	5	1	0	0	0	0
ENSMUSG00000000811	Txnrd3	chr6	89643988	-0.3	0.326	NS	90	8.5	0.116512	0.00726015	N	2	0	2	0	0	0	1	0	1
ENSMUSG00000037573	Tob1	chr11	94211454	-0.3	0.584	NS	405.5	24	0.744186	0.177882	Y	12	3	5	2	7	1	1	0	1
ENSMUSG00000064858	Snora43	chr2	26637974	-0.3	0.813	NS	8.5	1	0.783465	0.338583	N	4	2	2	0	2	2	0	0	0
ENSMUSG00000031712	Il15	chr8	82403222	-0.3	0.742	NS	673	107.5	0.290015	0.0568507	Y	1	0	1	0	0	0	0	0	0
ENSMUSG00000020549	Elac2	chr11	64979038	-0.3	0.247	NS	31.5	0	0.0324332	0	N	1	0	0	0	1	0	0	0	0
ENSMUSG00000036093	Arl5a	chr2	52424901	-0.3	0.596	NS	1418	117	0.590627	0.164039	Y	7	4	7	4	0	0	1	1	0
ENSMUSG00000037486	Asxl2	chr12	3426857	-0.3	0.313	NS	1962	97	0.349586	0.025145	Y	1	1	1	1	0	0	0	0	0
ENSMUSG00000000441	Raf1	chr6	115676635	-0.3	0.218	NS	4423	448	0.617938	0.239845	Y	6	4	4	4	2	0	0	0	0
ENSMUSG00000026816	Gtf3c5	chr2	28583751	-0.3	0.391	NS	127	0	0.179462	0	N	1	1	1	1	0	0	0	0	0
ENSMUSG00000051978	Erich1	chr8	14090301	-0.3	0.649	NS	101	0	0.0619291	0	N	7	2	5	2	2	0	0	0	0
ENSMUSG00000060429	Sntb1	chr15	55906949	-0.3	0.626	NS	4509	443	0.415494	0.0740255	Y	3	2	2	2	1	0	0	0	0
ENSMUSG00000059741	Myl3	chr9	110741861	-0.3	0.436	NS	626	30	0.378875	0.0568401	Y	5	2	4	2	1	0	0	0	0
ENSMUSG00000020941	Map3k14	chr11	103267472	-0.3	0.609	NS	482	47	0.29204	0.0445704	Y	5	1	3	0	2	1	0	0	0
ENSMUSG00000025474	Tubgcp2	chr7	140036669	-0.3	0.252	NS	120	0	0.0935404	0	N	1	1	1	1	0	0	0	0	0
ENSMUSG00000011960	Ccnt1	chr15	98570923	-0.3	0.563	NS	1061.5	115	0.53611	0.123918	Y	7	5	5	5	2	0	0	0	0
ENSMUSG00000024527	Afg3l2	chr18	67449172	-0.3	0.348	NS	906.5	34	0.372627	0.0154811	Y	5	2	3	2	2	0	0	0	0
ENSMUSG00000038685	Rtel1	chr2	181319739	-0.3	0.35	NS	53	0	0.0523482	0	N	4	3	4	3	0	0	0	0	0
ENSMUSG00000031816	Mthfsd	chr8	121108392	-0.3	0.521	NS	60.5	0	0.115747	0	N	2	0	2	0	0	0	0	0	0
ENSMUSG00000024241	Sos1	chr17	80480453	-0.3	0.331	NS	1394	94	0.237252	0.0257949	Y	4	1	1	1	3	0	0	0	0
ENSMUSG00000020532	Acaca	chr11	84129672	-0.3	0.349	NS	343	22	0.0272832	0.00230345	N	3	0	3	0	0	0	0	0	0
ENSMUSG00000028741	Mrto4	chr4	139352576	-0.3	0.439	NS	87	6.5	0.294729	0.09014	Y	2	2	2	2	0	0	0	0	0
ENSMUSG00000049225	Pdp1	chr4	11966452	-0.3	0.641	NS	248	15.5	0.516145	0.0731649	Y	6	1	5	1	1	0	0	0	0
ENSMUSG00000053007	Creb5	chr6	53287270	-0.3	0.522	NS	5956	993.5	0.381327	0.113238	Y	6	5	6	5	0	0	0	0	0
ENSMUSG00000027011	Ube2e3	chr2	78868124	-0.3	0.253	NS	5718.5	606.5	0.67839	0.365017	Y	9	9	9	9	0	0	0	0	0
ENSMUSG00000022503	Nubp1	chr16	10411948	-0.3	0.368	NS	17.5	0	0.0459098	0	N	6	3	6	3	0	0	0	0	0
ENSMUSG00000019907	Ppp1r12a	chr10	108162193	-0.3	0.239	NS	8076.5	951.5	0.535839	0.227476	Y	4	2	2	2	2	0	0	0	0
ENSMUSG00000037349	Nudt22	chr19	6996117	-0.3	0.293	NS	78.5	5	0.588387	0.0985485	Y	8	8	7	7	1	1	0	0	0
ENSMUSG00000026867	Gapvd1	chr2	34755232	-0.3	0.25	NS	1724.5	94	0.312287	0.021156	Y	2	2	2	2	0	0	0	0	0
ENSMUSG00000022305	Lrp12	chr15	39943994	-0.3	0.437	NS	1807	312.5	0.493883	0.193656	Y	2	1	2	1	0	0	0	0	0
ENSMUSG00000049807	Arhgap23	chr11	97415533	-0.3	0.532	NS	1384.5	141.5	0.395436	0.0793369	Y	8	6	7	6	1	0	0	0	0
ENSMUSG00000057236	Rbbp4	chr4	129335370	-0.3	0.31	NS	1219	126	0.587086	0.178787	Y	2	1	2	1	0	0	0	0	0
ENSMUSG00000068299	Nat8f4	chr6	85904884	-0.3	0.665	NS	4	0	0.051337	0	N	5	1	3	1	2	0	0	0	0
ENSMUSG00000030322	Mbd4	chr6	115853371	-0.3	0.672	NS	38.5	5.5	0.0705323	0.00887575	N	3	1	3	1	0	0	0	0	0
ENSMUSG00000033983	Coil	chr11	88970252	-0.3	0.459	NS	236.5	17	0.235044	0.0290001	Y	5	5	5	5	0	0	0	0	0
ENSMUSG00000075592	Nynrin	chr14	55854010	-0.3	0.296	NS	742	98	0.522386	0.163603	Y	4	2	3	2	1	0	0	0	0
ENSMUSG00000038975	Rabggtb	chr3	153913009	-0.3	0.309	NS	607	54	0.698322	0.297309	Y	8	6	7	6	1	0	0	0	0
ENSMUSG00000004895	Prcc	chr3	87885608	-0.3	0.285	NS	1025.5	81	0.560661	0.10917	Y	5	4	5	4	0	0	0	0	0
ENSMUSG00000112980	D430020J02Rik	chr12	116405210	-0.3	0.71	NS	17.5	4.5	0.286764	0.117647	N	3	0	3	0	0	0	0	0	0
ENSMUSG00000079555	Haus3	chr5	34169527	-0.3	0.606	NS	347	47	0.491725	0.134458	Y	4	2	3	2	1	0	0	0	0
ENSMUSG00000031864	Ints10	chr8	68793929	-0.3	0.382	NS	102	0	0.084528	0	N	4	1	3	1	1	0	0	0	0
ENSMUSG00000039043	Arpin	chr7	79935359	-0.3	0.313	NS	78	0	0.261376	0	Y	3	1	2	1	1	0	0	0	0
ENSMUSG00000046562	Unc119b	chr5	115134975	-0.3	0.211	NS	163.5	10	0.34295	0.0142041	Y	6	4	5	3	1	1	0	0	0
ENSMUSG00000021457	Syk	chr13	52583173	-0.3	0.315	NS	409.5	39	0.199604	0.0239865	N	7	0	4	0	3	0	0	0	0
ENSMUSG00000022571	Pycrl	chr15	75921560	-0.3	0.354	NS	100	1.5	0.448171	0.0337332	Y	4	3	3	3	1	0	0	0	0
ENSMUSG00000040771	Oard1	chr17	48410014	-0.3	0.508	NS	96.5	0	0.474631	0	Y	6	3	5	3	1	0	0	0	0
ENSMUSG00000014496	Ankrd28	chr14	31830651	-0.3	0.24	NS	3281	420.5	0.395484	0.110271	Y	2	1	2	1	0	0	1	0	1
ENSMUSG00000027845	Dclre1b	chr3	103809444	-0.3	0.447	NS	76	0.5	0.232466	0.0107466	Y	3	2	3	2	0	0	0	0	0
ENSMUSG00000019432	Ddx39b	chr17	35241746	-0.3	0.216	NS	568	57.5	0.523993	0.155701	Y	3	3	3	3	0	0	0	0	0
ENSMUSG00000045482	Trrap	chr5	144767732	-0.3	0.269	NS	348	0	0.102279	0	N	1	1	1	1	0	0	0	0	0
ENSMUSG00000026895	Ndufa8	chr2	36049406	-0.3	0.34	NS	1044	83	0.668183	0.262518	Y	2	1	1	1	1	0	0	0	0
ENSMUSG00000031578	Mak16	chr8	31168764	-0.3	0.425	NS	103	2	0.272522	0.0123092	Y	7	2	4	1	3	1	0	0	0
ENSMUSG00000029016	Clcn6	chr4	148038821	-0.3	0.366	NS	153	0	0.135969	0	N	6	1	4	1	2	0	0	0	0
ENSMUSG00000071661	Zbtb3	chr19	8802555	-0.3	0.724	NS	35	6.5	0.494328	0.151614	N	9	7	8	7	1	0	0	0	0
ENSMUSG00000024112	Cacna1h	chr17	25433783	-0.3	0.455	NS	732	6	0.357065	0	Y	4	2	4	2	0	0	0	0	0
ENSMUSG00000045092	S1pr1	chr3	115715072	-0.3	0.499	NS	438	43	0.779849	0.405711	Y	6	3	1	1	5	2	0	0	0
ENSMUSG00000102222	Pcdhga10	chr18	37746993	-0.3	0.554	NS	2095.5	202.5	0.548998	0.0891326	Y	15	3	14	2	1	1	0	0	0
ENSMUSG00000071757	Zhx2	chr15	57694665	-0.3	0.279	NS	2102.5	203	0.406108	0.0765871	Y	4	4	3	3	1	1	0	0	0
ENSMUSG00000027254	Map1a	chr2	121289600	-0.3	0.497	NS	123.5	0	0.199995	0	N	5	2	4	2	1	0	0	0	0
ENSMUSG00000042660	Wdr55	chr18	36760220	-0.3	0.367	NS	46	1	0.413534	0.0139236	N	4	2	3	2	1	0	0	0	0
ENSMUSG00000042426	Dhx29	chr13	112927454	-0.3	0.228	NS	0	0	0	0	N	2	2	2	2	0	0	0	0	0
ENSMUSG00000033294	Noc4l	chr5	110653417	-0.3	0.43	NS	6	0	0.0514	0	N	3	2	3	2	0	0	0	0	0
ENSMUSG00000029993	Nfu1	chr6	87009236	-0.3	0.429	NS	108	3	0.151826	0.0089462	N	4	0	4	0	0	0	0	0	0
ENSMUSG00000031660	Brd7	chr8	88362194	-0.3	0.351	NS	401	0	0.294229	0	Y	4	2	4	2	0	0	0	0	0
ENSMUSG00000035198	Tubg1	chr11	101119938	-0.3	0.336	NS	85	8.5	0.335931	0.0644863	Y	8	2	5	2	3	0	0	0	0
ENSMUSG00000045795	Whamm	chr7	81571266	-0.3	0.513	NS	804	64.5	0.48027	0.0971999	Y	5	5	4	4	1	1	0	0	0
ENSMUSG00000034192	Lsm3	chr6	91515928	-0.3	0.388	NS	124.5	9.5	0.411019	0.0889071	Y	4	2	4	2	0	0	0	0	0
ENSMUSG00000094936	Rbm4	chr19	4793901	-0.3	0.314	NS	854.5	96.5	0.681549	0.369966	Y	3	3	3	3	0	0	0	0	0
ENSMUSG00000032263	Bckdhb	chr9	83925145	-0.3	0.328	NS	468	37	0.0912851	0.00181825	N	2	1	2	1	0	0	0	0	0
ENSMUSG00000021282	Eif5	chr12	111538016	-0.3	0.321	NS	326.5	33	0.519571	0.151883	Y	2	2	1	1	1	1	0	0	0
ENSMUSG00000043602	Zfp3	chr11	70764209	-0.3	0.595	NS	253.5	18.5	0.602236	0.129128	Y	6	4	5	4	1	0	0	0	0
ENSMUSG00000028437	Ubap1	chr4	41348996	-0.3	0.339	NS	1469.5	167.5	0.594077	0.174524	Y	3	3	3	3	0	0	0	0	0
ENSMUSG00000024182	Axin1	chr17	26138688	-0.3	0.286	NS	1506.5	182	0.47747	0.13672	Y	4	3	3	3	1	0	0	0	0
ENSMUSG00000039703	Nploc4	chr11	120437708	-0.3	0.178	NS	1035	49.5	0.436038	0.0258114	Y	4	3	4	3	0	0	1	1	0
ENSMUSG00000024767	Otub1	chr19	7206316	-0.3	0.264	NS	223	23	0.549723	0.148306	Y	4	3	3	2	1	1	0	0	0
ENSMUSG00000036225	Kctd1	chr18	15151446	-0.3	0.474	NS	1880.5	323.5	0.277339	0.0930445	Y	3	0	3	0	0	0	0	0	0
ENSMUSG00000024191	Bnip1	chr17	26781066	-0.3	0.305	NS	203	1	0.484739	0	Y	3	3	3	3	0	0	0	0	0
ENSMUSG00000024353	Mzb1	chr18	35649367	-0.3	0.822	NS	9	2	0.1792	0	N	5	4	5	4	0	0	0	0	0
ENSMUSG00000062232	Rapgef2	chr3	79286517	-0.3	0.354	NS	7627.5	960	0.570698	0.184447	Y	3	3	3	3	0	0	0	0	0
ENSMUSG00000024800	Rpp30	chr19	36083716	-0.3	0.544	NS	68.5	0	0.0730461	0	N	1	1	1	1	0	0	0	0	0
ENSMUSG00000037896	Rcor1	chr12	111039351	-0.3	0.256	NS	3235.5	332.5	0.578301	0.172185	Y	3	3	2	2	1	1	0	0	0
ENSMUSG00000024989	Cep55	chr19	38055011	-0.3	0.772	NS	221	16	0.266522	0.0352599	Y	2	1	2	1	0	0	0	0	0
ENSMUSG00000033099	Nol12	chr15	78934933	-0.3	0.308	NS	42	0	0.0939583	0	N	6	0	4	0	2	0	0	0	0
ENSMUSG00000028910	Mecr	chr4	131843470	-0.3	0.192	NS	140.5	0.5	0.18304	0	N	2	1	2	1	0	0	0	0	0
ENSMUSG00000027010	Slc25a12	chr2	71367749	-0.3	0.374	NS	1921.5	39	0.357959	0.00567295	Y	7	6	6	6	1	0	0	0	0
ENSMUSG00000000958	Slc7a7	chr14	54417780	-0.3	0.702	NS	15	55	0.017729	0.0620721	N	9	5	6	4	3	1	0	0	0
ENSMUSG00000068114	Ccdc134	chr15	82127922	-0.3	0.459	NS	51	8.5	0.164123	0.0404355	N	4	1	3	0	1	1	0	0	0
ENSMUSG00000062075	Lmnb2	chr10	80918245	-0.3	0.3	NS	165.5	1.5	0.286511	0.0084492	Y	5	3	4	3	1	0	0	0	0
ENSMUSG00000037742	Eef1a1	chr9	78489151	-0.3	0.367	NS	303.5	19.5	0.472017	0.0809585	Y	3	1	1	1	2	0	0	0	0
ENSMUSG00000020744	Slc25a19	chr11	115628295	-0.3	0.358	NS	203.5	0	0.315802	0	Y	6	5	6	5	0	0	0	0	0
ENSMUSG00000029047	Pex10	chr4	155067016	-0.3	0.446	NS	55	0	0.351051	0	Y	6	3	5	3	1	0	0	0	0
ENSMUSG00000053754	Chd8	chr14	52257780	-0.3	0.275	NS	1466.5	133.5	0.366586	0.0548131	Y	5	4	5	4	0	0	0	0	0
ENSMUSG00000020922	Lsm12	chr11	102185296	-0.3	0.437	NS	1157	114	0.668574	0.22432	Y	9	7	8	7	1	0	0	0	0
ENSMUSG00000071456	1110002L01Rik	chr12	3427011	-0.3	0.659	NS	283.5	11.5	0.351237	0.0256548	Y	1	1	1	1	0	0	0	0	0
ENSMUSG00000052833	Sae1	chr7	16387806	-0.3	0.282	NS	1408	167.5	0.428255	0.100884	Y	10	2	7	2	3	0	0	0	0
ENSMUSG00000022711	Pmm2	chr16	8637674	-0.3	0.389	NS	184	0	0.178854	0	N	4	3	4	3	0	0	0	0	0
ENSMUSG00000030007	Cct7	chr6	85451514	-0.3	0.159	NS	729.5	93	0.455017	0.1236	Y	1	1	1	1	0	0	0	0	0
ENSMUSG00000022437	Samm50	chr15	84192241	-0.3	0.235	NS	237	0	0.23135	0	Y	2	2	2	2	0	0	0	0	0
ENSMUSG00000030612	Mrpl46	chr7	78783531	-0.3	0.233	NS	86.5	0	0.291466	0	Y	3	2	3	2	0	0	0	0	0
ENSMUSG00000009035	Tmem184b	chr15	79403569	-0.3	0.324	NS	1484.5	157	0.546682	0.164681	Y	11	9	11	9	0	0	1	0	1
ENSMUSG00000024059	Clip4	chr17	71768473	-0.3	0.328	NS	1487.5	58.5	0.347293	0.0217847	Y	4	2	4	2	0	0	0	0	0
ENSMUSG00000041341	Atg2b	chr12	105685211	-0.3	0.317	NS	469.5	0	0.101613	0	N	2	2	2	2	0	0	0	0	0
ENSMUSG00000024491	Rbm27	chr18	42275353	-0.3	0.256	NS	1059.5	69.5	0.208143	0.0212117	Y	2	2	2	2	0	0	0	0	0
ENSMUSG00000043639	Rbm20	chr19	53677306	-0.3	0.28	NS	15937	898	0.700345	0.195919	Y	10	10	7	7	3	3	0	0	0
ENSMUSG00000027650	Tti1	chr2	158028433	-0.3	0.24	NS	691.5	64.5	0.363888	0.0530334	Y	2	2	2	2	0	0	0	0	0
ENSMUSG00000030246	Ldhb	chr6	142507957	-0.3	0.233	NS	991	31.5	0.601926	0.0524592	Y	5	3	3	3	2	0	0	0	0
ENSMUSG00000030451	Herc2	chr7	56050196	-0.3	0.326	NS	326	0	0.0263044	0	N	3	3	3	3	0	0	0	0	0
ENSMUSG00000039100	Marchf6	chr15	31531053	-0.3	0.412	NS	3248.5	294	0.413009	0.0948141	Y	3	1	1	1	2	0	0	0	0
ENSMUSG00000029073	Cptp	chr4	155869440	-0.3	0.538	NS	18	0	0.15886	0	N	5	3	5	3	0	0	0	0	0
ENSMUSG00000041258	Zfp236	chr18	82692883	-0.3	0.432	NS	937	0	0.226783	0	Y	3	3	3	3	0	0	0	0	0
ENSMUSG00000041164	Zmiz2	chr11	6389074	-0.3	0.369	NS	263	14.5	0.318788	0.0292654	Y	2	1	1	1	1	0	0	0	0
ENSMUSG00000020594	Pum2	chr12	8674134	-0.3	0.425	NS	4841	543.5	0.598607	0.199368	Y	7	4	4	4	3	0	0	0	0
ENSMUSG00000002279	Lmf1	chr17	25579085	-0.3	0.373	NS	494	59	0.21005	0.0291312	Y	3	2	2	2	1	0	0	0	0
ENSMUSG00000019814	Ltv1	chr10	13193168	-0.3	0.42	NS	107	0	0.255506	0	Y	2	2	2	2	0	0	0	0	0
ENSMUSG00000005566	Trim28	chr7	12999114	-0.3	0.305	NS	306.5	21.5	0.143913	0.0184512	N	9	3	8	3	1	0	0	0	0
ENSMUSG00000062981	Mrpl42	chr10	95501940	-0.3	0.341	NS	555	0	0.548779	0	Y	4	3	3	3	1	0	0	0	0
ENSMUSG00000074925	Ptar1	chr19	23687429	-0.3	0.597	NS	828	49.5	0.364365	0.0475813	Y	3	1	1	1	2	0	0	0	0
ENSMUSG00000027540	Ptpn1	chr2	167932057	-0.3	0.224	NS	1231	172.5	0.488453	0.156891	Y	4	3	3	3	1	0	0	0	0
ENSMUSG00000026974	Zmynd19	chr2	24949792	-0.3	0.382	NS	111	5.5	0.2824	0.0203924	Y	6	2	5	2	1	0	0	0	0
ENSMUSG00000055531	Cpsf6	chr10	117380015	-0.3	0.172	NS	1815	177	0.532609	0.123419	Y	3	2	3	2	0	0	0	0	0
ENSMUSG00000026305	Lrrfip1	chr1	90998737	-0.3	0.23	NS	8892.5	626	0.654544	0.210851	Y	9	8	9	8	0	0	0	0	0
ENSMUSG00000033088	Triobp	chr15	78947724	-0.3	0.34	NS	195	10	0.0744074	0.00853025	N	7	1	5	1	2	0	0	0	0
ENSMUSG00000071711	Mpst	chr15	78406416	-0.3	0.251	NS	29	0.5	0.164912	0.0182285	N	3	0	3	0	0	0	0	0	0
ENSMUSG00000038812	Trmt112	chr19	6909698	-0.3	0.383	NS	5.5	1	0.143121	0.06213	N	1	1	1	1	0	0	0	0	0
ENSMUSG00000003166	Dgcr2	chr16	17898562	-0.3	0.391	NS	1524.5	134.5	0.389194	0.0798988	Y	1	0	1	0	0	0	0	0	0
ENSMUSG00000027285	Haus2	chr2	120609383	-0.3	0.44	NS	133	3.5	0.232878	0.00800625	Y	5	3	4	3	1	0	0	0	0
ENSMUSG00000097052	Snora43	chr2	26637985	-0.3	0.813	NS	9	1	0.802158	0.348921	N	4	2	2	0	2	2	0	0	0
ENSMUSG00000033228	Scaf11	chr15	96460843	-0.3	0.264	NS	2009.5	201.5	0.511415	0.135213	Y	2	2	1	1	1	1	0	0	0
ENSMUSG00000048264	Dip2c	chr13	9276528	-0.3	0.509	NS	12155	1159	0.43937	0.120498	Y	2	2	2	2	0	0	0	0	0
ENSMUSG00000019837	Gtf3c6	chr10	40258108	-0.3	0.454	NS	56	2.5	0.221506	0	Y	4	2	4	2	0	0	0	0	0
ENSMUSG00000034248	Slc25a37	chr14	69285112	-0.3	0.322	NS	299	39.5	0.323738	0.0570206	Y	12	0	10	0	2	0	0	0	0
ENSMUSG00000040446	Rprd1a	chr18	24530204	-0.3	0.514	NS	1133.5	173	0.303592	0.133296	Y	5	3	5	3	0	0	0	0	0
ENSMUSG00000030243	Recql	chr6	142387087	-0.3	0.522	NS	12.5	0	0.0168862	0	N	2	1	2	1	0	0	0	0	0
ENSMUSG00000042202	Slc35e2	chr4	155601416	-0.3	0.421	NS	351.5	1	0.405154	0	Y	2	2	2	2	0	0	0	0	0
ENSMUSG00000022568	Scrib	chr15	76069784	-0.3	0.251	NS	96.5	0	0.0679056	0	N	3	2	3	2	0	0	0	0	0
ENSMUSG00000005161	Prdx2	chr8	84969587	-0.3	0.227	NS	149	0	0.509051	0	Y	6	1	4	1	2	0	0	0	0
ENSMUSG00000038526	Car14	chr3	95904691	-0.3	0.395	NS	115.5	3	0.456528	0.0142981	Y	5	3	4	2	1	1	0	0	0
ENSMUSG00000035726	Supt16	chr14	52197416	-0.3	0.336	NS	871	78	0.278801	0.0646975	Y	3	2	3	2	0	0	0	0	0
ENSMUSG00000062647	Rpl7a	chr2	26910764	-0.3	0.416	NS	211.5	18	0.799413	0.262818	Y	5	4	4	3	1	1	0	0	0
ENSMUSG00000055320	Tead1	chr7	112679318	-0.3	0.341	NS	12044.5	1453	0.644856	0.251798	Y	4	4	4	4	0	0	0	0	0
ENSMUSG00000024118	Tedc2	chr17	24220851	-0.3	0.474	NS	21	0.5	0.0863229	0.00672645	N	7	2	6	2	1	0	0	0	0
ENSMUSG00000030956	Fam53b	chr7	132813886	-0.3	0.319	NS	2039.5	220.5	0.536231	0.122027	Y	14	8	14	8	0	0	0	0	0
ENSMUSG00000038056	Kmt2c	chr5	25498783	-0.3	0.34	NS	5558	483	0.326371	0.0660019	Y	2	1	0	0	2	1	0	0	0
ENSMUSG00000049327	Kmt5a	chr5	124439930	-0.3	0.225	NS	473.5	22.5	0.499509	0.0275035	Y	9	4	7	4	2	0	0	0	0
ENSMUSG00000008373	Prpf31	chr7	3629985	-0.3	0.374	NS	25	0	0.0657495	0	N	3	2	3	2	0	0	0	0	0
ENSMUSG00000045983	Eif4g1	chr16	20668313	-0.3	0.379	NS	364.5	19	0.327954	0.0371968	Y	2	2	2	2	0	0	0	0	0
ENSMUSG00000041528	Rnf123	chr9	108083346	-0.3	0.192	NS	83.5	0	0.0754878	0	N	7	3	7	3	0	0	0	0	0
ENSMUSG00000022270	Retreg1	chr15	25843180	-0.3	0.368	NS	4184	342	0.531056	0.12405	Y	9	5	9	5	0	0	0	0	0
ENSMUSG00000022074	Tnfrsf10b	chr14	69767472	-0.3	0.554	NS	39	0	0.102096	0	N	6	2	1	0	5	2	0	0	0
ENSMUSG00000054099	Slc25a40	chr5	8422850	-0.3	0.523	NS	219.5	18.5	0.182078	0.0118004	N	3	1	3	1	0	0	0	0	0
ENSMUSG00000006542	Prkag3	chr1	74749221	-0.3	0.617	NS	27.5	0	0.102088	0	N	2	1	1	1	1	0	0	0	0
ENSMUSG00000020453	Patz1	chr11	3288874	-0.3	0.336	NS	689	54.5	0.639807	0.141514	Y	3	3	3	3	0	0	0	0	0
ENSMUSG00000051329	Nup160	chr2	90677215	-0.3	0.299	NS	40	0	0.0030534	0	N	1	0	1	0	0	0	0	0	0
ENSMUSG00000026526	Fh1	chr1	175625635	-0.3	0.357	NS	677	25.5	0.445531	0.0196936	Y	2	1	2	1	0	0	1	0	1
ENSMUSG00000026942	Traf2	chr2	25546940	-0.3	0.446	NS	393	8.5	0.274733	0.0114645	Y	6	3	6	3	0	0	0	0	0
ENSMUSG00000040048	Ndufb10	chr17	24724478	-0.3	0.394	NS	181	13.5	0.677346	0.212071	Y	6	2	4	2	2	0	0	0	0
ENSMUSG00000027562	Car2	chr3	14886273	-0.3	0.526	NS	110.5	1	0.233756	0.00396605	Y	2	0	2	0	0	0	0	0	0
[truncated: 9,465 more rows]

## Sheet: b) P1
P1
Gene Info				E16.5_RNA-seq			E16.5_H3K79me2_ChIP-seq					Number of REs
geneID	GeneName	chr	TSS	logFC	FDR	DEG	Ctrl Coverage	cKO Coverage	Ctrl Fraction	cKO Fraction	GB?	#All-K27-REs	#All-K27/K79-REs	#Intragenic-K27-REs	#Intragenic-K27/K79-REs	#Intergenic-K27-REs	#Intergenic-K27/K79-REs	#K27acDiff-REs	#K27acDown-REs	#K27acUp-REs
ENSMUSG00000037335	Hand1	chr11	57832818	-4.92	1.32e-10	DOWN	39.5	1.5	0.370928	0.0204181	N	2	0	2	0	0	0	1	1	0
ENSMUSG00000044067	Gpr22	chr12	31713947	-3.19	9.11e-09	DOWN	772	127	0.547945	0.449513	Y	6	3	6	3	0	0	0	0	0
ENSMUSG00000037263	Aldh3b3	chr19	3958645	-3.19	0.00011	DOWN	1.5	0	0.0053496	0	N	9	5	9	5	0	0	0	0	0
ENSMUSG00000029576	Radil	chr5	142551098	-2.56	6.36e-10	DOWN	276.5	56.5	0.195079	0.0360021	N	3	0	3	0	0	0	0	0	0
ENSMUSG00000001985	Grik3	chr4	125490700	-2.48	9.93e-18	DOWN	890	54.5	0.191774	0.0179328	N	5	0	5	0	0	0	1	1	0
ENSMUSG00000046345	Smco1	chr16	32271468	-2.21	0.00474	DOWN	6.5	0	0.137749	0.0117682	N	6	3	4	3	2	0	0	0	0
ENSMUSG00000060716	Plekhh1	chr12	79029163	-2.17	7.83e-13	DOWN	238.5	24.5	0.175432	0.0148401	N	6	0	6	0	0	0	0	0	0
ENSMUSG00000066800	Rnasel	chr1	153749426	-2.15	1.24e-07	DOWN	71.5	11	0.191605	0.0443025	N	5	1	5	1	0	0	0	0	0
ENSMUSG00000052316	Lrrc15	chr16	30283256	-2	0.034	DOWN	0	0	0	0	N	10	2	7	1	3	1	0	0	0
ENSMUSG00000028262	Clca3a2	chr3	144819494	-1.9	0.268	NS	0	0	0	0	N	8	3	5	3	3	0	0	0	0
ENSMUSG00000036960	Clca2	chr3	145099443	-1.9	0.268	NS	0	0	0	0	N	1	0	1	0	0	0	0	0	0
ENSMUSG00000020682	Mmp28	chr11	83463071	-1.87	0.00101	DOWN	58	18	0.134864	0.0494979	N	2	1	1	1	1	0	0	0	0
ENSMUSG00000045441	Gprin3	chr6	59426294	-1.84	0.000918	DOWN	419	62.5	0.221667	0.0384412	Y	8	5	7	5	1	0	1	0	1
ENSMUSG00000061718	Ppp1r1b	chr11	98348404	-1.84	8.64e-10	DOWN	101.5	3	0.380975	0.0223039	Y	11	5	10	4	1	1	1	1	0
ENSMUSG00000039639	Kcne1	chr16	92359468	-1.81	1.51e-05	DOWN	267.5	34	0.519056	0.116594	Y	5	2	2	2	3	0	0	0	0
ENSMUSG00000041782	Lad1	chr1	135818598	-1.78	3.66e-06	DOWN	144.5	2.5	0.329705	0.00393355	Y	10	5	7	5	3	0	0	0	0
ENSMUSG00000013415	Igf2bp1	chr11	96005940	-1.73	9.82e-09	DOWN	825.5	287	0.419861	0.243101	Y	5	1	4	1	1	0	1	1	0
ENSMUSG00000019789	Hey2	chr10	30842801	-1.73	2.17e-05	DOWN	817	124	0.615579	0.387197	Y	3	3	1	1	2	2	2	2	0
ENSMUSG00000021464	Ror2	chr13	53286124	-1.72	6.27e-09	DOWN	4493.5	1120	0.574072	0.29161	Y	7	6	7	6	0	0	2	2	0
ENSMUSG00000005716	Pvalb	chr15	78206400	-1.71	0.173	NS	0	0	0	0	N	9	4	6	3	3	1	0	0	0
ENSMUSG00000039145	Camk1d	chr2	5714515	-1.68	8.45e-06	DOWN	1277.5	76	0.157758	0.0143401	N	4	0	3	0	1	0	0	0	0
ENSMUSG00000048583	Igf2	chr7	142666816	-1.63	2.07e-11	DOWN	165.5	53.5	0.387888	0.161921	Y	3	0	2	0	1	0	1	1	0
ENSMUSG00000060969	Irx1	chr13	71963723	-1.61	0.00225	DOWN	146	9	0.638549	0.073238	Y	3	2	2	2	1	0	1	1	0
ENSMUSG00000115924	Gm19277	chr15	85156132	-1.56	0.366	NS	0	2.5	0	0.0248582	N	15	8	13	8	2	0	0	0	0
ENSMUSG00000024437	Gm8615	chr5	149156209	-1.52	0.467	NS	0.5	0	0.0331216	0	N	6	2	5	2	1	0	0	0	0
ENSMUSG00000025911	Adhfe1	chr1	9547948	-1.51	0.000279	DOWN	230.5	14	0.146535	0.0099768	N	4	2	3	2	1	0	0	0	0
ENSMUSG00000028348	Cavin4	chr4	48663514	-1.51	1.85e-06	DOWN	557	81	0.660827	0.326609	Y	4	4	4	4	0	0	2	2	0
ENSMUSG00000038718	Pbx3	chr2	34373142	-1.49	7.83e-11	DOWN	2657.5	1025	0.37336	0.214367	Y	1	1	1	1	0	0	0	0	0
ENSMUSG00000073948	Olfr608	chr7	103469877	-1.49	0.0959	NS	23.5	2	0.565452	0.0728745	N	3	1	3	1	0	0	0	0	0
ENSMUSG00000030433	Sbk2	chr7	4964406	-1.48	0.000605	DOWN	11.5	0	0.0233313	0	N	5	1	4	1	1	0	0	0	0
ENSMUSG00000008999	Bmp7	chr2	172940321	-1.47	2.66e-11	DOWN	1648	301	0.580369	0.222902	Y	6	5	5	5	1	0	5	5	0
ENSMUSG00000030607	Acan	chr7	79053483	-1.46	0.157	NS	0	0	0	0	N	11	3	8	3	3	0	0	0	0
ENSMUSG00000038801	Scgb1c1	chr7	140845547	-1.42	0.0962	NS	3	0	0.132461	0	N	5	2	5	2	0	0	0	0	0
ENSMUSG00000101693	Gm19461	chr1	133269808	-1.41	0.00185	DOWN	269	50	0.423239	0.146026	Y	11	4	11	4	0	0	0	0	0
ENSMUSG00000026833	Olfm1	chr2	28192992	-1.41	0.00274	DOWN	0	0	0	0	N	15	7	12	6	3	1	0	0	0
ENSMUSG00000069378	Prdm6	chr18	53463583	-1.4	0.063	NS	21.5	0	0.00605385	0	N	11	1	8	1	3	0	0	0	0
ENSMUSG00000069171	Nr2f1	chr13	78199757	-1.39	0.00271	DOWN	108	3.5	0.395735	0.0274919	Y	2	0	1	0	1	0	0	0	0
ENSMUSG00000036832	Lpar3	chr3	146220963	-1.38	3.92e-05	DOWN	2507	399	0.704234	0.256593	Y	5	4	4	4	1	0	1	1	0
ENSMUSG00000006204	Cdcp3	chr7	131174402	-1.35	0.148	NS	0	0	0	0	N	14	6	14	6	0	0	0	0	0
ENSMUSG00000024008	Cpne5	chr17	29238167	-1.28	0.0126	DOWN	4	0	0.00534425	0	N	9	3	6	3	3	0	0	0	0
ENSMUSG00000045776	Lrtm1	chr14	29018208	-1.27	0.0586	NS	98.5	6.5	0.21324	0.0426221	Y	2	0	2	0	0	0	0	0	0
ENSMUSG00000112707	D830005E20Rik	chr10	33256418	-1.27	0.126	NS	2232	184	0.565681	0.197027	Y	1	1	1	1	0	0	0	0	0
ENSMUSG00000037568	Vash2	chr1	190979296	-1.25	2.17e-05	DOWN	602.5	67.5	0.531373	0.123061	Y	7	3	7	3	0	0	1	1	0
ENSMUSG00000020902	Ntn1	chr11	68400823	-1.25	3.83e-05	DOWN	3753.5	594.5	0.529797	0.163856	Y	6	3	6	3	0	0	3	3	0
ENSMUSG00000020182	Ddc	chr11	11898144	-1.25	0.00645	DOWN	479	32.5	0.240885	0.0250285	Y	16	3	14	2	2	1	2	2	0
ENSMUSG00000003228	Grk5	chr19	60889749	-1.21	0.000155	DOWN	3570	1228.5	0.439109	0.250126	Y	8	4	7	4	1	0	1	1	0
ENSMUSG00000054459	Vsnl1	chr12	11436613	-1.21	0.128	NS	0	0	0	0	N	9	3	5	3	4	0	2	0	2
ENSMUSG00000076051	Mir707	chr7	44849699	-1.21	0.306	NS	0.5	0	0.273973	0	N	2	1	2	1	0	0	0	0	0
ENSMUSG00000047197	Gjd3	chr11	98983016	-1.2	0.114	NS	5	0.5	0.490442	0.0489845	N	10	5	8	5	2	0	1	1	0
ENSMUSG00000008668	Rps18	chr17	33956001	-1.19	0.534	NS	122	32	0.586561	0.313765	Y	4	1	4	1	0	0	0	0	0
ENSMUSG00000049796	Crh	chr3	19695396	-1.18	0.13	NS	10.5	1.5	0.278807	0.0485972	N	17	8	15	8	2	0	2	1	1
ENSMUSG00000033581	Igf2bp2	chr16	22163299	-1.17	1.39e-05	DOWN	3400	880	0.541504	0.294354	Y	6	4	5	4	1	0	2	2	0
ENSMUSG00000032845	Alpk2	chr18	65394066	-1.14	0.000152	DOWN	3085	389.5	0.486801	0.118681	Y	6	4	5	4	1	0	0	0	0
ENSMUSG00000097166	9330179D12Rik	chr6	127149389	-1.14	0.0575	NS	42.5	2.5	0.026649	0.00396685	N	5	0	4	0	1	0	1	0	1
ENSMUSG00000001494	Sost	chr11	101967015	-1.14	0.633	NS	1.5	0	0.011957	0	N	3	0	2	0	1	0	0	0	0
ENSMUSG00000008136	Fhl2	chr1	43196984	-1.13	1.53e-05	DOWN	6619.5	831	0.659388	0.367428	Y	11	10	7	7	4	3	1	1	0
ENSMUSG00000054793	Cadm4	chr7	24482023	-1.13	0.0269	DOWN	31	10	0.0728336	0.0253586	N	5	2	3	1	2	1	0	0	0
ENSMUSG00000031596	Slc7a2	chr8	40862396	-1.13	0.00569	DOWN	619	134	0.31489	0.114608	Y	6	2	5	2	1	0	0	0	0
ENSMUSG00000021180	Rps6ka5	chr12	100726983	-1.12	0.000326	DOWN	1469.5	463	0.220023	0.11121	Y	2	0	1	0	1	0	0	0	0
ENSMUSG00000038417	Fig4	chr10	41303260	-1.12	7.01e-08	DOWN	1355.5	165	0.220077	0.0478065	Y	3	3	3	3	0	0	1	1	0
ENSMUSG00000040283	Btnl9	chr11	49187159	-1.12	0.399	NS	0	0	0	0	N	5	3	2	2	3	1	0	0	0
ENSMUSG00000031712	Il15	chr8	82403222	-1.11	0.165	NS	404.5	163.5	0.203029	0.103505	Y	1	0	1	0	0	0	0	0	0
ENSMUSG00000032387	Rbpms2	chr9	65629648	-1.1	3.82e-05	DOWN	1839.5	351	0.761406	0.426961	Y	7	7	7	7	0	0	0	0	0
ENSMUSG00000026603	Smyd2	chr1	189922363	-1.09	2.12e-06	DOWN	1512.5	266	0.567431	0.274981	Y	10	7	7	6	3	1	1	1	0
ENSMUSG00000028023	Pitx2	chr3	129199878	-1.08	0.107	NS	20	0	0.0073552	0	N	5	0	3	0	2	0	1	0	1
ENSMUSG00000023963	Cyp39a1	chr17	43667425	-1.07	0.00659	DOWN	1130.5	160.5	0.333913	0.0820287	Y	3	3	3	3	0	0	0	0	0
ENSMUSG00000010064	Slc38a3	chr9	107669530	-1.06	0.192	NS	13.5	0	0.0330741	0	N	12	2	9	2	3	0	1	0	1
ENSMUSG00000022487	Gtsf1	chr15	103430470	-1.05	0.242	NS	5	0	0	0	N	8	3	5	3	3	0	0	0	0
ENSMUSG00000048387	Osr1	chr12	9570116	-1.05	0.483	NS	0	1	0	0.0181379	N	11	4	6	3	5	1	0	0	0
ENSMUSG00000003934	Efnb3	chr11	69560205	-1.04	0.0976	NS	80	5.5	0.42738	0.0489042	Y	2	2	2	2	0	0	1	1	0
ENSMUSG00000041607	Mbp	chr18	82475146	-1.04	0.0921	NS	38.5	1.5	0.0173044	0.00091865	N	11	4	8	4	3	0	2	1	1
ENSMUSG00000021281	Tnfaip2	chr12	111442469	-1.03	0.0319	DOWN	8.5	0	0.0469323	0	N	2	0	1	0	1	0	0	0	0
ENSMUSG00000018893	Mb	chr15	77050670	-1.03	0.000113	DOWN	505	23.5	0.353143	0.0341348	Y	8	5	7	5	1	0	1	0	1
ENSMUSG00000030717	Nupr1	chr7	126630861	-1.03	0.646	NS	1	0	0	0	N	6	2	6	2	0	0	0	0	0
ENSMUSG00000000958	Slc7a7	chr14	54417780	-1.02	0.0727	NS	55	4	0.0687542	0.0041168	N	9	5	7	4	2	1	0	0	0
ENSMUSG00000036437	Npy1r	chr8	66697192	-1.02	0.0694	NS	4	2	0.0411936	0.0168732	N	5	1	3	1	2	0	2	0	2
ENSMUSG00000047557	Lxn	chr3	67463926	-1.02	0.0804	NS	52	18	0.342385	0.139316	Y	11	9	11	9	0	0	0	0	0
ENSMUSG00000051550	Zfp579	chr7	4996158	-1.01	0.000856	DOWN	50.5	0.5	0.181208	0.0090328	N	7	1	5	1	2	0	0	0	0
ENSMUSG00000058297	Spock2	chr10	60106219	-1.01	0.0107	DOWN	17.5	0	0.0350414	0	N	12	4	6	4	6	0	0	0	0
ENSMUSG00000004347	Pde1c	chr6	56652487	-1.01	3.69e-05	DOWN	4829	727	0.129493	0.0425848	N	10	5	9	5	1	0	0	0	0
ENSMUSG00000030401	Rtn2	chr7	19282624	-1.01	0.00129	DOWN	27.5	0	0.063936	0	N	9	6	7	5	2	1	0	0	0
ENSMUSG00000034258	Flvcr2	chr12	85746539	-1.01	0.0611	NS	497.5	72	0.276873	0.0603009	Y	5	1	4	1	1	0	0	0	0
ENSMUSG00000030671	Pde3b	chr7	114415281	-1	0.00197	DOWN	1364	373.5	0.252503	0.133265	Y	4	1	3	1	1	0	1	0	1
ENSMUSG00000067338	Tuba3b	chr6	145615757	-0.99	0.572	NS	12.5	1	0.0973265	0.0139787	N	17	7	15	7	2	0	0	0	0
ENSMUSG00000065016	Snora3	chr7	109520120	-0.98	0.637	NS	19.5	3.5	1	0.715909	N	6	3	6	3	0	0	0	0	0
ENSMUSG00000024053	Emilin2	chr17	71311978	-0.98	0.261	NS	1223.5	194	0.558229	0.159287	Y	13	5	12	5	1	0	0	0	0
ENSMUSG00000050592	Fam78a	chr2	32084857	-0.97	0.00162	DOWN	1208	189	0.605479	0.25505	Y	8	5	6	5	2	0	2	2	0
ENSMUSG00000021944	Gata4	chr14	63271692	-0.97	1.13e-05	DOWN	8422	1647	0.680306	0.534299	Y	4	4	3	3	1	1	0	0	0
ENSMUSG00000035085	1700020L24Rik	chr11	83437677	-0.97	0.237	NS	0	0	0.0226315	0	N	2	1	1	1	1	0	0	0	0
ENSMUSG00000030249	Abcc9	chr6	142702315	-0.96	0.0411	DOWN	1000	69	0.23727	0.0126645	Y	3	1	3	1	0	0	0	0	0
ENSMUSG00000001604	Tcea3	chr4	136247729	-0.96	0.00274	DOWN	204	15.5	0.25024	0.0249724	Y	6	2	5	2	1	0	1	1	0
ENSMUSG00000046387	Pcdhb17	chr18	37484795	-0.96	0.202	NS	1.5	0	0.0299357	0	N	11	2	10	2	1	0	0	0	0
ENSMUSG00000059554	Ccdc28a	chr10	18234998	-0.96	0.12	NS	15.5	0	0.0364864	0	N	1	0	1	0	0	0	0	0	0
ENSMUSG00000048096	Lmod1	chr1	135324807	-0.96	0.638	NS	0	5	0	0.0133729	N	1	1	1	1	0	0	0	0	0
ENSMUSG00000048478	Spata33	chr8	123212832	-0.96	0.0686	NS	95.5	4.5	0.346772	0.0338578	Y	4	1	4	1	0	0	0	0	0
ENSMUSG00000039831	Arhgap29	chr3	121952541	-0.95	0.000174	DOWN	2021	916	0.485424	0.372129	Y	2	1	2	1	0	0	0	0	0
ENSMUSG00000021186	Fbln5	chr12	101819055	-0.95	0.623	NS	0	6.5	0	0.00411085	N	11	5	11	5	0	0	0	0	0
ENSMUSG00000057378	Ryr3	chr2	113217096	-0.95	0.0656	NS	330.5	0	0.0151124	0	N	8	5	7	4	1	1	0	0	0
ENSMUSG00000060882	Kcnd2	chr6	21215503	-0.95	0.082	NS	443.5	113	0.0302137	0.010874	N	7	1	2	1	5	0	0	0	0
ENSMUSG00000089706	B230216N24Rik	chr1	98057680	-0.94	0.4	NS	626.5	158.5	0.543346	0.25607	Y	7	7	7	7	0	0	1	1	0
ENSMUSG00000035944	Ttc38	chr15	85832306	-0.94	0.101	NS	22	0	0.0402949	0	N	9	3	5	3	4	0	0	0	0
ENSMUSG00000015656	Hspa8	chr9	40800984	-0.94	0.169	NS	290.5	57	0.449527	0.133678	Y	2	1	2	1	0	0	0	0	0
ENSMUSG00000018830	Myh11	chr16	14291372	-0.94	0.524	NS	0	0	0	0	N	6	1	6	1	0	0	1	0	1
ENSMUSG00000025094	Slc18a2	chr19	59260896	-0.93	0.108	NS	0	0	0	0	N	13	4	13	4	0	0	1	1	0
ENSMUSG00000004939	Nmrk2	chr10	81202051	-0.93	0.169	NS	78	2	0.506312	0.065044	Y	6	1	6	1	0	0	0	0	0
ENSMUSG00000021922	Itih4	chr14	30886476	-0.93	0.759	NS	0	0	0	0	N	4	1	4	1	0	0	1	1	0
ENSMUSG00000030213	Atf7ip	chr6	136506167	-0.92	4.25e-05	DOWN	6905	1482	0.499885	0.314926	Y	10	8	8	8	2	0	5	3	2
ENSMUSG00000059325	Hopx	chr5	77115121	-0.91	0.000202	DOWN	2043.5	298.5	0.691103	0.375311	Y	10	8	6	5	4	3	0	0	0
ENSMUSG00000030067	Foxp1	chr6	99522721	-0.91	8.49e-05	DOWN	6648.5	2515	0.364247	0.193673	Y	4	3	4	3	0	0	1	1	0
ENSMUSG00000030465	Psd3	chr8	68212027	-0.91	0.00104	DOWN	2166.5	1282.5	0.0892195	0.10497	N	9	3	9	3	0	0	0	0	0
ENSMUSG00000007617	Homer1	chr13	93299635	-0.91	0.00327	DOWN	6384.5	1011	0.565685	0.281596	Y	9	6	8	6	1	0	2	2	0
ENSMUSG00000064966	Snord15b	chr7	99479707	-0.91	0.712	NS	7.5	1.5	0.931034	0.386207	N	5	2	4	2	1	0	0	0	0
ENSMUSG00000028926	Cdk14	chr5	5420312	-0.89	0.00566	DOWN	1635.5	1345.5	0.0938082	0.0977294	N	14	3	11	3	3	0	0	0	0
ENSMUSG00000020919	Stat5b	chr11	100850724	-0.89	2.14e-05	DOWN	2308.5	499.5	0.543125	0.258672	Y	5	3	4	3	1	0	1	1	0
ENSMUSG00000026739	Bmi1	chr2	18677018	-0.88	0.000165	DOWN	297	65	0.41084	0.208125	Y	4	1	3	1	1	0	0	0	0
ENSMUSG00000032352	Lrrc1	chr9	77544870	-0.88	0.000107	DOWN	4002	731	0.581611	0.249737	Y	8	3	6	3	2	0	0	0	0
ENSMUSG00000004328	Hif3a	chr7	17062427	-0.88	0.054	NS	228.5	31	0.301559	0.0550597	Y	3	1	2	1	1	0	0	0	0
ENSMUSG00000041272	Tox	chr4	6991557	-0.88	0.2	NS	1522.5	297.5	0.178887	0.0494831	N	2	0	2	0	0	0	0	0	0
ENSMUSG00000097216	4932441J04Rik	chr5	57720201	-0.88	0.314	NS	0	0	0	0	N	3	3	3	3	0	0	0	0	0
ENSMUSG00000026458	Ppfia4	chr1	134332928	-0.87	0.000109	DOWN	165.5	19	0.230274	0.0298373	Y	9	4	3	2	6	2	0	0	0
ENSMUSG00000068877	Selenbp2	chr3	94693556	-0.87	0.208	NS	0	4	0.0034997	0.0228863	N	7	3	6	3	1	0	0	0	0
ENSMUSG00000024529	Lox	chr18	52529867	-0.86	0.526	NS	0	7.5	0	0.0383668	N	11	5	10	5	1	0	3	1	2
ENSMUSG00000031925	Maml2	chr9	13297957	-0.86	0.063	NS	2387	1887	0.225682	0.200335	Y	5	1	4	1	1	0	0	0	0
ENSMUSG00000046714	Foxc2	chr8	121116171	-0.86	0.574	NS	0	10	0.0133945	0.187156	N	5	1	5	1	0	0	0	0	0
ENSMUSG00000033278	Ptprm	chr17	67354457	-0.86	0.183	NS	4940	2551.5	0.219654	0.164844	Y	8	1	8	1	0	0	1	1	0
ENSMUSG00000001334	Fndc5	chr4	129136999	-0.85	0.0396	DOWN	108.5	0.5	0.457077	0	Y	3	2	3	2	0	0	0	0	0
ENSMUSG00000000031	H19	chr7	142578143	-0.84	0.0106	DOWN	9.5	13.5	0.166348	0.290057	N	9	2	8	2	1	0	0	0	0
ENSMUSG00000022215	Fitm1	chr14	55575617	-0.84	0.00648	DOWN	40	3.5	0.760463	0.090807	N	6	3	6	3	0	0	0	0	0
ENSMUSG00000029675	Eln	chr5	134747323	-0.84	0.68	NS	0	9	0	0.0076904	N	8	4	5	3	3	1	0	0	0
ENSMUSG00000018263	Tbx5	chr5	119832668	-0.84	0.0501	NS	1106.5	69.5	0.514224	0.0691506	Y	7	5	6	5	1	0	0	0	0
ENSMUSG00000028532	Cachd1	chr4	100776675	-0.83	0.00433	DOWN	2767.5	1005.5	0.324147	0.180584	Y	2	1	2	1	0	0	0	0	0
ENSMUSG00000024501	Dpysl3	chr18	43438286	-0.83	0.000524	DOWN	3975	1010	0.523196	0.276463	Y	7	7	7	7	0	0	1	1	0
ENSMUSG00000030987	Stim1	chr7	102267806	-0.83	0.0134	DOWN	180.5	32.5	0.0504766	0.00352775	N	3	1	2	1	1	0	1	1	0
ENSMUSG00000033060	Lmo7	chr14	101729957	-0.83	0.00129	DOWN	9340	1447	0.486972	0.259763	Y	5	1	5	1	0	0	0	0	0
ENSMUSG00000059146	Ntrk3	chr7	78738012	-0.83	0.681	NS	0	0	0	0	N	6	3	4	3	2	0	1	0	1
ENSMUSG00000051067	Lingo3	chr10	80844039	-0.83	0.431	NS	47	0	0.220927	0	N	7	4	5	4	2	0	0	0	0
ENSMUSG00000021567	Nkd2	chr13	73847631	-0.83	0.19	NS	108.5	25.5	0.192006	0.0582515	N	8	1	8	1	0	0	0	0	0
ENSMUSG00000040759	Cmtm5	chr14	54936261	-0.83	0.479	NS	0	0	0	0	N	4	1	4	1	0	0	0	0	0
ENSMUSG00000075602	Ly6a	chr15	74998031	-0.83	0.65	NS	0	0.5	0	0	N	8	2	5	2	3	0	1	0	1
ENSMUSG00000039485	Tspyl4	chr10	34297442	-0.82	0.00129	DOWN	121.5	19.5	0.640501	0.211137	Y	6	5	5	4	1	1	1	1	0
ENSMUSG00000027799	Nbea	chr3	56183701	-0.82	0.000533	DOWN	1940	726	0.04461	0.0337006	N	2	1	2	1	0	0	0	0	0
ENSMUSG00000024112	Cacna1h	chr17	25433783	-0.82	0.0231	DOWN	243	45.5	0.209533	0.0405637	Y	2	0	1	0	1	0	0	0	0
ENSMUSG00000060913	Trim55	chr3	19644474	-0.82	0.00165	DOWN	3231.5	388.5	0.605228	0.256048	Y	5	4	4	4	1	0	1	0	1
ENSMUSG00000047747	Rnf150	chr8	82863356	-0.82	0.0204	DOWN	2138.5	768.5	0.311167	0.147659	Y	8	1	8	1	0	0	1	1	0
ENSMUSG00000019699	Akt3	chr1	177258203	-0.82	0.00196	DOWN	1034.5	1066	0.135843	0.174094	N	3	1	3	1	0	0	0	0	0
ENSMUSG00000028358	Zfp618	chr4	62965573	-0.82	0.173	NS	1106.5	455	0.217513	0.124276	Y	5	0	4	0	1	0	0	0	0
ENSMUSG00000026768	Itga8	chr2	12301922	-0.82	0.642	NS	0	65.5	0	0.0172486	N	2	1	1	1	1	0	1	0	1
ENSMUSG00000027656	Ccn5	chr2	163820861	-0.82	0.549	NS	0	0.5	0	0	N	18	12	17	12	1	0	0	0	0
ENSMUSG00000027030	Stk39	chr2	68472268	-0.81	0.00712	DOWN	8832	1360.5	0.571557	0.204717	Y	8	8	8	8	0	0	0	0	0
ENSMUSG00000048582	Gja3	chr14	57058100	-0.81	0.0204	DOWN	680.5	65.5	0.610486	0.164354	Y	8	2	7	1	1	1	2	2	0
ENSMUSG00000022197	Pdzd2	chr15	12739924	-0.81	0.00149	DOWN	6882.5	1103	0.491011	0.138597	Y	10	7	7	7	3	0	0	0	0
ENSMUSG00000045464	2810002D19Rik	chr2	94406151	-0.81	0.239	NS	238	53.5	0.647324	0.323301	Y	2	2	2	2	0	0	0	0	0
ENSMUSG00000038481	Cdk19	chr10	40339564	-0.8	0.0054	DOWN	715.5	525.5	0.174867	0.167793	N	5	1	4	1	1	0	1	0	1
ENSMUSG00000027099	Mtx2	chr2	74825803	-0.8	0.00581	DOWN	3229.5	636	0.592364	0.358804	Y	1	1	1	1	0	0	1	1	0
ENSMUSG00000024515	Smad4	chr18	73703780	-0.8	0.000141	DOWN	2094	534	0.46412	0.238119	Y	3	2	3	2	0	0	0	0	0
ENSMUSG00000026347	Tmem163	chr1	127679548	-0.8	0.286	NS	269.5	0	0.0745713	0	N	7	5	7	5	0	0	0	0	0
ENSMUSG00000036863	Syde2	chr3	145987870	-0.79	0.00648	DOWN	2631.5	315.5	0.688739	0.349488	Y	5	4	3	3	2	1	0	0	0
ENSMUSG00000038648	Creb3l2	chr6	37442146	-0.79	0.0125	DOWN	4147	1093.5	0.584732	0.322981	Y	14	13	14	13	0	0	2	2	0
ENSMUSG00000040985	Sun3	chr11	9048991	-0.79	0.368	NS	336	18.5	0.280026	0.0316807	Y	4	2	3	2	1	0	0	0	0
ENSMUSG00000031714	Gab1	chr8	80880519	-0.78	0.00109	DOWN	6599.5	1458.5	0.674239	0.400226	Y	13	13	13	13	0	0	1	1	0
ENSMUSG00000057123	Gja5	chr3	96904693	-0.78	0.0197	DOWN	289	6	0.0507196	0.00585325	N	3	2	3	2	0	0	0	0	0
ENSMUSG00000003123	Lipe	chr7	25398710	-0.78	0.146	NS	344	48	0.522727	0.116895	Y	6	3	5	3	1	0	1	0	1
ENSMUSG00000062101	Zfp119b	chr17	55949500	-0.78	0.351	NS	61.5	7.5	0.122886	0.0446493	N	4	1	4	1	0	0	0	0	0
ENSMUSG00000000861	Bcl11a	chr11	24078056	-0.78	0.0737	NS	2746.5	400.5	0.627472	0.197678	Y	2	2	1	1	1	1	0	0	0
ENSMUSG00000045659	Plekha7	chr7	116308376	-0.77	0.0186	DOWN	3911.5	593.5	0.509275	0.154436	Y	7	3	7	3	0	0	1	1	0
ENSMUSG00000013936	Myl2	chr5	122100951	-0.77	0.00765	DOWN	320.5	17	0.345911	0.0450008	Y	2	2	1	1	1	1	0	0	0
ENSMUSG00000075307	Klhl41	chr2	69670120	-0.77	0.00445	DOWN	372.5	20	0.440862	0.0390121	Y	4	4	3	3	1	1	0	0	0
ENSMUSG00000022723	Crybg3	chr16	59600979	-0.77	0.00177	DOWN	3298	586	0.50514	0.195735	Y	7	6	7	6	0	0	1	1	0
ENSMUSG00000032942	Ucp3	chr7	100472990	-0.77	0.663	NS	105	1.5	0.241985	0.0183739	Y	7	1	7	1	0	0	0	0	0
ENSMUSG00000050840	Cdh20	chr1	104768529	-0.77	0.172	NS	612.5	113	0.0919443	0.0219296	N	5	0	4	0	1	0	2	2	0
ENSMUSG00000049349	Gm5105	chr3	138067388	-0.77	0.107	NS	502	61.5	0.518145	0.132864	Y	8	5	7	5	1	0	0	0	0
ENSMUSG00000041729	Coro2b	chr9	62537044	-0.77	0.46	NS	136.5	144	0.0441418	0.0698153	N	9	1	7	1	2	0	0	0	0
ENSMUSG00000028347	Tmeff1	chr4	48585174	-0.76	0.0167	DOWN	1148	286	0.377049	0.164389	Y	6	4	5	4	1	0	0	0	0
ENSMUSG00000024892	Pcx	chr19	4510472	-0.76	0.0142	DOWN	60.5	0	0.0292413	0	N	4	1	2	1	2	0	0	0	0
ENSMUSG00000025153	Fasn	chr11	120824547	-0.76	0.00469	DOWN	158	36	0.241579	0.0652604	Y	1	1	1	1	0	0	0	0	0
ENSMUSG00000050666	Vstm4	chr14	32856756	-0.76	0.022	DOWN	670.5	240	0.314216	0.144151	Y	11	0	7	0	4	0	0	0	0
ENSMUSG00000071540	3425401B19Rik	chr14	32685293	-0.76	0.0237	DOWN	634	80.5	0.532971	0.143897	Y	2	1	1	1	1	0	0	0	0
ENSMUSG00000076435	Acsf2	chr11	94601871	-0.76	0.0272	DOWN	30.5	16.5	0.0361961	0.0290373	N	10	4	7	4	3	0	0	0	0
ENSMUSG00000039835	Nhsl1	chr10	18318985	-0.76	0.0106	DOWN	5976.5	1285	0.427499	0.23176	Y	14	13	14	13	0	0	0	0	0
ENSMUSG00000026443	Lrrn2	chr1	132880273	-0.76	0.00834	DOWN	327.5	28.5	0.267741	0.0375337	Y	2	0	1	0	1	0	0	0	0
ENSMUSG00000078908	Mon1b	chr8	113635587	-0.76	0.0378	DOWN	30	5	0.154332	0.0218388	N	1	0	0	0	1	0	0	0	0
ENSMUSG00000097357	Gm16793	chr8	35588972	-0.76	0.173	NS	119	21	0.500618	0.139645	Y	10	6	8	6	2	0	1	1	0
ENSMUSG00000038522	Mfsd4b1	chr10	40025268	-0.76	0.433	NS	284.5	59	0.317802	0.0955094	Y	4	1	4	1	0	0	0	0	0
ENSMUSG00000087651	1500009L16Rik	chr10	83722865	-0.76	0.156	NS	654.5	76.5	0.475838	0.0938641	Y	7	3	6	3	1	0	1	1	0
ENSMUSG00000015579	Nkx2-5	chr17	26845009	-0.76	0.0959	NS	579.5	74	0.701859	0.400016	Y	4	4	3	3	1	1	1	1	0
ENSMUSG00000092274	Neat1	chr19	5845478	-0.76	0.06	NS	1274	225	0.686173	0.361057	Y	5	5	2	2	3	3	0	0	0
ENSMUSG00000029123	Stk32b	chr5	37717171	-0.76	0.406	NS	0	0	0	0	N	3	0	3	0	0	0	0	0	0
ENSMUSG00000059430	Actg2	chr6	83536265	-0.76	0.549	NS	0	0	0	0	N	10	3	9	3	1	0	1	1	0
ENSMUSG00000029777	Gars	chr6	55038007	-0.75	0.00361	DOWN	713.5	165.5	0.323083	0.117451	Y	1	1	1	1	0	0	0	0	0
ENSMUSG00000037826	Ppm1k	chr6	57535468	-0.75	0.0323	DOWN	891	158	0.50195	0.183157	Y	3	2	3	2	0	0	0	0	0
ENSMUSG00000042246	Tmc7	chr7	118584736	-0.75	0.391	NS	17	0	0.0137127	0	N	4	2	2	2	2	0	0	0	0
ENSMUSG00000052397	Ezr	chr17	6782784	-0.74	0.00103	DOWN	1948	341.5	0.623726	0.296006	Y	8	5	8	5	0	0	0	0	0
ENSMUSG00000029687	Ezh2	chr6	47595341	-0.74	0.0054	DOWN	1579.5	483.5	0.365167	0.212475	Y	4	2	3	2	1	0	1	1	0
ENSMUSG00000023169	Slc38a1	chr15	96642913	-0.74	0.00391	DOWN	1861.5	365	0.527848	0.203921	Y	6	4	5	4	1	0	0	0	0
ENSMUSG00000020844	Nxn	chr11	76399140	-0.74	0.0197	DOWN	979	592.5	0.292314	0.213586	Y	4	1	3	1	1	0	0	0	0
ENSMUSG00000075704	Txnrd2	chr16	18426384	-0.74	0.00314	DOWN	128.5	7	0.082492	0.00743975	N	7	2	7	2	0	0	0	0	0
ENSMUSG00000001864	Aif1l	chr2	31950139	-0.74	0.155	NS	113.5	21.5	0.244143	0.0668769	Y	5	1	5	1	0	0	1	1	0
ENSMUSG00000042589	Cux2	chr5	122050102	-0.74	0.0522	NS	544.5	53.5	0.151553	0.0182593	N	6	2	3	1	3	1	0	0	0
ENSMUSG00000038217	Tlcd2	chr11	75461715	-0.74	0.389	NS	261.5	42.5	0.485193	0.131083	Y	6	4	5	4	1	0	1	1	0
ENSMUSG00000020937	Plcd3	chr11	103101658	-0.73	0.00838	DOWN	521.5	80	0.477356	0.122884	Y	6	5	6	5	0	0	0	0	0
ENSMUSG00000067279	Ppp1r3c	chr19	36736653	-0.73	0.0313	DOWN	600.5	95	0.653362	0.442515	Y	9	4	7	4	2	0	0	0	0
ENSMUSG00000015846	Rxra	chr2	27676440	-0.73	0.00299	DOWN	2277.5	574	0.624425	0.297637	Y	4	2	3	2	1	0	0	0	0
ENSMUSG00000022788	Fgd4	chr16	16600549	-0.73	0.172	NS	2507	299	0.301021	0.0582358	Y	4	2	4	2	0	0	0	0	0
ENSMUSG00000025383	Il23a	chr10	128298752	-0.73	0.236	NS	21.5	5	0.279457	0.102142	N	7	2	7	2	0	0	0	0	0
ENSMUSG00000067780	Pi15	chr1	17601901	-0.73	0.782	NS	0	4.5	0	0.00204895	N	11	4	11	4	0	0	1	1	0
ENSMUSG00000042348	Arl15	chr13	113794505	-0.73	0.0624	NS	2159.5	1054	0.223089	0.141589	Y	2	2	1	1	1	1	0	0	0
ENSMUSG00000054074	Skida1	chr2	18049051	-0.72	0.0454	DOWN	586.5	141.5	0.710303	0.430277	Y	5	5	5	5	0	0	0	0	0
ENSMUSG00000026473	Glul	chr1	153899944	-0.72	0.0223	DOWN	192.5	34.5	0.526841	0.161247	Y	4	1	1	1	3	0	0	0	0
ENSMUSG00000019817	Plagl1	chr10	13060504	-0.72	0.0016	DOWN	798.5	170	0.251429	0.100659	Y	15	6	15	6	0	0	5	5	0
ENSMUSG00000048232	Fbxo10	chr4	45084604	-0.72	0.00074	DOWN	1155.5	194	0.559762	0.183764	Y	6	4	5	4	1	0	0	0	0
ENSMUSG00000026620	Mark1	chr1	184999570	-0.72	0.0184	DOWN	1039	375	0.279577	0.169747	Y	4	2	3	1	1	1	1	1	0
ENSMUSG00000031790	Mmp15	chr8	95352268	-0.72	0.00582	DOWN	1212	201.5	0.689738	0.34625	Y	13	10	10	10	3	0	0	0	0
ENSMUSG00000015243	Abca1	chr4	53159895	-0.72	0.133	NS	184.5	156	0.0418328	0.0495551	N	3	0	1	0	2	0	0	0	0
ENSMUSG00000031808	Slc27a1	chr8	71568882	-0.72	0.174	NS	316.5	36	0.441507	0.0987458	Y	5	0	3	0	2	0	0	0	0
ENSMUSG00000058159	T2	chr17	8355992	-0.72	0.371	NS	0	0	0	0	N	13	7	12	6	1	1	2	1	1
ENSMUSG00000024965	Fermt3	chr19	7019469	-0.72	0.368	NS	20	0	0.0654005	0	N	11	7	8	6	3	1	0	0	0
ENSMUSG00000025150	Cbr2	chr11	120732114	-0.72	0.829	NS	1.5	0	0.0340823	0	N	13	7	12	7	1	0	0	0	0
ENSMUSG00000020674	Pxdn	chr12	29937608	-0.72	0.154	NS	1785	559.5	0.45243	0.261758	Y	5	3	3	3	2	0	0	0	0
ENSMUSG00000103585	Pcdhgb4	chr18	37720369	-0.72	0.177	NS	2589	633	0.562867	0.215244	Y	12	2	11	2	1	0	0	0	0
ENSMUSG00000021699	Pde4d	chr13	108449948	-0.71	0.022	DOWN	6601.5	1753.5	0.0934073	0.0468758	N	2	0	2	0	0	0	0	0	0
ENSMUSG00000038178	Slc43a2	chr11	75531694	-0.71	0.302	NS	29.5	2.5	0.0322785	0.00138395	N	5	2	5	2	0	0	0	0	0
ENSMUSG00000045071	E130308A19Rik	chr4	59626211	-0.71	0.0528	NS	2772	678.5	0.486534	0.21759	Y	4	3	3	3	1	0	0	0	0
ENSMUSG00000021604	Irx4	chr13	73260479	-0.71	0.0999	NS	488	68.5	0.69655	0.308872	Y	8	3	3	2	5	1	1	1	0
ENSMUSG00000066258	Trim12a	chr7	104315466	-0.71	0.419	NS	42	33	0.0923711	0.0954215	N	3	0	3	0	0	0	0	0	0
ENSMUSG00000032419	Tbx18	chr9	87731260	-0.71	0.193	NS	933.5	249.5	0.553389	0.323003	Y	6	3	5	3	1	0	1	1	0
ENSMUSG00000039763	Dnajc28	chr16	91619026	-0.71	0.421	NS	25	2.5	0.212969	0	N	4	1	3	1	1	0	0	0	0
ENSMUSG00000069763	Tmem100	chr11	90030348	-0.71	0.484	NS	34	24.5	0.255234	0.185441	N	4	0	3	0	1	0	0	0	0
ENSMUSG00000021311	Mtr	chr13	12258113	-0.7	0.0296	DOWN	1317.5	165.5	0.437522	0.0860719	Y	13	5	9	5	4	0	1	1	0
ENSMUSG00000044042	Fmn1	chr2	113327736	-0.7	0.14	NS	1699.5	102.5	0.127705	0.0135747	N	12	6	8	5	4	1	0	0	0
ENSMUSG00000053414	Hunk	chr16	90386013	-0.7	0.238	NS	1103	368.5	0.356105	0.165566	Y	6	0	4	0	2	0	0	0	0
ENSMUSG00000056423	Uts2b	chr16	27370239	-0.7	0.664	NS	0	0	0	0	N	3	1	2	1	1	0	0	0	0
ENSMUSG00000037235	Mxd4	chr5	34187720	-0.7	0.155	NS	240.5	73.5	0.44862	0.218203	Y	5	3	4	3	1	0	0	0	0
ENSMUSG00000075273	Ttc30b	chr2	75938585	-0.7	0.194	NS	32	6	0.410303	0.163683	N	3	0	2	0	1	0	0	0	0
ENSMUSG00000033419	Snap91	chr9	86880654	-0.69	0.0452	DOWN	3076.5	349.5	0.45829	0.125458	Y	5	2	2	2	3	0	0	0	0
ENSMUSG00000030287	Itpr2	chr6	146502223	-0.69	0.0164	DOWN	2792	608	0.212089	0.0659109	Y	3	2	2	2	1	0	0	0	0
ENSMUSG00000038463	Olfml2b	chr1	170644532	-0.69	0.0281	DOWN	1458	186	0.654791	0.237218	Y	3	2	2	2	1	0	0	0	0
ENSMUSG00000021978	Extl3	chr14	65149855	-0.69	0.0287	DOWN	3177.5	532	0.57597	0.229146	Y	10	5	10	5	0	0	0	0	0
ENSMUSG00000043085	Tmem82	chr4	141618633	-0.69	0.687	NS	2.5	4	0.0425066	0.0492583	N	9	4	8	4	1	0	0	0	0
ENSMUSG00000032363	Adamts7	chr9	90163069	-0.68	0.00407	DOWN	328	28.5	0.259638	0.0331644	Y	9	1	9	1	0	0	0	0	0
ENSMUSG00000027187	Cat	chr2	103485160	-0.68	0.0173	DOWN	454	55	0.306432	0.0546915	Y	2	2	2	2	0	0	0	0	0
ENSMUSG00000054469	Lclat1	chr17	73107985	-0.68	0.00869	DOWN	6240	1156	0.610537	0.300072	Y	5	5	5	5	0	0	0	0	0
ENSMUSG00000026626	Ppp2r5a	chr1	191403272	-0.68	0.0207	DOWN	3122.5	703.5	0.525956	0.306191	Y	2	1	1	1	1	0	0	0	0
ENSMUSG00000027962	Vcam1	chr3	116129688	-0.68	0.0226	DOWN	391	70	0.449595	0.150127	Y	4	1	1	1	3	0	0	0	0
ENSMUSG00000028223	Decr1	chr4	15945507	-0.68	0.0321	DOWN	440	31.5	0.338297	0.0482525	Y	3	2	3	2	0	0	0	0	0
ENSMUSG00000026384	Ptpn4	chr1	119837613	-0.68	0.163	NS	4141.5	802	0.314753	0.131568	Y	3	2	2	2	1	0	0	0	0
ENSMUSG00000061371	Zfp873	chr10	82048123	-0.68	0.303	NS	400.5	46.5	0.501233	0.103351	Y	4	0	2	0	2	0	0	0	0
ENSMUSG00000040441	Slc26a10	chr10	127180645	-0.68	0.776	NS	1.5	0	0.0126445	0.00037825	N	9	1	7	1	2	0	0	0	0
ENSMUSG00000040841	Six5	chr7	19094594	-0.68	0.105	NS	64.5	20	0.508848	0.264029	Y	6	3	4	2	2	1	0	0	0
ENSMUSG00000018451	6330403K07Rik	chr11	71033513	-0.68	0.692	NS	0.5	0.5	0.0270184	0.0406866	N	7	6	6	6	1	0	0	0	0
ENSMUSG00000067586	S1pr3	chr13	51408639	-0.68	0.342	NS	118	67	0.345504	0.280034	Y	4	1	2	1	2	0	0	0	0
ENSMUSG00000037972	Snn	chr16	11060945	-0.67	0.00204	DOWN	290	77	0.568941	0.240225	Y	4	2	4	2	0	0	0	0	0
ENSMUSG00000026335	Pam	chr1	98095646	-0.67	0.016	DOWN	10140	1685.5	0.501837	0.185011	Y	9	8	9	8	0	0	1	1	0
ENSMUSG00000000149	Gna12	chr5	140830431	-0.67	0.00599	DOWN	2232	712.5	0.625402	0.376375	Y	8	5	6	5	2	0	1	1	0
ENSMUSG00000045287	Rtn4rl1	chr11	75193783	-0.67	0.0877	NS	2155.5	315.5	0.683897	0.220958	Y	9	4	4	3	5	1	0	0	0
ENSMUSG00000034071	Zfp551	chr7	12422751	-0.67	0.467	NS	58.5	15.5	0.287801	0.0984343	Y	2	1	2	1	0	0	0	0	0
ENSMUSG00000092397	C130080G10Rik	chr2	114054335	-0.67	0.0999	NS	544.5	52.5	0.597066	0.191665	Y	5	4	4	4	1	0	0	0	0
ENSMUSG00000032826	Ank2	chr3	127499350	-0.67	0.0692	NS	6483.5	1009.5	0.338575	0.0839947	Y	6	3	4	3	2	0	1	1	0
ENSMUSG00000027709	Mccc1	chr3	36000678	-0.67	0.251	NS	238.5	2.5	0.182815	0	N	4	3	4	3	0	0	0	0	0
ENSMUSG00000027961	Lrrc39	chr3	116562973	-0.67	0.0926	NS	679	36.5	0.611893	0.0847882	Y	2	1	2	1	0	0	0	0	0
ENSMUSG00000078486	Perm1	chr4	156215868	-0.67	0.243	NS	400.5	40.5	0.711488	0.30147	Y	5	3	3	3	2	0	0	0	0
ENSMUSG00000035112	Wnk4	chr11	101260567	-0.67	0.32	NS	37	0	0.10117	0	N	4	1	4	1	0	0	0	0	0
ENSMUSG00000005580	Adcy9	chr16	4420498	-0.67	0.348	NS	1271	314	0.319166	0.115985	Y	6	2	3	2	3	0	0	0	0
ENSMUSG00000030747	Dgat2	chr7	99182719	-0.66	0.146	NS	401.5	42	0.45852	0.0642936	Y	3	2	1	0	2	2	0	0	0
ENSMUSG00000049092	Gpr137c	chr14	45219717	-0.66	0.375	NS	46	10.5	0.0146011	0.0101414	N	4	2	4	2	0	0	0	0	0
ENSMUSG00000069094	Pde7a	chr3	19311322	-0.66	0.0505	NS	2225	559	0.488329	0.260126	Y	1	1	1	1	0	0	0	0	0
ENSMUSG00000074865	Zfp934	chr13	62571199	-0.66	0.418	NS	16	0	0	0	N	4	0	2	0	2	0	0	0	0
ENSMUSG00000003282	Plag1	chr4	3938423	-0.66	0.116	NS	799	131	0.377659	0.131225	Y	3	2	2	2	1	0	1	1	0
ENSMUSG00000040430	Pitpnc1	chr11	107470699	-0.65	0.0402	DOWN	4195	851	0.497178	0.164228	Y	7	3	7	3	0	0	1	1	0
ENSMUSG00000026604	Ptpn14	chr1	189728268	-0.65	0.024	DOWN	1736	648	0.388232	0.206147	Y	4	2	1	0	3	2	0	0	0
ENSMUSG00000001870	Ltbp1	chr17	75005568	-0.65	0.0288	DOWN	2387	732.5	0.225762	0.0950034	Y	6	0	4	0	2	0	0	0	0
ENSMUSG00000031737	Irx5	chr8	92357625	-0.65	0.684	NS	101	7.5	0.202283	0.0133426	Y	7	1	7	1	0	0	0	0	0
ENSMUSG00000036698	Ago2	chr15	73184935	-0.65	0.0677	NS	3795	871.5	0.627705	0.334357	Y	10	8	9	8	1	0	2	2	0
ENSMUSG00000038305	Spats2l	chr1	57774162	-0.65	0.0841	NS	752.5	417.5	0.155576	0.115678	N	3	0	3	0	0	0	0	0	0
ENSMUSG00000040721	Zfhx2	chr14	55092324	-0.65	0.308	NS	45	2.5	0.0667438	0.00204285	N	5	2	3	1	2	1	0	0	0
ENSMUSG00000028197	Col24a1	chr3	145292472	-0.65	0.785	NS	0	0	0	0	N	4	0	3	0	1	0	2	0	2
ENSMUSG00000028476	Reck	chr4	43875530	-0.65	0.467	NS	229.5	89.5	0.0951975	0.056238	N	2	0	2	0	0	0	0	0	0
ENSMUSG00000002409	Dyrk1b	chr7	28179469	-0.65	0.11	NS	93.5	19	0.376885	0.112126	Y	2	1	2	1	0	0	0	0	0
ENSMUSG00000030788	Rnf141	chr7	110844457	-0.65	0.32	NS	395.5	39	0.240517	0.0310385	Y	4	3	4	3	0	0	0	0	0
ENSMUSG00000023972	Ptk7	chr17	46629504	-0.65	0.268	NS	657.5	305	0.33145	0.221084	Y	7	3	6	3	1	0	0	0	0
ENSMUSG00000046818	Ddit4l	chr3	137621612	-0.65	0.391	NS	4.5	0	0.0528117	0	N	11	5	8	5	3	0	1	0	1
ENSMUSG00000022040	Ephx2	chr14	66124500	-0.65	0.0501	NS	227	13.5	0.169387	0.0101303	N	3	1	3	1	0	0	0	0	0
ENSMUSG00000020646	Mboat2	chr12	24830879	-0.64	0.0161	DOWN	2596	435	0.456901	0.140238	Y	5	5	5	5	0	0	2	2	0
ENSMUSG00000005836	Gata6	chr18	11052064	-0.64	0.0154	DOWN	3400.5	689	0.658346	0.488011	Y	5	1	1	1	4	0	0	0	0
ENSMUSG00000027210	Meis2	chr2	116065839	-0.64	0.0193	DOWN	3912	1168.5	0.498259	0.238909	Y	8	8	8	8	0	0	2	2	0
ENSMUSG00000026610	Esrrg	chr1	187608791	-0.64	0.0631	NS	9547.5	1603	0.469151	0.131603	Y	1	0	1	0	0	0	0	0	0
ENSMUSG00000024132	Eci1	chr17	24426641	-0.64	0.135	NS	562.5	65	0.687401	0.186104	Y	2	2	2	2	0	0	0	0	0
ENSMUSG00000040856	Dlk1	chr12	109452823	-0.64	0.749	NS	0	0	0	0	N	11	4	6	3	5	1	1	0	1
ENSMUSG00000021226	Acot2	chr12	83987861	-0.64	0.0601	NS	217.5	27.5	0.631382	0.140612	Y	4	2	2	2	2	0	0	0	0
ENSMUSG00000057778	Cyb5d2	chr11	72796142	-0.64	0.288	NS	49.5	16.5	0.101898	0.0437047	N	2	1	2	1	0	0	0	0	0
ENSMUSG00000022828	Gtf2e1	chr16	37539789	-0.64	0.13	NS	909	175.5	0.562983	0.2037	Y	3	3	3	3	0	0	0	0	0
ENSMUSG00000046618	Olfml2a	chr2	38931978	-0.64	0.697	NS	0	5	0	0.00660875	N	4	2	4	2	0	0	1	0	1
ENSMUSG00000075271	Ttc30a1	chr2	75981967	-0.64	0.406	NS	25	16	0.257592	0.214458	N	4	0	4	0	0	0	0	0	0
ENSMUSG00000103567	Pcdhga5	chr18	37694380	-0.64	0.287	NS	2889.5	676	0.535642	0.193835	Y	11	1	11	1	0	0	0	0	0
ENSMUSG00000045534	Kcna5	chr6	126535412	-0.64	0.743	NS	0	5.5	0	0.0901469	N	7	2	7	2	0	0	3	0	3
ENSMUSG00000054435	Gimap4	chr6	48684549	-0.63	0.748	NS	0	21	0	0.161009	N	10	4	6	4	4	0	0	0	0
ENSMUSG00000063873	Slc24a3	chr2	145167754	-0.63	0.427	NS	0	18	0	0.0013153	N	9	3	4	2	5	1	0	0	0
ENSMUSG00000103332	Pcdhga2	chr18	37668953	-0.63	0.14	NS	3294.5	707.5	0.530122	0.174314	Y	6	1	5	1	1	0	0	0	0
ENSMUSG00000035107	Dcbld2	chr16	58408443	-0.63	0.0747	NS	1494	490	0.423823	0.239879	Y	3	2	3	2	0	0	0	0	0
ENSMUSG00000040978	Gm11992	chr11	9048594	-0.63	0.435	NS	181	19.5	0.273516	0.0482831	Y	4	2	3	2	1	0	0	0	0
ENSMUSG00000087543	Gm16576	chr15	79742698	-0.63	0.383	NS	61	7	0.160304	0.0337484	N	2	1	2	1	0	0	0	0	0
ENSMUSG00000002996	Hbp1	chr12	31950535	-0.63	0.0647	NS	814	180.5	0.468371	0.211041	Y	1	1	1	1	0	0	0	0	0
ENSMUSG00000040260	Daam2	chr17	49564343	-0.63	0.185	NS	655.5	192	0.251966	0.0895249	Y	6	0	6	0	0	0	0	0	0
ENSMUSG00000027708	Dcun1d1	chr3	35937445	-0.63	0.122	NS	1575	353	0.550705	0.261651	Y	4	3	4	3	0	0	0	0	0
ENSMUSG00000040631	Dok4	chr8	94876330	-0.63	0.0816	NS	62.5	25	0.264497	0.0985765	Y	5	2	4	2	1	0	0	0	0
ENSMUSG00000024247	Pkdcc	chr17	83215292	-0.63	0.0817	NS	392.5	86	0.682022	0.334901	Y	2	1	1	1	1	0	0	0	0
ENSMUSG00000029638	Glcci1	chr6	8509600	-0.63	0.0527	NS	2375	552.5	0.43515	0.192538	Y	1	1	1	1	0	0	0	0	0
ENSMUSG00000035984	Nme5	chr18	34579115	-0.63	0.569	NS	0	0	0	0.00151685	N	4	2	4	2	0	0	0	0	0
ENSMUSG00000025745	Hadha	chr5	30155162	-0.62	0.0502	NS	1678.5	208.5	0.542948	0.176184	Y	5	5	5	5	0	0	0	0	0
ENSMUSG00000036093	Arl5a	chr2	52424901	-0.62	0.173	NS	1274.5	237	0.575267	0.25513	Y	3	2	3	2	0	0	0	0	0
ENSMUSG00000060429	Sntb1	chr15	55906949	-0.62	0.259	NS	6128.5	1094.5	0.49525	0.180458	Y	1	1	1	1	0	0	0	0	0
ENSMUSG00000005774	Rfx5	chr3	94954075	-0.62	0.254	NS	19.5	10	0.113797	0.059303	N	5	2	5	2	0	0	0	0	0
ENSMUSG00000104346	Pcdhga3	chr18	37674307	-0.62	0.3	NS	3167	699	0.52721	0.175679	Y	8	1	8	1	0	0	0	0	0
ENSMUSG00000032034	Kcnj5	chr9	32344350	-0.62	0.0557	NS	1207	134.5	0.675415	0.209216	Y	4	2	2	2	2	0	0	0	0
ENSMUSG00000079033	Mef2b	chr8	70139711	-0.62	0.641	NS	87	0	0.0837173	0	N	6	4	6	4	0	0	0	0	0
ENSMUSG00000073700	Klhl21	chr4	152008803	-0.62	0.0615	NS	408.5	57	0.673068	0.294154	Y	3	2	2	2	1	0	0	0	0
ENSMUSG00000041930	Fam222a	chr5	114568016	-0.62	0.371	NS	439	41	0.428724	0.0602147	Y	3	0	1	0	2	0	0	0	0
ENSMUSG00000089662	Gm14057	chr2	130803982	-0.62	0.795	NS	0	0	0.077801	0.0477178	N	5	3	5	3	0	0	0	0	0
ENSMUSG00000019326	Aoc3	chr11	101330605	-0.62	0.671	NS	0	15	0	0.0420858	N	5	3	2	2	3	1	0	0	0
ENSMUSG00000034949	Zfr2	chr10	81233155	-0.62	0.225	NS	45	0	0.112579	0	N	7	3	7	3	0	0	1	0	1
ENSMUSG00000029174	Tbc1d1	chr5	64156305	-0.62	0.138	NS	1041.5	390.5	0.16148	0.0950369	N	11	1	9	1	2	0	0	0	0
ENSMUSG00000022661	Cd200	chr16	45409053	-0.62	0.715	NS	0	63.5	0	0.111854	N	4	3	3	3	1	0	0	0	0
ENSMUSG00000039191	Rbpj	chr5	53466152	-0.62	0.304	NS	2513.5	884.5	0.119894	0.105261	N	2	0	2	0	0	0	0	0	0
ENSMUSG00000030029	Lrig1	chr6	94700158	-0.61	0.0328	DOWN	2280.5	604.5	0.496837	0.254151	Y	5	3	3	2	2	1	0	0	0
ENSMUSG00000030313	Dennd5b	chr6	149101680	-0.61	0.0282	DOWN	765.5	443.5	0.119857	0.120491	N	3	1	3	1	0	0	0	0	0
ENSMUSG00000032041	Tirap	chr9	35200291	-0.61	0.147	NS	51.5	13	0.133949	0.0371641	N	3	1	3	1	0	0	0	0	0
ENSMUSG00000106464	C130083M11Rik	chr5	52216434	-0.61	0.642	NS	0	9.5	0	0.0368974	N	7	1	1	1	6	0	0	0	0
ENSMUSG00000056383	AI987944	chr7	41393379	-0.61	0.302	NS	96	17	0.161534	0.04595	N	3	0	3	0	0	0	0	0	0
ENSMUSG00000021390	Ogn	chr13	49608046	-0.61	0.311	NS	191	85	0.384267	0.226787	Y	2	0	2	0	0	0	0	0	0
ENSMUSG00000010362	Rdm1	chr11	101627195	-0.61	0.0877	NS	5.5	0	0.048675	0	N	4	0	1	0	3	0	0	0	0
ENSMUSG00000021238	Aldh6a1	chr12	84451004	-0.61	0.13	NS	149	8	0.223013	0.0278983	Y	4	4	4	4	0	0	0	0	0
ENSMUSG00000020189	Osbpl8	chr10	111164752	-0.61	0.14	NS	8649.5	1489	0.601424	0.319891	Y	7	6	7	6	0	0	2	2	0
ENSMUSG00000074746	Pdzd8	chr19	59345780	-0.6	0.019	DOWN	1744.5	521.5	0.502623	0.313623	Y	1	1	1	1	0	0	0	0	0
ENSMUSG00000053134	Supt7l	chr5	31527807	-0.6	0.0465	DOWN	162	36.5	0.321769	0.116959	Y	4	2	4	2	0	0	0	0	0
ENSMUSG00000018076	Med13l	chr5	118560679	-0.6	0.0186	DOWN	4819.5	1588	0.529476	0.298	Y	3	1	2	1	1	0	0	0	0
ENSMUSG00000021690	Jmy	chr13	93499808	-0.6	0.0208	DOWN	3132.5	585	0.54927	0.2551	Y	5	5	5	5	0	0	0	0	0
ENSMUSG00000030046	Bmp10	chr6	87428994	-0.6	0.581	NS	75.5	1	0.362218	0.0145095	Y	10	0	4	0	6	0	0	0	0
ENSMUSG00000020176	Grb10	chr11	12038683	-0.6	0.0683	NS	4537.5	949	0.620443	0.307873	Y	8	8	7	7	1	1	2	2	0
ENSMUSG00000002346	Slc25a42	chr8	70212305	-0.6	0.34	NS	964.5	127.5	0.571229	0.207144	Y	6	4	4	4	2	0	0	0	0
ENSMUSG00000012405	Rpl15	chr14	18271391	-0.6	0.0811	NS	196	48.5	0.596105	0.363687	Y	4	4	4	4	0	0	0	0	0
ENSMUSG00000097589	Dleu2	chr14	61682373	-0.6	0.52	NS	2843.5	924.5	0.438109	0.258835	Y	3	2	3	2	0	0	0	0	0
ENSMUSG00000053897	Slc39a8	chr3	135825279	-0.6	0.218	NS	27.5	12.5	0.0194489	0.0116994	N	2	1	2	1	0	0	1	0	1
ENSMUSG00000033044	Dhrs7c	chr11	67798187	-0.6	0.254	NS	351	33	0.417882	0.0781601	Y	5	2	2	2	3	0	0	0	0
ENSMUSG00000018509	Cenpv	chr11	62539261	-0.6	0.155	NS	69	18	0.120704	0.0538558	N	4	3	4	3	0	0	0	0	0
ENSMUSG00000097882	0610038B21Rik	chr8	77517056	-0.6	0.636	NS	141.5	18	0.520971	0.126991	Y	6	5	5	5	1	0	0	0	0
ENSMUSG00000032656	Marchf3	chr18	56925548	-0.6	0.324	NS	2610.5	858	0.418752	0.21011	Y	7	2	5	2	2	0	0	0	0
ENSMUSG00000039968	Rsbn1l	chr5	20956398	-0.6	0.104	NS	4718	951	0.649019	0.416066	Y	8	6	6	6	2	0	3	3	0
ENSMUSG00000015659	Serac1	chr17	6079741	-0.6	0.211	NS	186	0	0.165077	0	N	3	1	3	1	0	0	1	1	0
ENSMUSG00000055296	Tmem245	chr4	56947437	-0.6	0.271	NS	2162.5	356.5	0.475836	0.147351	Y	6	6	6	6	0	0	1	1	0
ENSMUSG00000064181	Rab3ip	chr10	116950769	-0.59	0.0159	DOWN	1478	260.5	0.490986	0.203452	Y	6	3	6	3	0	0	2	1	1
ENSMUSG00000024238	Zeb1	chr18	5591860	-0.59	0.0378	DOWN	8813	2934.5	0.57387	0.416804	Y	6	4	5	4	1	0	0	0	0
ENSMUSG00000032376	Usp3	chr9	66593142	-0.59	0.0329	DOWN	2632	675	0.495599	0.242447	Y	2	2	2	2	0	0	0	0	0
ENSMUSG00000021375	Kif13a	chr13	46929867	-0.59	0.0204	DOWN	4978.5	983.5	0.468935	0.206228	Y	10	9	9	9	1	0	0	0	0
ENSMUSG00000003031	Cdkn1b	chr6	134920401	-0.59	0.0404	DOWN	441	128	0.686094	0.61637	Y	8	8	5	5	3	3	1	1	0
ENSMUSG00000021255	Esrrb	chr12	86361117	-0.59	0.421	NS	478.5	1.5	0.156129	0	N	3	0	2	0	1	0	0	0	0
ENSMUSG00000037362	Ccn3	chr15	54745702	-0.59	0.749	NS	0	0	0	0	N	1	0	1	0	0	0	0	0	0
ENSMUSG00000030752	Kdm8	chr7	125444676	-0.59	0.463	NS	25.5	0.5	0.061953	0	N	1	0	0	0	1	0	0	0	0
ENSMUSG00000036880	Acaa2	chr18	74779197	-0.59	0.0738	NS	1097.5	122	0.521324	0.149526	Y	5	3	4	2	1	1	0	0	0
ENSMUSG00000011305	Plin5	chr17	56117596	-0.59	0.521	NS	39.5	0	0.295447	0	N	6	3	6	3	0	0	0	0	0
ENSMUSG00000026872	Zeb2	chr2	45117395	-0.59	0.284	NS	3201.5	1375.5	0.513662	0.359289	Y	11	6	11	6	0	0	0	0	0
ENSMUSG00000030207	Fam234b	chr6	135197977	-0.59	0.177	NS	53.5	12.5	0.0428276	0.0142297	N	3	1	3	1	0	0	1	0	1
ENSMUSG00000011884	Gltp	chr5	114690984	-0.59	0.356	NS	53	22.5	0.132719	0.0563533	N	7	1	5	1	2	0	1	0	1
ENSMUSG00000103677	Pcdhga4	chr18	37685210	-0.59	0.528	NS	3011	692	0.52866	0.185553	Y	10	2	10	2	0	0	0	0	0
ENSMUSG00000089617	Scarna10	chr6	125186683	-0.59	0.87	NS	5.5	3.5	0.44	0.518462	N	7	5	6	4	1	1	0	0	0
ENSMUSG00000043991	Pura	chr18	36281097	-0.59	0.249	NS	512.5	123	0.563205	0.320133	Y	2	1	1	1	1	0	1	1	0
ENSMUSG00000025245	Lztfl1	chr9	123717697	-0.59	0.151	NS	160	19	0.145799	0.0383988	N	2	1	2	1	0	0	0	0	0
ENSMUSG00000042331	Specc1	chr11	61956763	-0.59	0.55	NS	0	167	0	0.0204732	N	6	3	5	2	1	1	0	0	0
ENSMUSG00000001036	Epn2	chr11	61579687	-0.58	0.025	DOWN	1294.5	504.5	0.522895	0.318063	Y	2	1	1	1	1	0	0	0	0
ENSMUSG00000024601	Isoc1	chr18	58659466	-0.58	0.035	DOWN	521	100.5	0.466512	0.181074	Y	5	4	4	4	1	0	1	1	0
ENSMUSG00000012609	Ttll5	chr12	85824659	-0.58	0.05	DOWN	587.5	88.5	0.0859863	0.0219572	N	4	1	3	1	1	0	0	0	0
ENSMUSG00000029074	Ttll10	chr4	156059414	-0.58	0.05	DOWN	1.5	0	0	0	N	4	1	2	1	2	0	0	0	0
ENSMUSG00000038910	Plcl2	chr17	50509403	-0.58	0.13	NS	3461.5	821.5	0.462034	0.200997	Y	5	2	2	2	3	0	0	0	0
ENSMUSG00000000340	Dbt	chr3	116513070	-0.58	0.179	NS	577	93.5	0.387043	0.113568	Y	6	4	6	4	0	0	0	0	0
ENSMUSG00000004043	Stat5a	chr11	100859351	-0.58	0.0965	NS	52	0.5	0.0940781	0.00296295	N	7	4	6	4	1	0	1	1	0
ENSMUSG00000016386	Mpped2	chr2	106693269	-0.58	0.341	NS	1723	539.5	0.378273	0.155259	Y	3	0	2	0	1	0	0	0	0
ENSMUSG00000021236	Entpd5	chr12	84409029	-0.58	0.174	NS	555.5	50.5	0.457738	0.061624	Y	6	3	6	3	0	0	1	1	0
ENSMUSG00000058441	Panx2	chr15	89059734	-0.58	0.508	NS	79.5	9	0.322466	0.0347693	Y	7	4	5	4	2	0	0	0	0
ENSMUSG00000074384	AI429214	chr8	36993604	-0.58	0.573	NS	10	6.5	0.213471	0.138083	N	3	2	3	2	0	0	0	0	0
ENSMUSG00000029650	Slc46a3	chr5	147894815	-0.58	0.489	NS	0	10	0.0021369	0.0383723	N	3	1	2	1	1	0	0	0	0
ENSMUSG00000027589	Pcmtd2	chr2	181837854	-0.58	0.246	NS	283	41.5	0.354982	0.0701753	Y	2	2	2	2	0	0	0	0	0
ENSMUSG00000028152	Tspan5	chr3	138742195	-0.58	0.504	NS	68.5	239.5	0.0237311	0.081431	N	6	5	5	5	1	0	0	0	0
ENSMUSG00000048126	Col6a3	chr1	90843971	-0.58	0.71	NS	0	85.5	0	0.0700585	N	6	4	5	4	1	0	1	0	1
ENSMUSG00000057103	Nat8f1	chr6	85915687	-0.58	0.572	NS	46	3	0.384803	0.0153596	N	4	1	2	1	2	0	0	0	0
ENSMUSG00000097537	2610020C07Rik	chr16	11203366	-0.58	0.605	NS	655.5	144.5	0.35162	0.092901	Y	4	4	4	4	0	0	0	0	0
ENSMUSG00000065734	Snord49a	chr11	62603450	-0.58	0.818	NS	13	4.5	0.1875	0.6875	N	4	4	4	4	0	0	0	0	0
ENSMUSG00000026748	Plxdc2	chr2	16356304	-0.58	0.682	NS	0	150.5	0	0.0136333	N	8	1	6	1	2	0	0	0	0
ENSMUSG00000032338	Hcn4	chr9	58823412	-0.58	0.663	NS	107.5	0	0.137763	0.0004024	N	3	0	2	0	1	0	0	0	0
ENSMUSG00000073557	Ppp1r12b	chr1	134955942	-0.58	0.298	NS	6510	843	0.483998	0.153675	Y	7	6	7	6	0	0	0	0	0
ENSMUSG00000047454	Gphn	chr12	78226379	-0.57	0.0364	DOWN	2123.5	322.5	0.0811237	0.0218011	N	2	2	2	2	0	0	0	0	0
ENSMUSG00000028937	Acot7	chr4	152178134	-0.57	0.0255	DOWN	1171.5	338.5	0.41487	0.175561	Y	7	2	6	2	1	0	0	0	0
ENSMUSG00000037112	Sik2	chr9	51009073	-0.57	0.119	NS	1488	544.5	0.343351	0.185451	Y	4	3	4	3	0	0	0	0	0
ENSMUSG00000028773	Fabp3	chr4	130308595	-0.57	0.11	NS	485.5	30	0.671786	0.163633	Y	4	1	3	1	1	0	0	0	0
ENSMUSG00000041313	Slc7a1	chr5	148399904	-0.57	0.687	NS	380	196	0.235754	0.147844	Y	5	0	5	0	0	0	1	1	0
ENSMUSG00000025352	Gdf11	chr10	128891718	-0.57	0.5	NS	2	1	0.0042445	0.0248302	N	7	3	6	3	1	0	0	0	0
ENSMUSG00000034653	Ythdc2	chr18	44827746	-0.57	0.0994	NS	312.5	1	0.127608	0	N	1	1	1	1	0	0	0	0	0
ENSMUSG00000022383	Ppara	chr15	85734983	-0.57	0.391	NS	2053.5	189	0.598287	0.141906	Y	5	2	3	2	2	0	0	0	0
ENSMUSG00000039704	Lmbrd2	chr15	9140550	-0.57	0.438	NS	172.5	24	0.0316951	0.0056431	N	4	3	4	3	0	0	2	2	0
ENSMUSG00000028456	Unc13b	chr4	43058953	-0.57	0.0589	NS	637.5	169	0.100474	0.0345888	N	7	0	7	0	0	0	0	0	0
ENSMUSG00000101856	1700096K18Rik	chr5	25530013	-0.57	0.458	NS	32	5	0.468707	0.145461	N	5	2	2	2	3	0	0	0	0
ENSMUSG00000035606	Ky	chr9	102505750	-0.57	0.422	NS	109.5	4.5	0.120104	0.0080884	N	4	0	2	0	2	0	0	0	0
ENSMUSG00000072066	6720489N17Rik	chr13	62624182	-0.57	0.414	NS	40.5	14.5	0.0987008	0.04641	N	5	0	3	0	2	0	0	0	0
ENSMUSG00000071226	Cecr2	chr6	120666369	-0.57	0.549	NS	805.5	143	0.244171	0.0594484	Y	1	0	0	0	1	0	0	0	0
ENSMUSG00000029624	Ptcd1	chr5	145167108	-0.57	0.119	NS	254.5	23	0.353789	0.050421	Y	7	7	7	7	0	0	0	0	0
ENSMUSG00000051934	Spats2	chr15	99125916	-0.57	0.0722	NS	853.5	276	0.304364	0.132383	Y	2	1	2	1	0	0	0	0	0
ENSMUSG00000027875	Hmgcs2	chr3	98280435	-0.57	0.788	NS	86.5	16	0.105167	0.0130347	N	5	2	5	2	0	0	0	0	0
ENSMUSG00000022479	Vdr	chr15	97910630	-0.57	0.594	NS	23	0	0.0180853	0	N	12	2	8	2	4	0	0	0	0
ENSMUSG00000030206	Gsg1	chr6	135254351	-0.57	0.664	NS	0	0	0	0	N	3	0	3	0	0	0	2	0	2
ENSMUSG00000034330	Plcg2	chr8	117498291	-0.57	0.0541	NS	299	51.5	0.0964766	0.0194225	N	2	0	2	0	0	0	0	0	0
ENSMUSG00000074652	Myh7b	chr2	155611212	-0.57	0.3	NS	585	66	0.618419	0.137643	Y	3	1	2	1	1	0	1	1	0
ENSMUSG00000018822	Sfrp5	chr19	42202252	-0.57	0.597	NS	0	0	0	0	N	10	3	7	2	3	1	0	0	0
ENSMUSG00000024078	Ttc27	chr17	74717732	-0.57	0.0918	NS	213.5	47	0.0684282	0.0158702	N	2	0	2	0	0	0	0	0	0
ENSMUSG00000038859	Baiap2l1	chr5	144358112	-0.57	0.0804	NS	2299	410	0.548799	0.191431	Y	8	5	8	5	0	0	0	0	0
ENSMUSG00000029814	Igf2bp3	chr6	49214957	-0.56	0.0272	DOWN	2681.5	892.5	0.516318	0.300725	Y	7	5	5	4	2	1	0	0	0
ENSMUSG00000045095	Magi1	chr6	94283917	-0.56	0.035	DOWN	15612.5	4379.5	0.532865	0.288874	Y	7	4	5	4	2	0	0	0	0
ENSMUSG00000004319	Clcn3	chr8	60983300	-0.56	0.0236	DOWN	4023	720	0.5316	0.243252	Y	5	5	5	5	0	0	0	0	0
ENSMUSG00000025417	Pip4k2c	chr10	127211585	-0.56	0.0291	DOWN	100.5	3.5	0.269509	0.00061985	Y	4	1	3	1	1	0	0	0	0
ENSMUSG00000069206	Zfp874a	chr13	67451624	-0.56	0.682	NS	9	0	0	0	N	5	1	4	1	1	0	0	0	0
ENSMUSG00000071379	Hpcal1	chr12	17690856	-0.56	0.543	NS	302	264.5	0.160277	0.144759	N	9	5	6	4	3	1	0	0	0
ENSMUSG00000021234	Fam161b	chr12	84361833	-0.56	0.383	NS	116.5	1.5	0.242874	0.0055068	Y	8	6	8	6	0	0	1	1	0
ENSMUSG00000046182	Gsg1l	chr7	126082411	-0.56	0.0599	NS	1461	290.5	0.302926	0.0793387	Y	11	0	11	0	0	0	0	0	0
ENSMUSG00000029475	Kdm2b	chr5	122989823	-0.56	0.0745	NS	844	156	0.269455	0.067519	Y	4	1	4	1	0	0	0	0	0
ENSMUSG00000048758	Rpl29	chr9	106429454	-0.56	0.907	NS	72.5	13.5	0.656737	0.207329	Y	7	2	4	2	3	0	0	0	0
ENSMUSG00000030583	Sipa1l3	chr7	29518641	-0.56	0.352	NS	47	20.5	0.0108589	0.00930805	N	2	1	1	1	1	0	0	0	0
ENSMUSG00000038970	Lmtk2	chr5	144100436	-0.56	0.0554	NS	1029	320.5	0.32646	0.154303	Y	1	1	1	1	0	0	0	0	0
ENSMUSG00000000805	Car4	chr11	84957786	-0.56	0.821	NS	0	0	0	0	N	7	5	7	5	0	0	0	0	0
ENSMUSG00000087269	D330023K18Rik	chr2	31152291	-0.56	0.521	NS	72	21.5	0.32425	0.136847	Y	7	6	7	6	0	0	0	0	0
ENSMUSG00000032717	Mdfi	chr17	47834691	-0.56	0.0668	NS	124	23.5	0.269263	0.0624096	Y	4	0	2	0	2	0	1	0	1
ENSMUSG00000029385	Ccng2	chr5	93267257	-0.56	0.371	NS	128	35.5	0.342618	0.11571	Y	3	2	3	2	0	0	0	0	0
ENSMUSG00000006219	Fblim1	chr4	141606096	-0.56	0.107	NS	145.5	39	0.191327	0.0678873	N	11	5	9	5	2	0	0	0	0
ENSMUSG00000025026	Add3	chr19	53140443	-0.55	0.0276	DOWN	6306.5	1370.5	0.612312	0.367764	Y	6	5	5	5	1	0	1	1	0
ENSMUSG00000030203	Dusp16	chr6	134792625	-0.55	0.0463	DOWN	3529.5	999.5	0.605919	0.363228	Y	4	4	4	4	0	0	0	0	0
ENSMUSG00000020684	Rasl10b	chr11	83409137	-0.55	0.299	NS	70.5	10.5	0.263589	0.0563304	Y	2	1	2	1	0	0	0	0	0
ENSMUSG00000037818	Abhd18	chr3	40846970	-0.55	0.303	NS	774.5	27	0.195121	0.0038445	N	5	3	4	3	1	0	0	0	0
ENSMUSG00000038020	Rapgefl1	chr11	98836785	-0.55	0.529	NS	12	0.5	0.0189203	0.0010643	N	8	4	8	4	0	0	0	0	0
ENSMUSG00000039741	Bahcc1	chr11	120232947	-0.55	0.133	NS	1041	288.5	0.406663	0.197675	Y	8	6	5	4	3	2	1	1	0
ENSMUSG00000025326	Ube3a	chr7	59228750	-0.55	0.346	NS	4203	1058	0.478644	0.271788	Y	1	1	1	1	0	0	0	0	0
ENSMUSG00000057234	Mettl15	chr2	109280748	-0.55	0.136	NS	231	49.5	0.0384979	0.0127698	N	2	1	2	1	0	0	0	0	0
ENSMUSG00000050953	Gja1	chr10	56377330	-0.55	0.197	NS	1441	228.5	0.380063	0.281548	Y	5	3	2	2	3	1	0	0	0
ENSMUSG00000021313	Ryr2	chr13	12106945	-0.55	0.117	NS	31950	2979.5	0.556719	0.17303	Y	5	5	3	3	2	2	0	0	0
ENSMUSG00000028906	Epb41	chr4	132075321	-0.55	0.0671	NS	2865	335.5	0.425706	0.0887603	Y	9	4	8	4	1	0	1	1	0
ENSMUSG00000028207	Asph	chr4	9669344	-0.54	0.0483	DOWN	3684.5	568.5	0.299669	0.0937744	Y	12	7	11	7	1	0	1	0	1
ENSMUSG00000021686	Ap3b1	chr13	94358960	-0.54	0.0254	DOWN	1390	299.5	0.208128	0.0585364	Y	2	2	2	2	0	0	0	0	0
ENSMUSG00000087305	A430035B10Rik	chr6	8510430	-0.54	0.594	NS	24.5	15	0.0279396	0.0421752	N	1	1	1	1	0	0	1	0	1
ENSMUSG00000031994	Adamts8	chr9	30942562	-0.54	0.603	NS	35.5	10	0.0972649	0.0419467	N	9	1	6	1	3	0	1	0	1
ENSMUSG00000030108	Slc6a13	chr6	121300227	-0.54	0.435	NS	6.5	4.5	0.00074655	0.0067321	N	1	0	1	0	0	0	0	0	0
ENSMUSG00000039629	Strip2	chr6	29917012	-0.54	0.251	NS	1164	96.5	0.477947	0.0589056	Y	5	2	5	2	0	0	0	0	0
ENSMUSG00000036975	Tmem177	chr1	119913208	-0.54	0.194	NS	75	24	0.438428	0.22194	Y	6	3	5	3	1	0	0	0	0
ENSMUSG00000032411	Tfdp2	chr9	96196275	-0.54	0.0619	NS	1186	319.5	0.297353	0.107237	Y	2	1	1	1	1	0	0	0	0
ENSMUSG00000022193	Psmb5	chr14	54618022	-0.54	0.319	NS	107	17	0.650999	0.197746	Y	6	2	5	1	1	1	0	0	0
ENSMUSG00000031595	Pdgfrl	chr8	40926212	-0.54	0.747	NS	123	23	0.074039	0.0179175	N	9	6	9	6	0	0	0	0	0
ENSMUSG00000028057	Rit1	chr3	88716838	-0.54	0.343	NS	402	63	0.517309	0.148396	Y	4	2	4	2	0	0	0	0	0
ENSMUSG00000025175	Fn3k	chr11	121434913	-0.54	0.395	NS	96	10	0.201201	0.0447718	Y	3	0	2	0	1	0	0	0	0
ENSMUSG00000039883	Lrrc17	chr5	21543559	-0.54	0.813	NS	0	53	0	0.0865486	N	14	5	11	4	3	1	0	0	0
ENSMUSG00000117333	Gm16386	chr17	22807736	-0.54	0.747	NS	150.5	18	0.175508	0.0265236	N	5	2	3	2	2	0	0	0	0
ENSMUSG00000047787	Flrt1	chr19	7105729	-0.54	0.484	NS	118.5	24	0.426834	0.101828	Y	5	2	5	2	0	0	0	0	0
ENSMUSG00000038349	Plcl1	chr1	55405921	-0.54	0.526	NS	56.5	365	0.00750795	0.0556858	N	11	5	8	5	3	0	0	0	0
ENSMUSG00000033377	Palmd	chr3	116968987	-0.54	0.438	NS	805	259	0.385995	0.206712	Y	6	2	5	2	1	0	0	0	0
ENSMUSG00000034165	Ccnd3	chr17	47505051	-0.54	0.0516	NS	428.5	139	0.162477	0.0817722	N	7	1	5	1	2	0	0	0	0
ENSMUSG00000049556	Lingo1	chr9	56796468	-0.54	0.503	NS	0	0	0	0	N	12	8	9	8	3	0	0	0	0
ENSMUSG00000010175	Prox1	chr1	190170714	-0.54	0.229	NS	1877.5	179	0.607574	0.142976	Y	7	3	7	3	0	0	0	0	0
ENSMUSG00000028278	Rragd	chr4	32983037	-0.54	0.211	NS	918.5	112	0.486052	0.121078	Y	4	2	3	2	1	0	0	0	0
ENSMUSG00000055013	Agap1	chr1	89454806	-0.53	0.0442	DOWN	4041	1209	0.312721	0.1379	Y	2	0	2	0	0	0	0	0	0
ENSMUSG00000047146	Tet1	chr10	62908996	-0.53	0.074	NS	2091	282	0.404886	0.103187	Y	9	6	8	5	1	1	2	2	0
ENSMUSG00000024294	Mib1	chr18	10725548	-0.53	0.165	NS	3094	705	0.421138	0.201123	Y	5	3	5	3	0	0	0	0	0
ENSMUSG00000033392	Clasp2	chr9	113741473	-0.53	0.0774	NS	2029.5	497.5	0.257825	0.0873266	Y	3	2	3	2	0	0	0	0	0
ENSMUSG00000045896	Paip2b	chr6	83831741	-0.53	0.103	NS	355	82	0.35105	0.124084	Y	6	2	4	2	2	0	0	0	0
ENSMUSG00000022477	Aco2	chr15	81872309	-0.53	0.0719	NS	3051	448.5	0.684343	0.31909	Y	7	6	6	6	1	0	0	0	0
ENSMUSG00000041235	Chd7	chr4	8690406	-0.53	0.109	NS	5437.5	1150	0.561663	0.263827	Y	7	4	5	4	2	0	1	1	0
ENSMUSG00000000876	Pxmp4	chr2	154603708	-0.53	0.386	NS	85.5	35	0.209543	0.119854	Y	6	1	4	1	2	0	0	0	0
ENSMUSG00000071317	Bves	chr10	45335772	-0.53	0.0598	NS	1674	232	0.638512	0.245042	Y	7	6	6	6	1	0	1	1	0
ENSMUSG00000026471	Mr1	chr1	155146814	-0.53	0.28	NS	115.5	23.5	0.250717	0.0626725	Y	9	3	5	2	4	1	0	0	0
ENSMUSG00000055027	Smyd1	chr6	71322233	-0.53	0.308	NS	3061.5	397.5	0.367343	0.126613	Y	16	13	16	13	0	0	0	0	0
ENSMUSG00000042851	Zc3h6	chr2	128967402	-0.53	0.515	NS	261.5	31	0.0896172	0.00687035	N	1	1	1	1	0	0	0	0	0
ENSMUSG00000074064	Mlycd	chr8	119394878	-0.53	0.274	NS	450.5	46	0.509799	0.120678	Y	4	3	3	3	1	0	0	0	0
ENSMUSG00000017390	Aldoc	chr11	78322968	-0.53	0.565	NS	1.5	1.5	0.0279394	0.012152	N	4	0	3	0	1	0	0	0	0
ENSMUSG00000044340	Phlpp1	chr1	106171752	-0.53	0.0554	NS	9236.5	2186.5	0.527732	0.300324	Y	5	4	5	4	0	0	0	0	0
ENSMUSG00000026749	Nek6	chr2	38511643	-0.53	0.406	NS	693	409.5	0.342583	0.236102	Y	5	0	5	0	0	0	1	1	0
ENSMUSG00000020589	Fam49a	chr12	12262139	-0.53	0.116	NS	1514.5	302.5	0.355374	0.111591	Y	6	3	4	3	2	0	2	0	2
ENSMUSG00000090523	Gypc	chr18	32560034	-0.52	0.0261	DOWN	773.5	199	0.565304	0.276953	Y	3	2	3	2	0	0	1	1	0
ENSMUSG00000019889	Ptprk	chr10	28074820	-0.52	0.0364	DOWN	12321.5	2304.5	0.449443	0.168084	Y	5	2	3	2	2	0	1	1	0
ENSMUSG00000021235	Coq6	chr12	84361657	-0.52	0.0479	DOWN	471	78	0.581796	0.225082	Y	8	6	8	6	0	0	1	1	0
ENSMUSG00000020029	Nudt4	chr10	95564146	-0.52	0.114	NS	1135	286	0.71301	0.493961	Y	8	6	8	6	0	0	1	1	0
ENSMUSG00000041444	Arhgap32	chr9	32116136	-0.52	0.193	NS	1898.5	536.5	0.346862	0.134366	Y	11	3	8	2	3	1	0	0	0
ENSMUSG00000055707	Klhl26	chr8	70476968	-0.52	0.181	NS	334	111.5	0.430972	0.214056	Y	9	5	9	5	0	0	1	1	0
ENSMUSG00000021120	Pigh	chr12	79089651	-0.52	0.726	NS	32.5	2.5	0.167445	0.0130729	N	8	1	8	1	0	0	0	0	0
ENSMUSG00000024059	Clip4	chr17	71768473	-0.52	0.118	NS	1387.5	155	0.348071	0.0611267	Y	6	2	4	2	2	0	0	0	0
ENSMUSG00000079469	Pigb	chr9	73040378	-0.52	0.538	NS	15	0	0.00893505	0	N	3	1	3	1	0	0	0	0	0
ENSMUSG00000039891	Txlnb	chr10	17796226	-0.52	0.202	NS	784.5	7	0.320489	0	Y	5	3	5	3	0	0	0	0	0
ENSMUSG00000085882	2610507I01Rik	chr11	59202385	-0.52	0.919	NS	39	3	0.421764	0.0649019	N	6	3	6	3	0	0	0	0	0
ENSMUSG00000008348	Ubc	chr5	125390202	-0.52	0.654	NS	711	140.5	0.540231	0.497286	Y	2	1	0	0	2	1	0	0	0
ENSMUSG00000006464	Bbs1	chr19	4906628	-0.52	0.377	NS	3	0	0.00817675	0	N	8	4	7	4	1	0	0	0	0
ENSMUSG00000026655	Fam107b	chr2	3570488	-0.52	0.446	NS	700.5	468	0.0650659	0.0755688	N	10	2	10	2	0	0	0	0	0
ENSMUSG00000048376	F2r	chr13	95618487	-0.52	0.482	NS	629	248.5	0.646838	0.499041	Y	4	3	4	3	0	0	1	1	0
ENSMUSG00000024077	Strn	chr17	78737196	-0.52	0.224	NS	4775	957	0.599641	0.335274	Y	9	7	9	7	0	0	1	1	0
ENSMUSG00000033948	Zswim5	chr4	116877376	-0.52	0.478	NS	361.5	54	0.122608	0.0239076	N	3	2	2	2	1	0	0	0	0
ENSMUSG00000023912	Slc25a27	chr17	43667214	-0.52	0.435	NS	65	0	0.110804	0	N	3	3	3	3	0	0	0	0	0
ENSMUSG00000044795	Cyb5d1	chr11	69395631	-0.52	0.618	NS	59	6	0.416239	0.0825466	Y	3	2	2	2	1	0	0	0	0
ENSMUSG00000036377	C530008M17Rik	chr5	76656512	-0.52	0.145	NS	320	67	0.0360436	0.0125804	N	12	10	12	10	0	0	1	1	0
ENSMUSG00000032050	Rdx	chr9	52047173	-0.52	0.0503	NS	1815.5	495.5	0.425813	0.219765	Y	3	3	3	3	0	0	2	2	0
ENSMUSG00000021222	Dcaf4	chr12	83520466	-0.52	0.15	NS	140	32.5	0.225355	0.0596131	Y	4	1	4	1	0	0	0	0	0
ENSMUSG00000002266	Zim1	chr7	6696450	-0.52	0.61	NS	76.5	8.5	0.102593	0.0091534	N	4	0	3	0	1	0	0	0	0
ENSMUSG00000033628	Pik3c3	chr18	30272747	-0.52	0.237	NS	5.5	0	0	0	N	2	0	2	0	0	0	0	0	0
ENSMUSG00000032175	Tyk2	chr9	21131243	-0.52	0.133	NS	56	9.5	0.0907416	0.0180122	N	6	2	5	2	1	0	0	0	0
ENSMUSG00000038206	Fbxo8	chr8	56551090	-0.52	0.0683	NS	815.5	157	0.275064	0.107748	Y	1	1	1	1	0	0	0	0	0
ENSMUSG00000007989	Fzd3	chr14	65262463	-0.52	0.198	NS	416.5	62.5	0.216589	0.0384846	Y	3	1	2	1	1	0	0	0	0
ENSMUSG00000034349	Smc4	chr3	69004738	-0.52	0.327	NS	1565.5	471.5	0.462876	0.338286	Y	5	5	5	5	0	0	1	1	0
ENSMUSG00000029683	Lmod2	chr6	24597762	-0.52	0.185	NS	852.5	105	0.68189	0.41781	Y	6	4	3	2	3	2	0	0	0
ENSMUSG00000040158	Tax1bp3	chr11	73177083	-0.52	0.583	NS	174	57.5	0.491447	0.341776	Y	3	1	3	1	0	0	0	0	0
ENSMUSG00000044847	Lsm11	chr11	45944935	-0.52	0.181	NS	143	51.5	0.271104	0.150357	Y	6	4	6	4	0	0	0	0	0
ENSMUSG00000029513	Prkab1	chr5	116024508	-0.52	0.0738	NS	152	24.5	0.367527	0.113201	Y	2	1	2	1	0	0	0	0	0
ENSMUSG00000079588	Tmem182	chr1	40805601	-0.52	0.271	NS	1360.5	95	0.54547	0.0862595	Y	2	1	2	1	0	0	1	0	1
ENSMUSG00000032220	Myo1e	chr9	70207350	-0.51	0.339	NS	1873.5	509	0.301213	0.123861	Y	5	1	5	1	0	0	0	0	0
ENSMUSG00000019907	Ppp1r12a	chr10	108162193	-0.51	0.0831	NS	8187.5	1981.5	0.54753	0.329604	Y	3	2	2	2	1	0	0	0	0
ENSMUSG00000025323	Sp4	chr12	118301440	-0.51	0.271	NS	822	176	0.312646	0.0985594	Y	1	0	0	0	1	0	0	0	0
ENSMUSG00000039197	Adk	chr14	21052574	-0.51	0.0626	NS	6747.5	1360.5	0.412582	0.140749	Y	6	6	6	6	0	0	2	2	0
ENSMUSG00000027238	Frmd5	chr2	121807087	-0.51	0.279	NS	0	0	0	0	N	11	6	11	6	0	0	0	0	0
ENSMUSG00000024353	Mzb1	chr18	35649367	-0.51	0.777	NS	14	3	0.347454	0.101142	N	7	4	7	4	0	0	0	0	0
ENSMUSG00000027215	Cd82	chr2	93463140	-0.51	0.521	NS	35.5	29.5	0.052839	0.0379401	N	2	0	2	0	0	0	0	0	0
ENSMUSG00000030172	Erc1	chr6	119848167	-0.51	0.123	NS	3230	594.5	0.297843	0.083471	Y	2	2	1	1	1	1	0	0	0
ENSMUSG00000039683	Sdk1	chr5	141241490	-0.51	0.183	NS	2018	618	0.0704857	0.030208	N	13	2	7	2	6	0	0	0	0
ENSMUSG00000004364	Cul3	chr1	80340480	-0.51	0.0603	NS	5161	1449.5	0.568146	0.389939	Y	1	1	1	1	0	0	0	0	0
ENSMUSG00000103088	Pcdhgb6	chr18	37742094	-0.51	0.501	NS	2263	570.5	0.584014	0.23421	Y	9	0	8	0	1	0	0	0	0
ENSMUSG00000032314	Etfa	chr9	55512243	-0.51	0.109	NS	1607.5	184.5	0.443537	0.094629	Y	1	1	1	1	0	0	0	0	0
ENSMUSG00000040997	Abhd4	chr14	54254188	-0.51	0.0874	NS	273	39.5	0.424741	0.127325	Y	3	3	3	3	0	0	0	0	0
ENSMUSG00000009112	Bcl2l13	chr6	120836212	-0.51	0.103	NS	1692.5	295.5	0.569211	0.203625	Y	3	3	3	3	0	0	0	0	0
ENSMUSG00000038013	Wipf2	chr11	98863638	-0.51	0.139	NS	753	171.5	0.435415	0.193222	Y	6	3	5	3	1	0	0	0	0
ENSMUSG00000078640	Gm11627	chr11	102579461	-0.51	0.796	NS	18.5	4.5	0.343831	0.0610313	N	8	3	5	2	3	1	0	0	0
ENSMUSG00000014932	Yes1	chr5	32611171	-0.51	0.119	NS	2155.5	574.5	0.365003	0.214846	Y	3	3	3	3	0	0	0	0	0
ENSMUSG00000017119	Nbr1	chr11	101552149	-0.51	0.121	NS	396	79.5	0.247793	0.0608831	Y	1	1	1	1	0	0	0	0	0
ENSMUSG00000075028	Prdm11	chr2	93046167	-0.51	0.507	NS	821.5	181.5	0.345778	0.130054	Y	6	1	6	1	0	0	0	0	0
ENSMUSG00000042272	Sestd1	chr2	77280592	-0.51	0.15	NS	1769	317	0.418007	0.130071	Y	8	4	4	3	4	1	0	0	0
ENSMUSG00000034168	Irf2bpl	chr12	86884798	-0.51	0.185	NS	374.5	82.5	0.770376	0.522084	Y	9	2	1	1	8	1	0	0	0
ENSMUSG00000000085	Scmh1	chr4	120405281	-0.51	0.0867	NS	3255.5	617	0.388545	0.139009	Y	3	1	1	1	2	0	0	0	0
ENSMUSG00000074220	Zfp382	chr7	30121942	-0.51	0.592	NS	258	68.5	0.49066	0.179799	Y	6	4	4	4	2	0	0	0	0
ENSMUSG00000026566	Mpzl1	chr1	165634538	-0.51	0.243	NS	607	373	0.403993	0.348578	Y	4	0	3	0	1	0	0	0	0
ENSMUSG00000034593	Myo5a	chr9	75071015	-0.51	0.235	NS	1872	342	0.23077	0.0606227	Y	7	7	7	7	0	0	1	1	0
ENSMUSG00000018574	Acadvl	chr11	70015411	-0.51	0.169	NS	159	20.5	0.543508	0.185026	Y	8	6	8	6	0	0	0	0	0
ENSMUSG00000028163	Nfkb1	chr3	135691547	-0.5	0.0357	DOWN	2310.5	538	0.381274	0.157466	Y	4	4	4	4	0	0	0	0	0
ENSMUSG00000043456	Zfp536	chr7	37773641	-0.5	0.691	NS	1771.5	151	0.152126	0.0185802	N	4	1	3	1	1	0	0	0	0
ENSMUSG00000036580	Spg20	chr3	55112108	-0.5	0.0761	NS	423.5	113	0.400297	0.182749	Y	3	3	3	3	0	0	0	0	0
ENSMUSG00000030074	Gxylt2	chr6	100704734	-0.5	0.859	NS	0	33.5	0	0.0242512	N	13	7	13	7	0	0	2	1	1
ENSMUSG00000057335	Cep170	chr1	176814067	-0.5	0.148	NS	1511	567.5	0.279961	0.170136	Y	1	1	1	1	0	0	0	0	0
ENSMUSG00000018659	Pnpo	chr11	96943986	-0.5	0.324	NS	22.5	3	0.142405	0.0355404	N	5	2	5	2	0	0	0	0	0
ENSMUSG00000026991	Pkp4	chr2	59160850	-0.5	0.185	NS	7876	1596.5	0.560262	0.27938	Y	9	9	9	9	0	0	1	1	0
ENSMUSG00000016664	Pacsin2	chr15	83464606	-0.5	0.0682	NS	3875.5	939.5	0.634601	0.355096	Y	9	7	7	7	2	0	1	1	0
ENSMUSG00000020388	Pdlim4	chr11	54069014	-0.5	0.584	NS	19.5	8.5	0.065202	0.04277	N	5	0	5	0	0	0	0	0	0
ENSMUSG00000040648	Ppip5k2	chr1	97770411	-0.5	0.572	NS	2801.5	350.5	0.518846	0.13969	Y	4	4	4	4	0	0	1	1	0
ENSMUSG00000002222	Rmnd5a	chr6	71440637	-0.5	0.188	NS	1149	280	0.50025	0.201985	Y	3	3	3	3	0	0	0	0	0
ENSMUSG00000052609	Plekhg3	chr12	76530891	-0.5	0.288	NS	722.5	357.5	0.414018	0.284639	Y	3	1	3	1	0	0	0	0	0
ENSMUSG00000060798	Intu	chr3	40531286	-0.5	0.267	NS	400	115.5	0.0784805	0.0313478	N	7	2	7	2	0	0	0	0	0
ENSMUSG00000003534	Ddr1	chr17	35704621	-0.5	0.0739	NS	567.5	98.5	0.4964	0.140252	Y	6	2	3	2	3	0	0	0	0
ENSMUSG00000035933	Cog5	chr12	31654869	-0.5	0.281	NS	3587	604	0.26624	0.0780994	Y	5	4	5	4	0	0	0	0	0
ENSMUSG00000039671	Zmynd8	chr2	165899016	-0.5	0.0804	NS	2422	462	0.49734	0.176699	Y	13	7	10	7	3	0	0	0	0
ENSMUSG00000055228	Zfp935	chr13	62558511	-0.5	0.535	NS	152.5	0	0.0304684	0	N	2	0	2	0	0	0	0	0	0
ENSMUSG00000024544	Ldlrad4	chr18	67933257	-0.5	0.335	NS	2461.5	1641.5	0.297138	0.218158	Y	8	0	8	0	0	0	0	0	0
ENSMUSG00000014164	Klhl3	chr13	58113592	-0.5	0.413	NS	665.5	118.5	0.208199	0.0507035	Y	5	3	3	2	2	1	0	0	0
ENSMUSG00000020623	Map2k6	chr11	110399122	-0.5	0.156	NS	1176.5	300.5	0.317912	0.114861	Y	8	1	4	1	4	0	1	0	1
ENSMUSG00000058093	Zfp729b	chr13	67609707	-0.5	0.517	NS	152.5	33	0.205388	0.0654202	Y	8	2	8	2	0	0	0	0	0
ENSMUSG00000024143	Rhoq	chr17	86963082	-0.5	0.133	NS	1443	277	0.691805	0.31202	Y	4	2	2	2	2	0	0	0	0
ENSMUSG00000032307	Ube2q2	chr9	55148854	-0.5	0.138	NS	714	166.5	0.328004	0.100322	Y	5	3	5	3	0	0	0	0	0
ENSMUSG00000022964	Tmem50b	chr16	91597800	-0.5	0.11	NS	307	40	0.426839	0.0845353	Y	5	2	4	2	1	0	0	0	0
ENSMUSG00000110185	Igip	chr18	36298679	-0.5	0.562	NS	101.5	24.5	0.613068	0.240929	Y	2	1	1	1	1	0	2	1	1
ENSMUSG00000028619	Tceanc2	chr4	107179116	-0.5	0.255	NS	89.5	3	0.0805679	0.00776215	N	2	1	1	1	1	0	0	0	0
ENSMUSG00000047789	Slc38a9	chr13	112660751	-0.5	0.257	NS	264	15.5	0.0823793	0.00864755	N	8	3	6	3	2	0	1	0	1
ENSMUSG00000028133	Rwdd3	chr3	121171695	-0.5	0.633	NS	10.5	5	0.0360167	0.0301264	N	4	0	4	0	0	0	0	0	0
ENSMUSG00000062202	Btbd9	chr17	30576488	-0.5	0.0896	NS	2577.5	676.5	0.287802	0.103878	Y	2	2	2	2	0	0	0	0	0
ENSMUSG00000034930	Rtkn	chr6	83135463	-0.5	0.21	NS	116	42	0.254806	0.120143	Y	4	1	2	0	2	1	0	0	0
ENSMUSG00000036864	Proser3	chr7	30552299	-0.5	0.434	NS	40.5	3	0.0764468	0.0127981	N	4	1	4	1	0	0	0	0	0
ENSMUSG00000032009	Sesn3	chr9	14275067	-0.5	0.267	NS	727.5	237.5	0.279047	0.134988	Y	2	1	2	1	0	0	0	0	0
ENSMUSG00000058571	Gpc6	chr14	116925315	-0.49	0.799	NS	0	1319	0	0.0609115	N	4	0	2	0	2	0	0	0	0
ENSMUSG00000026674	Ddr2	chr1	170110762	-0.49	0.809	NS	0	167	0	0.0630669	N	7	2	6	2	1	0	0	0	0
ENSMUSG00000075254	Heg1	chr16	33684370	-0.49	0.154	NS	1992	614	0.482994	0.259193	Y	8	3	5	3	3	0	1	1	0
ENSMUSG00000021796	Bmpr1a	chr14	34503341	-0.49	0.0909	NS	7968	1572	0.62988	0.384238	Y	10	8	9	8	1	0	2	2	0
ENSMUSG00000026648	Dclre1c	chr2	3424131	-0.49	0.599	NS	9	0	0.013	0	N	7	4	6	3	1	1	0	0	0
ENSMUSG00000017950	Hnf4a	chr2	163506808	-0.49	0.176	NS	0	0	0	0	N	14	11	12	11	2	0	0	0	0
ENSMUSG00000024505	Dtwd2	chr18	49755601	-0.49	0.623	NS	427	107.5	0.25214	0.0929075	Y	4	1	3	1	1	0	1	0	1
ENSMUSG00000079605	Zbtb9	chr17	26973167	-0.49	0.46	NS	132.5	36.5	0.119881	0.0418773	N	10	2	8	2	2	0	0	0	0
ENSMUSG00000090958	Lrrc32	chr7	98489283	-0.49	0.718	NS	0	20	0	0.0684937	N	10	3	8	3	2	0	1	0	1
ENSMUSG00000022307	Oxr1	chr15	41447482	-0.49	0.131	NS	1822	448	0.0862761	0.0466128	N	3	0	1	0	2	0	1	0	1
ENSMUSG00000026437	Cdk18	chr1	132139684	-0.49	0.389	NS	101.5	20	0.157243	0.0463786	N	2	0	2	0	0	0	1	0	1
ENSMUSG00000043336	Filip1l	chr16	57353093	-0.49	0.389	NS	2850.5	764	0.377078	0.145427	Y	5	3	5	3	0	0	0	0	0
ENSMUSG00000020262	Adarb1	chr10	77418270	-0.49	0.243	NS	1136.5	525.5	0.321851	0.191563	Y	4	0	1	0	3	0	0	0	0
ENSMUSG00000016028	Celsr1	chr15	86034203	-0.49	0.337	NS	1053.5	182.5	0.303364	0.0702532	Y	9	2	9	2	0	0	0	0	0
ENSMUSG00000022464	Slc38a4	chr15	97055956	-0.49	0.0517	NS	1657	322.5	0.551924	0.215524	Y	5	3	3	3	2	0	0	0	0
ENSMUSG00000022436	Sh3bp1	chr15	78899768	-0.49	0.448	NS	47.5	16.5	0.14698	0.0671196	N	5	0	3	0	2	0	0	0	0
ENSMUSG00000030557	Mef2a	chr7	67372858	-0.49	0.215	NS	11148	2391.5	0.576064	0.373846	Y	4	1	1	1	3	0	0	0	0
ENSMUSG00000052504	Epha3	chr16	63864175	-0.49	0.572	NS	495.5	189.5	0.0410863	0.0292974	N	4	0	4	0	0	0	0	0	0
ENSMUSG00000060600	Eno3	chr11	70657202	-0.49	0.126	NS	263.5	30	0.704913	0.255553	Y	5	4	4	4	1	0	0	0	0
ENSMUSG00000037795	N4bp2	chr5	65763521	-0.49	0.236	NS	496.5	106.5	0.191851	0.0429056	N	2	1	1	1	1	0	0	0	0
ENSMUSG00000058070	Eml1	chr12	108370957	-0.49	0.127	NS	2085.5	398.5	0.3891	0.114416	Y	3	1	3	1	0	0	0	0	0
ENSMUSG00000033624	Pdpr	chr8	111094630	-0.49	0.373	NS	571	54.5	0.346837	0.0407704	Y	4	3	3	2	1	1	0	0	0
ENSMUSG00000032786	Alas1	chr9	106248654	-0.49	0.135	NS	182.5	44	0.286382	0.0983883	Y	3	0	2	0	1	0	0	0	0
ENSMUSG00000041852	Tcf20	chr15	82987872	-0.49	0.111	NS	2381	586.5	0.322879	0.11985	Y	3	1	2	1	1	0	1	1	0
ENSMUSG00000024228	Nudt12	chr17	59013372	-0.49	0.61	NS	0.5	0	0	0	N	1	0	1	0	0	0	0	0	0
ENSMUSG00000038994	Hils1	chr11	94967593	-0.49	0.832	NS	2.5	0	0.178819	0	N	5	3	3	2	2	1	0	0	0
ENSMUSG00000050192	Eif5a2	chr3	28781276	-0.49	0.42	NS	53.5	20.5	0.1515	0.0727621	N	7	2	6	2	1	0	0	0	0
ENSMUSG00000021669	Col4a3bp	chr13	96542618	-0.49	0.174	NS	1994.5	607.5	0.362368	0.205059	Y	2	1	2	1	0	0	0	0	0
ENSMUSG00000053477	Tcf4	chr18	69343356	-0.49	0.176	NS	4694	3611.5	0.411782	0.381458	Y	4	0	4	0	0	0	0	0	0
ENSMUSG00000035151	Elmod2	chr8	83332486	-0.49	0.327	NS	23.5	0	0.026895	0	N	2	0	2	0	0	0	0	0	0
ENSMUSG00000022141	Nipbl	chr15	8444463	-0.48	0.0831	NS	5852.5	1413.5	0.398458	0.203913	Y	1	1	1	1	0	0	0	0	0
ENSMUSG00000009418	Nav1	chr1	135688105	-0.48	0.393	NS	1623	877	0.223289	0.175886	Y	4	1	3	1	1	0	0	0	0
ENSMUSG00000042997	Nhlrc3	chr3	53463332	-0.48	0.559	NS	218	28	0.39644	0.0780677	Y	2	2	2	2	0	0	0	0	0
ENSMUSG00000022390	Zc3h7b	chr15	81745057	-0.48	0.067	NS	748	141	0.382021	0.105177	Y	6	4	5	4	1	0	0	0	0
ENSMUSG00000057143	Trim12c	chr7	104353362	-0.48	0.769	NS	20.5	4.5	0.0236155	0.00297765	N	3	0	3	0	0	0	0	0	0
ENSMUSG00000051978	Erich1	chr8	14090301	-0.48	0.509	NS	74.5	24	0.0639534	0.0209672	N	6	2	5	2	1	0	0	0	0
ENSMUSG00000059741	Myl3	chr9	110741861	-0.48	0.204	NS	504	71.5	0.368119	0.112875	Y	8	2	7	2	1	0	0	0	0
ENSMUSG00000093661	Eif4e3	chr6	99666771	-0.48	0.203	NS	369.5	85	0.279955	0.0868701	Y	6	3	6	3	0	0	0	0	0
ENSMUSG00000061838	Suclg2	chr6	95718800	-0.48	0.084	NS	1405	339	0.194183	0.0625264	N	1	0	1	0	0	0	0	0	0
ENSMUSG00000039164	Naif1	chr2	32450457	-0.48	0.615	NS	119	29	0.494843	0.210251	Y	2	1	2	1	0	0	0	0	0
ENSMUSG00000041702	Btbd7	chr12	102878471	-0.48	0.249	NS	2604	743	0.478428	0.234686	Y	1	1	1	1	0	0	0	0	0
ENSMUSG00000020137	Thap2	chr10	115384443	-0.48	0.578	NS	486	116	0.55692	0.270325	Y	3	2	3	2	0	0	0	0	0
ENSMUSG00000028992	Nmnat1	chr4	149485202	-0.48	0.339	NS	191	30.5	0.339515	0.081958	Y	6	1	5	1	1	0	1	1	0
ENSMUSG00000005897	Nr2c1	chr10	94148023	-0.48	0.299	NS	476	62	0.215557	0.0430381	Y	3	2	3	2	0	0	0	0	0
ENSMUSG00000018796	Acsl1	chr8	46471037	-0.48	0.402	NS	2293	229	0.574298	0.133101	Y	6	5	5	5	1	0	0	0	0
ENSMUSG00000062908	Acadm	chr3	153944632	-0.48	0.296	NS	679	46	0.520941	0.076854	Y	3	3	3	3	0	0	0	0	0
ENSMUSG00000029287	Tgfbr3	chr5	107289629	-0.48	0.309	NS	4142.5	911	0.514037	0.212745	Y	14	9	13	9	1	0	4	4	0
ENSMUSG00000040282	BC052040	chr2	115581716	-0.48	0.327	NS	1303.5	484	0.15881	0.10638	N	4	2	4	2	0	0	0	0	0
ENSMUSG00000026104	Stat1	chr1	52119440	-0.48	0.256	NS	38	0	0.033694	0	N	5	1	5	1	0	0	0	0	0
ENSMUSG00000039899	Fgl2	chr5	21372642	-0.48	0.421	NS	352	51	0.634397	0.334816	Y	3	2	3	2	0	0	2	0	2
ENSMUSG00000027406	Idh3b	chr2	130284547	-0.48	0.0848	NS	207	29.5	0.623306	0.26255	Y	4	4	4	4	0	0	0	0	0
ENSMUSG00000031792	Usb1	chr8	95332284	-0.48	0.181	NS	202.5	35	0.421407	0.113834	Y	3	3	3	3	0	0	0	0	0
ENSMUSG00000035764	Fbxo45	chr16	32247158	-0.48	0.144	NS	827	175	0.624304	0.323899	Y	8	6	7	6	1	0	1	1	0
ENSMUSG00000031965	Tbx20	chr9	24774303	-0.48	0.106	NS	4333.5	785.5	0.608162	0.366992	Y	6	6	6	6	0	0	0	0	0
ENSMUSG00000051339	2900026A02Rik	chr5	113221236	-0.48	0.119	NS	1432.5	446.5	0.241783	0.153884	Y	8	8	8	8	0	0	0	0	0
ENSMUSG00000074862	BC025920	chr10	81606270	-0.48	0.72	NS	3.5	0	0.0130594	0	N	4	0	0	0	4	0	0	0	0
ENSMUSG00000023055	Calcoco1	chr15	102722178	-0.48	0.296	NS	108.5	8	0.181794	0.0264576	N	1	1	0	0	1	1	0	0	0
ENSMUSG00000028565	Nfia	chr4	97772734	-0.48	0.074	NS	15572	4670.5	0.577695	0.397741	Y	7	6	7	6	0	0	1	1	0
ENSMUSG00000019899	Lama2	chr10	27619758	-0.48	0.108	NS	1968	403	0.056276	0.0172684	N	2	1	1	1	1	0	0	0	0
ENSMUSG00000005483	Dnajb1	chr8	83608193	-0.48	0.695	NS	201.5	47	0.706231	0.314167	Y	5	4	5	4	0	0	0	0	0
ENSMUSG00000103749	Pcdhgb5	chr18	37731009	-0.48	0.543	NS	2434	605.5	0.570103	0.222708	Y	10	3	9	3	1	0	0	0	0
ENSMUSG00000027291	Vps39	chr2	120353137	-0.48	0.111	NS	171	6.5	0.150748	0.00129505	N	3	2	3	2	0	0	0	0	0
ENSMUSG00000037242	Clic4	chr4	135272814	-0.48	0.0488	NS	4872.5	1064.5	0.704551	0.500332	Y	9	6	7	5	2	1	1	1	0
ENSMUSG00000060843	Ctnna3	chr10	63430098	-0.48	0.0856	NS	15418.5	1386.5	0.255734	0.0352301	Y	5	4	5	4	0	0	1	1	0
ENSMUSG00000022867	Usp25	chr16	77013706	-0.47	0.144	NS	2550	488.5	0.404851	0.127116	Y	2	2	2	2	0	0	0	0	0
ENSMUSG00000028990	Lzic	chr4	149485229	-0.47	0.118	NS	176.5	16.5	0.403803	0.0551136	Y	6	1	5	1	1	0	1	1	0
ENSMUSG00000040740	Slc25a34	chr4	141623821	-0.47	0.764	NS	50.5	5.5	0.366246	0.0659266	Y	9	5	6	4	3	1	0	0	0
ENSMUSG00000056900	Usp13	chr3	32817546	-0.47	0.122	NS	3060.5	346.5	0.521688	0.12769	Y	3	2	2	2	1	0	0	0	0
ENSMUSG00000027435	Cd93	chr2	148443563	-0.47	0.835	NS	3	44	0.018342	0.298238	N	16	5	6	4	10	1	0	0	0
ENSMUSG00000054099	Slc25a40	chr5	8422850	-0.47	0.347	NS	281	38	0.218636	0.0365593	Y	3	1	3	1	0	0	0	0	0
ENSMUSG00000024251	Thada	chr17	84466205	-0.47	0.177	NS	230.5	55.5	0.043092	0.0127512	N	1	1	1	1	0	0	0	0	0
ENSMUSG00000028247	Coq3	chr4	21879673	-0.47	0.348	NS	310.5	52	0.262865	0.0697446	Y	2	1	2	1	0	0	0	0	0
ENSMUSG00000029776	Hibadh	chr6	52640389	-0.47	0.14	NS	1797.5	379.5	0.454446	0.16607	Y	3	3	3	3	0	0	0	0	0
ENSMUSG00000022200	Golph3	chr15	12321450	-0.47	0.119	NS	2157	662.5	0.656227	0.527304	Y	2	2	2	2	0	0	0	0	0
ENSMUSG00000037533	Rapgef6	chr11	54522847	-0.47	0.103	NS	3150	551.5	0.308443	0.103489	Y	4	4	4	4	0	0	0	0	0
ENSMUSG00000032536	Trak1	chr9	121297502	-0.47	0.135	NS	7132.5	1315	0.594348	0.272079	Y	8	8	8	8	0	0	0	0	0
ENSMUSG00000058997	Vwa8	chr14	78849052	-0.47	0.207	NS	2027	117.5	0.121173	0.0101964	N	2	2	2	2	0	0	1	1	0
ENSMUSG00000036086	Zranb3	chr1	128103047	-0.47	0.369	NS	124.5	35	0.0324625	0.0126592	N	2	1	2	1	0	0	0	0	0
ENSMUSG00000074519	Zfp971	chr2	178023284	-0.47	0.606	NS	314.5	66.5	0.600522	0.225067	Y	2	0	2	0	0	0	0	0	0
ENSMUSG00000020069	Hnrnph3	chr10	63024217	-0.47	0.443	NS	790.5	173.5	0.588392	0.380207	Y	2	2	2	2	0	0	1	1	0
ENSMUSG00000056698	Elmod3	chr6	72598413	-0.47	0.461	NS	72	0	0.109442	0	N	4	3	4	3	0	0	0	0	0
ENSMUSG00000045975	C2cd2	chr16	97962598	-0.47	0.481	NS	464	245.5	0.138527	0.0958377	N	2	1	2	1	0	0	0	0	0
ENSMUSG00000040836	Gpr161	chr1	165295789	-0.47	0.689	NS	2.5	15.5	0	0.0308331	N	6	4	5	4	1	0	0	0	0
ENSMUSG00000102918	Pcdhgc3	chr18	37806364	-0.47	0.212	NS	973	286.5	0.608927	0.299014	Y	9	1	8	1	1	0	0	0	0
ENSMUSG00000090150	Acad11	chr9	104063377	-0.47	0.434	NS	28	0	0	0	N	1	1	1	1	0	0	0	0	0
ENSMUSG00000028518	Prkaa2	chr4	105109890	-0.47	0.223	NS	6250.5	792.5	0.596436	0.308266	Y	5	5	5	5	0	0	1	1	0
ENSMUSG00000028706	Nsun4	chr4	116053876	-0.47	0.105	NS	65.5	7	0.128262	0.0174234	N	2	1	2	1	0	0	0	0	0
ENSMUSG00000042109	Csdc2	chr15	81936759	-0.47	0.632	NS	15.5	0	0.0611297	0	N	14	8	12	8	2	0	1	1	0
ENSMUSG00000020100	Slc29a3	chr10	60752794	-0.47	0.511	NS	59	29.5	0.0734226	0.0379024	N	4	1	3	1	1	0	0	0	0
ENSMUSG00000033295	Ptprf	chr4	118291405	-0.47	0.0975	NS	359	138.5	0.19409	0.0941966	N	10	3	8	3	2	0	0	0	0
ENSMUSG00000022265	Ank	chr15	27466677	-0.47	0.127	NS	3712	491	0.57569	0.174655	Y	12	9	11	9	1	0	0	0	0
ENSMUSG00000087178	A230056P14Rik	chr7	55962531	-0.46	0.757	NS	12	0	0.012106	0	N	2	2	2	2	0	0	0	0	0
ENSMUSG00000024851	Pitpnm1	chr19	4099998	-0.46	0.144	NS	20	0	0.044602	0	N	7	2	4	2	3	0	0	0	0
ENSMUSG00000032340	Neo1	chr9	59036441	-0.46	0.1	NS	4701.5	693	0.398933	0.126311	Y	5	2	2	2	3	0	0	0	0
ENSMUSG00000025969	Nrp2	chr1	62703285	-0.46	0.786	NS	0	163	0	0.08309	N	10	2	8	2	2	0	0	0	0
ENSMUSG00000042436	Mfap4	chr11	61485431	-0.46	0.758	NS	6	5.5	0.128674	0.0489913	N	4	0	2	0	2	0	0	0	0
ENSMUSG00000032405	Pias1	chr9	62987924	-0.46	0.17	NS	3604.5	875.5	0.482274	0.255721	Y	1	1	1	1	0	0	0	0	0
ENSMUSG00000020590	Snx13	chr12	35047186	-0.46	0.211	NS	2406	509.5	0.334651	0.101507	Y	3	2	2	2	1	0	1	1	0
ENSMUSG00000070720	Tmem200b	chr4	131921200	-0.46	0.78	NS	13.5	3.5	0.265327	0.103555	N	5	2	5	2	0	0	1	1	0
ENSMUSG00000033022	Cdo1	chr18	46728395	-0.46	0.764	NS	0	1.5	0	0.00509765	N	6	4	5	4	1	0	0	0	0
ENSMUSG00000032182	Yipf2	chr9	21592828	-0.46	0.576	NS	8.5	2	0.095732	0.0189294	N	5	4	3	3	2	1	0	0	0
ENSMUSG00000019831	Wasf1	chr10	40883475	-0.46	0.467	NS	539.5	168	0.306692	0.144039	Y	3	2	3	2	0	0	0	0	0
ENSMUSG00000096146	Kcnj11	chr7	46100764	-0.46	0.197	NS	268.5	24.5	0.714621	0.17293	Y	7	2	6	1	1	1	0	0	0
ENSMUSG00000022765	Snap29	chr16	17405986	-0.46	0.141	NS	181	69	0.254086	0.119837	Y	2	2	2	2	0	0	0	0	0
ENSMUSG00000035900	Gramd4	chr15	86057695	-0.46	0.335	NS	2202	406	0.605617	0.235051	Y	9	7	9	7	0	0	0	0	0
ENSMUSG00000116207	Nnt	chr13	119408952	-0.46	0.0981	NS	1344.5	64	0.40905	0.0228736	Y	3	3	3	3	0	0	0	0	0
ENSMUSG00000002020	Ltbp2	chr12	84876532	-0.46	0.812	NS	0	0	0	0	N	9	3	8	3	1	0	2	0	2
ENSMUSG00000059839	Zfp874b	chr13	67484258	-0.46	0.749	NS	123.5	3	0.309783	0.0132199	Y	4	2	4	2	0	0	0	0	0
ENSMUSG00000025453	Nnt	chr13	119408997	-0.46	0.0981	NS	1345	64.5	0.408376	0.0229639	Y	3	3	3	3	0	0	0	0	0
ENSMUSG00000045636	Mtus1	chr8	41133726	-0.46	0.207	NS	6358.5	1089	0.658666	0.264815	Y	4	4	3	3	1	1	0	0	0
ENSMUSG00000024219	Anks1	chr17	27909306	-0.46	0.1	NS	2488	583.5	0.467521	0.182869	Y	4	3	4	3	0	0	0	0	0
ENSMUSG00000030616	Sytl2	chr7	90302252	-0.46	0.613	NS	58.5	71	0.0121695	0.0314931	N	8	1	7	1	1	0	2	0	2
ENSMUSG00000020847	Rph3al	chr11	75938429	-0.46	0.668	NS	389	64	0.14735	0.0274734	N	5	2	4	2	1	0	0	0	0
ENSMUSG00000057219	Armc7	chr11	115475667	-0.46	0.668	NS	81	34	0.227417	0.136376	Y	11	5	8	4	3	1	0	0	0
ENSMUSG00000027803	Wwtr1	chr3	57575910	-0.46	0.18	NS	3278.5	1444.5	0.562887	0.388265	Y	3	2	3	2	0	0	0	0	0
ENSMUSG00000072872	Rybp	chr6	100287485	-0.46	0.465	NS	3600	1000	0.677899	0.465437	Y	2	1	2	1	0	0	0	0	0
ENSMUSG00000033491	Prss35	chr9	86743649	-0.45	0.796	NS	1	0	0	0	N	11	3	6	3	5	0	0	0	0
ENSMUSG00000027194	Ttc17	chr2	94406689	-0.45	0.157	NS	1461.5	168	0.271792	0.0368098	Y	2	2	2	2	0	0	0	0	0
ENSMUSG00000068923	Syt11	chr3	88775164	-0.45	0.525	NS	69.5	43.5	0.123535	0.0845396	N	6	1	5	0	1	1	0	0	0
ENSMUSG00000056919	Cep162	chr9	87255536	-0.45	0.541	NS	0	0	0	0	N	2	1	2	1	0	0	0	0	0
ENSMUSG00000037206	Islr	chr9	58204306	-0.45	0.832	NS	0	0	0	0	N	17	6	11	6	6	0	0	0	0
ENSMUSG00000046947	Adck2	chr6	39573873	-0.45	0.584	NS	54.5	2.5	0.151675	0	N	2	1	2	1	0	0	0	0	0
ENSMUSG00000034066	Farp2	chr1	93512079	-0.45	0.52	NS	462	44.5	0.143001	0.0154916	N	2	1	2	1	0	0	0	0	0
ENSMUSG00000003546	Klc4	chr17	46646022	-0.45	0.324	NS	69	11.5	0.195792	0.0437691	N	6	4	6	4	0	0	0	0	0
ENSMUSG00000097709	2810429I04Rik	chr13	3478230	-0.45	0.855	NS	16.5	0	0.0202253	0	N	7	3	6	3	1	0	0	0	0
ENSMUSG00000057667	Bloc1s3	chr7	19508367	-0.45	0.551	NS	16.5	1	0.229392	0.0253735	N	7	6	7	6	0	0	0	0	0
ENSMUSG00000025791	Pgm1	chr4	99929414	-0.45	0.709	NS	1589.5	244	0.491042	0.185985	Y	2	2	2	2	0	0	0	0	0
ENSMUSG00000054843	Atrnl1	chr19	57611034	-0.45	0.194	NS	470	197	0.0242146	0.019408	N	1	1	1	1	0	0	0	0	0
ENSMUSG00000008763	Man1a2	chr3	100685503	-0.45	0.0918	NS	3313	757	0.434831	0.197686	Y	6	4	4	4	2	0	1	1	0
ENSMUSG00000074676	Foxs1	chr2	152933208	-0.45	0.844	NS	2.5	3.5	0.0903891	0.147979	N	10	3	9	3	1	0	0	0	0
ENSMUSG00000038535	Zfp280d	chr9	72274860	-0.45	0.125	NS	2491	567.5	0.336923	0.151831	Y	2	1	2	1	0	0	1	1	0
ENSMUSG00000006463	Zdhhc24	chr19	4878668	-0.45	0.538	NS	16.5	3.5	0.143239	0.0369242	N	10	5	9	5	1	0	0	0	0
ENSMUSG00000017146	Brca1	chr11	101551955	-0.45	0.474	NS	102	38.5	0.0521425	0.0351627	N	1	1	1	1	0	0	0	0	0
ENSMUSG00000019718	L3hypdh	chr12	72085439	-0.45	0.286	NS	135	30.5	0.381618	0.146187	Y	2	2	2	2	0	0	0	0	0
ENSMUSG00000054733	Msra	chr14	64455903	-0.45	0.177	NS	1190.5	462	0.161824	0.0714912	N	5	0	5	0	0	0	0	0	0
ENSMUSG00000026987	Baz2b	chr2	60209839	-0.45	0.0777	NS	7015.5	1722.5	0.436733	0.194539	Y	5	4	5	4	0	0	0	0	0
ENSMUSG00000070565	Rasal2	chr1	157412595	-0.45	0.21	NS	7441.5	2311.5	0.495988	0.286624	Y	6	3	4	3	2	0	0	0	0
ENSMUSG00000050541	Adra1b	chr11	43901210	-0.45	0.432	NS	1696.5	176.5	0.287058	0.0708424	Y	12	5	11	5	1	0	0	0	0
ENSMUSG00000056602	Fry	chr5	150118645	-0.45	0.131	NS	6456	794.5	0.425605	0.0870711	Y	4	1	2	0	2	1	0	0	0
ENSMUSG00000042628	Zfyve1	chr12	83597222	-0.45	0.302	NS	521.5	168.5	0.332813	0.167177	Y	4	2	3	2	1	0	0	0	0
ENSMUSG00000038116	Phf20	chr2	156196466	-0.45	0.215	NS	1196	338	0.343515	0.140906	Y	4	2	4	2	0	0	0	0	0
ENSMUSG00000022664	Slc35a5	chr16	45158706	-0.45	0.695	NS	55.5	1	0.0684122	0	N	1	1	1	1	0	0	0	0	0
ENSMUSG00000057835	Zfp119a	chr17	55878930	-0.45	0.741	NS	331.5	89.5	0.468267	0.199124	Y	3	1	3	1	0	0	0	0	0
ENSMUSG00000024654	Asrgl1	chr19	9135636	-0.45	0.29	NS	164.5	21.5	0.217567	0.0351392	Y	1	0	1	0	0	0	0	0	0
ENSMUSG00000000058	Cav2	chr6	17281185	-0.45	0.746	NS	8	30	0.0465263	0.16776	N	4	1	4	1	0	0	0	0	0
ENSMUSG00000039530	Tusc3	chr8	39005845	-0.45	0.119	NS	2359	627.5	0.301594	0.15307	Y	2	2	2	2	0	0	0	0	0
ENSMUSG00000021302	Ggps1	chr13	14063488	-0.45	0.246	NS	335.5	101.5	0.505339	0.281606	Y	2	2	1	1	1	1	0	0	0
ENSMUSG00000073542	Cep76	chr18	67641336	-0.45	0.276	NS	84.5	7.5	0.141161	0.0050346	N	4	3	4	3	0	0	0	0	0
ENSMUSG00000038544	Inip	chr4	59801589	-0.45	0.306	NS	565	118.5	0.249069	0.124026	Y	6	3	6	3	0	0	0	0	0
ENSMUSG00000021745	Ptprg	chr14	11553532	-0.45	0.309	NS	4409	2184	0.239696	0.151047	Y	3	0	1	0	2	0	0	0	0
ENSMUSG00000037656	Slc20a2	chr8	22476788	-0.45	0.267	NS	4754.5	740.5	0.59519	0.266507	Y	10	10	10	10	0	0	2	2	0
ENSMUSG00000024975	Pdcd4	chr19	53892231	-0.45	0.394	NS	345.5	85.5	0.228966	0.0606963	Y	12	7	11	7	1	0	0	0	0
ENSMUSG00000025384	Faap100	chr11	120378764	-0.45	0.227	NS	125.5	23.5	0.43898	0.116426	Y	4	2	3	1	1	1	0	0	0
ENSMUSG00000032396	Dis3l	chr9	64341288	-0.45	0.111	NS	160.5	30	0.152289	0.0490401	N	1	0	1	0	0	0	0	0	0
ENSMUSG00000046441	Cmtr2	chr8	110215665	-0.45	0.539	NS	75.5	6	0.258615	0.0171163	Y	16	7	14	6	2	1	0	0	0
ENSMUSG00000040249	Lrp1	chr10	127621148	-0.45	0.71	NS	0	44	0	0.0278957	N	4	0	2	0	2	0	0	0	0
ENSMUSG00000072946	Ptgr2	chr12	84285232	-0.45	0.3	NS	918	77.5	0.510359	0.0934119	Y	3	3	3	3	0	0	0	0	0
ENSMUSG00000019082	Slc25a22	chr7	141437892	-0.45	0.342	NS	81	14	0.34765	0.127193	Y	9	4	8	4	1	0	0	0	0
ENSMUSG00000090266	Mettl23	chr11	116843278	-0.45	0.318	NS	636	165.5	0.62252	0.406654	Y	3	3	3	3	0	0	0	0	0
ENSMUSG00000005886	Ncoa2	chr1	13374083	-0.45	0.122	NS	6815	1635	0.491409	0.257578	Y	4	4	4	4	0	0	0	0	0
ENSMUSG00000024639	Gnaq	chr19	16132831	-0.45	0.173	NS	6639.5	2282	0.542474	0.329433	Y	4	4	4	4	0	0	0	0	0
ENSMUSG00000022306	Zfpm2	chr15	40655035	-0.45	0.121	NS	16022.5	3804.5	0.532269	0.278691	Y	6	6	6	6	0	0	1	1	0
ENSMUSG00000097616	1110019D14Rik	chr6	13871526	-0.45	0.749	NS	0	0	0	0	N	2	2	2	2	0	0	0	0	0
ENSMUSG00000095432	Zfp748	chr13	67553830	-0.45	0.666	NS	310	77.5	0.361191	0.148618	Y	10	4	10	4	0	0	0	0	0
ENSMUSG00000020700	Map3k3	chr11	106084613	-0.45	0.125	NS	1348	609.5	0.356235	0.256042	Y	3	2	2	2	1	0	0	0	0
ENSMUSG00000025019	Lcor	chr19	41482637	-0.45	0.661	NS	5003	1152.5	0.555597	0.334023	Y	2	1	1	1	1	0	1	1	0
ENSMUSG00000028479	Gne	chr4	44084177	-0.45	0.181	NS	544	92.5	0.248887	0.0645769	Y	6	4	6	4	0	0	1	1	0
ENSMUSG00000032374	Plod2	chr9	92542223	-0.45	0.271	NS	1149	429.5	0.374906	0.23374	Y	3	1	3	1	0	0	0	0	0
ENSMUSG00000029480	Dhx37	chr5	125434121	-0.45	0.21	NS	117	1.5	0.220144	0.0034791	Y	9	5	5	4	4	1	1	1	0
ENSMUSG00000085614	1700123M08Rik	chr4	11966565	-0.45	0.741	NS	308.5	68	0.344819	0.127634	Y	4	0	4	0	0	0	0	0	0
ENSMUSG00000034021	Pds5b	chr5	150673739	-0.45	0.128	NS	2357	634.5	0.284501	0.138428	Y	2	2	2	2	0	0	0	0	0
ENSMUSG00000049892	Rasd1	chr11	59964944	-0.45	0.815	NS	27.5	11	0.44246	0.362528	N	6	3	6	3	0	0	0	0	0
ENSMUSG00000021514	Zfp369	chr13	65278814	-0.44	0.605	NS	115.5	0	0.114354	0	N	2	0	0	0	2	0	0	0	0
ENSMUSG00000024241	Sos1	chr17	80480453	-0.44	0.181	NS	1385	301.5	0.270359	0.109794	Y	2	1	1	1	1	0	0	0	0
ENSMUSG00000026123	Plekhb2	chr1	34849976	-0.44	0.28	NS	251	26.5	0.292653	0.0479311	Y	4	2	3	2	1	0	1	1	0
ENSMUSG00000014592	Camta1	chr4	151861876	-0.44	0.0975	NS	4949.5	524	0.0809682	0.0129093	N	4	2	2	2	2	0	0	0	0
ENSMUSG00000032342	Mto1	chr9	78448208	-0.44	0.155	NS	197	26	0.280295	0.0596882	Y	4	1	2	1	2	0	0	0	0
ENSMUSG00000062232	Rapgef2	chr3	79286517	-0.44	0.3	NS	7594.5	2331	0.583254	0.339375	Y	5	4	5	4	0	0	1	1	0
ENSMUSG00000029446	Psph	chr5	129787449	-0.44	0.327	NS	172	21.5	0.176845	0.0465467	N	5	3	4	3	1	0	0	0	0
ENSMUSG00000075415	Fnbp1	chr2	31142008	-0.44	0.0989	NS	1640.5	357	0.344317	0.130377	Y	8	6	8	6	0	0	0	0	0
ENSMUSG00000074994	Qser1	chr2	104816760	-0.44	0.103	NS	1328	378.5	0.346593	0.199561	Y	1	1	1	1	0	0	0	0	0
ENSMUSG00000019854	Reps1	chr10	18055861	-0.44	0.115	NS	2401	537.5	0.485944	0.237686	Y	4	4	4	4	0	0	1	1	0
ENSMUSG00000041180	Hectd2	chr19	36554639	-0.44	0.624	NS	579.5	164	0.219544	0.0765072	Y	3	0	1	0	2	0	0	0	0
ENSMUSG00000026494	Kif26b	chr1	178529125	-0.44	0.242	NS	4442.5	1461	0.380889	0.180017	Y	3	0	2	0	1	0	0	0	0
ENSMUSG00000062646	Ganc	chr2	120403896	-0.44	0.201	NS	120	6	0.0128363	0	N	1	1	1	1	0	0	0	0	0
ENSMUSG00000030970	Ctbp2	chr7	133124354	-0.44	0.14	NS	4760.5	1394.5	0.65729	0.394281	Y	7	6	7	6	0	0	1	1	0
ENSMUSG00000026594	Ralgps2	chr1	156939626	-0.44	0.146	NS	1944.5	417	0.322336	0.124855	Y	8	1	3	1	5	0	0	0	0
ENSMUSG00000046169	Adamts6	chr13	104287835	-0.44	0.248	NS	4297	293	0.372733	0.0311164	Y	3	2	3	2	0	0	0	0	0
ENSMUSG00000039753	Fbxl5	chr5	43821638	-0.44	0.137	NS	887.5	232.5	0.143234	0.079644	N	10	3	8	3	2	0	0	0	0
ENSMUSG00000028542	Slc6a9	chr4	117834506	-0.44	0.637	NS	0	0	0	0	N	2	0	2	0	0	0	0	0	0
ENSMUSG00000020160	Meis1	chr11	19018985	-0.44	0.215	NS	7363.5	1576.5	0.666495	0.367804	Y	10	10	9	9	1	1	0	0	0
ENSMUSG00000017837	Nkiras2	chr11	100619244	-0.44	0.257	NS	102	8.5	0.413379	0.0252271	Y	4	3	4	3	0	0	0	0	0
ENSMUSG00000022969	Il10rb	chr16	91406164	-0.44	0.28	NS	292.5	26	0.437345	0.0760257	Y	4	2	4	2	0	0	0	0	0
ENSMUSG00000027809	Etfdh	chr3	79629500	-0.44	0.395	NS	637.5	30	0.260393	0.0198149	Y	1	1	1	1	0	0	0	0	0
ENSMUSG00000020745	Pafah1b1	chr11	74724670	-0.44	0.154	NS	4735	1233.5	0.663085	0.481202	Y	6	6	6	6	0	0	1	1	0
ENSMUSG00000049680	Urgcp	chr11	5762376	-0.44	0.203	NS	1874.5	327.5	0.634682	0.28222	Y	4	4	4	4	0	0	0	0	0
ENSMUSG00000052369	Tmem106c	chr15	97964200	-0.44	0.368	NS	11.5	0	0.0885452	0.0137426	N	3	0	2	0	1	0	0	0	0
ENSMUSG00000085227	6330418K02Rik	chr5	138264043	-0.44	0.799	NS	26	7	0.321306	0.103093	N	3	1	3	1	0	0	0	0	0
ENSMUSG00000096054	Syne1	chr10	5551482	-0.44	0.171	NS	1168.5	0	0	0	N	9	3	4	2	5	1	0	0	0
ENSMUSG00000019826	Zbtb24	chr10	41450383	-0.44	0.454	NS	196	51.5	0.360584	0.147742	Y	5	4	2	2	3	2	0	0	0
ENSMUSG00000070709	Zfp974	chr7	27929460	-0.44	0.685	NS	121	2.5	0.233268	0.0080203	Y	4	0	2	0	2	0	0	0	0
ENSMUSG00000052861	Dnah6	chr6	73221651	-0.44	0.588	NS	0	0	0	0	N	1	1	1	1	0	0	0	0	0
ENSMUSG00000047085	Lrrc4b	chr7	44429018	-0.44	0.308	NS	441.5	54.5	0.395278	0.101095	Y	5	1	4	1	1	0	0	0	0
ENSMUSG00000046862	Pramef8	chr4	143412426	-0.44	0.351	NS	84.5	11.5	0.32189	0.0239442	Y	2	0	2	0	0	0	0	0	0
ENSMUSG00000066042	Med18	chr4	132463921	-0.44	0.68	NS	128.5	37	0.618474	0.220575	Y	7	2	3	2	4	0	0	0	0
ENSMUSG00000026797	Stxbp1	chr2	32847245	-0.44	0.2	NS	504.5	130	0.265869	0.0971097	Y	6	1	6	1	0	0	0	0	0
ENSMUSG00000053080	2700081O15Rik	chr19	7417625	-0.44	0.438	NS	264.5	52.5	0.56099	0.224034	Y	9	7	8	6	1	1	0	0	0
ENSMUSG00000037997	Parp11	chr6	127446840	-0.44	0.298	NS	264	84	0.173295	0.0809644	N	2	0	2	0	0	0	1	0	1
ENSMUSG00000046982	Tshz1	chr18	84087706	-0.44	0.187	NS	2166	553	0.614425	0.330553	Y	2	2	2	2	0	0	0	0	0
ENSMUSG00000040022	Rab11fip2	chr19	59943654	-0.44	0.421	NS	209.5	72	0.166442	0.088249	N	2	0	2	0	0	0	0	0	0
ENSMUSG00000004610	Etfb	chr7	43444083	-0.44	0.169	NS	563	53.5	0.623487	0.152865	Y	4	4	4	4	0	0	0	0	0
ENSMUSG00000050668	Gpatch11	chr17	78835567	-0.44	0.215	NS	61.5	8	0.102692	0.0210328	N	3	0	3	0	0	0	0	0	0
ENSMUSG00000102748	Pcdhgb2	chr18	37689828	-0.44	0.618	NS	2955	686.5	0.532901	0.189475	Y	10	2	10	2	0	0	0	0	0
ENSMUSG00000066306	Numa1	chr7	101934111	-0.43	0.297	NS	2047	609	0.537555	0.290455	Y	5	4	5	4	0	0	0	0	0
ENSMUSG00000000957	Mmp14	chr14	54431612	-0.43	0.666	NS	46	61	0.14775	0.217225	N	3	1	2	0	1	1	0	0	0
ENSMUSG00000033713	Foxn3	chr12	99563582	-0.43	0.398	NS	7494.5	1941	0.513309	0.240018	Y	8	4	7	4	1	0	0	0	0
ENSMUSG00000075389	2810410L24Rik	chr11	120189852	-0.43	0.653	NS	361.5	87	0.771502	0.560408	Y	8	6	4	4	4	2	1	1	0
ENSMUSG00000030850	Ate1	chr7	130520369	-0.43	0.185	NS	1451.5	326	0.331409	0.113635	Y	5	4	5	4	0	0	0	0	0
ENSMUSG00000039656	Rxrb	chr17	34031812	-0.43	0.309	NS	76.5	19	0.370674	0.0965394	Y	4	2	4	2	0	0	0	0	0
ENSMUSG00000030872	Gga2	chr7	122021222	-0.43	0.137	NS	707.5	128	0.460726	0.151097	Y	5	5	5	5	0	0	1	1	0
ENSMUSG00000040785	Ttc3	chr16	94370618	-0.43	0.437	NS	3510	729	0.498785	0.207585	Y	1	1	1	1	0	0	0	0	0
ENSMUSG00000036278	Macrod1	chr19	7056810	-0.43	0.422	NS	1322	134	0.389889	0.0554167	Y	8	3	5	3	3	0	0	0	0
ENSMUSG00000005034	Prkacb	chr3	146812990	-0.43	0.118	NS	2301	594	0.469251	0.243523	Y	2	2	2	2	0	0	0	0	0
ENSMUSG00000032744	Heyl	chr4	123233556	-0.43	0.776	NS	13.5	40.5	0.0479779	0.112561	N	6	1	5	1	1	0	1	1	0
ENSMUSG00000028825	Rhd	chr4	134864536	-0.43	0.784	NS	14	0	0.0316401	0	N	5	3	4	2	1	1	0	0	0
ENSMUSG00000047632	Fgfbp3	chr19	36919615	-0.43	0.653	NS	43	9	0.476766	0.274443	N	5	3	4	3	1	0	0	0	0
ENSMUSG00000042439	Zfp532	chr18	65579912	-0.43	0.163	NS	1474.5	692	0.474309	0.297785	Y	5	0	5	0	0	0	0	0	0
ENSMUSG00000039410	Prdm16	chr4	154636873	-0.43	0.311	NS	6588.5	1042.5	0.558728	0.166282	Y	8	4	8	4	0	0	0	0	0
ENSMUSG00000036402	Gng12	chr6	66896397	-0.43	0.142	NS	1595.5	665	0.383429	0.228292	Y	2	0	2	0	0	0	0	0	0
ENSMUSG00000029534	St7	chr6	17692933	-0.43	0.185	NS	5805.5	1568	0.429094	0.225049	Y	4	3	4	3	0	0	1	1	0
ENSMUSG00000036006	Ripor2	chr13	24501525	-0.43	0.539	NS	1715.5	601	0.243138	0.112959	Y	8	2	7	2	1	0	0	0	0
ENSMUSG00000038663	Fsd2	chr7	81566944	-0.43	0.422	NS	1311.5	127.5	0.530324	0.129902	Y	7	7	7	7	0	0	1	1	0
ENSMUSG00000001911	Nfix	chr8	84800344	-0.43	0.242	NS	803.5	389	0.309194	0.198115	Y	2	1	1	1	1	0	1	0	1
ENSMUSG00000044707	Ccnjl	chr11	43528784	-0.43	0.511	NS	1204.5	271	0.537053	0.205552	Y	4	2	4	2	0	0	0	0	0
ENSMUSG00000090626	Tex9	chr9	72492212	-0.43	0.566	NS	31.5	0	0.0400296	0	N	5	4	5	4	0	0	1	1	0
ENSMUSG00000046519	Golph3l	chr3	95588934	-0.43	0.423	NS	294.5	42	0.292505	0.045705	Y	4	3	1	1	3	2	0	0	0
ENSMUSG00000022129	Dct	chr14	118052244	-0.43	0.851	NS	0	0	0	0	N	5	0	3	0	2	0	0	0	0
ENSMUSG00000034379	Wdr5b	chr16	36041190	-0.43	0.576	NS	77.5	25.5	0.464038	0.370574	Y	7	7	7	7	0	0	0	0	0
ENSMUSG00000022773	Ypel1	chr16	17069696	-0.43	0.687	NS	45	12	0.141412	0.0269164	N	6	5	6	5	0	0	0	0	0
ENSMUSG00000038370	Pcp4l1	chr1	171196268	-0.43	0.364	NS	957.5	135.5	0.650823	0.270852	Y	10	9	9	9	1	0	0	0	0
ENSMUSG00000097715	Gpr137b-ps	chr13	12650388	-0.43	0.612	NS	96	41.5	0.13417	0.0721301	N	6	1	1	0	5	1	0	0	0
ENSMUSG00000040929	Rfx3	chr19	28011166	-0.43	0.421	NS	1491	542	0.15686	0.0851308	N	1	0	0	0	1	0	0	0	0
ENSMUSG00000026196	Bard1	chr1	71103146	-0.43	0.509	NS	657	145.5	0.251233	0.0759757	Y	4	1	4	1	0	0	0	0	0
ENSMUSG00000038072	Galnt11	chr5	25221904	-0.43	0.225	NS	393	87.5	0.226537	0.0651937	Y	2	1	2	1	0	0	0	0	0
ENSMUSG00000051444	Bbs12	chr3	37312554	-0.43	0.715	NS	99	49	0.356461	0.209719	Y	3	1	3	1	0	0	0	0	0
ENSMUSG00000068747	Sort1	chr3	108284082	-0.43	0.22	NS	1217.5	259.5	0.329607	0.131493	Y	10	5	9	5	1	0	0	0	0
ENSMUSG00000059447	Hadhb	chr5	30155248	-0.43	0.453	NS	2248.5	301.5	0.643239	0.281674	Y	5	5	5	5	0	0	0	0	0
ENSMUSG00000034610	Tut4	chr4	108459426	-0.43	0.112	NS	2891	546.5	0.448058	0.14051	Y	7	2	2	2	5	0	1	1	0
ENSMUSG00000100084	2310068J16Rik	chr15	99973287	-0.43	0.796	NS	29.5	0	0.481858	0	N	1	1	1	1	0	0	0	0	0
ENSMUSG00000032413	Rasa2	chr9	96631617	-0.43	0.494	NS	630.5	189.5	0.160413	0.0759063	N	2	1	2	1	0	0	0	0	0
ENSMUSG00000054715	Zscan22	chr7	12897815	-0.43	0.594	NS	172.5	46	0.475242	0.205209	Y	10	2	7	1	3	1	0	0	0
ENSMUSG00000038954	Supt3	chr17	44777152	-0.43	0.296	NS	837.5	225.5	0.093069	0.0337597	N	2	0	2	0	0	0	0	0	0
ENSMUSG00000039046	Usp6nl	chr2	6322667	-0.43	0.313	NS	2338.5	723.5	0.450422	0.237015	Y	3	1	3	1	0	0	0	0	0
ENSMUSG00000032097	Ddx6	chr9	44604892	-0.43	0.166	NS	1736.5	452.5	0.608371	0.363198	Y	3	2	1	1	2	1	0	0	0
ENSMUSG00000036611	Eepd1	chr9	25481547	-0.43	0.295	NS	1857.5	490	0.440032	0.194931	Y	6	2	5	2	1	0	1	1	0
ENSMUSG00000031666	Rbl2	chr8	91070057	-0.43	0.192	NS	99	0	0.054808	0	N	1	0	1	0	0	0	0	0	0
ENSMUSG00000062901	Klhl24	chr16	20097542	-0.43	0.551	NS	2010	357	0.616162	0.292424	Y	3	2	2	2	1	0	0	0	0
ENSMUSG00000033594	Spata2l	chr8	123236233	-0.43	0.723	NS	18.5	0	0.136561	0	N	5	1	5	1	0	0	0	0	0
ENSMUSG00000006931	P3h4	chr11	100414836	-0.43	0.308	NS	113	36	0.520451	0.311001	Y	9	2	5	2	4	0	0	0	0
ENSMUSG00000028698	Pik3r3	chr4	116221618	-0.42	0.294	NS	804.5	230.5	0.232984	0.105373	Y	3	1	3	1	0	0	0	0	0
ENSMUSG00000027878	Notch2	chr3	98013527	-0.42	0.188	NS	3620.5	820	0.448043	0.208108	Y	4	4	4	4	0	0	0	0	0
ENSMUSG00000025537	Phkg1	chr5	129898549	-0.42	0.585	NS	419.5	66.5	0.130989	0.0478664	N	2	1	2	1	0	0	0	0	0
ENSMUSG00000032679	Cd59a	chr2	104095801	-0.42	0.304	NS	334.5	76	0.458601	0.183671	Y	3	0	1	0	2	0	0	0	0
ENSMUSG00000049225	Pdp1	chr4	11966452	-0.42	0.541	NS	333	65.5	0.581811	0.237271	Y	4	0	4	0	0	0	0	0	0
ENSMUSG00000027698	Nceh1	chr3	27182965	-0.42	0.425	NS	1358	145	0.289446	0.0766993	Y	6	5	6	5	0	0	1	1	0
ENSMUSG00000005371	Fbxo11	chr17	88065291	-0.42	0.146	NS	3568.5	1061	0.50882	0.355339	Y	5	4	4	3	1	1	0	0	0
ENSMUSG00000056476	Med12l	chr3	59005825	-0.42	0.412	NS	1365.5	138.5	0.138723	0.0210751	N	3	3	3	3	0	0	0	0	0
ENSMUSG00000006586	Runx1t1	chr4	13743436	-0.42	0.459	NS	3522	869.5	0.490866	0.23843	Y	4	1	3	1	1	0	0	0	0
ENSMUSG00000027332	Ivd	chr2	118861954	-0.42	0.238	NS	154	15.5	0.239502	0.0286314	Y	6	2	4	1	2	1	0	0	0
ENSMUSG00000038473	Nos1ap	chr1	170589861	-0.42	0.674	NS	2249	751.5	0.293102	0.129956	Y	3	1	2	1	1	0	0	0	0
ENSMUSG00000028551	Cdkn2c	chr4	109667189	-0.42	0.725	NS	322.5	94	0.528904	0.376545	Y	5	3	5	3	0	0	1	1	0
ENSMUSG00000026887	Mrrf	chr2	36136389	-0.42	0.27	NS	1330.5	210.5	0.510615	0.166746	Y	5	2	5	2	0	0	0	0	0
ENSMUSG00000025555	Farp1	chr14	121035200	-0.42	0.429	NS	2565	1137.5	0.350274	0.206381	Y	5	1	4	1	1	0	1	0	1
ENSMUSG00000032740	Ccdc88a	chr11	29373658	-0.42	0.248	NS	1288.5	425.5	0.184056	0.0913555	N	1	1	1	1	0	0	0	0	0
ENSMUSG00000036291	Ap5m1	chr14	49066097	-0.42	0.34	NS	288	42	0.175474	0.0214301	N	2	2	2	2	0	0	0	0	0
ENSMUSG00000026389	Steap3	chr1	120272705	-0.42	0.185	NS	315	27	0.14337	0.0205799	N	3	1	3	1	0	0	0	0	0
ENSMUSG00000035765	Dym	chr18	75018781	-0.42	0.205	NS	1648	465.5	0.225554	0.0922387	Y	5	4	5	4	0	0	2	2	0
ENSMUSG00000060771	Tsga10	chr1	37866429	-0.42	0.652	NS	0	17	0	0.00103445	N	5	3	5	3	0	0	0	0	0
ENSMUSG00000031818	Cox4i1	chr8	120668222	-0.42	0.196	NS	348.5	50	0.716839	0.33428	Y	2	2	2	2	0	0	0	0	0
ENSMUSG00000032562	Gnai2	chr9	107635367	-0.42	0.211	NS	532.5	227.5	0.553689	0.377301	Y	7	1	4	1	3	0	1	0	1
ENSMUSG00000021577	Sdha	chr13	74350280	-0.42	0.214	NS	1047	145.5	0.503069	0.114479	Y	2	2	2	2	0	0	0	0	0
ENSMUSG00000029158	Yipf7	chr5	69542648	-0.42	0.302	NS	276	0	0.143294	0	N	2	2	2	2	0	0	0	0	0
ENSMUSG00000019883	Echdc1	chr10	29313166	-0.42	0.661	NS	177.5	4.5	0.156469	0.0135261	N	2	2	2	2	0	0	0	0	0
ENSMUSG00000016758	Bik	chr15	83526862	-0.42	0.508	NS	589	118.5	0.679542	0.306645	Y	3	2	2	1	1	1	0	0	0
ENSMUSG00000008575	Nfib	chr4	82705750	-0.42	0.13	NS	17441	4659	0.391833	0.276206	Y	9	1	7	1	2	0	0	0	0
ENSMUSG00000049090	Zadh2	chr18	84088063	-0.42	0.276	NS	437	88.5	0.583034	0.329653	Y	2	2	2	2	0	0	0	0	0
ENSMUSG00000067336	Bmpr2	chr1	59763400	-0.42	0.302	NS	3648.5	1225.5	0.47755	0.293513	Y	3	2	3	2	0	0	0	0	0
ENSMUSG00000022885	St6gal1	chr16	23224740	-0.42	0.587	NS	84	181.5	0.0298096	0.0749497	N	4	1	4	1	0	0	0	0	0
ENSMUSG00000021959	Lats2	chr14	57758388	-0.42	0.152	NS	2168.5	665	0.57951	0.343395	Y	4	3	4	3	0	0	0	0	0
ENSMUSG00000031698	Mylk3	chr8	85386345	-0.42	0.274	NS	2262	313.5	0.547652	0.181181	Y	6	6	6	6	0	0	0	0	0
ENSMUSG00000028854	Slc9a1	chr4	133369706	-0.42	0.14	NS	1131.5	331	0.552188	0.286581	Y	7	4	7	4	0	0	0	0	0
ENSMUSG00000024055	Cyp4f13	chr17	32947402	-0.42	0.632	NS	18	0	0.0084966	0.0007484	N	6	2	5	2	1	0	0	0	0
ENSMUSG00000045996	Polr2k	chr15	36174010	-0.42	0.883	NS	64.5	18.5	0.493169	0.273742	Y	4	2	3	1	1	1	0	0	0
ENSMUSG00000040118	Cacna2d1	chr5	15934691	-0.42	0.243	NS	6021	1339	0.297339	0.111217	Y	3	2	3	2	0	0	1	1	0
ENSMUSG00000024985	Tcf7l2	chr19	55741820	-0.42	0.453	NS	3769	1044.5	0.526038	0.256134	Y	5	2	4	2	1	0	0	0	0
ENSMUSG00000063450	Syne2	chr12	75818134	-0.42	0.258	NS	1477.5	361.5	0.15455	0.0425181	N	3	0	3	0	0	0	0	0	0
ENSMUSG00000034563	Ccpg1	chr9	72985429	-0.42	0.192	NS	214	43	0.197496	0.0547037	N	2	1	2	1	0	0	0	0	0
ENSMUSG00000035064	Eef2k	chr7	120842831	-0.42	0.129	NS	823.5	214	0.353899	0.158991	Y	8	3	7	3	1	0	0	0	0
ENSMUSG00000025781	Atp5c1	chr2	10080510	-0.42	0.207	NS	1916	332.5	0.67573	0.400347	Y	6	6	6	6	0	0	0	0	0
ENSMUSG00000024070	Prkd3	chr17	79020816	-0.42	0.197	NS	1471	560.5	0.351881	0.232468	Y	2	1	2	1	0	0	0	0	0
ENSMUSG00000079427	Mthfsl	chr9	88720296	-0.42	0.689	NS	120	24	0.165246	0.0430667	N	7	3	5	2	2	1	0	0	0
ENSMUSG00000042155	Klhl23	chr2	69821944	-0.42	0.3	NS	280.5	52.5	0.410151	0.120308	Y	3	2	3	2	0	0	0	0	0
ENSMUSG00000059288	Cdyl	chr13	35659833	-0.42	0.281	NS	4147.5	1283.5	0.325527	0.229932	Y	8	2	7	2	1	0	2	0	2
ENSMUSG00000022216	Psme1	chr14	55578123	-0.42	0.202	NS	79.5	14	0.563693	0.19548	Y	6	3	6	3	0	0	0	0	0
ENSMUSG00000028150	Rorc	chr3	94372794	-0.42	0.632	NS	23.5	2	0.0445395	0.00547425	N	2	1	2	1	0	0	0	0	0
ENSMUSG00000032902	Slc16a1	chr3	104638668	-0.42	0.162	NS	1806.5	291.5	0.700202	0.466102	Y	7	3	3	2	4	1	0	0	0
ENSMUSG00000026510	Trp53bp2	chr1	182409172	-0.42	0.258	NS	1732	388.5	0.492762	0.225907	Y	3	2	2	2	1	0	0	0	0
ENSMUSG00000048249	Crebrf	chr17	26715650	-0.42	0.507	NS	1091	254	0.404896	0.178779	Y	4	2	2	2	2	0	0	0	0
ENSMUSG00000031949	Adat1	chr8	111992302	-0.42	0.668	NS	35.5	0	0.052904	0	N	4	1	3	1	1	0	0	0	0
ENSMUSG00000041298	Katnal1	chr5	148929320	-0.42	0.398	NS	454	60	0.256101	0.0426416	Y	3	1	3	1	0	0	0	0	0
ENSMUSG00000033257	Ttll4	chr1	74661745	-0.42	0.304	NS	548	147.5	0.265398	0.113157	Y	3	2	2	2	1	0	0	0	0
ENSMUSG00000022415	Syngr1	chr15	80091334	-0.42	0.222	NS	435	46.5	0.42921	0.0871554	Y	9	6	8	5	1	1	0	0	0
ENSMUSG00000005893	Nr2c2	chr6	92091390	-0.42	0.422	NS	2928.5	683	0.547295	0.263995	Y	1	1	1	1	0	0	0	0	0
ENSMUSG00000009621	Vav2	chr2	27427033	-0.42	0.61	NS	588.5	412	0.170442	0.134569	N	2	1	2	1	0	0	0	0	0
ENSMUSG00000071573	Rnls	chr19	33392295	-0.41	0.567	NS	68	0	0.00700455	0	N	2	2	1	1	1	1	0	0	0
ENSMUSG00000048027	Rgmb	chr17	15831039	-0.41	0.411	NS	722.5	270.5	0.514775	0.319007	Y	3	1	1	1	2	0	0	0	0
ENSMUSG00000087440	4930577N17Rik	chr3	51276759	-0.41	0.723	NS	58.5	9	0.523077	0.259692	Y	3	3	2	2	1	1	0	0	0
ENSMUSG00000118038	Gm9895	chr19	29067347	-0.41	0.844	NS	34	12.5	0.405424	0.254288	N	10	3	6	3	4	0	1	1	0
ENSMUSG00000042289	Hsd3b7	chr7	127800604	-0.41	0.526	NS	15.5	7.5	0.221788	0.104408	N	6	1	5	1	1	0	0	0	0
ENSMUSG00000035024	Ncapd3	chr9	27030175	-0.41	0.252	NS	495	18.5	0.181375	0.0032391	N	1	1	1	1	0	0	0	0	0
ENSMUSG00000089992	G6pd2	chr5	61808816	-0.41	0.264	NS	0	0	0	0	N	3	0	1	0	2	0	1	0	1
ENSMUSG00000050195	Scd4	chr19	44333092	-0.41	0.539	NS	50.5	0	0.126502	0	N	2	0	2	0	0	0	0	0	0
ENSMUSG00000027963	Extl2	chr3	116007462	-0.41	0.272	NS	241.5	60.5	0.371219	0.13298	Y	1	1	1	1	0	0	0	0	0
ENSMUSG00000020121	Srgap1	chr10	122047315	-0.41	0.614	NS	333	466.5	0.0560535	0.0931251	N	4	0	3	0	1	0	1	0	1
ENSMUSG00000042213	Zfand4	chr6	116264222	-0.41	0.658	NS	0	0	0	0.00073395	N	8	5	8	5	0	0	0	0	0
ENSMUSG00000030956	Fam53b	chr7	132813886	-0.41	0.352	NS	2214	471	0.589445	0.220357	Y	10	6	10	6	0	0	0	0	0
ENSMUSG00000021884	Hacl1	chr14	31641286	-0.41	0.577	NS	0	0	0	0	N	4	0	3	0	1	0	1	0	1
ENSMUSG00000039087	Rreb1	chr13	37778400	-0.41	0.316	NS	4840.5	1075	0.473846	0.238157	Y	7	3	5	3	2	0	1	1	0
ENSMUSG00000022957	Itsn1	chr16	91729281	-0.41	0.234	NS	2889.5	646	0.330925	0.132286	Y	5	3	5	3	0	0	0	0	0
ENSMUSG00000042404	Dennd4b	chr3	90265185	-0.41	0.172	NS	97	6	0.239425	0.0100097	Y	5	4	5	4	0	0	0	0	0
ENSMUSG00000038204	Asb10	chr5	24540978	-0.41	0.638	NS	99	4.5	0.398757	0.0338687	Y	4	2	3	2	1	0	0	0	0
ENSMUSG00000013076	Amotl1	chr9	14645056	-0.41	0.153	NS	1288	473.5	0.270363	0.182373	Y	7	3	6	3	1	0	0	0	0
ENSMUSG00000055430	Nap1l5	chr6	58907076	-0.41	0.803	NS	20	3	0.430857	0.136659	N	9	5	8	5	1	0	1	0	1
ENSMUSG00000032047	Acat1	chr9	53610382	-0.41	0.223	NS	942	141.5	0.477278	0.143582	Y	5	5	5	5	0	0	0	0	0
ENSMUSG00000004266	Ptpn6	chr6	124738714	-0.41	0.796	NS	8	0	0.0195469	0.00011105	N	7	3	4	1	3	2	0	0	0
ENSMUSG00000027201	Myef2	chr2	125123661	-0.41	0.557	NS	887.5	294	0.344174	0.202196	Y	1	1	1	1	0	0	2	1	1
ENSMUSG00000053819	Camk2d	chr3	126596302	-0.41	0.325	NS	15379	2546.5	0.593336	0.304534	Y	12	12	12	12	0	0	1	1	0
ENSMUSG00000039050	Osbpl2	chr2	180119306	-0.41	0.249	NS	782.5	179	0.394962	0.14883	Y	3	1	2	1	1	0	0	0	0
ENSMUSG00000042029	Ncapg2	chr12	116405402	-0.41	0.556	NS	52.5	3.5	0.027113	0.0005315	N	4	1	2	1	2	0	0	0	0
ENSMUSG00000036777	Anln	chr9	22389188	-0.41	0.733	NS	800	202	0.289172	0.111426	Y	4	3	4	3	0	0	1	1	0
ENSMUSG00000038664	Herc1	chr9	66350450	-0.41	0.162	NS	2235.5	324.5	0.189924	0.0239947	N	2	1	1	1	1	0	0	0	0
ENSMUSG00000033446	Lpar6	chr14	73237895	-0.41	0.586	NS	285	111	0.592963	0.431296	Y	1	1	1	1	0	0	0	0	0
ENSMUSG00000064138	Fam172a	chr13	77702033	-0.41	0.273	NS	320.5	52.5	0.0107852	0.0001422	N	1	0	1	0	0	0	0	0	0
ENSMUSG00000029467	Atp2a2	chr5	122502225	-0.41	0.425	NS	4382.5	600	0.597356	0.325406	Y	8	3	2	2	6	1	0	0	0
ENSMUSG00000045962	Wnk1	chr6	120038672	-0.41	0.188	NS	5895	1390.5	0.49592	0.269821	Y	7	2	7	2	0	0	0	0	0
ENSMUSG00000028256	Odf2l	chr3	145118588	-0.41	0.402	NS	66	0	0.0298772	0.0013162	N	1	0	1	0	0	0	0	0	0
ENSMUSG00000035936	Aldh5a1	chr13	24937661	-0.41	0.332	NS	333	34.5	0.306003	0.0428813	Y	5	4	5	4	0	0	0	0	0
ENSMUSG00000092260	Zfp963	chr8	69749970	-0.41	0.681	NS	95.5	28.5	0.240279	0.098056	Y	4	3	4	3	0	0	0	0	0
ENSMUSG00000038637	Lrrc56	chr7	141194157	-0.41	0.714	NS	4	0.5	0.00588085	0.0031763	N	3	0	3	0	0	0	0	0	0
ENSMUSG00000066735	Vkorc1l1	chr5	129941970	-0.41	0.753	NS	1037.5	338	0.5361	0.303893	Y	5	2	4	2	1	0	0	0	0
ENSMUSG00000048175	Asb8	chr15	98165625	-0.41	0.157	NS	442	74.5	0.266594	0.1375	Y	8	5	7	5	1	0	0	0	0
ENSMUSG00000025393	Atp5b	chr10	128083273	-0.41	0.213	NS	657	109	0.59271	0.40715	Y	7	7	7	7	0	0	0	0	0
ENSMUSG00000058318	Phf21a	chr2	92093117	-0.41	0.251	NS	1978	579	0.187881	0.0868496	N	6	1	5	1	1	0	3	0	3
ENSMUSG00000040105	Plpp6	chr19	28963953	-0.41	0.538	NS	113.5	21.5	0.714585	0.225954	Y	7	2	7	2	0	0	0	0	0
ENSMUSG00000101013	A630072M18Rik	chr5	20950989	-0.41	0.574	NS	412.5	64.5	0.626155	0.416451	Y	8	7	7	7	1	0	3	3	0
ENSMUSG00000027177	Hipk3	chr2	104494446	-0.41	0.308	NS	7467.5	1546	0.623746	0.444207	Y	8	8	8	8	0	0	0	0	0
ENSMUSG00000025241	Fyco1	chr9	123851899	-0.41	0.391	NS	869.5	58	0.247556	0.0200241	Y	4	3	4	3	0	0	0	0	0
ENSMUSG00000056367	Actr3b	chr5	25759997	-0.41	0.586	NS	1093	157	0.325988	0.0853105	Y	8	3	5	3	3	0	0	0	0
ENSMUSG00000040591	1110051M20Rik	chr2	91444704	-0.41	0.328	NS	232.5	131.5	0.0621445	0.0368728	N	6	3	5	3	1	0	0	0	0
ENSMUSG00000071660	Ttc9c	chr19	8819333	-0.41	0.246	NS	213.5	42	0.442734	0.146018	Y	5	3	5	3	0	0	0	0	0
ENSMUSG00000026879	Gsn	chr2	35256380	-0.41	0.314	NS	952	146	0.418186	0.131724	Y	6	5	5	5	1	0	1	1	0
ENSMUSG00000042607	Asb4	chr6	5383386	-0.41	0.279	NS	371.5	42	0.219826	0.0300381	Y	7	3	6	3	1	0	1	0	1
ENSMUSG00000031637	Lrp2bp	chr8	45999303	-0.41	0.776	NS	30	0	0.0369677	0	N	5	1	4	0	1	1	0	0	0
ENSMUSG00000039202	Abhd2	chr7	79273199	-0.41	0.558	NS	596.5	257.5	0.249902	0.132087	Y	4	0	2	0	2	0	1	0	1
ENSMUSG00000026827	Gpd2	chr2	57237635	-0.41	0.264	NS	122	82	0.0396626	0.0346357	N	4	1	3	1	1	0	0	0	0
ENSMUSG00000020621	Rdh14	chr12	10390772	-0.41	0.368	NS	367	52.5	0.660927	0.350762	Y	1	1	1	1	0	0	0	0	0
ENSMUSG00000039234	Sec24d	chr3	123267455	-0.41	0.368	NS	1669	404	0.448282	0.172049	Y	5	1	2	1	3	0	0	0	0
ENSMUSG00000052698	Tln2	chr9	67559703	-0.4	0.234	NS	4578	773.5	0.382296	0.108084	Y	10	9	1	1	9	8	0	0	0
ENSMUSG00000064120	Mocs1	chr17	49428362	-0.4	0.445	NS	63	7	0.0475364	0.00611285	N	1	0	1	0	0	0	0	0	0
ENSMUSG00000034320	Slc26a2	chr18	61211612	-0.4	0.618	NS	123	42.5	0.244838	0.117899	Y	3	1	2	1	1	0	0	0	0
ENSMUSG00000028607	Cpt2	chr4	107923610	-0.4	0.36	NS	252	54.5	0.345645	0.153464	Y	3	2	3	2	0	0	0	0	0
ENSMUSG00000002279	Lmf1	chr17	25579085	-0.4	0.225	NS	387.5	52.5	0.186854	0.0299253	N	2	0	2	0	0	0	0	0	0
ENSMUSG00000000326	Comt	chr16	18426852	-0.4	0.283	NS	528.5	102	0.629138	0.20311	Y	7	2	7	2	0	0	0	0	0
ENSMUSG00000028756	Pink1	chr4	138326307	-0.4	0.494	NS	181	21.5	0.349717	0.0865572	Y	2	0	1	0	1	0	0	0	0
ENSMUSG00000031592	Pcm1	chr8	41239752	-0.4	0.262	NS	2374	430	0.414065	0.111158	Y	3	2	3	2	0	0	0	0	0
ENSMUSG00000028496	Mllt3	chr4	88033364	-0.4	0.343	NS	3578	1133.5	0.417824	0.191641	Y	2	0	2	0	0	0	0	0	0
ENSMUSG00000039477	Tnrc18	chr5	142817662	-0.4	0.156	NS	2795	671.5	0.566719	0.285526	Y	2	2	1	1	1	1	0	0	0
ENSMUSG00000047248	C2cd3	chr7	100372233	-0.4	0.215	NS	261	9.5	0.0994079	0.0044322	N	2	2	2	2	0	0	0	0	0
ENSMUSG00000026803	Ttf1	chr2	29060262	-0.4	0.61	NS	89	0	0.106844	0	N	4	1	4	1	0	0	0	0	0
ENSMUSG00000095253	Zfp799	chr17	32830261	-0.4	0.743	NS	283	48.5	0.403497	0.121886	Y	3	2	3	2	0	0	0	0	0
ENSMUSG00000023892	Zfp51	chr17	21450374	-0.4	0.624	NS	103	14.5	0.188182	0.066945	N	5	0	3	0	2	0	0	0	0
ENSMUSG00000020832	Eral1	chr11	78080383	-0.4	0.284	NS	94.5	6.5	0.345463	0.058576	Y	15	9	13	9	2	0	0	0	0
ENSMUSG00000063698	Sfxn4	chr19	60861479	-0.4	0.644	NS	11	0	0.0190265	0	N	5	1	4	1	1	0	0	0	0
ENSMUSG00000025813	Homer2	chr7	81707527	-0.4	0.391	NS	2282	283	0.512826	0.139098	Y	8	6	7	6	1	0	2	2	0
ENSMUSG00000046679	C87436	chr6	86438374	-0.4	0.501	NS	75	0	0.0741881	0	N	2	1	2	1	0	0	0	0	0
ENSMUSG00000044566	Cage1	chr13	38037069	-0.4	0.774	NS	44.5	0	0.054984	0	N	6	6	6	6	0	0	0	0	0
ENSMUSG00000054414	Slc30a7	chr3	116007406	-0.4	0.392	NS	407.5	138.5	0.1935	0.0733846	N	1	1	1	1	0	0	0	0	0
ENSMUSG00000030399	Ckm	chr7	19404776	-0.4	0.25	NS	491	43.5	0.537253	0.0900309	Y	11	8	11	8	0	0	0	0	0
ENSMUSG00000029414	Kntc1	chr5	123749716	-0.4	0.688	NS	20.5	0	0.0095718	0	N	6	6	6	6	0	0	0	0	0
ENSMUSG00000051285	Pcmtd1	chr1	7088920	-0.4	0.302	NS	1491.5	403.5	0.413539	0.193456	Y	1	1	1	1	0	0	0	0	0
ENSMUSG00000038240	Pdss2	chr10	43221486	-0.4	0.345	NS	1544.5	399.5	0.224892	0.0757323	Y	1	1	0	0	1	1	0	0	0
ENSMUSG00000063428	Ddo	chr10	40630011	-0.4	0.421	NS	477.5	16.5	0.27928	0.0128383	Y	2	1	2	1	0	0	0	0	0
ENSMUSG00000054509	Parp4	chr14	56575619	-0.4	0.314	NS	240	0	0.0320578	0	N	5	1	5	1	0	0	0	0	0
ENSMUSG00000032602	Slc25a20	chr9	108662088	-0.4	0.388	NS	327.5	27.5	0.382925	0.0594794	Y	3	3	3	3	0	0	0	0	0
ENSMUSG00000018678	Sp2	chr11	96982959	-0.4	0.354	NS	632.5	154	0.368463	0.173756	Y	3	2	3	2	0	0	0	0	0
ENSMUSG00000043885	Slc36a4	chr9	15709738	-0.4	0.618	NS	132.5	52	0.0965682	0.0498007	N	1	0	1	0	0	0	0	0	0
ENSMUSG00000062312	Erbb2	chr11	98412470	-0.4	0.288	NS	436	58.5	0.454153	0.117994	Y	7	3	6	2	1	1	1	1	0
ENSMUSG00000041308	Sntb2	chr8	106935750	-0.4	0.695	NS	751	659	0.303858	0.302251	Y	5	2	5	2	0	0	0	0	0
ENSMUSG00000030314	Atg7	chr6	114643097	-0.4	0.228	NS	112.5	42.5	0.0222717	0.0133805	N	2	0	1	0	1	0	0	0	0
ENSMUSG00000018845	Unc45b	chr11	82910550	-0.4	0.327	NS	526	36	0.441559	0.0495373	Y	4	3	4	3	0	0	0	0	0
ENSMUSG00000020534	Shmt1	chr11	60811718	-0.4	0.282	NS	272	34.5	0.36426	0.0757356	Y	8	4	7	4	1	0	0	0	0
ENSMUSG00000005628	Tmod4	chr3	95124476	-0.4	0.827	NS	18.5	1.5	0.225602	0.0158428	N	5	2	5	2	0	0	0	0	0
ENSMUSG00000006527	Sfmbt1	chr14	30714849	-0.4	0.309	NS	1310.5	398.5	0.257947	0.137421	Y	1	1	1	1	0	0	0	0	0
ENSMUSG00000015755	Tab2	chr10	7956230	-0.4	0.167	NS	4005	1040	0.644253	0.483026	Y	3	3	2	2	1	1	1	1	0
ENSMUSG00000042066	Tmcc2	chr1	132391281	-0.4	0.363	NS	109.5	75	0.164755	0.100352	N	5	3	4	3	1	0	0	0	0
ENSMUSG00000057098	Ebf1	chr11	44617317	-0.4	0.895	NS	0	1081	0	0.142986	N	2	0	2	0	0	0	0	0	0
ENSMUSG00000033065	Pfkm	chr15	98092589	-0.4	0.21	NS	667	34	0.356145	0.0369641	Y	6	5	6	5	0	0	0	0	0
ENSMUSG00000026142	Rhbdd1	chr1	82316452	-0.4	0.355	NS	293	84	0.08378	0.0313578	N	2	1	1	0	1	1	0	0	0
ENSMUSG00000023572	Ccndbp1	chr2	121008403	-0.4	0.343	NS	40	0	0.18478	0	N	5	2	5	2	0	0	0	0	0
ENSMUSG00000024645	Timm21	chr18	84951524	-0.4	0.432	NS	134.5	22	0.464848	0.0981442	Y	1	1	1	1	0	0	0	0	0
ENSMUSG00000021579	Lrrc14b	chr13	74364005	-0.4	0.622	NS	308.5	36	0.763211	0.327123	Y	3	2	3	2	0	0	0	0	0
ENSMUSG00000051048	P4ha3	chr7	100285520	-0.4	0.51	NS	33.5	21	0.0225278	0.0338355	N	6	3	6	3	0	0	0	0	0
ENSMUSG00000028082	Sh3d19	chr3	85971109	-0.4	0.631	NS	262.5	310.5	0.0755026	0.104505	N	17	11	17	11	0	0	0	0	0
ENSMUSG00000052534	Pbx1	chr1	168432270	-0.4	0.178	NS	8741.5	2161	0.540061	0.275707	Y	4	3	3	3	1	0	0	0	0
ENSMUSG00000026097	Ormdl1	chr1	53297095	-0.39	0.515	NS	113.5	21.5	0.302081	0.082936	Y	4	2	4	2	0	0	0	0	0
ENSMUSG00000066975	Cryba4	chr5	112252518	-0.39	0.852	NS	9	0	0.0838035	0	N	5	0	2	0	3	0	0	0	0
ENSMUSG00000028540	Dph2	chr4	117892032	-0.39	0.578	NS	10.5	0.5	0.219027	0.0128319	N	3	1	3	1	0	0	0	0	0
ENSMUSG00000034601	2700049A03Rik	chr12	71136848	-0.39	0.439	NS	314	6.5	0.0793848	0.0039124	N	2	2	2	2	0	0	0	0	0
ENSMUSG00000047022	Mipol1	chr12	57230427	-0.39	0.666	NS	407.5	14	0.00535475	0	N	2	2	2	2	0	0	0	0	0
ENSMUSG00000026418	Tnni1	chr1	135779434	-0.39	0.32	NS	606	79.5	0.35605	0.100773	Y	9	2	9	2	0	0	2	1	1
ENSMUSG00000028034	Fubp1	chr3	152210422	-0.39	0.281	NS	1518.5	355	0.65694	0.329255	Y	5	4	5	4	0	0	0	0	0
ENSMUSG00000001419	Mef2d	chr3	88142372	-0.39	0.337	NS	1360	260	0.690459	0.308515	Y	5	2	2	1	3	1	1	0	1
ENSMUSG00000033088	Triobp	chr15	78947724	-0.39	0.209	NS	164.5	32.5	0.0962838	0.03247	N	5	1	3	1	2	0	0	0	0
ENSMUSG00000048310	Pskh1	chr8	105900441	-0.39	0.232	NS	624.5	149	0.496505	0.200396	Y	5	4	5	4	0	0	0	0	0
ENSMUSG00000039270	Megf9	chr4	70534995	-0.39	0.726	NS	80	169	0.017576	0.0665147	N	2	0	1	0	1	0	0	0	0
ENSMUSG00000030884	Uqcrc2	chr7	120635176	-0.39	0.323	NS	938.5	88	0.542075	0.098854	Y	1	1	1	1	0	0	0	0	0
ENSMUSG00000032440	Tgfbr2	chr9	116175360	-0.39	0.788	NS	89	345.5	0.0545252	0.185669	N	4	1	3	1	1	0	1	0	1
ENSMUSG00000024978	Gpam	chr19	55127238	-0.39	0.641	NS	579.5	62	0.180137	0.0310233	N	8	5	8	5	0	0	2	0	2
ENSMUSG00000021759	Plpp1	chr13	112800792	-0.39	0.363	NS	625	316.5	0.317847	0.225176	Y	4	0	2	0	2	0	1	0	1
ENSMUSG00000031540	Kat6a	chr8	22859535	-0.39	0.256	NS	3167.5	865.5	0.470439	0.279141	Y	3	1	2	1	1	0	0	0	0
ENSMUSG00000037257	Aagab	chr9	63602660	-0.39	0.235	NS	690.5	130.5	0.358905	0.127406	Y	3	3	3	3	0	0	0	0	0
ENSMUSG00000029456	Acad10	chr5	121660514	-0.39	0.773	NS	76	0	0.0818583	0	N	4	2	2	1	2	1	0	0	0
ENSMUSG00000024960	Plcb3	chr19	6976470	-0.39	0.507	NS	93.5	24	0.115858	0.0453698	N	6	4	5	3	1	1	0	0	0
ENSMUSG00000066829	Zfp810	chr9	22307648	-0.39	0.386	NS	147.5	13.5	0.154785	0.019611	N	4	1	2	1	2	0	0	0	0
ENSMUSG00000020456	Ogdh	chr11	6291633	-0.39	0.254	NS	2151	268.5	0.533725	0.161183	Y	1	1	1	1	0	0	0	0	0
ENSMUSG00000029238	Clock	chr5	76304792	-0.39	0.284	NS	1493.5	347.5	0.257577	0.0991414	Y	2	2	2	2	0	0	0	0	0
ENSMUSG00000038365	Fbxo25	chr8	13907803	-0.39	0.436	NS	219.5	47.5	0.221959	0.058909	Y	2	0	2	0	0	0	0	0	0
ENSMUSG00000028328	Tmod1	chr4	46038935	-0.39	0.216	NS	2675.5	277.5	0.587732	0.145419	Y	8	6	8	6	0	0	0	0	0
ENSMUSG00000027523	Gnas	chr2	174284320	-0.39	0.206	NS	1708.5	429.5	0.325847	0.193552	Y	6	2	4	2	2	0	1	1	0
ENSMUSG00000003762	Coq8b	chr7	27233023	-0.39	0.549	NS	0	0	0	0	N	5	0	4	0	1	0	0	0	0
ENSMUSG00000070883	Ccdc173	chr2	69789575	-0.39	0.755	NS	23	0	0.0266937	0	N	6	5	6	5	0	0	0	0	0
ENSMUSG00000030330	Ing4	chr6	125039760	-0.39	0.254	NS	113.5	15.5	0.314696	0.0822112	Y	5	2	4	2	1	0	0	0	0
ENSMUSG00000020015	Cdk17	chr10	93160875	-0.39	0.25	NS	3162	1120.5	0.46094	0.316845	Y	6	4	5	4	1	0	1	1	0
ENSMUSG00000021133	Susd6	chr12	80790510	-0.39	0.28	NS	4468.5	1194.5	0.66379	0.411127	Y	5	5	5	5	0	0	0	0	0
ENSMUSG00000038375	Trp53inp2	chr2	155381059	-0.39	0.38	NS	478	53.5	0.63518	0.185111	Y	7	6	6	6	1	0	1	1	0
ENSMUSG00000034761	Map4k5	chr12	69893200	-0.39	0.182	NS	1927	591.5	0.374613	0.212759	Y	3	2	3	2	0	0	0	0	0
ENSMUSG00000028957	Per3	chr4	151044665	-0.39	0.628	NS	145.5	0	0.122458	0	N	5	3	5	3	0	0	0	0	0
ENSMUSG00000021972	Hmbox1	chr14	64949871	-0.39	0.623	NS	3492	1093	0.485916	0.277938	Y	4	2	4	2	0	0	1	1	0
ENSMUSG00000024617	Camk2a	chr18	60925618	-0.39	0.556	NS	282	25	0.141433	0.0158472	N	7	3	6	3	1	0	0	0	0
ENSMUSG00000089862	Umad1	chr6	8259288	-0.39	0.398	NS	1011	504	0.177418	0.124052	N	4	3	4	3	0	0	0	0	0
ENSMUSG00000023921	Mmut	chr17	40934685	-0.39	0.428	NS	56.5	0	0.0335116	0	N	2	0	2	0	0	0	0	0	0
ENSMUSG00000028803	Nipal3	chr4	135495038	-0.39	0.57	NS	54.5	4.5	0.0356517	0	N	7	2	5	2	2	0	0	0	0
ENSMUSG00000024887	Asah2	chr19	32108211	-0.39	0.581	NS	155.5	96	0.0537555	0.0397643	N	2	1	2	1	0	0	0	0	0
ENSMUSG00000030086	Chchd6	chr6	89595652	-0.39	0.34	NS	210	79.5	0.0489372	0.0233145	N	8	1	5	1	3	0	0	0	0
ENSMUSG00000046667	Rbm12b1	chr4	12140264	-0.39	0.749	NS	496.5	139.5	0.634586	0.45957	Y	1	1	1	1	0	0	0	0	0
ENSMUSG00000028249	Sdcbp	chr4	6365650	-0.39	0.19	NS	1215.5	372	0.435802	0.2271	Y	3	2	3	2	0	0	0	0	0
ENSMUSG00000033420	Antxr1	chr6	87335821	-0.39	0.819	NS	0	283.5	0	0.0785219	N	16	3	6	3	10	0	0	0	0
ENSMUSG00000059013	Sh2d3c	chr2	32721055	-0.39	0.807	NS	0	89	0	0.143217	N	4	1	4	1	0	0	0	0	0
ENSMUSG00000010025	Aldh3a2	chr11	61267464	-0.39	0.197	NS	70	36.5	0.0486173	0.0403765	N	5	0	4	0	1	0	0	0	0
ENSMUSG00000042675	Ypel3	chr7	126776955	-0.39	0.623	NS	44.5	5.5	0.446769	0.069382	N	7	2	5	2	2	0	0	0	0
ENSMUSG00000070733	Fryl	chr5	73256619	-0.39	0.219	NS	3116	722	0.294752	0.110189	Y	3	2	3	2	0	0	1	0	1
ENSMUSG00000021843	Ktn1	chr14	47648448	-0.39	0.283	NS	2323	367.5	0.413365	0.105395	Y	2	1	1	1	1	0	0	0	0
ENSMUSG00000118272	Arhgef4	chr1	34801794	-0.38	0.664	NS	2.5	0	0.421052	0	N	5	2	4	2	1	0	1	1	0
ENSMUSG00000050312	Nsun3	chr16	62786818	-0.38	0.749	NS	71.5	2.5	0.029223	0	N	1	0	1	0	0	0	0	0	0
ENSMUSG00000034557	Zfyve9	chr4	108780798	-0.38	0.445	NS	1703.5	387	0.233809	0.0830861	Y	2	1	2	1	0	0	0	0	0
ENSMUSG00000001333	Sync	chr4	129287617	-0.38	0.688	NS	120.5	11	0.278423	0.0257604	Y	3	1	3	1	0	0	0	0	0
ENSMUSG00000022314	Rad21	chr15	51991747	-0.38	0.343	NS	1442.5	390	0.514217	0.301325	Y	2	2	2	2	0	0	0	0	0
ENSMUSG00000074867	Zfp808	chr13	62129886	-0.38	0.739	NS	0	0	0	0	N	4	0	2	0	2	0	0	0	0
ENSMUSG00000028383	Hsdl2	chr4	59581563	-0.38	0.554	NS	1358.5	143	0.505346	0.133205	Y	2	2	2	2	0	0	0	0	0
ENSMUSG00000021130	Galnt16	chr12	80518277	-0.38	0.825	NS	26.5	69.5	0.0106614	0.0328007	N	11	4	11	4	0	0	0	0	0
ENSMUSG00000074480	Mex3a	chr3	88532395	-0.38	0.612	NS	69	44.5	0.338814	0.261164	Y	7	3	5	3	2	0	0	0	0
ENSMUSG00000034442	Trmt5	chr12	73286710	-0.38	0.52	NS	237.5	34	0.518508	0.187164	Y	6	2	6	2	0	0	1	0	1
ENSMUSG00000003660	Snrnp200	chr2	127208386	-0.38	0.2	NS	127	0	0.128719	0	N	7	4	5	3	2	1	0	0	0
ENSMUSG00000057181	5730455P16Rik	chr11	80378034	-0.38	0.423	NS	26	0	0.0421821	0	N	4	2	3	2	1	0	0	0	0
ENSMUSG00000011148	Adssl1	chr12	112620045	-0.38	0.511	NS	219.5	5	0.301299	0.0108369	Y	4	2	3	1	1	1	0	0	0
ENSMUSG00000047793	Sned1	chr1	93235841	-0.38	0.715	NS	161	12	0.0977767	0.0057187	N	2	0	2	0	0	0	0	0	0
ENSMUSG00000002957	Ap2a2	chr7	141562173	-0.38	0.194	NS	735	375	0.326966	0.222674	Y	6	3	5	3	1	0	0	0	0
ENSMUSG00000054893	Zfp667	chr7	6286579	-0.38	0.826	NS	12.5	0	0.00910585	0	N	3	0	0	0	3	0	0	0	0
ENSMUSG00000042046	Dstyk	chr1	132417555	-0.38	0.449	NS	578.5	139	0.300766	0.129807	Y	2	2	2	2	0	0	0	0	0
ENSMUSG00000036144	Meox2	chr12	37108540	-0.38	0.909	NS	0	277.5	0	0.14813	N	7	1	5	1	2	0	1	0	1
ENSMUSG00000027367	Stard7	chr2	127270218	-0.38	0.432	NS	1613.5	276	0.619711	0.312728	Y	4	4	4	4	0	0	1	1	0
ENSMUSG00000033697	Arhgap39	chr15	76818170	-0.38	0.434	NS	962.5	213.5	0.343135	0.106141	Y	6	3	4	3	2	0	0	0	0
ENSMUSG00000006356	Crip2	chr12	113140236	-0.38	0.308	NS	268.5	43.5	0.741036	0.293303	Y	4	1	4	1	0	0	0	0	0
ENSMUSG00000020542	Myocd	chr11	65269989	-0.38	0.3	NS	5669	659	0.621177	0.241418	Y	7	6	7	6	0	0	0	0	0
ENSMUSG00000021703	Serinc5	chr13	92611091	-0.38	0.368	NS	486	208.5	0.200621	0.102908	Y	2	2	0	0	2	2	0	0	0
ENSMUSG00000006920	Ezh1	chr11	101226463	-0.38	0.481	NS	209.5	46	0.188492	0.0439758	N	7	3	6	2	1	1	0	0	0
ENSMUSG00000039908	Slc26a11	chr11	119355557	-0.38	0.688	NS	11	1	0.0304236	0.00242915	N	5	1	3	1	2	0	0	0	0
ENSMUSG00000037622	Wdtc1	chr4	133353481	-0.38	0.247	NS	502.5	68	0.233011	0.0556839	Y	8	4	7	4	1	0	0	0	0
ENSMUSG00000027678	Ncoa3	chr2	165992636	-0.38	0.279	NS	2151	656	0.520612	0.288536	Y	7	3	7	3	0	0	0	0	0
ENSMUSG00000025428	Atp5a1	chr18	77773729	-0.38	0.272	NS	802	116	0.716333	0.358549	Y	9	6	7	6	2	0	0	0	0
ENSMUSG00000022771	Ppil2	chr16	17111257	-0.38	0.222	NS	194	41.5	0.23659	0.0931266	Y	4	3	3	3	1	0	0	0	0
ENSMUSG00000037905	Bri3bp	chr5	125441568	-0.38	0.322	NS	581	74	0.58395	0.185981	Y	8	5	4	4	4	1	1	1	0
ENSMUSG00000021069	Pygl	chr12	70231488	-0.38	0.428	NS	76.5	7.5	0.0796745	0.0073258	N	4	1	3	1	1	0	0	0	0
ENSMUSG00000035247	Hectd1	chr12	51829536	-0.38	0.357	NS	1962	409.5	0.359594	0.117899	Y	3	2	1	1	2	1	0	0	0
ENSMUSG00000021716	Srek1ip1	chr13	104792484	-0.38	0.459	NS	574.5	45.5	0.269272	0.0367913	Y	11	3	9	3	2	0	2	0	2
ENSMUSG00000041997	Tlk1	chr2	70825728	-0.38	0.291	NS	6366	1328.5	0.570732	0.302519	Y	2	1	2	1	0	0	0	0	0
ENSMUSG00000037509	Arhgef4	chr1	34678188	-0.38	0.664	NS	574	174	0.188027	0.0740665	N	8	3	6	3	2	0	1	1	0
ENSMUSG00000023886	Smoc2	chr17	14279506	-0.38	0.889	NS	0	0	0	0	N	6	1	3	1	3	0	0	0	0
ENSMUSG00000035696	Rnf38	chr4	44233789	-0.38	0.276	NS	1582.5	517	0.380885	0.182771	Y	3	1	2	1	1	0	0	0	0
ENSMUSG00000039316	Rftn1	chr17	50190674	-0.38	0.459	NS	1859	617.5	0.326528	0.152705	Y	11	0	10	0	1	0	0	0	0
ENSMUSG00000047539	Fbxo28	chr1	182341629	-0.38	0.313	NS	677.5	181.5	0.430068	0.197981	Y	4	2	2	2	2	0	0	0	0
ENSMUSG00000021975	Ints9	chr14	64950045	-0.38	0.516	NS	654.5	130.5	0.227757	0.0615321	Y	3	2	3	2	0	0	1	1	0
ENSMUSG00000022517	Mgrn1	chr16	4886249	-0.38	0.272	NS	1839.5	300.5	0.527964	0.197673	Y	5	5	5	5	0	0	0	0	0
ENSMUSG00000025610	Map3k7cl	chr16	87553330	-0.38	0.879	NS	0	10	0	0.0256624	N	10	3	9	3	1	0	1	0	1
ENSMUSG00000021451	Sema4d	chr13	51793747	-0.38	0.357	NS	973	212	0.336845	0.0944057	Y	7	2	5	1	2	1	0	0	0
ENSMUSG00000002763	Pex6	chr17	46711463	-0.38	0.511	NS	105	20.5	0.220719	0.0394204	Y	6	1	5	1	1	0	0	0	0
ENSMUSG00000004698	Hdac9	chr12	34917095	-0.38	0.533	NS	5430	527.5	0.0135834	0.0152148	N	11	7	9	7	2	0	2	1	1
ENSMUSG00000026094	Stk17b	chr1	53785224	-0.38	0.631	NS	826	276.5	0.328106	0.225075	Y	1	1	1	1	0	0	0	0	0
ENSMUSG00000042529	Kcnj12	chr11	61022564	-0.38	0.533	NS	1368	116	0.660909	0.12431	Y	6	4	4	4	2	0	1	1	0
ENSMUSG00000034647	Ankrd12	chr17	66077089	-0.38	0.526	NS	840	200.5	0.144745	0.0679493	N	4	4	4	4	0	0	0	0	0
ENSMUSG00000026447	Pik3c2b	chr1	133045667	-0.38	0.524	NS	737	168	0.366862	0.118191	Y	6	3	5	3	1	0	0	0	0
ENSMUSG00000025140	Pycr1	chr11	120643769	-0.38	0.782	NS	20	0	0.158352	0	N	4	2	4	2	0	0	0	0	0
ENSMUSG00000023977	Ubr2	chr17	47010556	-0.38	0.403	NS	1216.5	163	0.325113	0.04885	Y	3	3	3	3	0	0	0	0	0
ENSMUSG00000084808	9430091E24Rik	chr8	111145480	-0.38	0.688	NS	480	72.5	0.536426	0.180416	Y	3	3	2	2	1	1	0	0	0
ENSMUSG00000020166	Cnot2	chr10	116581511	-0.38	0.211	NS	4529.5	1297	0.550274	0.355818	Y	1	1	1	1	0	0	0	0	0
ENSMUSG00000052374	Actn2	chr13	12340760	-0.38	0.352	NS	4365.5	393.5	0.588954	0.192634	Y	7	4	3	3	4	1	0	0	0
ENSMUSG00000013921	Clip3	chr7	30291728	-0.38	0.832	NS	0	0	0	0	N	3	0	3	0	0	0	0	0	0
ENSMUSG00000019848	Popdc3	chr10	45178098	-0.38	0.213	NS	2536	407	0.283189	0.111379	Y	11	4	11	4	0	0	0	0	0
ENSMUSG00000047205	Dusp18	chr11	3895240	-0.38	0.602	NS	107	11.5	0.57677	0.134142	Y	3	0	3	0	0	0	0	0	0
ENSMUSG00000059659	Gm10069	chr6	128438757	-0.38	0.776	NS	23	0	0.0041069	0	N	3	2	3	2	0	0	0	0	0
ENSMUSG00000024079	Eif2ak2	chr17	78882573	-0.37	0.407	NS	65	0	0.0736755	0	N	2	0	2	0	0	0	0	0	0
ENSMUSG00000038545	Cul7	chr17	46650337	-0.37	0.316	NS	145.5	39.5	0.395744	0.165526	Y	3	2	3	2	0	0	0	0	0
ENSMUSG00000029676	Pot1a	chr6	25809246	-0.37	0.598	NS	178.5	0	0.022508	0	N	3	2	1	1	2	1	0	0	0
ENSMUSG00000042826	Fgf11	chr11	69801857	-0.37	0.819	NS	2	2	0.0172711	0.039551	N	5	2	4	1	1	1	0	0	0
ENSMUSG00000039131	Gipc2	chr3	152166230	-0.37	0.819	NS	872	87.5	0.34818	0.0683238	Y	9	4	9	4	0	0	0	0	0
ENSMUSG00000028211	Trp53inp1	chr4	11156431	-0.37	0.61	NS	177.5	37	0.26124	0.0599474	Y	6	2	3	2	3	0	0	0	0
ENSMUSG00000025221	Kcnip2	chr19	45816061	-0.37	0.651	NS	249.5	14	0.393303	0.0402304	Y	7	2	6	2	1	0	0	0	0
ENSMUSG00000004665	Cnn2	chr10	79988584	-0.37	0.549	NS	92	43.5	0.454071	0.288341	Y	7	4	5	3	2	1	0	0	0
ENSMUSG00000037007	Zfp113	chr5	138155744	-0.37	0.766	NS	124	5.5	0.1812	0.009942	N	7	7	7	7	0	0	0	0	0
ENSMUSG00000000751	Rpa1	chr11	75348324	-0.37	0.253	NS	791.5	207	0.420832	0.164307	Y	3	2	3	2	0	0	1	1	0
ENSMUSG00000018481	Appbp2	chr11	85235130	-0.37	0.3	NS	1761	453.5	0.472278	0.234327	Y	2	2	2	2	0	0	0	0	0
ENSMUSG00000031669	Gins3	chr8	95633453	-0.37	0.642	NS	111	34	0.304661	0.127197	Y	9	3	8	3	1	0	0	0	0
ENSMUSG00000025815	Dhtkd1	chr2	5942792	-0.37	0.733	NS	25	0	0.0159175	0	N	2	2	1	1	1	1	0	0	0
ENSMUSG00000061315	Naca	chr10	128035575	-0.37	0.383	NS	942.5	221.5	0.652377	0.438107	Y	6	6	6	6	0	0	0	0	0
ENSMUSG00000039033	Tasp1	chr2	140066805	-0.37	0.628	NS	165	0	0.0203728	0	N	1	0	1	0	0	0	0	0	0
ENSMUSG00000040410	Fbxl4	chr4	22357543	-0.37	0.481	NS	291.5	102.5	0.103391	0.0384525	N	1	0	1	0	0	0	0	0	0
ENSMUSG00000021930	Spryd7	chr14	61556886	-0.37	0.356	NS	319	42.5	0.33257	0.0774485	Y	5	2	3	2	2	0	0	0	0
ENSMUSG00000032512	Wdr48	chr9	119894878	-0.37	0.273	NS	243	62.5	0.201245	0.0872436	Y	1	0	1	0	0	0	0	0	0
ENSMUSG00000025757	Hspa4l	chr3	40745382	-0.37	0.274	NS	435	14	0.133867	0	N	3	2	2	2	1	0	0	0	0
ENSMUSG00000026709	Dars2	chr1	161070658	-0.37	0.352	NS	38.5	0	0.0416528	0	N	5	4	5	4	0	0	0	0	0
ENSMUSG00000026484	Rnf2	chr1	151500955	-0.37	0.297	NS	2150.5	554	0.450572	0.296401	Y	4	3	3	3	1	0	0	0	0
ENSMUSG00000002365	Snx9	chr17	5841329	-0.37	0.349	NS	1339	415	0.358225	0.184274	Y	1	1	1	1	0	0	0	0	0
ENSMUSG00000036879	Phkb	chr8	85840959	-0.37	0.325	NS	602.5	55.5	0.0408451	0.00508125	N	1	1	1	1	0	0	0	0	0
ENSMUSG00000022463	Srebf2	chr15	82147181	-0.37	0.344	NS	1560.5	279	0.448024	0.183895	Y	6	4	5	3	1	1	0	0	0
ENSMUSG00000024442	Dele1	chr18	38250255	-0.37	0.21	NS	78.5	1.5	0.19879	0.0110147	N	2	2	2	2	0	0	0	0	0
ENSMUSG00000034858	Fam214a	chr9	74952884	-0.37	0.525	NS	1651.5	236	0.450028	0.1241	Y	3	2	3	2	0	0	0	0	0
ENSMUSG00000037936	Scarb1	chr5	125341094	-0.37	0.32	NS	701.5	181	0.366094	0.142357	Y	5	2	4	2	1	0	0	0	0
ENSMUSG00000073096	Lrrc61	chr6	48554796	-0.37	0.614	NS	44.5	1.5	0.158473	0.00216615	N	4	1	1	1	3	0	0	0	0
ENSMUSG00000043290	Zfp784	chr7	5038446	-0.37	0.667	NS	45	6	0.407809	0.078094	N	5	1	5	1	0	0	0	0	0
ENSMUSG00000029217	Tec	chr5	72868483	-0.37	0.47	NS	2132	412.5	0.456273	0.16369	Y	8	3	4	3	4	0	0	0	0
ENSMUSG00000060675	Plaat3	chr19	7557459	-0.37	0.276	NS	501	68	0.479461	0.102712	Y	4	1	2	1	2	0	0	0	0
ENSMUSG00000059970	Hspa2	chr12	76404176	-0.37	0.752	NS	16	0	0.309266	0	N	3	1	3	1	0	0	0	0	0
ENSMUSG00000005514	Por	chr5	135670033	-0.37	0.342	NS	889	198.5	0.348371	0.138765	Y	9	3	8	3	1	0	0	0	0
ENSMUSG00000039850	Endov	chr11	119491347	-0.37	0.452	NS	127.5	25.5	0.24628	0.0597282	Y	1	0	1	0	0	0	0	0	0
ENSMUSG00000068854	H2bc21	chr3	96221119	-0.37	0.626	NS	80	11.5	0.584733	0.15	Y	2	0	2	0	0	0	0	0	0
ENSMUSG00000045613	Chrm2	chr6	36388084	-0.37	0.493	NS	5263.5	686	0.553274	0.183802	Y	7	7	7	7	0	0	0	0	0
ENSMUSG00000037174	Elf2	chr3	51340663	-0.37	0.268	NS	4073	916	0.610059	0.313057	Y	4	4	3	3	1	1	0	0	0
ENSMUSG00000035139	Secisbp2	chr13	51651697	-0.37	0.358	NS	279	26	0.307051	0.0385341	Y	3	3	2	2	1	1	1	1	0
ENSMUSG00000025170	Rab40b	chr11	121388251	-0.37	0.682	NS	48.5	2.5	0.078252	0.00502695	N	5	2	4	2	1	0	0	0	0
ENSMUSG00000032064	Dixdc1	chr9	50739517	-0.37	0.634	NS	520	0	0.231652	0.0012636	Y	9	3	9	3	0	0	0	0	0
ENSMUSG00000063801	Ap3s2	chr7	79920649	-0.37	0.218	NS	145	35	0.117352	0.0273139	N	4	0	3	0	1	0	0	0	0
ENSMUSG00000087204	1700073E17Rik	chr6	145387596	-0.37	0.715	NS	10.5	2.5	0.0400781	0.00113135	N	7	1	5	1	2	0	0	0	0
ENSMUSG00000033769	Exoc6b	chr6	85069513	-0.37	0.29	NS	1511.5	771.5	0.112259	0.0776119	N	2	0	2	0	0	0	0	0	0
ENSMUSG00000078515	Ddi2	chr4	141723419	-0.37	0.601	NS	1333	300	0.556844	0.222689	Y	6	4	6	4	0	0	1	1	0
ENSMUSG00000074513	Arfip1	chr3	84582625	-0.37	0.314	NS	3320	868	0.556955	0.311939	Y	3	1	3	1	0	0	0	0	0
ENSMUSG00000042744	Hectd4	chr5	121220219	-0.37	0.299	NS	1264	158.5	0.184475	0.020511	N	5	3	5	3	0	0	0	0	0
ENSMUSG00000068134	Zfp120	chr2	150136708	-0.37	0.661	NS	253	72.5	0.341479	0.144555	Y	3	1	2	1	1	0	0	0	0
ENSMUSG00000020948	Klhl28	chr12	64965534	-0.37	0.688	NS	855.5	258	0.458823	0.265373	Y	2	2	2	2	0	0	0	0	0
ENSMUSG00000058729	Lin9	chr1	180641150	-0.37	0.525	NS	327.5	87.5	0.155122	0.0656171	N	2	2	2	2	0	0	0	0	0
ENSMUSG00000041974	Spidr	chr16	16146851	-0.37	0.71	NS	40	144	0	0.0254669	N	5	3	5	3	0	0	0	0	0
ENSMUSG00000078923	Ube2v1	chr2	167632095	-0.37	0.681	NS	826	246	0.656902	0.395903	Y	4	3	4	3	0	0	0	0	0
ENSMUSG00000035378	Shq1	chr6	100671157	-0.37	0.679	NS	29	28	0.0149803	0.0121767	N	5	3	5	3	0	0	0	0	0
ENSMUSG00000019158	Tmem160	chr7	16452779	-0.37	0.522	NS	16.5	3.5	0.30891	0.0767672	N	8	3	6	3	2	0	0	0	0
ENSMUSG00000025915	Sgk3	chr1	9798107	-0.37	0.386	NS	891	144	0.265255	0.0624982	Y	4	2	4	2	0	0	0	0	0
ENSMUSG00000036896	C1qc	chr4	136893065	-0.37	0.819	NS	0	0	0	0	N	6	2	5	2	1	0	0	0	0
ENSMUSG00000021254	Gpatch2l	chr12	86241858	-0.37	0.425	NS	599.5	125.5	0.32917	0.092535	Y	1	1	1	1	0	0	0	0	0
ENSMUSG00000003549	Ercc1	chr7	19344778	-0.37	0.395	NS	78	13	0.321912	0.0672512	Y	9	3	8	3	1	0	0	0	0
ENSMUSG00000035868	Zfp983	chr17	21650624	-0.37	0.772	NS	49.5	4	0.0963886	0	N	3	0	1	0	2	0	0	0	0
ENSMUSG00000003273	Car11	chr7	45699843	-0.37	0.788	NS	23.5	0.5	0.229442	0.00444215	N	7	2	7	2	0	0	0	0	0
ENSMUSG00000051351	Zfp46	chr4	136284683	-0.37	0.3	NS	290.5	49.5	0.606479	0.233747	Y	5	2	5	2	0	0	1	1	0
ENSMUSG00000063568	Jazf1	chr6	53068631	-0.37	0.346	NS	1781.5	544	0.257048	0.0963747	Y	5	0	2	0	3	0	1	1	0
ENSMUSG00000020599	Rgs9	chr11	109298129	-0.37	0.864	NS	0	0	0	0	N	11	3	9	3	2	0	0	0	0
ENSMUSG00000026723	Trdmt1	chr2	13544668	-0.37	0.599	NS	422.5	144	0.249095	0.1359	Y	3	1	2	1	1	0	0	0	0
ENSMUSG00000092837	Rpph1	chr14	50807767	-0.37	0.929	NS	1	0	0.0799373	0	N	6	2	4	2	2	0	1	0	1
ENSMUSG00000000708	Kat2b	chr17	53566861	-0.37	0.374	NS	2552.5	564.5	0.408148	0.185613	Y	9	9	8	8	1	1	0	0	0
ENSMUSG00000022105	Rb1	chr14	73325822	-0.37	0.38	NS	787	316.5	0.125251	0.0711502	N	3	1	2	1	1	0	0	0	0
ENSMUSG00000030016	Zfp638	chr6	83867109	-0.37	0.632	NS	3589	727	0.479774	0.14232	Y	3	1	2	1	1	0	0	0	0
ENSMUSG00000025968	Ndufs1	chr1	63176833	-0.37	0.41	NS	1078.5	127	0.512846	0.142698	Y	4	3	4	3	0	0	0	0	0
ENSMUSG00000028996	Rbp7	chr4	149454978	-0.36	0.894	NS	4	7	0.0561225	0.11763	N	9	4	7	4	2	0	0	0	0
ENSMUSG00000033059	Pygb	chr2	150786735	-0.36	0.329	NS	1669	249	0.626299	0.230166	Y	7	3	5	3	2	0	0	0	0
ENSMUSG00000028364	Tnc	chr4	64047015	-0.36	0.875	NS	0	26	0	0.0138598	N	9	2	6	2	3	0	0	0	0
ENSMUSG00000048497	Mmgt2	chr11	62648664	-0.36	0.435	NS	453	96.5	0.600503	0.246425	Y	10	10	10	10	0	0	0	0	0
ENSMUSG00000026623	Lpgat1	chr1	191717834	-0.36	0.613	NS	1681.5	231.5	0.509801	0.14572	Y	3	2	3	2	0	0	0	0	0
ENSMUSG00000028439	Fam219a	chr4	41569538	-0.36	0.683	NS	59.5	84	0.0574757	0.0896854	N	2	1	2	1	0	0	0	0	0
ENSMUSG00000009030	Pdcl	chr2	37359332	-0.36	0.337	NS	79.5	0	0.276056	0	Y	2	0	2	0	0	0	0	0	0
ENSMUSG00000022008	Gpalpp1	chr14	76110760	-0.36	0.32	NS	59	8.5	0.0471355	0.00579005	N	2	1	1	1	1	0	0	0	0
ENSMUSG00000028149	Rap1gds1	chr3	139075201	-0.36	0.283	NS	1878.5	693	0.307364	0.171233	Y	2	1	1	1	1	0	0	0	0
ENSMUSG00000035351	Nup37	chr10	88146992	-0.36	0.669	NS	85	5.5	0.12373	0.02266	N	11	4	10	4	1	0	2	0	2
ENSMUSG00000075324	Fign	chr2	64098038	-0.36	0.637	NS	5500.5	725.5	0.629003	0.226793	Y	11	10	11	10	0	0	0	0	0
ENSMUSG00000021830	Txndc16	chr14	45220328	-0.36	0.397	NS	67	4	0.0187765	0.0008462	N	4	2	4	2	0	0	0	0	0
ENSMUSG00000071652	Ints5	chr19	8893005	-0.36	0.497	NS	113	25	0.596437	0.20086	Y	9	4	8	4	1	0	0	0	0
ENSMUSG00000042138	Msantd2	chr9	37489021	-0.36	0.605	NS	1089.5	380.5	0.570299	0.358306	Y	2	1	2	1	0	0	0	0	0
ENSMUSG00000030869	Ndufab1	chr7	122101886	-0.36	0.707	NS	798	123.5	0.597306	0.267016	Y	5	4	5	4	0	0	1	1	0
ENSMUSG00000051343	Rab11fip5	chr6	85374634	-0.36	0.406	NS	1952	375	0.682832	0.353162	Y	6	6	6	6	0	0	0	0	0
ENSMUSG00000020898	Ctc1	chr11	69015911	-0.36	0.486	NS	203	41.5	0.252298	0.0561688	Y	3	1	1	1	2	0	1	1	0
ENSMUSG00000037815	Ctnna1	chr18	35118859	-0.36	0.269	NS	9821	2080.5	0.632205	0.393872	Y	8	5	7	4	1	1	0	0	0
ENSMUSG00000043153	Crppa	chr12	36381450	-0.36	0.592	NS	0	18	0	0	N	1	0	1	0	0	0	0	0	0
ENSMUSG00000006221	Hspb7	chr4	141420779	-0.36	0.276	NS	289.5	28	0.578314	0.265718	Y	7	3	2	2	5	1	0	0	0
ENSMUSG00000047409	Ctdspl	chr9	118926453	-0.36	0.485	NS	1454	559	0.41289	0.224801	Y	3	0	3	0	0	0	0	0	0
ENSMUSG00000020485	Supt4a	chr11	87737552	-0.36	0.636	NS	57.5	13	0.366189	0.104167	Y	1	0	0	0	1	0	0	0	0
ENSMUSG00000035919	Bbs9	chr9	22475715	-0.36	0.493	NS	0	36	0	0.0060657	N	2	0	2	0	0	0	0	0	0
ENSMUSG00000028229	Rmdn1	chr4	19575162	-0.36	0.481	NS	1749.5	229.5	0.567672	0.207454	Y	2	2	2	2	0	0	0	0	0
ENSMUSG00000022142	Nup155	chr15	8109273	-0.36	0.329	NS	190.5	12.5	0.0589418	0	N	2	2	2	2	0	0	0	0	0
ENSMUSG00000004798	Ulk2	chr11	61855073	-0.36	0.397	NS	455.5	92	0.163015	0.0400693	N	2	2	1	1	1	1	0	0	0
ENSMUSG00000048537	Phldb1	chr9	44735198	-0.36	0.348	NS	363	82.5	0.228347	0.0896514	Y	7	4	7	4	0	0	1	1	0
ENSMUSG00000053870	Fpgt	chr3	155093403	-0.36	0.666	NS	74	9.5	0.314813	0.0433656	Y	7	7	7	7	0	0	0	0	0
ENSMUSG00000021895	Arhgef3	chr14	27114899	-0.36	0.423	NS	2062	867	0.299672	0.160795	Y	5	1	5	1	0	0	0	0	0
ENSMUSG00000026116	Tmem131	chr1	36943666	-0.36	0.238	NS	3147	961.5	0.383546	0.215186	Y	3	2	3	2	0	0	0	0	0
ENSMUSG00000045008	9030612E09Rik	chr10	43174699	-0.36	0.81	NS	5.5	0	0.112661	0	N	8	4	7	3	1	1	0	0	0
ENSMUSG00000029918	Mrps33	chr6	39810988	-0.36	0.685	NS	211	27.5	0.492215	0.124497	Y	3	2	3	2	0	0	0	0	0
ENSMUSG00000059811	Atl2	chr17	79896123	-0.36	0.243	NS	1872.5	433.5	0.480768	0.270625	Y	1	1	1	1	0	0	0	0	0
ENSMUSG00000030796	Tead2	chr7	45215753	-0.36	0.463	NS	70.5	32.5	0.180919	0.114073	N	2	0	2	0	0	0	0	0	0
ENSMUSG00000058655	Eif4b	chr15	102073773	-0.36	0.248	NS	1097.5	240	0.555489	0.268172	Y	1	1	1	1	0	0	0	0	0
ENSMUSG00000022401	Xpnpep3	chr15	81400138	-0.36	0.67	NS	338	60	0.192527	0.0357486	N	1	1	1	1	0	0	0	0	0
ENSMUSG00000022033	Pbk	chr14	65805837	-0.36	0.801	NS	275.5	75	0.50096	0.249207	Y	4	2	3	2	1	0	1	0	1
ENSMUSG00000023795	Pisd-ps2	chr17	3084183	-0.36	0.866	NS	0	0	0.0260321	0	N	1	0	1	0	0	0	0	0	0
ENSMUSG00000026574	Dpt	chr1	164796644	-0.36	0.907	NS	0	102.5	0.0005068	0.191435	N	9	1	4	1	5	0	2	0	2
ENSMUSG00000039914	Coq10a	chr10	128368997	-0.36	0.428	NS	185	17	0.472448	0.150898	Y	10	4	7	3	3	1	0	0	0
ENSMUSG00000030541	Idh2	chr7	80115392	-0.36	0.317	NS	1542.5	275.5	0.703168	0.388792	Y	10	7	3	3	7	4	1	0	1
ENSMUSG00000040850	Psme4	chr11	30771726	-0.36	0.356	NS	2250.5	337	0.258308	0.0540474	Y	4	2	3	2	1	0	0	0	0
ENSMUSG00000024472	Dcp2	chr18	44380502	-0.36	0.45	NS	891	240.5	0.431445	0.214233	Y	3	1	2	1	1	0	0	0	0
ENSMUSG00000038784	Cnot4	chr6	35133724	-0.36	0.319	NS	2535	726	0.449136	0.222434	Y	4	3	4	3	0	0	0	0	0
ENSMUSG00000021510	Zfp729a	chr13	67637791	-0.36	0.785	NS	162.5	39	0.211035	0.0405329	Y	6	1	6	1	0	0	0	0	0
ENSMUSG00000066440	Zfyve26	chr12	79296304	-0.36	0.406	NS	16	0	0	0	N	2	0	1	0	1	0	0	0	0
ENSMUSG00000061461	Smim20	chr5	53267083	-0.36	0.246	NS	454.5	62	0.648019	0.230974	Y	4	4	4	4	0	0	0	0	0
ENSMUSG00000020462	Cfap36	chr11	29247409	-0.36	0.355	NS	213.5	51.5	0.275871	0.0826185	Y	4	1	3	1	1	0	0	0	0
ENSMUSG00000022329	Stk3	chr15	35178921	-0.36	0.332	NS	789	450.5	0.0604283	0.0591001	N	3	1	3	1	0	0	0	0	0
ENSMUSG00000030259	Rassf8	chr6	145746748	-0.36	0.472	NS	4859	855	0.668783	0.381303	Y	8	8	8	8	0	0	0	0	0
ENSMUSG00000036214	Znrd1as	chr17	36958592	-0.36	0.731	NS	45.5	4	0.240617	0.0401621	N	2	0	2	0	0	0	0	0	0
ENSMUSG00000029729	Zkscan1	chr5	138085084	-0.36	0.493	NS	590.5	139	0.459959	0.212234	Y	2	2	2	2	0	0	0	0	0
ENSMUSG00000028127	Abcd3	chr3	121815302	-0.36	0.406	NS	1670	274	0.434635	0.156079	Y	1	1	1	1	0	0	0	0	0
ENSMUSG00000037820	Tgm2	chr2	158146436	-0.36	0.534	NS	487.5	76.5	0.489129	0.105111	Y	6	1	6	1	0	0	0	0	0
ENSMUSG00000042507	Elmsan1	chr12	84218881	-0.36	0.307	NS	2106	600	0.61925	0.350896	Y	8	5	7	5	1	0	0	0	0
ENSMUSG00000053334	Ficd	chr5	113735803	-0.36	0.693	NS	24	0	0.265006	0	N	3	1	2	1	1	0	0	0	0
ENSMUSG00000052214	Opa3	chr7	19228334	-0.36	0.348	NS	961.5	170	0.481372	0.219195	Y	8	5	7	4	1	1	0	0	0
ENSMUSG00000038539	Atf5	chr7	44816658	-0.35	0.578	NS	31.5	11.5	0.252328	0.173631	N	8	7	8	7	0	0	1	1	0
ENSMUSG00000049686	Orai1	chr5	123015074	-0.35	0.587	NS	309	126.5	0.552915	0.367158	Y	7	2	6	2	1	0	0	0	0
ENSMUSG00000077450	Rab11b	chr17	33760530	-0.35	0.37	NS	682	158	0.548623	0.29642	Y	4	2	4	2	0	0	0	0	0
ENSMUSG00000027583	Zbtb46	chr2	181459426	-0.35	0.806	NS	571	383.5	0.298654	0.246941	Y	5	3	4	3	1	0	1	1	0
ENSMUSG00000024083	Pja2	chr17	64331916	-0.35	0.363	NS	3127.5	683	0.590813	0.360318	Y	3	1	1	1	2	0	0	0	0
ENSMUSG00000075592	Nynrin	chr14	55854010	-0.35	0.389	NS	485.5	151	0.436484	0.230569	Y	4	2	3	2	1	0	0	0	0
ENSMUSG00000071757	Zhx2	chr15	57694665	-0.35	0.419	NS	2022.5	388.5	0.429482	0.137496	Y	7	5	7	5	0	0	0	0	0
ENSMUSG00000033105	Lss	chr10	76531588	-0.35	0.623	NS	80.5	3.5	0.0878437	7.825e-05	N	6	0	4	0	2	0	0	0	0
ENSMUSG00000079018	Ly6c1	chr15	75048830	-0.35	0.922	NS	0	8.5	0	0.120091	N	6	1	6	1	0	0	1	0	1
ENSMUSG00000002289	Angptl4	chr17	33781830	-0.35	0.858	NS	104	4.5	0.424824	0.0286475	Y	3	1	3	1	0	0	0	0	0
ENSMUSG00000039100	Marchf6	chr15	31531053	-0.35	0.428	NS	3151	614.5	0.481254	0.199008	Y	2	1	1	1	1	0	0	0	0
ENSMUSG00000004040	Stat3	chr11	100939540	-0.35	0.505	NS	1604.5	337.5	0.524145	0.2154	Y	4	4	4	4	0	0	0	0	0
ENSMUSG00000044501	Zfp758	chr17	22361453	-0.35	0.773	NS	240.5	60	0.360256	0.130773	Y	1	1	1	1	0	0	0	0	0
ENSMUSG00000073448	Gm10509	chr17	21690180	-0.35	0.821	NS	1	0	0.120403	0.0065243	N	4	0	3	0	1	0	0	0	0
ENSMUSG00000063894	Zkscan8	chr13	21531120	-0.35	0.666	NS	140	24.5	0.215347	0.0435499	Y	6	1	5	1	1	0	0	0	0
ENSMUSG00000021993	Mipep	chr14	60784573	-0.35	0.251	NS	117.5	0	0.0416191	0	N	6	3	6	3	0	0	0	0	0
ENSMUSG00000001053	N4bp3	chr11	51650842	-0.35	0.66	NS	100.5	41	0.493958	0.238882	Y	8	2	7	2	1	0	0	0	0
ENSMUSG00000026260	Ndufa10	chr1	92473860	-0.35	0.294	NS	675	83.5	0.544331	0.0933834	Y	1	1	1	1	0	0	0	0	0
ENSMUSG00000037750	Fam222b	chr11	78094660	-0.35	0.524	NS	2766.5	750	0.663996	0.402041	Y	8	5	6	5	2	0	0	0	0
ENSMUSG00000025939	Ube2w	chr1	16619489	-0.35	0.493	NS	1397	336	0.213926	0.112948	Y	3	2	3	2	0	0	1	1	0
ENSMUSG00000070544	Top1	chr2	160645888	-0.35	0.325	NS	2964.5	716.5	0.497223	0.258354	Y	3	1	2	1	1	0	0	0	0
ENSMUSG00000078937	Cpt1b	chr15	89425863	-0.35	0.603	NS	388.5	39.5	0.679564	0.20314	Y	3	1	2	1	1	0	0	0	0
ENSMUSG00000063317	Usp31	chr7	121707253	-0.35	0.584	NS	708.5	259	0.259371	0.140842	Y	11	5	8	5	3	0	1	1	0
ENSMUSG00000042302	Ehbp1	chr11	22342292	-0.35	0.423	NS	6625	1019.5	0.377595	0.122745	Y	11	6	9	5	2	1	0	0	0
ENSMUSG00000004789	Dlst	chr12	85110833	-0.35	0.308	NS	995	171	0.585516	0.235268	Y	1	1	1	1	0	0	1	0	1
ENSMUSG00000087370	Tmem170b	chr13	41605907	-0.35	0.507	NS	1426.5	284	0.646393	0.306582	Y	2	1	1	1	1	0	0	0	0
ENSMUSG00000043572	Pars2	chr4	106651069	-0.35	0.63	NS	26	8.5	0.299122	0.139179	N	2	0	2	0	0	0	0	0	0
ENSMUSG00000031930	Wwp2	chr8	107436365	-0.35	0.344	NS	388.5	108.5	0.139653	0.0484002	N	5	3	4	3	1	0	0	0	0
ENSMUSG00000021357	Exoc2	chr13	30974093	-0.35	0.325	NS	613	195	0.0844761	0.0382145	N	1	1	1	1	0	0	0	0	0
ENSMUSG00000038388	Mpp6	chr6	50110241	-0.35	0.352	NS	2035.5	398.5	0.434362	0.171039	Y	2	2	2	2	0	0	0	0	0
ENSMUSG00000090291	Lrrc10b	chr19	10457473	-0.35	0.892	NS	4	0	0.136709	0	N	7	1	4	1	3	0	0	0	0
ENSMUSG00000028675	Pnrc2	chr4	135873850	-0.35	0.308	NS	366	75	0.645073	0.496079	Y	6	5	4	4	2	1	1	1	0
ENSMUSG00000028890	Mtf1	chr4	124802104	-0.35	0.432	NS	358	107	0.245749	0.111338	Y	2	2	2	2	0	0	0	0	0
ENSMUSG00000071547	Nt5dc2	chr14	31131053	-0.35	0.45	NS	74	20.5	0.317022	0.0940286	Y	3	1	2	1	1	0	1	1	0
ENSMUSG00000029461	Fam168a	chr7	100706635	-0.35	0.32	NS	2632	739.5	0.487858	0.242835	Y	2	2	2	2	0	0	0	0	0
ENSMUSG00000003662	Ciao1	chr2	127247816	-0.35	0.427	NS	79.5	8	0.296554	0.0393952	Y	5	4	5	4	0	0	0	0	0
ENSMUSG00000022749	Tbc1d23	chr16	57231504	-0.35	0.378	NS	667	134.5	0.216927	0.0530626	Y	3	1	2	1	1	0	1	0	1
ENSMUSG00000038774	Ascc3	chr10	50592669	-0.35	0.37	NS	896	99	0.0518515	0.00720395	N	1	1	1	1	0	0	0	0	0
ENSMUSG00000001441	Npepps	chr11	97280638	-0.35	0.311	NS	2954	543	0.540269	0.232757	Y	8	3	2	2	6	1	1	1	0
ENSMUSG00000021245	Mlh3	chr12	85270599	-0.35	0.649	NS	48	0	0.0484063	0	N	7	0	6	0	1	0	1	0	1
ENSMUSG00000068614	Actc1	chr2	114053548	-0.35	0.42	NS	399.5	36	0.595341	0.184299	Y	5	4	4	4	1	0	0	0	0
ENSMUSG00000038564	Ift172	chr5	31291116	-0.35	0.384	NS	50	0	0.0362579	0	N	5	4	4	4	1	0	0	0	0
ENSMUSG00000028411	Aptx	chr4	40703194	-0.35	0.383	NS	154.5	21.5	0.228078	0.0263778	Y	2	1	2	1	0	0	0	0	0
ENSMUSG00000034973	Dop1a	chr9	86467154	-0.35	0.528	NS	610.5	98.5	0.0832318	0.00953025	N	3	2	3	2	0	0	0	0	0
ENSMUSG00000021140	Pcnx	chr12	81860023	-0.35	0.272	NS	4726.5	1038	0.478921	0.235863	Y	2	2	2	2	0	0	0	0	0
ENSMUSG00000015189	Casd1	chr6	4600839	-0.35	0.457	NS	346	69	0.146165	0.0263894	N	2	1	2	1	0	0	0	0	0
ENSMUSG00000031990	Jam3	chr9	27155421	-0.35	0.574	NS	981.5	250.5	0.499569	0.194597	Y	3	0	2	0	1	0	0	0	0
ENSMUSG00000026131	Dst	chr1	33908225	-0.35	0.299	NS	8588	1666.5	0.38561	0.143834	Y	8	6	8	6	0	0	0	0	0
ENSMUSG00000015305	Sash1	chr10	8886070	-0.35	0.609	NS	858.5	765.5	0.222103	0.221141	Y	1	0	1	0	0	0	0	0	0
ENSMUSG00000020513	Tubd1	chr11	86544991	-0.35	0.602	NS	102.5	19.5	0.0844883	0.0270898	N	1	1	1	1	0	0	0	0	0
ENSMUSG00000030722	Nfatc2ip	chr7	126396737	-0.35	0.628	NS	13	5	0.0285581	0.0181504	N	7	2	5	2	2	0	0	0	0
ENSMUSG00000042010	Acacb	chr5	114146535	-0.35	0.543	NS	2293.5	183	0.397862	0.06423	Y	6	5	6	5	0	0	0	0	0
ENSMUSG00000011658	Fuz	chr7	44896079	-0.35	0.594	NS	34.5	3.5	0.254158	0.0386845	N	6	5	6	5	0	0	0	0	0
ENSMUSG00000016128	Stard13	chr5	151233836	-0.35	0.788	NS	816.5	739	0.160981	0.177853	N	9	1	9	1	0	0	2	0	2
ENSMUSG00000030177	Ccdc77	chr6	120364374	-0.35	0.543	NS	256	41	0.144924	0.038887	N	2	2	2	2	0	0	0	0	0
ENSMUSG00000036943	Rab8b	chr9	66919687	-0.35	0.661	NS	858.5	516.5	0.36107	0.282161	Y	5	0	3	0	2	0	0	0	0
ENSMUSG00000015733	Capza2	chr6	17636234	-0.35	0.299	NS	1781	439.5	0.551596	0.313852	Y	2	1	2	1	0	0	0	0	0
ENSMUSG00000024236	Svil	chr18	4920540	-0.35	0.422	NS	7001.5	1169.5	0.551439	0.226323	Y	7	4	7	4	0	0	1	0	1
ENSMUSG00000021285	Ppp1r13b	chr12	111908110	-0.35	0.503	NS	946	434.5	0.321446	0.202802	Y	6	3	6	3	0	0	0	0	0
ENSMUSG00000026878	Rab14	chr2	35201120	-0.35	0.272	NS	2127	493.5	0.642714	0.480971	Y	4	4	4	4	0	0	1	1	0
ENSMUSG00000071281	Zfp65	chr13	67729173	-0.35	0.796	NS	339.5	73.5	0.372009	0.119757	Y	7	1	7	1	0	0	0	0	0
ENSMUSG00000043154	Ppp2r3a	chr9	101251795	-0.35	0.422	NS	4996	796	0.50503	0.183145	Y	2	2	2	2	0	0	0	0	0
ENSMUSG00000022560	Slc52a2	chr15	76538832	-0.35	0.528	NS	16	8	0.154924	0.0939932	N	6	2	5	2	1	0	0	0	0
ENSMUSG00000039887	Alg14	chr3	121291773	-0.35	0.521	NS	245.5	88.5	0.143006	0.058965	N	1	0	1	0	0	0	0	0	0
ENSMUSG00000040093	Bmf	chr2	118549687	-0.35	0.826	NS	121	18	0.247193	0.04565	Y	6	0	5	0	1	0	0	0	0
ENSMUSG00000039607	Rbms3	chr9	117872681	-0.35	0.438	NS	1885.5	1805.5	0.0345217	0.0614027	N	14	4	12	4	2	0	3	0	3
ENSMUSG00000024780	Cdc37l1	chr19	28990352	-0.35	0.457	NS	1692.5	262.5	0.569515	0.260803	Y	3	2	3	2	0	0	1	1	0
ENSMUSG00000078815	Cacng6	chr7	3424195	-0.35	0.866	NS	94	6.5	0.32023	0.0423603	Y	6	2	5	2	1	0	0	0	0
ENSMUSG00000038446	Cdc40	chr10	40883311	-0.35	0.459	NS	1442.5	315.5	0.499622	0.234644	Y	3	2	3	2	0	0	0	0	0
ENSMUSG00000059923	Grb2	chr11	115708597	-0.35	0.274	NS	3558.5	804.5	0.663292	0.404962	Y	8	8	8	8	0	0	0	0	0
ENSMUSG00000025812	Pard3	chr8	127063893	-0.35	0.298	NS	8813	2422.5	0.398938	0.193702	Y	1	1	1	1	0	0	0	0	0
ENSMUSG00000033943	Mga	chr2	119897228	-0.35	0.436	NS	1861.5	387	0.393862	0.150261	Y	3	3	2	2	1	1	1	1	0
ENSMUSG00000026483	Fam129a	chr1	151571186	-0.35	0.681	NS	691.5	534	0.209175	0.162307	Y	11	2	11	2	0	0	1	0	1
ENSMUSG00000074749	Kiz	chr2	146855864	-0.35	0.432	NS	287	48	0.0830314	0.0229617	N	3	2	3	2	0	0	0	0	0
ENSMUSG00000020067	Mypn	chr10	63203952	-0.35	0.353	NS	1835.5	125.5	0.39183	0.0609587	Y	6	4	5	4	1	0	0	0	0
ENSMUSG00000033961	Zfp446	chr7	12977848	-0.35	0.65	NS	15	0	0.0697852	0	N	5	2	4	1	1	1	0	0	0
ENSMUSG00000029405	G3bp2	chr5	92083719	-0.35	0.375	NS	909.5	222.5	0.465731	0.239865	Y	1	1	1	1	0	0	0	0	0
ENSMUSG00000067942	Zfp160	chr17	21008903	-0.35	0.678	NS	379.5	47.5	0.216957	0.0351791	Y	2	2	2	2	0	0	0	0	0
ENSMUSG00000060038	Dhps	chr8	85071757	-0.35	0.446	NS	48	5	0.410305	0.082208	N	4	1	4	1	0	0	0	0	0
ENSMUSG00000069208	Zfp825	chr13	74493992	-0.35	0.81	NS	217	45	0.41635	0.154243	Y	10	2	9	2	1	0	0	0	0
ENSMUSG00000059474	Mbtd1	chr11	93885852	-0.35	0.35	NS	791	175	0.282191	0.098096	Y	1	1	1	1	0	0	0	0	0
ENSMUSG00000029017	Pmpcb	chr5	21737141	-0.35	0.277	NS	278.5	53.5	0.378548	0.123051	Y	3	2	1	1	2	1	0	0	0
ENSMUSG00000037487	Ubr5	chr15	38078854	-0.35	0.264	NS	4109	855.5	0.492352	0.20517	Y	6	6	6	6	0	0	0	0	0
ENSMUSG00000054519	Zfp867	chr11	59472474	-0.35	0.725	NS	343	66	0.589954	0.227301	Y	6	1	4	1	2	0	0	0	0
ENSMUSG00000061175	Fnip2	chr3	79567796	-0.35	0.738	NS	1803	443.5	0.421049	0.161733	Y	4	3	4	3	0	0	0	0	0
ENSMUSG00000029545	Acads	chr5	115119346	-0.35	0.386	NS	178.5	34.5	0.479166	0.160256	Y	4	3	3	2	1	1	0	0	0
ENSMUSG00000000399	Ndufa9	chr6	126849136	-0.35	0.324	NS	437.5	36	0.318409	0.0480558	Y	1	1	1	1	0	0	0	0	0
ENSMUSG00000057594	Arl16	chr11	120467607	-0.35	0.602	NS	41.5	12	0.545222	0.239606	N	8	2	8	2	0	0	0	0	0
ENSMUSG00000006134	Crkl	chr16	17451987	-0.34	0.352	NS	1817.5	545.5	0.686485	0.490112	Y	1	1	1	1	0	0	0	0	0
ENSMUSG00000040548	Tex2	chr11	106613423	-0.34	0.258	NS	1779.5	457.5	0.446395	0.192079	Y	3	2	2	2	1	0	0	0	0
ENSMUSG00000024242	Map4k3	chr17	80728485	-0.34	0.294	NS	3551.5	937	0.392964	0.201606	Y	6	2	3	2	3	0	1	1	0
ENSMUSG00000017548	Suz12	chr11	79993106	-0.34	0.33	NS	705.5	93.5	0.346324	0.0621434	Y	5	2	4	2	1	0	0	0	0
ENSMUSG00000034037	Fgd5	chr6	91978878	-0.34	0.907	NS	0	138	0	0.0869223	N	14	5	13	5	1	0	2	1	1
ENSMUSG00000029098	Acox3	chr5	35583040	-0.34	0.508	NS	74	0.5	0.0896853	0	N	2	0	1	0	1	0	0	0	0
ENSMUSG00000038039	Gcc2	chr10	58255497	-0.34	0.438	NS	109.5	11	0.0648065	0.0108776	N	4	3	4	3	0	0	0	0	0
ENSMUSG00000049321	Zfp2	chr11	50916165	-0.34	0.726	NS	60.5	1	0.0896355	0	N	2	0	2	0	0	0	0	0	0
ENSMUSG00000029060	Mib2	chr4	155669198	-0.34	0.488	NS	67.5	19.5	0.204621	0.0788115	Y	2	1	1	1	1	0	0	0	0
ENSMUSG00000056214	Pard6g	chr18	80046890	-0.34	0.664	NS	428.5	167.5	0.265649	0.124667	Y	3	2	3	2	0	0	0	0	0
ENSMUSG00000024924	Vldlr	chr19	27216484	-0.34	0.458	NS	1339	185	0.461018	0.170631	Y	4	2	3	2	1	0	0	0	0
ENSMUSG00000024030	Abcg1	chr17	31057675	-0.34	0.694	NS	156.5	100	0.123064	0.084972	N	2	0	2	0	0	0	0	0	0
ENSMUSG00000026393	Nek7	chr1	138620141	-0.34	0.368	NS	3083	874	0.48842	0.251335	Y	3	3	3	3	0	0	0	0	0
ENSMUSG00000027285	Haus2	chr2	120609383	-0.34	0.429	NS	150.5	36	0.354369	0.113729	Y	5	2	4	2	1	0	0	0	0
ENSMUSG00000046230	Vps13a	chr19	16780933	-0.34	0.583	NS	509	0	0.0209913	0	N	1	1	1	1	0	0	0	0	0
ENSMUSG00000023087	Noct	chr3	51224447	-0.34	0.481	NS	1166.5	214.5	0.516232	0.258879	Y	5	3	3	3	2	0	0	0	0
ENSMUSG00000060012	Kif13b	chr14	64647265	-0.34	0.661	NS	882	292.5	0.182054	0.0741747	N	1	1	1	1	0	0	0	0	0
ENSMUSG00000022353	Mtss1	chr15	59082005	-0.34	0.432	NS	6500.5	1314.5	0.696832	0.358274	Y	4	2	2	2	2	0	1	0	1
ENSMUSG00000000278	Scpep1	chr11	88955465	-0.34	0.397	NS	166.5	1	0.16708	0	N	9	7	8	7	1	0	0	0	0
ENSMUSG00000039328	Rnf122	chr8	31111820	-0.34	0.631	NS	483.5	82	0.426639	0.144434	Y	7	5	5	4	2	1	0	0	0
ENSMUSG00000027520	Zdbf2	chr1	63273265	-0.34	0.571	NS	129.5	8	0.0806184	0.0012829	N	6	2	3	2	3	0	1	0	1
ENSMUSG00000028834	Trim63	chr4	134315120	-0.34	0.395	NS	709.5	57	0.656651	0.13439	Y	9	4	3	3	6	1	1	1	0
ENSMUSG00000031672	Got2	chr8	95888547	-0.34	0.345	NS	1251.5	150.5	0.565352	0.200234	Y	4	4	4	4	0	0	0	0	0
ENSMUSG00000032410	Xrn1	chr9	95954760	-0.34	0.622	NS	379.5	0	0.0416181	0	N	1	1	1	1	0	0	0	0	0
ENSMUSG00000033623	Pcgf3	chr5	108461232	-0.34	0.325	NS	1467	338.5	0.435064	0.234222	Y	5	4	4	4	1	0	0	0	0
ENSMUSG00000020697	Lig3	chr11	82781108	-0.34	0.423	NS	181.5	21	0.186602	0.042949	N	2	2	2	2	0	0	0	0	0
ENSMUSG00000006262	Mob1b	chr5	88720855	-0.34	0.569	NS	2272	495	0.573341	0.307464	Y	8	6	5	5	3	1	0	0	0
ENSMUSG00000021224	Numb	chr12	83921934	-0.34	0.422	NS	1520	742	0.340372	0.229678	Y	2	1	2	1	0	0	1	1	0
ENSMUSG00000043251	Exoc3l	chr8	105296101	-0.34	0.892	NS	0	1	0	0.021447	N	7	2	7	2	0	0	1	0	1
ENSMUSG00000037971	1110032A03Rik	chr9	50775520	-0.34	0.618	NS	205	13	0.405539	0.0170566	Y	10	4	10	4	0	0	0	0	0
ENSMUSG00000036550	Cnot1	chr8	95807464	-0.34	0.422	NS	3791.5	761	0.556309	0.230708	Y	6	2	6	2	0	0	0	0	0
ENSMUSG00000037926	Ssh2	chr11	77216287	-0.34	0.368	NS	9116.5	1831.5	0.497461	0.244025	Y	2	2	1	1	1	1	0	0	0
ENSMUSG00000001891	Ugp2	chr11	21371201	-0.34	0.352	NS	1910.5	477	0.467781	0.248841	Y	5	3	4	3	1	0	1	0	1
ENSMUSG00000052794	1700030K09Rik	chr8	72443880	-0.34	0.714	NS	92	1	0.207072	0	Y	8	4	8	4	0	0	0	0	0
ENSMUSG00000013593	Ndufs2	chr1	171251388	-0.34	0.347	NS	437	69.5	0.519714	0.152848	Y	8	6	5	5	3	1	1	0	1
ENSMUSG00000037697	Ddhd1	chr14	45658143	-0.34	0.368	NS	1067	242.5	0.337758	0.13531	Y	1	1	1	1	0	0	0	0	0
ENSMUSG00000035168	Tanc1	chr2	59612042	-0.34	0.355	NS	5601.5	1546.5	0.533401	0.264222	Y	8	8	8	8	0	0	2	2	0
ENSMUSG00000039208	Metrnl	chr11	121701544	-0.34	0.65	NS	292.5	61	0.538339	0.221499	Y	3	0	2	0	1	0	0	0	0
ENSMUSG00000069729	Arid1b	chr17	4994332	-0.34	0.273	NS	9582	2612	0.540935	0.286399	Y	3	1	1	1	2	0	0	0	0
ENSMUSG00000026490	Cdc42bpa	chr1	179960472	-0.34	0.437	NS	2826	896	0.236424	0.124366	Y	2	1	2	1	0	0	0	0	0
ENSMUSG00000044595	Dnd1	chr18	36766214	-0.34	0.815	NS	8	3	0.195755	0.0503145	N	6	3	5	3	1	0	0	0	0
ENSMUSG00000091994	E130317F20Rik	chr10	79854971	-0.34	0.746	NS	44	6	0.332915	0.073517	N	4	2	2	2	2	0	1	1	0
ENSMUSG00000050211	Pla2g4e	chr2	120245335	-0.34	0.642	NS	167.5	0	0.09499	0	N	15	13	15	13	0	0	0	0	0
ENSMUSG00000058291	Zfp68	chr5	138619761	-0.34	0.429	NS	416	96.5	0.280602	0.0892613	Y	2	2	2	2	0	0	0	0	0
ENSMUSG00000036854	Hspb6	chr7	30552178	-0.34	0.389	NS	50	2.5	0.408604	0.05297	Y	4	1	4	1	0	0	0	0	0
ENSMUSG00000024158	Hagh	chr17	24840143	-0.34	0.37	NS	459.5	62	0.31179	0.0777522	Y	2	1	2	1	0	0	0	0	0
ENSMUSG00000022442	Ttll1	chr15	83510893	-0.34	0.432	NS	135.5	20	0.23342	0.0409401	Y	10	4	7	3	3	1	0	0	0
ENSMUSG00000033326	Kdm4a	chr4	118180043	-0.34	0.329	NS	387.5	35.5	0.340323	0.0416135	Y	1	1	1	1	0	0	0	0	0
ENSMUSG00000027778	Ift80	chr3	69004570	-0.34	0.52	NS	236	72.5	0.0335498	0.020817	N	5	5	5	5	0	0	1	1	0
ENSMUSG00000001995	Sipa1l2	chr8	125569808	-0.34	0.319	NS	5250.5	1008.5	0.606747	0.270705	Y	7	4	5	4	2	0	0	0	0
ENSMUSG00000019952	Poc1b	chr10	99107036	-0.34	0.594	NS	47	49	0.00997925	0.0292511	N	2	1	2	1	0	0	0	0	0
ENSMUSG00000031583	Wrn	chr8	33385527	-0.34	0.642	NS	98.5	9	6.945e-05	0.0014754	N	1	1	1	1	0	0	0	0	0
ENSMUSG00000026667	Uhmk1	chr1	170215397	-0.34	0.802	NS	383.5	79.5	0.419829	0.1499	Y	2	1	2	1	0	0	0	0	0
ENSMUSG00000044393	Dsg2	chr18	20558074	-0.34	0.537	NS	609	20	0.258644	0.0119811	Y	4	2	2	2	2	0	0	0	0
ENSMUSG00000036504	Phpt1	chr2	25575224	-0.34	0.285	NS	40	3	0.444846	0.116713	N	3	3	3	3	0	0	0	0	0
ENSMUSG00000103472	Pcdhga7	chr18	37714764	-0.34	0.676	NS	2660	636.5	0.555216	0.20651	Y	7	0	6	0	1	0	0	0	0
ENSMUSG00000024908	Ppp6r3	chr19	3575749	-0.34	0.284	NS	4871	1161	0.485177	0.264667	Y	3	2	2	2	1	0	0	0	0
ENSMUSG00000066571	4931406P16Rik	chr7	34313551	-0.34	0.272	NS	1799.5	812	0.487702	0.350927	Y	4	2	4	2	0	0	0	0	0
ENSMUSG00000044952	Kctd21	chr7	97332327	-0.34	0.88	NS	61	33	0.160815	0.12537	N	4	0	4	0	0	0	0	0	0
ENSMUSG00000068798	Rap1a	chr3	105801336	-0.34	0.501	NS	3239.5	1155.5	0.550682	0.396834	Y	3	1	1	1	2	0	1	1	0
ENSMUSG00000006800	Sulf2	chr2	166155663	-0.34	0.338	NS	1620.5	246.5	0.526684	0.134036	Y	9	5	7	5	2	0	0	0	0
ENSMUSG00000001211	Agpat3	chr10	78352489	-0.34	0.446	NS	1360.5	295.5	0.47693	0.165576	Y	7	2	4	2	3	0	0	0	0
ENSMUSG00000026211	Obsl1	chr1	75506452	-0.34	0.383	NS	332.5	33.5	0.329846	0.0455182	Y	4	2	2	1	2	1	0	0	0
ENSMUSG00000023805	Synj2	chr17	5941280	-0.34	0.372	NS	1757.5	231	0.401826	0.0989408	Y	9	7	9	7	0	0	0	0	0
ENSMUSG00000094958	3110021N24Rik	chr4	108719649	-0.34	0.813	NS	1631.5	444.5	0.509108	0.260545	Y	9	7	9	7	0	0	0	0	0
ENSMUSG00000029550	Sppl3	chr5	115011137	-0.34	0.254	NS	4188	1075	0.644774	0.397079	Y	2	2	2	2	0	0	0	0	0
ENSMUSG00000050199	Lgr4	chr2	109917647	-0.34	0.351	NS	5715.5	1105	0.658211	0.357154	Y	8	8	8	8	0	0	0	0	0
ENSMUSG00000030231	Plekha5	chr6	140424054	-0.34	0.433	NS	2243	524.5	0.372371	0.126299	Y	3	2	3	2	0	0	0	0	0
ENSMUSG00000032224	Fam81a	chr9	70142560	-0.34	0.541	NS	204.5	24.5	0.140148	0.0163645	N	5	1	5	1	0	0	0	0	0
ENSMUSG00000021918	Nek4	chr14	30951377	-0.34	0.7	NS	0	0	0	0	N	5	3	5	3	0	0	0	0	0
ENSMUSG00000018415	Gid4	chr11	60417145	-0.34	0.352	NS	194.5	17	0.151067	0.0118699	N	9	8	9	8	0	0	1	1	0
ENSMUSG00000040549	Ckap5	chr2	91526762	-0.34	0.308	NS	1713.5	337.5	0.234987	0.0510367	Y	2	2	2	2	0	0	1	1	0
ENSMUSG00000110195	Pde2a	chr7	101421691	-0.34	0.493	NS	23	0	0.00819095	0	N	13	5	11	5	2	0	0	0	0
ENSMUSG00000030685	Kctd13	chr7	126928879	-0.34	0.621	NS	39.5	5	0.0909685	0.0144452	N	5	2	4	2	1	0	0	0	0
ENSMUSG00000025217	Btrc	chr19	45363734	-0.34	0.422	NS	1801.5	532	0.344954	0.144521	Y	1	0	1	0	0	0	0	0	0
ENSMUSG00000004637	Wwox	chr8	114439655	-0.34	0.664	NS	0	1	0	0.0003028	N	4	0	3	0	1	0	0	0	0
ENSMUSG00000024477	Pggt1b	chr18	46280993	-0.34	0.685	NS	684	161	0.331442	0.133603	Y	2	1	2	1	0	0	0	0	0
ENSMUSG00000049354	Dcaf7	chr11	106036872	-0.34	0.261	NS	539	131	0.416715	0.175055	Y	4	1	3	1	1	0	0	0	0
ENSMUSG00000039159	Ube2h	chr6	30304539	-0.34	0.355	NS	3740	792	0.648416	0.323256	Y	3	2	2	2	1	0	0	0	0
ENSMUSG00000057193	Slc44a2	chr9	21320698	-0.34	0.435	NS	551	167.5	0.440476	0.226021	Y	10	5	10	5	0	0	0	0	0
ENSMUSG00000047888	Tnrc6b	chr15	80711313	-0.34	0.467	NS	6855	1679	0.508622	0.255124	Y	3	2	1	1	2	1	0	0	0
ENSMUSG00000035992	Fnip1	chr11	54438199	-0.34	0.327	NS	3531.5	588.5	0.500088	0.204243	Y	2	2	2	2	0	0	0	0	0
ENSMUSG00000024277	Mapre2	chr18	23752333	-0.34	0.3	NS	5472	979	0.60206	0.260205	Y	6	2	3	2	3	0	0	0	0
ENSMUSG00000020275	Rel	chr11	23770970	-0.34	0.851	NS	975.5	150.5	0.365007	0.113762	Y	3	3	2	2	1	1	0	0	0
ENSMUSG00000024370	Cdc23	chr18	34651735	-0.34	0.286	NS	411	94	0.469473	0.128771	Y	3	2	3	2	0	0	0	0	0
ENSMUSG00000032086	Bace1	chr9	45838580	-0.34	0.357	NS	438	100.5	0.458482	0.173605	Y	5	3	5	3	0	0	0	0	0
ENSMUSG00000026455	Klhl12	chr1	134455531	-0.34	0.477	NS	89.5	6	0.0742081	0.0110742	N	4	3	4	3	0	0	0	0	0
ENSMUSG00000020715	Ern1	chr11	106487852	-0.34	0.655	NS	694	205.5	0.217423	0.0815692	Y	6	2	3	2	3	0	0	0	0
ENSMUSG00000007033	Hspa1l	chr17	34972703	-0.34	0.666	NS	58.5	13	0.316346	0.106183	Y	4	0	3	0	1	0	0	0	0
ENSMUSG00000030990	Pgap2	chr7	102210208	-0.34	0.445	NS	228	34	0.285261	0.0617242	Y	3	1	3	1	0	0	0	0	0
ENSMUSG00000025648	Pfkfb4	chr9	108991778	-0.34	0.737	NS	42.5	22.5	0.047094	0.03482	N	5	2	4	2	1	0	0	0	0
ENSMUSG00000060657	Marf1	chr16	14163351	-0.34	0.356	NS	257	18.5	0.134093	0.005408	N	2	2	2	2	0	0	0	0	0
ENSMUSG00000003378	Grik5	chr7	25072346	-0.34	0.425	NS	29.5	0	0.0321451	0	N	2	1	2	1	0	0	0	0	0
ENSMUSG00000033216	Eefsec	chr6	88446539	-0.34	0.585	NS	538.5	243.5	0.128656	0.0669061	N	4	3	4	3	0	0	0	0	0
ENSMUSG00000020747	Tmem94	chr11	115765433	-0.34	0.419	NS	951.5	146.5	0.468424	0.170109	Y	5	4	5	4	0	0	0	0	0
ENSMUSG00000026867	Gapvd1	chr2	34755232	-0.33	0.367	NS	1585.5	375.5	0.348745	0.127073	Y	2	2	2	2	0	0	0	0	0
ENSMUSG00000039262	Prrc2b	chr2	32151082	-0.33	0.356	NS	2586	673.5	0.505398	0.277319	Y	9	6	6	6	3	0	1	1	0
ENSMUSG00000062110	Scfd2	chr5	74531759	-0.33	0.631	NS	412	192	0.058522	0.0293644	N	2	1	2	1	0	0	0	0	0
ENSMUSG00000049288	Lix1l	chr3	96601149	-0.33	0.286	NS	578.5	190	0.485473	0.306758	Y	7	4	6	4	1	0	0	0	0
ENSMUSG00000028088	Fmo5	chr3	97628804	-0.33	0.778	NS	56	0	0.0934135	0	N	4	0	4	0	0	0	0	0	0
ENSMUSG00000024403	Atp6v1g2	chr17	35233660	-0.33	0.733	NS	54	17.5	0.361296	0.196457	Y	4	3	4	3	0	0	0	0	0
ENSMUSG00000063410	Stk24	chr14	121380011	-0.33	0.33	NS	4790.5	1223.5	0.710838	0.448488	Y	7	3	4	3	3	0	0	0	0
ENSMUSG00000022543	4930451G09Rik	chr16	4964289	-0.33	0.812	NS	16.5	2	0.0398324	0.0023511	N	6	5	6	5	0	0	0	0	0
ENSMUSG00000029587	Zfp12	chr5	143235163	-0.33	0.764	NS	109.5	28	0.300432	0.108908	Y	4	0	4	0	0	0	0	0	0
ENSMUSG00000041528	Rnf123	chr9	108083346	-0.33	0.317	NS	141.5	2	0.174567	0.006884	N	7	4	6	4	1	0	0	0	0
ENSMUSG00000027263	Tubgcp4	chr2	121170654	-0.33	0.497	NS	101.5	9.5	0.132144	0.0129815	N	4	3	4	3	0	0	0	0	0
ENSMUSG00000050310	Rictor	chr15	6708379	-0.33	0.345	NS	2436.5	538.5	0.360741	0.156798	Y	2	2	1	1	1	1	1	1	0
ENSMUSG00000038214	Bend3	chr10	43478831	-0.33	0.495	NS	786.5	173	0.452825	0.188098	Y	3	2	3	2	0	0	0	0	0
ENSMUSG00000026024	Als2	chr1	59237231	-0.33	0.468	NS	166	56.5	0.0606208	0.0340551	N	2	0	1	0	1	0	0	0	0
ENSMUSG00000023191	P3h3	chr6	124857752	-0.33	0.888	NS	0	0	0	0	N	16	5	10	4	6	1	0	0	0
ENSMUSG00000000127	Fer	chr17	63863062	-0.33	0.46	NS	944	429.5	0.110693	0.0682819	N	1	0	1	0	0	0	0	0	0
ENSMUSG00000002205	Vrk3	chr7	44748413	-0.33	0.438	NS	48	0.5	0.0511974	0	N	3	2	3	2	0	0	0	0	0
ENSMUSG00000063931	Pepd	chr7	34912379	-0.33	0.422	NS	157.5	78	0.05416	0.0360576	N	1	0	1	0	0	0	0	0	0
ENSMUSG00000040599	Mis12	chr11	71019611	-0.33	0.569	NS	288.5	80	0.492462	0.300154	Y	3	2	2	2	1	0	0	0	0
ENSMUSG00000051344	Plekhm3	chr1	64956824	-0.33	0.614	NS	647.5	246.5	0.156595	0.0714402	N	6	1	6	1	0	0	0	0	0
ENSMUSG00000042632	Pla2g6	chr15	79328390	-0.33	0.635	NS	36	16	0.0382325	0.0236226	N	5	1	4	1	1	0	1	1	0
ENSMUSG00000026554	Dcaf8	chr1	172148084	-0.33	0.471	NS	2036	331.5	0.570694	0.211112	Y	5	2	5	2	0	0	0	0	0
ENSMUSG00000042207	Kdm5b	chr1	134560171	-0.33	0.377	NS	1478	420.5	0.391865	0.176376	Y	3	1	2	1	1	0	0	0	0
ENSMUSG00000054690	Emcn	chr3	137341067	-0.33	0.929	NS	0	129.5	0	0.0741942	N	12	5	10	5	2	0	1	0	1
ENSMUSG00000037426	Depdc5	chr5	32863701	-0.33	0.398	NS	254	0	0.0898102	0	N	2	1	1	1	1	0	0	0	0
ENSMUSG00000030768	Disp1	chr1	183221522	-0.33	0.587	NS	1373.5	675.5	0.37883	0.243049	Y	15	4	11	4	4	0	0	0	0
ENSMUSG00000042726	Trafd1	chr5	121385632	-0.33	0.428	NS	209.5	49.5	0.407032	0.17019	Y	2	2	2	2	0	0	0	0	0
ENSMUSG00000085704	4921531C22Rik	chr2	179975993	-0.33	0.818	NS	43.5	11.5	0.383317	0.133234	N	11	8	9	7	2	1	1	1	0
ENSMUSG00000012443	Kif11	chr19	37376403	-0.33	0.803	NS	966.5	240	0.400213	0.185901	Y	4	4	3	3	1	1	0	0	0
ENSMUSG00000034994	Eef2	chr10	81176631	-0.33	0.416	NS	317.5	63.5	0.701858	0.35046	Y	6	3	4	2	2	1	0	0	0
ENSMUSG00000032434	Cmtm6	chr9	114731116	-0.33	0.405	NS	473	119.5	0.558122	0.265703	Y	10	6	6	6	4	0	1	0	1
ENSMUSG00000052917	Senp7	chr16	56048338	-0.33	0.666	NS	634	32.5	0.113404	0.0079372	N	2	1	2	1	0	0	0	0	0
ENSMUSG00000003680	Taf6l	chr19	8786417	-0.33	0.68	NS	88.5	25	0.246878	0.0923226	Y	9	5	8	5	1	0	0	0	0
ENSMUSG00000027130	Slc12a6	chr2	112265825	-0.33	0.445	NS	3371.5	744	0.425451	0.231208	Y	7	7	7	7	0	0	0	0	0
ENSMUSG00000017286	Glod4	chr11	76243725	-0.33	0.328	NS	560	73.5	0.18066	0.028137	N	5	3	4	3	1	0	0	0	0
ENSMUSG00000040151	Hs2st1	chr3	144570181	-0.33	0.479	NS	2688.5	839	0.44913	0.249092	Y	2	2	2	2	0	0	0	0	0
ENSMUSG00000058690	Ccser2	chr14	36968777	-0.33	0.406	NS	1979.5	451	0.462229	0.182764	Y	3	2	2	1	1	1	0	0	0
ENSMUSG00000004263	Atn1	chr6	124756524	-0.33	0.374	NS	425.5	110.5	0.539161	0.2846	Y	6	2	5	1	1	1	0	0	0
ENSMUSG00000036792	Mbd5	chr2	48949508	-0.33	0.506	NS	4247.5	1179.5	0.255655	0.106635	Y	1	1	1	1	0	0	0	0	0
ENSMUSG00000035021	Baz1a	chr12	55014348	-0.33	0.716	NS	317.5	87	0.0827292	0.0181856	N	3	2	3	2	0	0	0	0	0
ENSMUSG00000054814	Usp46	chr5	74068431	-0.33	0.53	NS	1565	417	0.473214	0.237714	Y	6	5	5	5	1	0	1	1	0
ENSMUSG00000035948	Acss3	chr10	107123668	-0.33	0.752	NS	0	0	0	0	N	2	0	1	0	1	0	0	0	0
ENSMUSG00000028318	Polr1e	chr4	45018583	-0.33	0.571	NS	253.5	23	0.445504	0.0792692	Y	5	2	5	2	0	0	0	0	0
ENSMUSG00000019864	Rtn4ip1	chr10	43901807	-0.33	0.52	NS	390	34	0.210533	0.0320516	Y	1	1	1	1	0	0	0	0	0
ENSMUSG00000040010	Slc7a5	chr8	121907694	-0.33	0.648	NS	297.5	53	0.420758	0.103918	Y	3	1	3	1	0	0	0	0	0
ENSMUSG00000051721	Wdcp	chr12	4843303	-0.33	0.78	NS	231	41	0.388597	0.118571	Y	4	3	4	3	0	0	0	0	0
ENSMUSG00000027984	Hadh	chr3	131272101	-0.33	0.479	NS	1720	256.5	0.562508	0.262325	Y	5	4	5	4	0	0	0	0	0
ENSMUSG00000044792	Isca1	chr13	59769810	-0.33	0.362	NS	860	151.5	0.713199	0.340196	Y	1	1	1	1	0	0	0	0	0
ENSMUSG00000024122	Pdpk1	chr17	24150924	-0.33	0.441	NS	1950	470	0.408829	0.211353	Y	7	3	7	3	0	0	0	0	0
ENSMUSG00000003948	Mmd	chr11	90249456	-0.33	0.302	NS	1088.5	141	0.613098	0.214972	Y	6	4	6	4	0	0	0	0	0
ENSMUSG00000031967	Afg3l1	chr8	123477903	-0.33	0.311	NS	211.5	26.5	0.232798	0.0411509	Y	2	1	2	1	0	0	0	0	0
ENSMUSG00000024049	Myom1	chr17	71002633	-0.33	0.37	NS	3727	376	0.491044	0.103269	Y	5	4	5	4	0	0	0	0	0
ENSMUSG00000020883	Fbxl20	chr11	98150403	-0.33	0.539	NS	1161	233	0.336481	0.117321	Y	3	3	3	3	0	0	0	0	0
ENSMUSG00000045767	B230219D22Rik	chr13	55693124	-0.33	0.366	NS	623	215	0.654573	0.530693	Y	3	1	3	1	0	0	0	0	0
ENSMUSG00000025857	Dnaaf5	chr5	139150223	-0.33	0.407	NS	70	5.5	0.0934607	0.0082121	N	8	2	6	1	2	1	0	0	0
ENSMUSG00000035314	Gdpd5	chr7	99381414	-0.33	0.399	NS	916	194	0.384731	0.127168	Y	7	2	5	2	2	0	0	0	0
ENSMUSG00000042390	Gatad2b	chr3	90293178	-0.33	0.501	NS	4361.5	1161	0.603823	0.405353	Y	5	4	5	4	0	0	0	0	0
ENSMUSG00000019868	Vta1	chr10	14705560	-0.33	0.371	NS	393	155.5	0.171043	0.0943984	N	3	0	3	0	0	0	0	0	0
ENSMUSG00000052512	Nav2	chr7	48908716	-0.33	0.421	NS	8688.5	1235	0.297166	0.0831786	Y	6	2	6	2	0	0	2	1	1
ENSMUSG00000040661	Rad54l2	chr9	106789194	-0.33	0.345	NS	1368.5	407.5	0.342884	0.172203	Y	3	2	3	2	0	0	0	0	0
ENSMUSG00000038967	Pdk2	chr11	95041354	-0.33	0.556	NS	147.5	8.5	0.352785	0.0147712	Y	4	3	4	3	0	0	0	0	0
ENSMUSG00000040928	S100pbp	chr4	129189727	-0.33	0.673	NS	508	105	0.361156	0.10076	Y	3	3	3	3	0	0	0	0	0
ENSMUSG00000040407	Akap9	chr5	3928054	-0.33	0.647	NS	1652	170.5	0.22689	0.0307523	Y	2	1	2	1	0	0	0	0	0
ENSMUSG00000019726	Lyst	chr13	13590397	-0.33	0.622	NS	226.5	40.5	0.0105862	0	N	1	0	1	0	0	0	0	0	0
ENSMUSG00000041236	Vps41	chr13	18717286	-0.33	0.368	NS	354	76	0.0738533	0.0236381	N	1	0	1	0	0	0	0	0	0
ENSMUSG00000035798	Zdhhc17	chr10	111010140	-0.33	0.594	NS	1808	405	0.455728	0.190649	Y	5	4	4	4	1	0	1	0	1
ENSMUSG00000034006	Slc66a2	chr18	80253292	-0.33	0.457	NS	564.5	115	0.467934	0.127048	Y	5	1	4	1	1	0	0	0	0
ENSMUSG00000028126	Pip5k1a	chr3	95106930	-0.33	0.345	NS	1375.5	338.5	0.510806	0.239479	Y	2	2	2	2	0	0	0	0	0
ENSMUSG00000003208	Yju2	chr17	55959099	-0.33	0.681	NS	32.5	6	0.109013	0.0561119	N	4	1	4	1	0	0	0	0	0
ENSMUSG00000036450	Hif1an	chr19	44562850	-0.33	0.459	NS	213.5	40.5	0.37337	0.108939	Y	2	2	2	2	0	0	0	0	0
ENSMUSG00000032745	Gpbp1	chr13	111490111	-0.33	0.438	NS	3980	1058	0.62895	0.400957	Y	1	1	1	1	0	0	0	0	0
ENSMUSG00000048920	Fkrp	chr7	16816732	-0.33	0.39	NS	116.5	32	0.511887	0.183317	Y	1	1	1	1	0	0	1	1	0
ENSMUSG00000005583	Mef2c	chr13	83504034	-0.33	0.432	NS	6493	1751.5	0.422145	0.254651	Y	12	10	11	10	1	0	1	0	1
ENSMUSG00000043391	2510009E07Rik	chr16	21694665	-0.33	0.383	NS	1329.5	322.5	0.577431	0.305167	Y	3	2	3	2	0	0	0	0	0
ENSMUSG00000041268	Dmxl2	chr9	54501626	-0.33	0.497	NS	530.5	0	0.0755118	0	N	3	1	1	1	2	0	0	0	0
ENSMUSG00000024120	Lrpprc	chr17	84790789	-0.33	0.554	NS	1097.5	79.5	0.295559	0.0285061	Y	1	1	1	1	0	0	0	0	0
ENSMUSG00000029153	Ociad2	chr5	73341028	-0.33	0.728	NS	14	1.5	0.0486723	0.0157196	N	12	3	9	3	3	0	1	1	0
ENSMUSG00000029029	Wrap73	chr4	154142372	-0.33	0.636	NS	97	13.5	0.151503	0.0199809	N	3	0	3	0	0	0	0	0	0
ENSMUSG00000039496	Cdnf	chr2	3513030	-0.33	0.821	NS	8	7.5	0.00573165	0.0279839	N	3	2	2	1	1	1	0	0	0
ENSMUSG00000076431	Sox4	chr13	28953713	-0.33	0.669	NS	479.5	96.5	0.73587	0.545256	Y	5	3	3	2	2	1	0	0	0
ENSMUSG00000039108	Lsm14b	chr2	180024987	-0.33	0.327	NS	238.5	43	0.563079	0.156026	Y	8	5	6	4	2	1	1	1	0
ENSMUSG00000048416	Mlf1	chr3	67374097	-0.33	0.37	NS	1613	154.5	0.533756	0.163662	Y	4	3	4	3	0	0	0	0	0
ENSMUSG00000001761	Smo	chr6	29735503	-0.33	0.466	NS	453.5	129	0.394927	0.169489	Y	3	0	3	0	0	0	0	0	0
ENSMUSG00000042688	Mapk6	chr9	75410005	-0.33	0.509	NS	1312.5	293.5	0.310106	0.177315	Y	9	4	3	3	6	1	0	0	0
ENSMUSG00000036995	Asap3	chr4	136206365	-0.33	0.77	NS	81.5	28	0.116738	0.0403582	N	14	6	12	6	2	0	4	3	1
ENSMUSG00000038298	Pdzk1	chr3	96829284	-0.32	0.74	NS	0	0	0	0	N	14	7	14	7	0	0	2	2	0
ENSMUSG00000028243	Ubxn2b	chr4	6191098	-0.32	0.754	NS	60.5	8.5	0.0453074	0.00506685	N	10	4	10	4	0	0	1	0	1
ENSMUSG00000047712	Ust	chr10	8518825	-0.32	0.791	NS	157	169.5	0.0252062	0.0311762	N	6	2	4	2	2	0	0	0	0
ENSMUSG00000021974	Fgf9	chr14	58070547	-0.32	0.827	NS	1038.5	191.5	0.581543	0.21416	Y	4	3	3	3	1	0	0	0	0
ENSMUSG00000005362	Crbn	chr6	106800077	-0.32	0.586	NS	258	42	0.285707	0.0585098	Y	2	2	2	2	0	0	0	0	0
ENSMUSG00000042500	Ago4	chr4	126533472	-0.32	0.714	NS	55.5	0	0.0150005	0	N	11	6	10	6	1	0	0	0	0
ENSMUSG00000046658	Zfp316	chr5	143270022	-0.32	0.689	NS	91.5	8.5	0.180582	0.0366034	N	4	0	3	0	1	0	0	0	0
ENSMUSG00000025912	Mybl1	chr1	9700209	-0.32	0.815	NS	76.5	7	0.0479646	0	N	9	3	6	3	3	0	0	0	0
ENSMUSG00000041303	Gtf3c3	chr1	54438971	-0.32	0.633	NS	243	0	0.154708	0	N	2	2	2	2	0	0	0	0	0
ENSMUSG00000032238	Rora	chr9	68653786	-0.32	0.84	NS	1182	538	0.070543	0.0413174	N	2	0	2	0	0	0	0	0	0
ENSMUSG00000029406	Pitpnm2	chr5	124249760	-0.32	0.414	NS	3473.5	651	0.555756	0.219019	Y	14	12	13	11	1	1	0	0	0
ENSMUSG00000004880	Lbr	chr1	181843046	-0.32	0.534	NS	457.5	126	0.367349	0.162889	Y	1	1	1	1	0	0	0	0	0
ENSMUSG00000029171	Pgm2	chr5	64092950	-0.32	0.393	NS	51.5	2.5	0.0225552	0	N	2	0	2	0	0	0	0	0	0
ENSMUSG00000042350	Arel1	chr12	84970900	-0.32	0.479	NS	705	99.5	0.406423	0.0800713	Y	7	2	7	2	0	0	0	0	0
ENSMUSG00000026404	Ddx59	chr1	136415271	-0.32	0.606	NS	43	15.5	0.083715	0.0262174	N	2	1	2	1	0	0	0	0	0
ENSMUSG00000022151	Ttc33	chr15	5185525	-0.32	0.588	NS	406.5	93.5	0.435634	0.124923	Y	1	1	1	1	0	0	0	0	0
ENSMUSG00000042328	Hps4	chr5	112343083	-0.32	0.599	NS	49.5	0	0.0563087	0	N	4	0	2	0	2	0	0	0	0
ENSMUSG00000039396	Neil3	chr8	53639065	-0.32	0.852	NS	250.5	140.5	0.149802	0.106649	N	6	2	5	2	1	0	1	0	1
ENSMUSG00000053702	Nebl	chr2	17731464	-0.32	0.776	NS	2557.5	173	0.059781	0.0126033	N	10	6	10	6	0	0	1	0	1
ENSMUSG00000038056	Kmt2c	chr5	25498783	-0.32	0.424	NS	5552	1309.5	0.348556	0.161259	Y	4	2	2	2	2	0	0	0	0
ENSMUSG00000097145	9230114K14Rik	chr5	52190672	-0.32	0.846	NS	3	0	0	0.0009789	N	2	2	2	2	0	0	0	0	0
ENSMUSG00000033444	Specc1l	chr10	75212073	-0.32	0.344	NS	1649	444.5	0.375843	0.171505	Y	1	0	1	0	0	0	0	0	0
ENSMUSG00000032324	Tspan3	chr9	56165477	-0.32	0.345	NS	1883	284.5	0.571801	0.249074	Y	4	3	4	3	0	0	1	1	0
ENSMUSG00000051232	Tmem199	chr11	78512172	-0.32	0.521	NS	35.5	0	0.258597	0	N	2	2	2	2	0	0	0	0	0
ENSMUSG00000046442	Ppm1e	chr11	87359023	-0.32	0.484	NS	3017.5	475	0.533917	0.168554	Y	7	3	7	3	0	0	0	0	0
ENSMUSG00000037916	Ndufv1	chr19	4012806	-0.32	0.39	NS	183.5	20	0.611469	0.18062	Y	5	3	5	3	0	0	0	0	0
ENSMUSG00000002413	Braf	chr6	39725463	-0.32	0.444	NS	1733	464.5	0.265294	0.101385	Y	3	2	2	2	1	0	1	0	1
ENSMUSG00000025607	Copg2	chr6	30896794	-0.32	0.466	NS	486.5	54.5	0.125217	0.0139138	N	1	0	1	0	0	0	0	0	0
ENSMUSG00000047466	8030462N17Rik	chr18	77714486	-0.32	0.636	NS	3544.5	879	0.634739	0.351121	Y	4	2	2	2	2	0	0	0	0
ENSMUSG00000117975	Itprip	chr19	47919299	-0.32	0.66	NS	710.5	198.5	0.627683	0.322962	Y	4	1	3	0	1	1	0	0	0
ENSMUSG00000028886	Eya3	chr4	132638987	-0.32	0.461	NS	1759	246	0.339535	0.076219	Y	7	6	6	6	1	0	0	0	0
ENSMUSG00000027428	Rbbp9	chr2	144550869	-0.32	0.622	NS	111.5	7	0.396514	0.0382336	Y	6	1	5	0	1	1	0	0	0
ENSMUSG00000041439	Mfsd6	chr1	52727462	-0.32	0.631	NS	325.5	135.5	0.182222	0.0874087	N	3	1	3	1	0	0	0	0	0
ENSMUSG00000061436	Hipk2	chr6	38876165	-0.32	0.642	NS	4219	945	0.484621	0.194814	Y	5	2	5	2	0	0	1	0	1
ENSMUSG00000034751	Mast4	chr13	103334497	-0.32	0.653	NS	10609.5	3567	0.353426	0.239231	Y	12	4	6	4	6	0	1	0	1
ENSMUSG00000039206	Daglb	chr5	143464584	-0.32	0.635	NS	121.5	43	0.142508	0.0659711	N	5	2	3	2	2	0	0	0	0
ENSMUSG00000037536	Fbxo34	chr14	47450421	-0.32	0.667	NS	1487	406	0.42128	0.207016	Y	6	3	4	3	2	0	0	0	0
ENSMUSG00000024413	Npc1	chr18	12236400	-0.32	0.782	NS	853.5	136	0.386446	0.116016	Y	6	2	6	2	0	0	0	0	0
ENSMUSG00000031504	Rab20	chr8	11478710	-0.32	0.537	NS	1513.5	181	0.728654	0.278748	Y	7	6	6	6	1	0	0	0	0
ENSMUSG00000016503	Gtf3a	chr5	146948657	-0.32	0.835	NS	59.5	15.5	0.355849	0.106712	Y	3	1	2	1	1	0	0	0	0
ENSMUSG00000017376	Nlk	chr11	78697373	-0.32	0.517	NS	2543	607.5	0.41386	0.174919	Y	3	2	3	2	0	0	0	0	0
ENSMUSG00000028382	Ptbp3	chr4	59549364	-0.32	0.553	NS	1310.5	594.5	0.331084	0.209725	Y	4	4	4	4	0	0	0	0	0
ENSMUSG00000021592	Arsk	chr13	76098660	-0.32	0.795	NS	40	14	0.0443265	0.0237193	N	2	1	2	1	0	0	0	0	0
ENSMUSG00000047656	Trpt1	chr19	6996131	-0.32	0.501	NS	72	7.5	0.682442	0.139746	Y	11	8	9	7	2	1	0	0	0
ENSMUSG00000072772	Grcc10	chr6	124741374	-0.32	0.583	NS	27.5	2	0.309763	0.013458	N	8	4	6	2	2	2	0	0	0
ENSMUSG00000026930	Gpsm1	chr2	26315515	-0.32	0.388	NS	603.5	108.5	0.446674	0.157244	Y	7	2	7	2	0	0	0	0	0
ENSMUSG00000003316	Glg1	chr8	111259216	-0.32	0.395	NS	3185.5	798.5	0.459336	0.243998	Y	6	4	4	4	2	0	0	0	0
ENSMUSG00000029338	Antxr2	chr5	98031043	-0.32	0.423	NS	3256	425	0.422039	0.107678	Y	7	6	7	6	0	0	1	0	1
ENSMUSG00000071302	2610044O15Rik8	chr8	129234406	-0.32	0.768	NS	372	109.5	0.439123	0.2396	Y	2	1	1	1	1	0	0	0	0
ENSMUSG00000034684	Sema3f	chr9	107710475	-0.32	0.893	NS	0	23.5	0	0.0334932	N	6	3	5	3	1	0	0	0	0
ENSMUSG00000019189	Rnf145	chr11	44518964	-0.32	0.352	NS	867	238.5	0.486555	0.21391	Y	2	2	1	1	1	1	0	0	0
ENSMUSG00000025766	D3Ertd751e	chr3	41742611	-0.32	0.905	NS	0	0	0	0	N	2	0	1	0	1	0	0	0	0
ENSMUSG00000040086	Tnni3k	chr3	155055407	-0.32	0.879	NS	3181	86.5	0.259673	0.00351335	Y	6	6	6	6	0	0	0	0	0
ENSMUSG00000022139	Mbnl2	chr14	120275669	-0.32	0.479	NS	8704	2080.5	0.628826	0.377439	Y	11	11	11	11	0	0	2	2	0
ENSMUSG00000032839	Trpc1	chr9	95750375	-0.32	0.768	NS	519.5	111.5	0.210139	0.087484	Y	3	0	3	0	0	0	0	0	0
ENSMUSG00000058498	Rnf207	chr4	152318993	-0.32	0.566	NS	227.5	6.5	0.507474	0.020167	Y	3	2	2	2	1	0	0	0	0
ENSMUSG00000043004	Gng2	chr14	19977627	-0.32	0.444	NS	1832.5	451	0.483264	0.197818	Y	4	3	4	3	0	0	0	0	0
ENSMUSG00000036890	Gtdc1	chr2	44927657	-0.32	0.539	NS	2113	729.5	0.145155	0.0820929	N	1	0	1	0	0	0	0	0	0
ENSMUSG00000038280	Ostm1	chr10	42583822	-0.32	0.511	NS	0	0	0	0	N	9	6	7	5	2	1	0	0	0
ENSMUSG00000028684	Urod	chr4	116994413	-0.32	0.574	NS	58	6	0.41425	0.0804675	Y	6	1	5	1	1	0	0	0	0
ENSMUSG00000090100	Ttbk2	chr2	120850604	-0.32	0.422	NS	1863	411	0.328587	0.119922	Y	6	3	6	3	0	0	1	1	0
ENSMUSG00000066037	Hnrnpr	chr4	136310942	-0.32	0.422	NS	1881	437	0.513875	0.259174	Y	6	3	6	3	0	0	1	1	0
ENSMUSG00000021112	Mpp5	chr12	78748907	-0.32	0.425	NS	2445.5	595.5	0.423656	0.203506	Y	4	2	3	2	1	0	0	0	0
ENSMUSG00000020435	Osbp2	chr11	3863903	-0.32	0.664	NS	318	0	0.0806941	0	N	6	0	6	0	0	0	0	0	0
ENSMUSG00000038844	Kif16b	chr2	142901531	-0.32	0.642	NS	2485	409.5	0.239104	0.0637932	Y	6	3	4	3	2	0	0	0	0
ENSMUSG00000036073	Galt	chr4	41755228	-0.32	0.562	NS	38	2.5	0.370963	0.0422433	N	4	0	4	0	0	0	0	0	0
ENSMUSG00000048410	Zfp407	chr18	84589725	-0.32	0.526	NS	2947	768	0.217035	0.0780434	Y	2	1	1	1	1	0	0	0	0
ENSMUSG00000028030	Tbck	chr3	132684144	-0.32	0.749	NS	170	0	0.0255768	0	N	1	1	1	1	0	0	0	0	0
ENSMUSG00000078546	Zfp995	chr17	21909926	-0.32	0.802	NS	38	6	0.054584	0	N	2	1	2	1	0	0	1	1	0
ENSMUSG00000071253	Slc25a16	chr10	62920633	-0.32	0.552	NS	274.5	56	0.235734	0.0755433	Y	6	5	6	5	0	0	0	0	0
ENSMUSG00000002345	Borcs8	chr8	70139499	-0.32	0.58	NS	80	14	0.284107	0.0746707	Y	6	4	6	4	0	0	0	0	0
ENSMUSG00000001504	Irx2	chr13	72628820	-0.32	0.878	NS	83.5	10	0.488474	0.0838446	Y	3	0	2	0	1	0	0	0	0
ENSMUSG00000038025	Phf2	chr13	48871119	-0.32	0.303	NS	1322	369.5	0.401614	0.216052	Y	4	2	3	2	1	0	0	0	0
ENSMUSG00000018326	Ywhab	chr2	163994960	-0.32	0.327	NS	900.5	367.5	0.559588	0.431885	Y	1	1	1	1	0	0	0	0	0
ENSMUSG00000051316	Taf7	chr18	37644204	-0.32	0.481	NS	208	49	0.625606	0.431745	Y	2	1	2	1	0	0	0	0	0
ENSMUSG00000029780	Nt5c3	chr6	56923932	-0.32	0.539	NS	1933.5	399	0.614162	0.33235	Y	6	4	5	4	1	0	0	0	0
ENSMUSG00000048379	Socs4	chr14	47276931	-0.32	0.747	NS	838	242	0.587236	0.382771	Y	2	2	2	2	0	0	0	0	0
ENSMUSG00000107283	Mpv17	chr5	31154251	-0.32	0.356	NS	80.5	0	0.246948	0	Y	5	3	5	3	0	0	0	0	0
ENSMUSG00000040183	Ankrd6	chr4	32950841	-0.32	0.77	NS	392.5	133	0.114276	0.0464181	N	8	3	6	3	2	0	0	0	0
ENSMUSG00000022453	Naga	chr15	82338925	-0.32	0.624	NS	39	11.5	0.160581	0.068501	N	5	2	4	2	1	0	0	0	0
ENSMUSG00000024812	Tjp2	chr19	24225030	-0.32	0.489	NS	2458	625.5	0.461464	0.197734	Y	6	4	5	4	1	0	0	0	0
ENSMUSG00000026017	Carf	chr1	60098247	-0.32	0.791	NS	211.5	12	0.0664189	0	N	3	2	2	2	1	0	0	0	0
ENSMUSG00000039852	Rere	chr4	150281646	-0.32	0.461	NS	13778.5	3151.5	0.619922	0.323446	Y	3	2	2	2	1	0	0	0	0
ENSMUSG00000026721	Rabgap1l	chr1	160793211	-0.32	0.418	NS	8104.5	1144.5	0.289247	0.0674345	Y	4	3	3	3	1	0	0	0	0
ENSMUSG00000066357	Wdr6	chr9	108578739	-0.32	0.479	NS	195	21.5	0.725463	0.163089	Y	6	4	6	4	0	0	0	0	0
ENSMUSG00000003992	Ssbp2	chr13	91460283	-0.32	0.327	NS	4116	1066.5	0.37399	0.161684	Y	5	2	5	2	0	0	0	0	0
ENSMUSG00000027424	Mgme1	chr2	144270663	-0.32	0.537	NS	79.5	13	0.260341	0.0450071	Y	3	1	2	1	1	0	0	0	0
ENSMUSG00000037151	Lrrc20	chr10	61475801	-0.31	0.41	NS	954.5	151	0.329248	0.0705482	Y	3	1	3	1	0	0	0	0	0
ENSMUSG00000031618	Nr3c2	chr8	76899442	-0.31	0.799	NS	2928.5	505.5	0.276059	0.0669341	Y	6	1	6	1	0	0	0	0	0
ENSMUSG00000018347	Zkscan6	chr11	65807175	-0.31	0.679	NS	267.5	75.5	0.291661	0.109517	Y	2	1	1	1	1	0	0	0	0
ENSMUSG00000027680	Fxr1	chr3	34019943	-0.31	0.428	NS	4150	868	0.615085	0.335342	Y	10	8	7	6	3	2	1	1	0
ENSMUSG00000078532	Nkain1	chr4	130574173	-0.31	0.617	NS	158.5	18.5	0.193625	0.021399	N	9	3	5	3	4	0	0	0	0
ENSMUSG00000020580	Rock2	chr12	16894895	-0.31	0.438	NS	5456.5	1413.5	0.491111	0.279612	Y	5	3	4	3	1	0	0	0	0
ENSMUSG00000004631	Sgce	chr6	4747207	-0.31	0.634	NS	533	151.5	0.216353	0.0719619	Y	4	0	4	0	0	0	0	0	0
ENSMUSG00000031816	Mthfsd	chr8	121108392	-0.31	0.646	NS	43.5	3	0.0622725	0.014584	N	2	0	2	0	0	0	1	0	1
ENSMUSG00000059842	Zfp341	chr2	154613297	-0.31	0.78	NS	41	2.5	0.0584937	0.00183445	N	5	1	4	1	1	0	0	0	0
ENSMUSG00000041966	Dcaf17	chr2	71055328	-0.31	0.749	NS	45	0	0.0435468	0	N	3	1	3	1	0	0	0	0	0
ENSMUSG00000039449	Prpf18	chr2	4652113	-0.31	0.399	NS	367.5	88	0.305963	0.134981	Y	3	2	3	2	0	0	0	0	0
ENSMUSG00000058881	Zfp516	chr18	82910663	-0.31	0.437	NS	2577	692.5	0.647973	0.309634	Y	6	5	6	5	0	0	0	0	0
ENSMUSG00000023018	Smarcd1	chr15	99702129	-0.31	0.547	NS	277	29.5	0.562632	0.0846331	Y	4	2	3	2	1	0	0	0	0
ENSMUSG00000048782	Insc	chr7	114743694	-0.31	0.851	NS	0	14	0	0.00816385	N	4	2	4	2	0	0	1	1	0
ENSMUSG00000020689	Itgb3	chr11	104608000	-0.31	0.869	NS	0	14.5	0	0.013613	N	11	1	9	1	2	0	0	0	0
ENSMUSG00000052928	Ctif	chr18	75697554	-0.31	0.646	NS	1362.5	656	0.218298	0.12802	Y	4	0	4	0	0	0	1	1	0
ENSMUSG00000037788	Vopp1	chr6	57825159	-0.31	0.575	NS	769	240.5	0.182434	0.109678	N	5	3	4	3	1	0	0	0	0
ENSMUSG00000042211	Fbxo38	chr18	62548695	-0.31	0.389	NS	422	71.5	0.210817	0.037168	Y	1	1	1	1	0	0	0	0	0
ENSMUSG00000024063	Lbh	chr17	72918305	-0.31	0.581	NS	2224	425	0.713149	0.456203	Y	11	8	7	7	4	1	0	0	0
ENSMUSG00000027692	Tnik	chr3	28263214	-0.31	0.574	NS	5755.5	1220	0.352592	0.129839	Y	3	2	3	2	0	0	0	0	0
ENSMUSG00000036833	Pnpla7	chr2	24976033	-0.31	0.682	NS	41	0	0.010362	0	N	1	1	1	1	0	0	0	0	0
ENSMUSG00000024525	Impa2	chr18	67289186	-0.31	0.653	NS	783	124.5	0.529876	0.1757	Y	5	2	4	2	1	0	0	0	0
ENSMUSG00000036103	Colec12	chr18	9707595	-0.31	0.716	NS	124	144.5	0.0299286	0.046461	N	4	1	4	1	0	0	0	0	0
ENSMUSG00000025353	Ormdl2	chr10	128821645	-0.31	0.797	NS	30.5	2.5	0.320246	0.0081464	N	4	2	4	2	0	0	0	0	0
ENSMUSG00000033149	Phldb2	chr16	45953598	-0.31	0.45	NS	2743	779.5	0.185261	0.111629	N	8	4	7	3	1	1	1	1	0
ENSMUSG00000033237	Arid2	chr15	96287518	-0.31	0.479	NS	3866	920	0.518034	0.261835	Y	6	5	5	4	1	1	1	0	1
ENSMUSG00000026556	Vangl2	chr1	172028444	-0.31	0.679	NS	125	37	0.230744	0.0872114	Y	4	2	3	1	1	1	0	0	0
ENSMUSG00000010080	Epn3	chr11	94499974	-0.31	0.688	NS	174	31.5	0.47552	0.146107	Y	5	1	5	1	0	0	0	0	0
ENSMUSG00000040325	Dcaf1	chr9	106821874	-0.31	0.399	NS	610.5	51	0.315304	0.0279352	Y	3	2	3	2	0	0	0	0	0
ENSMUSG00000021262	Evl	chr12	108554720	-0.31	0.581	NS	1976.5	734	0.427745	0.246825	Y	8	2	6	2	2	0	0	0	0
ENSMUSG00000032349	Elovl5	chr9	77917364	-0.31	0.397	NS	1894.5	498	0.588309	0.283869	Y	5	3	3	2	2	1	0	0	0
ENSMUSG00000056019	Zfp709	chr8	71882019	-0.31	0.813	NS	111	23	0.183784	0.0798746	N	4	2	2	1	2	1	0	0	0
ENSMUSG00000060397	Zfp128	chr7	12881177	-0.31	0.854	NS	112.5	16	0.251061	0.0348277	Y	11	4	9	3	2	1	0	0	0
ENSMUSG00000006494	Pdk1	chr2	71873224	-0.31	0.49	NS	495	40.5	0.370965	0.0283173	Y	3	2	3	2	0	0	1	0	1
ENSMUSG00000034187	Nsf	chr11	103954056	-0.31	0.381	NS	348	48.5	0.0715893	0.0140843	N	4	1	2	1	2	0	0	0	0
ENSMUSG00000006127	Inpp5k	chr11	75630988	-0.31	0.522	NS	76.5	21	0.181307	0.0626258	N	9	5	8	5	1	0	1	0	1
ENSMUSG00000059852	Kcng2	chr18	80364254	-0.31	0.624	NS	4829	589.5	0.682495	0.341247	Y	8	6	6	6	2	0	0	0	0
ENSMUSG00000048578	Mlec	chr5	115158179	-0.31	0.444	NS	297	86.5	0.420718	0.21054	Y	1	1	0	0	1	1	0	0	0
ENSMUSG00000071252	2210408I21Rik	chr13	77135540	-0.31	0.758	NS	0	0	0	0	N	2	2	2	2	0	0	0	0	0
ENSMUSG00000020271	Fbxw11	chr11	32642724	-0.31	0.362	NS	4774	1363	0.596491	0.38016	Y	4	3	3	3	1	0	0	0	0
ENSMUSG00000072949	Acot1	chr12	84009490	-0.31	0.754	NS	176	24	0.547287	0.106283	Y	4	2	2	2	2	0	0	0	0
ENSMUSG00000030051	Aplf	chr6	87672193	-0.31	0.781	NS	0	0.5	0	0	N	1	0	1	0	0	0	0	0	0
ENSMUSG00000079334	Naa80	chr9	107578887	-0.31	0.685	NS	46	16.5	0.414601	0.185128	N	8	4	7	4	1	0	0	0	0
ENSMUSG00000061904	Slc25a3	chr10	91124059	-0.31	0.461	NS	770.5	126.5	0.677264	0.338699	Y	7	5	5	5	2	0	2	2	0
ENSMUSG00000027371	Fahd2a	chr2	127444565	-0.31	0.566	NS	37	0	0.209496	0	N	3	1	2	1	1	0	0	0	0
ENSMUSG00000033902	Mapkbp1	chr2	119972699	-0.31	0.414	NS	362	62.5	0.275525	0.0575032	Y	6	3	5	3	1	0	0	0	0
ENSMUSG00000099083	Atf7	chr15	102625464	-0.31	0.671	NS	1965.5	526.5	0.392186	0.165768	Y	4	2	4	2	0	0	0	0	0
ENSMUSG00000057156	Homez	chr14	54870961	-0.31	0.806	NS	55.5	7.5	0.087677	0.0122353	N	7	1	6	1	1	0	0	0	0
ENSMUSG00000037712	Fermt2	chr14	45530118	-0.31	0.434	NS	4715.5	1142.5	0.664068	0.432617	Y	15	11	12	11	3	0	1	0	1
ENSMUSG00000037236	Matr3	chr18	35562138	-0.31	0.426	NS	2944	788	0.578696	0.386838	Y	6	6	6	6	0	0	1	1	0
ENSMUSG00000036339	Tmem260	chr14	48446124	-0.31	0.757	NS	84	0	0.0149188	0	N	1	0	1	0	0	0	0	0	0
ENSMUSG00000063077	Kif1b	chr4	149307693	-0.31	0.428	NS	4282.5	624	0.455924	0.134897	Y	6	4	5	4	1	0	1	1	0
ENSMUSG00000030967	Zranb1	chr7	132931142	-0.31	0.411	NS	3745	908	0.638787	0.421493	Y	4	3	4	3	0	0	0	0	0
ENSMUSG00000024563	Smad2	chr18	76241580	-0.31	0.368	NS	3168.5	870	0.56544	0.378603	Y	1	1	1	1	0	0	0	0	0
ENSMUSG00000039286	Fndc3b	chr3	27711307	-0.31	0.605	NS	8486	2499	0.528618	0.298044	Y	5	4	4	4	1	0	0	0	0
ENSMUSG00000018363	Smurf2	chr11	106920715	-0.31	0.351	NS	2902	1091.5	0.461912	0.311048	Y	3	2	2	2	1	0	1	0	1
ENSMUSG00000031533	Mrps31	chr8	22411361	-0.31	0.4	NS	360	49	0.390904	0.0780934	Y	7	5	7	5	0	0	0	0	0
ENSMUSG00000020593	Lpin1	chr12	16646966	-0.31	0.581	NS	699	23.5	0.190246	0.00357595	N	9	1	8	1	1	0	1	0	1
ENSMUSG00000030759	Far1	chr7	113513834	-0.31	0.614	NS	1006	339	0.301667	0.172856	Y	2	0	0	0	2	0	0	0	0
ENSMUSG00000018900	Slc22a5	chr11	53891660	-0.31	0.701	NS	347	62.5	0.345293	0.124378	Y	3	2	2	2	1	0	0	0	0
ENSMUSG00000049421	Zfp260	chr7	30094777	-0.31	0.634	NS	393	122	0.601199	0.357738	Y	6	3	3	2	3	1	1	0	1
ENSMUSG00000009863	Sdhb	chr4	140961203	-0.31	0.497	NS	448.5	63	0.486548	0.122617	Y	1	1	1	1	0	0	0	0	0
ENSMUSG00000044252	Osbpl1a	chr18	12941841	-0.31	0.442	NS	3432.5	413.5	0.385717	0.0827436	Y	6	0	2	0	4	0	0	0	0
ENSMUSG00000079043	Fastkd5	chr2	130630027	-0.31	0.684	NS	302	92	0.491723	0.230942	Y	4	2	4	2	0	0	0	0	0
ENSMUSG00000045316	Fahd1	chr17	24850364	-0.31	0.714	NS	68	13	0.560421	0.299389	Y	5	3	5	3	0	0	0	0	0
ENSMUSG00000015944	Castor2	chr5	134099711	-0.31	0.592	NS	196	47.5	0.221574	0.0552394	Y	4	0	4	0	0	0	0	0	0
ENSMUSG00000072640	Lyrm9	chr11	78826584	-0.31	0.486	NS	146	15	0.251195	0.0428107	Y	6	0	4	0	2	0	0	0	0
ENSMUSG00000064128	Cenpj	chr14	56575425	-0.31	0.691	NS	72.5	3.5	0.0397205	0.0008836	N	5	1	5	1	0	0	0	0	0
ENSMUSG00000062373	Tmem65	chr15	58823638	-0.31	0.459	NS	3012.5	660.5	0.621162	0.429115	Y	5	3	5	3	0	0	0	0	0
ENSMUSG00000038704	Aspdh	chr7	44465391	-0.31	0.83	NS	15.5	0	0.232052	0	N	3	1	3	1	0	0	0	0	0
ENSMUSG00000020605	Hs1bp3	chr12	8313432	-0.31	0.584	NS	203	34	0.242259	0.0555556	Y	8	2	6	1	2	1	1	0	1
ENSMUSG00000027287	Snap23	chr2	120567671	-0.31	0.549	NS	645	254	0.441224	0.262647	Y	5	3	5	3	0	0	0	0	0
ENSMUSG00000000711	Rab5b	chr10	128696264	-0.31	0.495	NS	331.5	76	0.330801	0.140231	Y	2	2	2	2	0	0	0	0	0
ENSMUSG00000028414	Fktn	chr4	53713998	-0.31	0.764	NS	339	41	0.140649	0.0218881	N	4	0	4	0	0	0	0	0	0
ENSMUSG00000024542	Cep192	chr18	67800107	-0.31	0.664	NS	157	11.5	0.0597376	0.00466705	N	3	2	3	2	0	0	0	0	0
ENSMUSG00000024384	Iws1	chr18	32067741	-0.31	0.478	NS	553.5	82	0.26085	0.0593637	Y	2	1	2	1	0	0	0	0	0
ENSMUSG00000024290	Rock1	chr18	10182045	-0.31	0.452	NS	3861.5	962.5	0.395597	0.194445	Y	4	3	3	3	1	0	0	0	0
ENSMUSG00000057101	Zfp180	chr7	24081924	-0.31	0.572	NS	404	122.5	0.437398	0.197634	Y	4	1	2	1	2	0	0	0	0
ENSMUSG00000022604	Cep97	chr16	55934855	-0.31	0.784	NS	89	3.5	0.102051	0.0121683	N	6	3	5	3	1	0	0	0	0
ENSMUSG00000026977	Marchf7	chr2	60209887	-0.31	0.481	NS	2899.5	716	0.626097	0.393222	Y	5	4	5	4	0	0	0	0	0
ENSMUSG00000051331	Cacna1c	chr6	119196890	-0.31	0.723	NS	30213.5	3758.5	0.573453	0.232838	Y	9	6	9	6	0	0	0	0	0
ENSMUSG00000021171	Esyt2	chr12	116281196	-0.31	0.478	NS	773	433.5	0.120532	0.135606	N	2	0	1	0	1	0	0	0	0
ENSMUSG00000029276	Glmn	chr5	107597888	-0.31	0.743	NS	61	0	0.044479	0	N	2	0	2	0	0	0	0	0	0
ENSMUSG00000078202	Nrarp	chr2	25180758	-0.31	0.755	NS	44	21.5	0.414601	0.232959	N	8	1	7	0	1	1	0	0	0
ENSMUSG00000022551	Cyc1	chr15	76343523	-0.31	0.495	NS	195	25	0.77447	0.391892	Y	6	4	6	4	0	0	0	0	0
ENSMUSG00000015202	Cnksr3	chr10	7212237	-0.31	0.481	NS	2472	602	0.535471	0.248489	Y	2	1	1	1	1	0	0	0	0
ENSMUSG00000036820	Amdhd2	chr17	24163766	-0.31	0.726	NS	43	16.5	0.26481	0.10852	N	3	2	3	2	0	0	0	0	0
ENSMUSG00000061603	Akap6	chr12	52699383	-0.31	0.577	NS	8674.5	838.5	0.303528	0.058116	Y	9	6	7	5	2	1	0	0	0
ENSMUSG00000004535	Tax1bp1	chr6	52713729	-0.31	0.379	NS	1226	245.5	0.373821	0.119948	Y	2	2	2	2	0	0	0	0	0
ENSMUSG00000038132	Rbm24	chr13	46418434	-0.31	0.423	NS	1070	110.5	0.558995	0.309864	Y	3	3	2	2	1	1	0	0	0
ENSMUSG00000037553	Zdhhc18	chr4	133650154	-0.31	0.563	NS	158.5	70.5	0.133616	0.0773809	N	10	3	5	3	5	0	0	0	0
ENSMUSG00000005882	Uqcc1	chr2	155930310	-0.31	0.612	NS	1480	176	0.452516	0.0968085	Y	3	2	2	2	1	0	0	0	0
ENSMUSG00000021639	Gtf2h2	chr13	100492579	-0.31	0.539	NS	28.5	0	0	0	N	6	2	2	2	4	0	0	0	0
ENSMUSG00000031826	Usp10	chr8	119910360	-0.31	0.336	NS	1314	361	0.554925	0.295312	Y	3	2	2	2	1	0	1	1	0
ENSMUSG00000043279	Trim56	chr5	137116209	-0.31	0.808	NS	57.5	29.5	0.242287	0.132642	Y	7	1	2	1	5	0	0	0	0
ENSMUSG00000009733	Tfcp2	chr15	100552008	-0.31	0.638	NS	320.5	55	0.195048	0.0440395	N	3	0	3	0	0	0	0	0	0
ENSMUSG00000029474	Rnf34	chr5	122850048	-0.3	0.51	NS	445	88.5	0.474181	0.168448	Y	2	2	2	2	0	0	0	0	0
ENSMUSG00000053007	Creb5	chr6	53287270	-0.3	0.681	NS	3509	1754	0.280255	0.186277	Y	4	1	4	1	0	0	1	0	1
ENSMUSG00000030934	Oat	chr7	132576398	-0.3	0.454	NS	639.5	141	0.459251	0.239654	Y	5	4	5	4	0	0	0	0	0
ENSMUSG00000040711	Sh3pxd2b	chr11	32347820	-0.3	0.897	NS	2.5	244	0.0044304	0.156632	N	2	0	1	0	1	0	0	0	0
ENSMUSG00000060261	Gtf2i	chr5	134314760	-0.3	0.457	NS	1546	290.5	0.469907	0.155914	Y	2	1	1	1	1	0	0	0	0
ENSMUSG00000027742	Cog6	chr3	53017237	-0.3	0.581	NS	455.5	16	0.315132	0	Y	3	3	3	3	0	0	1	1	0
ENSMUSG00000043635	Adamts3	chr5	89883334	-0.3	0.62	NS	2094	271.5	0.307937	0.0643596	Y	3	0	3	0	0	0	0	0	0
ENSMUSG00000039967	Zfp292	chr4	34882960	-0.3	0.574	NS	4270.5	989	0.626572	0.353735	Y	5	1	2	1	3	0	0	0	0
ENSMUSG00000021898	Asb14	chr14	26894557	-0.3	0.894	NS	30	0	0.0431118	0	N	2	0	1	0	1	0	0	0	0
ENSMUSG00000028556	Dock7	chr4	99120915	-0.3	0.492	NS	1131	217.5	0.122826	0.0341258	N	2	2	1	1	1	1	0	0	0
ENSMUSG00000046962	Zbtb21	chr16	97962622	-0.3	0.683	NS	253.5	86	0.346232	0.181018	Y	2	1	2	1	0	0	0	0	0
ENSMUSG00000022553	Maf1	chr15	76351294	-0.3	0.594	NS	50	11.5	0.530613	0.102689	Y	5	4	5	4	0	0	0	0	0
ENSMUSG00000063550	Nup98	chr7	102210176	-0.3	0.566	NS	1689.5	331	0.302069	0.0676203	Y	3	1	3	1	0	0	0	0	0
ENSMUSG00000027996	Sfrp2	chr3	83766321	-0.3	0.885	NS	2.5	1.5	0.0268259	0.0166333	N	10	3	7	3	3	0	2	0	2
ENSMUSG00000019820	Utrn	chr10	12869365	-0.3	0.508	NS	5846	1173	0.27977	0.100439	Y	4	3	4	3	0	0	0	0	0
ENSMUSG00000018427	Ypel2	chr11	86993707	-0.3	0.507	NS	2823.5	478.5	0.693024	0.311567	Y	9	6	6	6	3	0	0	0	0
ENSMUSG00000033111	3830406C13Rik	chr14	12284173	-0.3	0.619	NS	25	0	0.043785	0	N	1	0	1	0	0	0	0	0	0
ENSMUSG00000045854	Lyrm2	chr4	32800253	-0.3	0.467	NS	5	1.5	0.164881	0.0581485	N	2	0	1	0	1	0	0	0	0
ENSMUSG00000019577	Pdk4	chr6	5496309	-0.3	0.669	NS	517.5	37.5	0.591172	0.0999691	Y	3	1	1	1	2	0	0	0	0
ENSMUSG00000039089	L3mbtl3	chr10	26375971	-0.3	0.634	NS	67	26.5	0.0209204	0.0140832	N	2	1	2	1	0	0	0	0	0
ENSMUSG00000035901	Dennd5a	chr7	109960470	-0.3	0.389	NS	2078	617	0.408391	0.248362	Y	4	3	3	3	1	0	0	0	0
ENSMUSG00000013663	Pten	chr19	32757497	-0.3	0.404	NS	4068	1179	0.588554	0.438833	Y	3	3	2	2	1	1	1	1	0
ENSMUSG00000020664	Dld	chr12	31351453	-0.3	0.599	NS	980.5	130	0.555682	0.201393	Y	4	3	4	3	0	0	0	0	0
ENSMUSG00000020647	Ncoa1	chr12	4477182	-0.3	0.507	NS	4650.5	1033	0.371313	0.170781	Y	1	1	1	1	0	0	0	0	0
ENSMUSG00000099881	2810013P06Rik	chr8	123042466	-0.3	0.644	NS	90.5	29.5	0.579317	0.422321	Y	5	5	5	5	0	0	1	1	0
ENSMUSG00000054008	Ndst1	chr18	60748650	-0.3	0.52	NS	1566	410.5	0.524518	0.252069	Y	12	10	12	10	0	0	0	0	0
ENSMUSG00000027663	Zmat3	chr3	32366014	-0.3	0.736	NS	304	133.5	0.333969	0.204176	Y	3	1	1	0	2	1	0	0	0
ENSMUSG00000029402	Snrnp35	chr5	124483134	-0.3	0.662	NS	65.5	25.5	0.310725	0.13534	Y	6	1	6	1	0	0	0	0	0
ENSMUSG00000021615	Xrcc4	chr13	90089608	-0.3	0.632	NS	75	158.5	0	0.0172032	N	5	2	5	2	0	0	0	0	0
ENSMUSG00000025958	Creb1	chr1	64532645	-0.3	0.634	NS	1942.5	505.5	0.43008	0.232957	Y	2	1	1	1	1	0	0	0	0
ENSMUSG00000032298	Neil1	chr9	57148305	-0.3	0.796	NS	13	0	0.135761	0	N	6	1	4	1	2	0	0	0	0
ENSMUSG00000031441	Atp11a	chr8	12757014	-0.3	0.51	NS	1899	364.5	0.405648	0.139453	Y	7	4	5	4	2	0	0	0	0
ENSMUSG00000036167	Pphln1	chr15	93398350	-0.3	0.479	NS	1004.5	293.5	0.337647	0.138283	Y	10	6	7	6	3	0	0	0	0
ENSMUSG00000019996	Map7	chr10	20148471	-0.3	0.705	NS	864	207.5	0.233196	0.0836689	Y	2	1	2	1	0	0	0	0	0
ENSMUSG00000034210	Efcab14	chr4	115737744	-0.3	0.513	NS	75.5	5	0.0720115	0.014046	N	3	0	3	0	0	0	0	0	0
ENSMUSG00000027665	Pik3ca	chr3	32397671	-0.3	0.517	NS	2645.5	712	0.473988	0.250254	Y	6	5	5	4	1	1	0	0	0
ENSMUSG00000020707	Rnf135	chr11	80183851	-0.3	0.764	NS	137	21	0.247155	0.0642485	Y	4	3	4	3	0	0	0	0	0
ENSMUSG00000052331	Ankrd44	chr1	54926387	-0.3	0.77	NS	379.5	548	0.053619	0.103845	N	4	1	4	1	0	0	0	0	0
ENSMUSG00000020273	Papolg	chr11	23895253	-0.3	0.794	NS	221.5	10.5	0.114266	0	N	3	3	2	2	1	1	0	0	0
ENSMUSG00000034216	Vps18	chr2	119288740	-0.3	0.636	NS	130	41.5	0.467521	0.208616	Y	4	1	3	1	1	0	0	0	0
ENSMUSG00000014606	Slc25a11	chr11	70647479	-0.3	0.481	NS	129.5	22.5	0.737363	0.306029	Y	4	4	4	4	0	0	0	0	0
ENSMUSG00000064731	Snord45b	chr3	153910633	-0.3	0.936	NS	13.5	6	0.683099	1	N	5	5	5	5	0	0	0	0	0
ENSMUSG00000033400	Agl	chr3	116808166	-0.3	0.593	NS	2205.5	217	0.471783	0.0982573	Y	8	6	6	6	2	0	0	0	0
ENSMUSG00000024589	Nedd4l	chr18	64887705	-0.3	0.496	NS	8279.5	1885.5	0.541326	0.243382	Y	2	1	2	1	0	0	0	0	0
ENSMUSG00000031590	Frg1	chr8	41417074	-0.3	0.558	NS	203.5	49.5	0.281632	0.143021	Y	2	1	2	1	0	0	0	0	0
ENSMUSG00000050812	Ecpas	chr4	58912749	-0.3	0.577	NS	3270	641	0.368011	0.122374	Y	1	1	1	1	0	0	0	0	0
ENSMUSG00000015882	Lcorl	chr5	45857615	-0.3	0.594	NS	2374	855.5	0.261146	0.158036	Y	1	0	1	0	0	0	0	0	0
ENSMUSG00000095115	Itpripl2	chr7	118491975	-0.3	0.913	NS	18.5	64.5	0.176694	0.418937	N	6	2	3	2	3	0	0	0	0
ENSMUSG00000037190	Cyb561d2	chr9	107542193	-0.3	0.781	NS	3	0	0.0436147	0	N	3	2	3	2	0	0	0	0	0
ENSMUSG00000032388	Spg21	chr9	65460947	-0.3	0.52	NS	90.5	36	0.0678862	0.0608196	N	1	0	1	0	0	0	0	0	0
ENSMUSG00000028689	Ccdc163	chr4	116708509	-0.3	0.848	NS	173	6	0.154738	0.00325545	N	8	4	8	4	0	0	0	0	0
ENSMUSG00000033499	Larp4b	chr13	9093881	-0.3	0.524	NS	3308.5	743	0.555131	0.269781	Y	4	3	2	2	2	1	0	0	0
ENSMUSG00000074218	Cox7a1	chr7	30184144	-0.3	0.451	NS	64	9	0.762015	0.276486	Y	6	2	4	2	2	0	0	0	0
ENSMUSG00000024174	Pot1b	chr17	55712628	-0.3	0.834	NS	0	0	0	0	N	5	1	5	1	0	0	0	0	0
ENSMUSG00000053931	Cnn3	chr3	121426497	-0.3	0.773	NS	1206	459	0.597947	0.428369	Y	4	2	3	2	1	0	0	0	0
ENSMUSG00000033863	Klf9	chr19	23141226	-0.3	0.635	NS	903.5	264.5	0.662919	0.350756	Y	3	1	2	1	1	0	0	0	0
ENSMUSG00000089715	Cbx6	chr15	79834688	-0.3	0.571	NS	188	57	0.563792	0.247753	Y	4	1	3	1	1	0	0	0	0
ENSMUSG00000039917	Rhbdd2	chr5	135632618	-0.3	0.493	NS	80.5	9	0.204323	0.0050611	Y	7	2	5	2	2	0	0	0	0
ENSMUSG00000015112	Slc25a13	chr6	6217173	-0.3	0.664	NS	2535.5	405	0.356225	0.101147	Y	5	4	5	4	0	0	0	0	0
ENSMUSG00000071064	Zfp827	chr8	79028437	-0.3	0.466	NS	3050.5	559.5	0.456632	0.149798	Y	10	4	9	4	1	0	0	0	0
ENSMUSG00000026743	Mllt10	chr2	18055237	-0.3	0.418	NS	5347.5	1259	0.56153	0.281339	Y	4	4	4	4	0	0	0	0	0
ENSMUSG00000034189	Hsdl1	chr8	119575183	-0.3	0.541	NS	131	24.5	0.365783	0.10072	Y	6	4	6	4	0	0	1	1	0
ENSMUSG00000000538	Tom1l2	chr11	60352905	-0.3	0.432	NS	2502.5	474.5	0.470204	0.172962	Y	4	4	4	4	0	0	0	0	0
ENSMUSG00000025898	Cwf19l2	chr9	3403592	-0.3	0.653	NS	351.5	16.5	0.0716571	0	N	1	1	1	1	0	0	0	0	0
ENSMUSG00000030660	Pik3c2a	chr7	116443449	-0.3	0.541	NS	1402	454	0.3084	0.138212	Y	3	1	2	1	1	0	0	0	0
ENSMUSG00000044066	Cep68	chr11	20249429	-0.3	0.707	NS	689	165.5	0.59206	0.313781	Y	3	2	2	2	1	0	0	0	0
ENSMUSG00000034263	Ints14	chr9	64960905	-0.3	0.509	NS	170.5	23	0.197131	0.0365115	N	1	0	1	0	0	0	0	0	0
ENSMUSG00000030946	Lhpp	chr7	132610638	-0.3	0.475	NS	402	19	0.197681	0.0138751	N	3	1	3	1	0	0	0	0	0
ENSMUSG00000021027	Ralgapa1	chr12	55821167	-0.3	0.56	NS	1844.5	187	0.145058	0.0171827	N	3	1	2	1	1	0	0	0	0
ENSMUSG00000021051	Ppp2r5e	chr12	75596245	-0.3	0.404	NS	5814.5	1505.5	0.596113	0.353104	Y	1	1	1	1	0	0	0	0	0
ENSMUSG00000029311	Hsd17b11	chr5	104021919	-0.3	0.713	NS	167.5	35	0.159214	0.0334287	N	3	1	3	1	0	0	0	0	0
ENSMUSG00000070282	3000002C10Rik	chr9	109832706	-0.3	0.882	NS	6.5	0	0.0315911	0	N	1	0	1	0	0	0	0	0	0
ENSMUSG00000023965	Fbxl17	chr17	63500017	-0.3	0.436	NS	3947.5	1435.5	0.297779	0.151181	Y	1	1	1	1	0	0	0	0	0
ENSMUSG00000026771	Spopl	chr2	23572106	-0.3	0.681	NS	476	159	0.163469	0.0792264	N	2	0	2	0	0	0	0	0	0
ENSMUSG00000025817	Nudt5	chr2	5845019	-0.3	0.526	NS	188	34	0.214998	0.0478104	Y	1	0	1	0	0	0	0	0	0
ENSMUSG00000039735	Fnbp1l	chr3	122619715	-0.3	0.466	NS	1451	642	0.36931	0.259572	Y	1	1	1	1	0	0	0	0	0
ENSMUSG00000070803	Cited4	chr4	120666572	-0.3	0.769	NS	80	10	0.602882	0.278623	Y	4	3	1	1	3	2	0	0	0
ENSMUSG00000056492	Adgrf5	chr17	43360451	-0.3	0.932	NS	0	245.5	0	0.126682	N	12	6	9	6	3	0	0	0	0
ENSMUSG00000014668	Chfr	chr5	110135842	-0.3	0.461	NS	209.5	26	0.177147	0.027511	N	4	2	3	2	1	0	0	0	0
ENSMUSG00000041731	Pgm5	chr19	24861855	-0.3	0.495	NS	3083	508	0.439846	0.124502	Y	5	2	5	2	0	0	2	0	2
ENSMUSG00000021012	Zc3h14	chr12	98746964	-0.3	0.468	NS	915.5	190.5	0.423155	0.162515	Y	6	5	4	4	2	1	1	1	0
ENSMUSG00000025437	Usp33	chr3	152346478	-0.3	0.476	NS	861.5	180.5	0.415411	0.122656	Y	6	4	6	4	0	0	0	0	0
ENSMUSG00000020782	Llgl2	chr11	115824049	-0.3	0.608	NS	327.5	50	0.338492	0.077729	Y	11	8	10	8	1	0	0	0	0
ENSMUSG00000027326	Knl1	chr2	119047119	-0.3	0.791	NS	763	188	0.190363	0.0463406	N	5	4	4	4	1	0	0	0	0
ENSMUSG00000031938	4931406C07Rik	chr9	15306448	-0.3	0.664	NS	44.5	5	0.052765	0.00328835	N	3	2	2	1	1	1	0	0	0
ENSMUSG00000038121	Fam210a	chr18	68300333	-0.3	0.76	NS	2420.5	452	0.612611	0.330261	Y	2	1	2	1	0	0	0	0	0
ENSMUSG00000089889	0610040B10Rik	chr5	143329247	-0.29	0.846	NS	22.5	6.5	0.174956	0.0806822	N	3	1	3	1	0	0	0	0	0
ENSMUSG00000022022	Mtrf1	chr14	79397772	-0.29	0.718	NS	27	0	0.0349783	0	N	4	1	4	1	0	0	0	0	0
ENSMUSG00000035506	Slc12a8	chr16	33517328	-0.29	0.877	NS	9	41.5	6.47e-05	0.0178498	N	11	5	9	5	2	0	1	1	0
ENSMUSG00000033983	Coil	chr11	88970252	-0.29	0.717	NS	213.5	40	0.270386	0.0563384	Y	6	4	5	4	1	0	0	0	0
ENSMUSG00000019790	Stxbp5	chr10	9901079	-0.29	0.624	NS	274.5	164.5	0.0472952	0.0340129	N	3	0	3	0	0	0	0	0	0
ENSMUSG00000051786	Tubgcp6	chr15	89123112	-0.29	0.543	NS	255.5	31	0.253211	0.0334868	Y	8	5	7	4	1	1	0	0	0
ENSMUSG00000029922	Mkrn1	chr6	39420462	-0.29	0.637	NS	285.5	63	0.349243	0.113906	Y	3	1	3	1	0	0	0	0	0
ENSMUSG00000037896	Rcor1	chr12	111039351	-0.29	0.56	NS	2717	684.5	0.589241	0.327971	Y	2	2	1	1	1	1	0	0	0
ENSMUSG00000041231	Ublcp1	chr11	44470498	-0.29	0.835	NS	175.5	21	0.355098	0.0669576	Y	3	2	2	1	1	1	0	0	0
ENSMUSG00000026553	Copa	chr1	172082529	-0.29	0.446	NS	636	164.5	0.31918	0.110786	Y	5	3	5	3	0	0	0	0	0
ENSMUSG00000034518	Hmgxb4	chr8	74993356	-0.29	0.557	NS	662	153	0.463493	0.181071	Y	2	2	2	2	0	0	0	0	0
ENSMUSG00000043940	Wdfy3	chr5	102069921	-0.29	0.434	NS	2889	811	0.318322	0.12858	Y	2	0	2	0	0	0	0	0	0
ENSMUSG00000093483	AA465934	chr11	83291699	-0.29	0.929	NS	272.5	59	0.747273	0.542434	Y	4	2	3	2	1	0	0	0	0
ENSMUSG00000019878	Hsf2	chr10	57486385	-0.29	0.507	NS	1772	303	0.628949	0.308867	Y	4	4	4	4	0	0	0	0	0
ENSMUSG00000061759	Armt1	chr10	4432467	-0.29	0.642	NS	160.5	53	0.258346	0.119736	Y	2	2	1	1	1	1	0	0	0
ENSMUSG00000044807	Zfp354c	chr11	50827724	-0.29	0.78	NS	20.5	10	0.0753651	0.0415289	N	4	0	3	0	1	0	0	0	0
ENSMUSG00000032121	Tmem218	chr9	37208223	-0.29	0.714	NS	98	38.5	0.21195	0.119007	Y	2	0	1	0	1	0	0	0	0
ENSMUSG00000075528	Aarsd1	chr11	101417615	-0.29	0.479	NS	44.5	3.5	0.120442	0.00524265	N	3	2	3	2	0	0	0	0	0
ENSMUSG00000039879	Heca	chr10	17948067	-0.29	0.463	NS	2212	468	0.319259	0.187834	Y	5	4	4	4	1	0	0	0	0
ENSMUSG00000042203	Tbc1d22b	chr17	29549785	-0.29	0.563	NS	441	70.5	0.245553	0.0611321	Y	3	2	3	2	0	0	0	0	0
ENSMUSG00000021911	Parg	chr14	32201949	-0.29	0.514	NS	417	37	0.0739262	0.0104966	N	1	1	1	1	0	0	0	0	0
ENSMUSG00000062115	Rai1	chr11	60105013	-0.29	0.493	NS	3557.5	853.5	0.671731	0.364368	Y	4	4	4	4	0	0	0	0	0
ENSMUSG00000047388	Atmin	chr8	116943393	-0.29	0.543	NS	298.5	62	0.399284	0.143142	Y	7	4	7	4	0	0	0	0	0
ENSMUSG00000069793	Slfn9	chr11	82991830	-0.29	0.782	NS	79.5	52	0.283386	0.212113	Y	3	1	2	1	1	0	0	0	0
ENSMUSG00000074500	Zfp558	chr9	18478268	-0.29	0.82	NS	0	0	0	0	N	3	1	3	1	0	0	0	0	0
ENSMUSG00000046223	Plaur	chr7	24462484	-0.29	0.929	NS	0	0	0	0	N	9	3	6	2	3	1	0	0	0
ENSMUSG00000033739	Fkbpl	chr17	34644764	-0.29	0.832	NS	32.5	14	0.517937	0.331198	N	6	1	4	1	2	0	0	0	0
ENSMUSG00000056429	Tgoln1	chr6	72617000	-0.29	0.524	NS	149	29	0.449761	0.102112	Y	4	2	4	2	0	0	0	0	0
ENSMUSG00000016018	Mtrex	chr13	112927398	-0.29	0.581	NS	431.5	0	0.181207	0	N	1	1	1	1	0	0	0	0	0
ENSMUSG00000035441	Myo1d	chr11	80780025	-0.29	0.859	NS	8.5	190.5	0	0.025532	N	3	0	3	0	0	0	0	0	0
ENSMUSG00000034485	Uaca	chr9	60794542	-0.29	0.599	NS	860	388	0.30619	0.204488	Y	3	0	3	0	0	0	0	0	0
ENSMUSG00000034032	Rpap1	chr2	119787537	-0.29	0.493	NS	99	8.5	0.134914	0.0094908	N	5	3	2	2	3	1	1	1	0
ENSMUSG00000020024	Cep83	chr10	94688654	-0.29	0.527	NS	1060.5	431	0.218092	0.135347	Y	1	1	1	1	0	0	0	0	0
ENSMUSG00000049577	Zfpm1	chr8	122282141	-0.29	0.618	NS	807.5	162	0.473063	0.151984	Y	4	0	4	0	0	0	0	0	0
ENSMUSG00000038515	Grtp1	chr8	13200620	-0.29	0.736	NS	103	14.5	0.192699	0.0243889	N	8	2	5	2	3	0	0	0	0
ENSMUSG00000020212	Mdm1	chr10	118141811	-0.29	0.783	NS	15.5	0	0.0130577	0	N	13	5	8	5	5	0	0	0	0
ENSMUSG00000051890	Klhdc1	chr12	69241176	-0.29	0.851	NS	37	2	0.0233334	0	N	6	2	5	2	1	0	0	0	0
ENSMUSG00000078786	BC024978	chr7	27195781	-0.29	0.794	NS	5	1.5	0.0107942	0	N	3	0	2	0	1	0	0	0	0
ENSMUSG00000032648	Pygm	chr19	6384399	-0.29	0.52	NS	269.5	25	0.500391	0.0760259	Y	4	2	4	2	0	0	0	0	0
ENSMUSG00000029192	Tbc1d14	chr5	36593276	-0.29	0.565	NS	972	244.5	0.332828	0.119014	Y	9	4	8	4	1	0	0	0	0
ENSMUSG00000051346	Spryd4	chr10	128211807	-0.29	0.558	NS	44.5	9.5	0.578421	0.248685	N	10	3	9	3	1	0	0	0	0
ENSMUSG00000021764	Ndufs4	chr13	114388258	-0.29	0.481	NS	3518	666.5	0.588882	0.258918	Y	2	1	2	1	0	0	0	0	0
ENSMUSG00000031652	N4bp1	chr8	86885258	-0.29	0.54	NS	1300	439	0.288025	0.200735	Y	2	1	1	1	1	0	0	0	0
ENSMUSG00000020091	Eif4ebp2	chr10	61452661	-0.29	0.476	NS	743	238.5	0.562285	0.362128	Y	3	2	3	2	0	0	0	0	0
ENSMUSG00000026112	Coa5	chr1	37430103	-0.29	0.635	NS	639.5	74	0.572197	0.23821	Y	1	1	1	1	0	0	0	0	0
ENSMUSG00000032253	Phip	chr9	82975516	-0.29	0.669	NS	2124.5	449.5	0.325847	0.101922	Y	1	1	1	1	0	0	0	0	0
ENSMUSG00000023953	Polh	chr17	46202645	-0.29	0.71	NS	381.5	92	0.261705	0.0919914	Y	3	3	2	2	1	1	0	0	0
ENSMUSG00000029190	D5Ertd579e	chr5	36696024	-0.29	0.682	NS	4007.5	841.5	0.446248	0.214648	Y	4	2	2	2	2	0	0	0	0
ENSMUSG00000002900	Lamb1	chr12	31265234	-0.29	0.507	NS	1519	321.5	0.550628	0.209956	Y	8	6	8	6	0	0	0	0	0
ENSMUSG00000024811	Tnks2	chr19	36834232	-0.29	0.539	NS	1815.5	381	0.479762	0.167918	Y	3	2	2	2	1	0	0	0	0
ENSMUSG00000024921	Smarca2	chr19	26605050	-0.29	0.43	NS	614	218	0.129322	0.0574296	N	1	0	1	0	0	0	0	0	0
ENSMUSG00000030629	Zfand6	chr7	84689959	-0.29	0.447	NS	2686.5	698	0.509042	0.277725	Y	4	3	4	3	0	0	0	0	0
ENSMUSG00000062661	Ncs1	chr2	31245823	-0.29	0.664	NS	707.5	135.5	0.400682	0.128471	Y	7	3	6	3	1	0	0	0	0
ENSMUSG00000025609	Mkln1	chr6	31398735	-0.29	0.493	NS	3313	761	0.44795	0.192256	Y	6	4	6	4	0	0	2	2	0
ENSMUSG00000034616	Ssh3	chr19	4269180	-0.29	0.8	NS	23.5	1.5	0.177958	0.00445895	N	9	2	7	2	2	0	0	0	0
ENSMUSG00000050721	Plekho2	chr9	65580040	-0.29	0.722	NS	204.5	98.5	0.318929	0.165417	Y	5	0	2	0	3	0	0	0	0
ENSMUSG00000050428	Fbxo46	chr7	19119859	-0.29	0.826	NS	352.5	85	0.533597	0.220538	Y	7	2	7	2	0	0	0	0	0
ENSMUSG00000027381	Bcl2l11	chr2	128126038	-0.29	0.779	NS	1370	207.5	0.642331	0.243508	Y	5	4	5	4	0	0	0	0	0
ENSMUSG00000038418	Egr1	chr18	34859823	-0.29	0.954	NS	6	7.5	0.0598605	0.0475591	N	3	0	2	0	1	0	0	0	0
ENSMUSG00000018428	Akap1	chr11	88864586	-0.29	0.631	NS	1842.5	252.5	0.665749	0.280471	Y	4	4	4	4	0	0	0	0	0
ENSMUSG00000062209	Erbb4	chr1	69108059	-0.29	0.729	NS	10865	1815.5	0.228507	0.0622689	Y	5	5	5	5	0	0	0	0	0
ENSMUSG00000040043	Rbms2	chr10	128180297	-0.29	0.417	NS	1140.5	393.5	0.464423	0.296542	Y	5	3	5	3	0	0	0	0	0
ENSMUSG00000018425	Dhx40	chr11	86807746	-0.29	0.555	NS	110	0	0.0991493	0	N	4	1	2	1	2	0	1	0	1
ENSMUSG00000041995	Zbed3	chr13	95323612	-0.29	0.736	NS	646	178	0.688159	0.418833	Y	1	1	1	1	0	0	0	0	0
ENSMUSG00000026113	Inpp4a	chr1	37299865	-0.29	0.609	NS	758	217	0.243262	0.0982887	Y	7	3	7	3	0	0	0	0	0
ENSMUSG00000024759	Atl3	chr19	7494040	-0.29	0.553	NS	815	243	0.340199	0.156525	Y	4	2	2	2	2	0	0	0	0
ENSMUSG00000028525	Pde4b	chr4	102087543	-0.29	0.508	NS	13094	2399	0.387977	0.174985	Y	18	9	17	9	1	0	1	0	1
ENSMUSG00000037062	Sh3glb1	chr3	144720335	-0.29	0.421	NS	1134.5	308	0.394498	0.219134	Y	7	4	6	4	1	0	0	0	0
ENSMUSG00000068732	Tmem167b	chr3	108562466	-0.29	0.538	NS	97	16	0.279544	0.0853194	Y	3	1	2	0	1	1	0	0	0
ENSMUSG00000030652	Coq7	chr7	118533356	-0.29	0.493	NS	148.5	9	0.128281	0.0003798	N	1	1	1	1	0	0	0	0	0
ENSMUSG00000030275	Etnk1	chr6	143167221	-0.29	0.494	NS	530.5	159.5	0.212231	0.100895	Y	2	0	1	0	1	0	0	0	0
ENSMUSG00000044934	Zfp367	chr13	64153202	-0.29	0.709	NS	721	177	0.49569	0.223012	Y	4	3	3	3	1	0	0	0	0
ENSMUSG00000071369	Map3k5	chr10	19934472	-0.29	0.524	NS	3178	537.5	0.348225	0.104469	Y	5	2	4	2	1	0	0	0	0
ENSMUSG00000013701	Timm23	chr14	32201898	-0.29	0.877	NS	1075.5	200.5	0.621152	0.312117	Y	1	1	1	1	0	0	0	0	0
ENSMUSG00000060376	Bckdha	chr7	25658981	-0.29	0.624	NS	185.5	44	0.254512	0.0921961	Y	4	2	2	0	2	2	0	0	0
ENSMUSG00000018820	Zfyve27	chr19	42163951	-0.29	0.564	NS	187	16.5	0.202236	0.0131038	Y	8	1	3	0	5	1	0	0	0
ENSMUSG00000026565	Pou2f1	chr1	166002678	-0.29	0.56	NS	4216	1047.5	0.401135	0.223981	Y	5	4	5	4	0	0	0	0	0
ENSMUSG00000037126	Psd	chr19	46327156	-0.29	0.799	NS	0	0	0	0	N	4	1	4	1	0	0	0	0	0
ENSMUSG00000046311	Zfp62	chr11	49203292	-0.29	0.812	NS	952	269.5	0.54876	0.38467	Y	4	3	2	2	2	1	0	0	0
ENSMUSG00000041949	Tango6	chr8	106683068	-0.29	0.691	NS	166	22	0.0431515	0.0108866	N	5	0	1	0	4	0	0	0	0
ENSMUSG00000026578	Ccdc181	chr1	164275585	-0.29	0.712	NS	31	0	0.0712307	0	N	5	3	3	2	2	1	1	0	1
ENSMUSG00000020409	Slu7	chr11	43433744	-0.29	0.507	NS	118	8	0.0822797	0	N	3	1	2	1	1	0	0	0	0
ENSMUSG00000042590	Ipo11	chr13	106936958	-0.29	0.476	NS	1070	189.5	0.186283	0.0507437	N	2	2	1	1	1	1	0	0	0
ENSMUSG00000008167	Fbxw9	chr8	85060055	-0.29	0.637	NS	61	20	0.313013	0.13819	Y	5	3	4	2	1	1	0	0	0
ENSMUSG00000015468	Notch4	chr17	34564268	-0.29	0.93	NS	0	1	0	0.00563215	N	5	1	5	1	0	0	0	0	0
ENSMUSG00000021476	Habp4	chr13	64161824	-0.29	0.587	NS	505.5	81.5	0.37857	0.127498	Y	5	4	4	4	1	0	0	0	0
ENSMUSG00000025858	Get4	chr5	139252324	-0.29	0.478	NS	559.5	142.5	0.556239	0.301783	Y	4	2	2	2	2	0	0	0	0
ENSMUSG00000055923	Aasdh	chr5	76905514	-0.29	0.744	NS	67	0	0.0625472	0	N	7	3	6	3	1	0	0	0	0
ENSMUSG00000022110	Sucla2	chr14	73525319	-0.29	0.585	NS	1516.5	239	0.326118	0.104703	Y	4	2	3	2	1	0	0	0	0
ENSMUSG00000029634	Rnf6	chr5	146221555	-0.29	0.539	NS	251	60.5	0.470155	0.198641	Y	2	2	2	2	0	0	0	0	0
ENSMUSG00000032527	Pccb	chr9	101034898	-0.29	0.426	NS	231.5	17.5	0.162077	0.0087767	N	2	1	2	1	0	0	0	0	0
ENSMUSG00000017631	Abr	chr11	76623558	-0.28	0.447	NS	955.5	188.5	0.136451	0.0453741	N	5	3	5	3	0	0	0	0	0
ENSMUSG00000029661	Col1a2	chr6	4504814	-0.28	0.91	NS	0	126.5	0	0.142128	N	5	2	4	2	1	0	0	0	0
ENSMUSG00000025899	Alkbh8	chr9	3335140	-0.28	0.788	NS	209	13	0.127109	0.0133803	N	3	2	3	2	0	0	0	0	0
ENSMUSG00000004071	Cdip1	chr16	4790292	-0.28	0.547	NS	2408.5	492.5	0.654575	0.381574	Y	7	5	6	5	1	0	0	0	0
ENSMUSG00000053898	Ech1	chr7	28825217	-0.28	0.642	NS	94.5	16	0.3678	0.119258	Y	6	2	4	2	2	0	0	0	0
ENSMUSG00000041685	Fcho2	chr13	98815449	-0.28	0.559	NS	1398	447	0.292796	0.145795	Y	4	2	4	2	0	0	0	0	0
ENSMUSG00000051391	Ywhag	chr5	135934616	-0.28	0.52	NS	1438.5	285.5	0.747615	0.384902	Y	4	3	4	3	0	0	0	0	0
ENSMUSG00000040560	Wdr7	chr18	63708685	-0.28	0.541	NS	263.5	28.5	0.0210163	0	N	3	3	3	3	0	0	0	0	0
ENSMUSG00000025195	Dnmbp	chr19	43940191	-0.28	0.661	NS	958.5	235	0.342365	0.116669	Y	4	0	4	0	0	0	0	0	0
ENSMUSG00000050973	Gdpgp1	chr7	80232865	-0.28	0.855	NS	101.5	31	0.350766	0.190497	Y	8	3	4	1	4	2	0	0	0
ENSMUSG00000006705	Pknox1	chr17	31564734	-0.28	0.631	NS	372	113	0.219297	0.110882	Y	4	3	4	3	0	0	0	0	0
ENSMUSG00000022214	Dcaf11	chr14	55560006	-0.28	0.571	NS	84.5	2	0.229324	0.0291253	Y	3	2	3	2	0	0	0	0	0
ENSMUSG00000024081	Cebpz	chr17	78937066	-0.28	0.588	NS	205.5	34.5	0.322491	0.0574443	Y	2	1	2	1	0	0	0	0	0
ENSMUSG00000027598	Itch	chr2	155133509	-0.28	0.551	NS	1249.5	295	0.335592	0.113399	Y	1	1	1	1	0	0	0	0	0
ENSMUSG00000043639	Rbm20	chr19	53677306	-0.28	0.62	NS	15532.5	1689	0.669654	0.299455	Y	6	5	3	3	3	2	0	0	0
ENSMUSG00000020594	Pum2	chr12	8674134	-0.28	0.571	NS	4399.5	1095	0.566943	0.343934	Y	5	4	3	3	2	1	0	0	0
ENSMUSG00000027540	Ptpn1	chr2	167932057	-0.28	0.507	NS	1080.5	299.5	0.519745	0.288153	Y	4	3	3	3	1	0	0	0	0
ENSMUSG00000005161	Prdx2	chr8	84969587	-0.28	0.497	NS	160	28.5	0.50867	0.238472	Y	7	1	5	1	2	0	0	0	0
ENSMUSG00000042035	Igsf3	chr3	101377083	-0.28	0.539	NS	1639	405	0.505321	0.212383	Y	3	1	1	1	2	0	0	0	0
ENSMUSG00000026526	Fh1	chr1	175625635	-0.28	0.519	NS	785	119.5	0.547047	0.172136	Y	3	1	2	1	1	0	0	0	0
ENSMUSG00000033565	Rbfox2	chr15	77307004	-0.28	0.557	NS	10510	2810	0.670019	0.414205	Y	1	1	1	1	0	0	0	0	0
ENSMUSG00000038538	Ubn2	chr6	38433950	-0.28	0.614	NS	1138	174	0.275155	0.0570505	Y	1	1	1	1	0	0	0	0	0
ENSMUSG00000021115	Vrk1	chr12	106010228	-0.28	0.679	NS	702.5	174.5	0.324662	0.118715	Y	2	2	1	1	1	1	0	0	0
ENSMUSG00000033009	Ogfod1	chr8	94037198	-0.28	0.602	NS	100	17	0.120899	0.0243458	N	2	2	2	2	0	0	0	0	0
ENSMUSG00000029407	Uso1	chr5	92137938	-0.28	0.497	NS	1001	242	0.279035	0.108046	Y	4	3	4	3	0	0	0	0	0
ENSMUSG00000021990	Spata13	chr14	60634001	-0.28	0.776	NS	772.5	243	0.113339	0.0824589	N	6	4	6	4	0	0	0	0	0
ENSMUSG00000073609	D2hgdh	chr1	93824909	-0.28	0.779	NS	5.5	0	0.0037536	0	N	3	0	2	0	1	0	0	0	0
ENSMUSG00000021798	Ldb3	chr14	34588682	-0.28	0.618	NS	1879	128.5	0.550966	0.0808632	Y	3	3	3	3	0	0	0	0	0
ENSMUSG00000003865	Gys1	chr7	45434844	-0.28	0.547	NS	249.5	18.5	0.326437	0.0420188	Y	4	3	4	3	0	0	0	0	0
ENSMUSG00000038510	Rpf2	chr10	40247036	-0.28	0.644	NS	195.5	22	0.290824	0.0517842	Y	4	2	4	2	0	0	0	0	0
ENSMUSG00000028653	Trit1	chr4	123016597	-0.28	0.743	NS	813.5	212	0.529724	0.218705	Y	2	1	1	1	1	0	0	0	0
ENSMUSG00000055900	Tmem69	chr4	116555936	-0.28	0.618	NS	72.5	7.5	0.399977	0.0204461	Y	3	2	3	2	0	0	0	0	0
ENSMUSG00000028140	Mrpl9	chr3	94443318	-0.28	0.515	NS	56	4	0.210035	0.0223985	Y	4	1	3	1	1	0	0	0	0
ENSMUSG00000028702	Rad54l	chr4	116123690	-0.28	0.815	NS	46	3	0.0764605	0.00086655	N	8	3	8	3	0	0	0	0	0
ENSMUSG00000020962	Gtf2a1	chr12	91590487	-0.28	0.597	NS	545	144.5	0.376653	0.153637	Y	1	1	1	1	0	0	0	0	0
ENSMUSG00000005698	Ctcf	chr8	105636568	-0.28	0.446	NS	1635	430	0.475137	0.25981	Y	3	3	3	3	0	0	0	0	0
ENSMUSG00000019975	Ikbip	chr10	91082940	-0.28	0.661	NS	131	43.5	0.190588	0.0830283	N	7	4	4	4	3	0	3	3	0
ENSMUSG00000036721	Zscan12	chr13	21362820	-0.28	0.76	NS	106	22.5	0.372016	0.0912354	Y	5	2	4	2	1	0	0	0	0
ENSMUSG00000021188	Trip11	chr12	101913267	-0.28	0.68	NS	1015	187.5	0.346898	0.0984223	Y	3	2	3	2	0	0	0	0	0
ENSMUSG00000032185	Carm1	chr9	21546894	-0.28	0.425	NS	878	269.5	0.416455	0.223168	Y	3	2	1	1	2	1	0	0	0
ENSMUSG00000109901	Chmp1b	chr18	67205366	-0.28	0.535	NS	159	38.5	0.648574	0.436015	Y	4	3	4	3	0	0	0	0	0
ENSMUSG00000096696	Zfp960	chr17	17064113	-0.28	0.878	NS	459	96	0.405	0.147065	Y	3	3	2	2	1	1	0	0	0
ENSMUSG00000047603	Zfp235	chr7	24134169	-0.28	0.888	NS	24.5	9	0.0836547	0.0581947	N	3	1	2	1	1	0	0	0	0
ENSMUSG00000026672	Optn	chr2	5064051	-0.28	0.559	NS	306	43.5	0.195439	0.0397604	N	1	0	1	0	0	0	0	0	0
ENSMUSG00000045377	Tmem88	chr11	69398234	-0.28	0.916	NS	12	3.5	0.273601	0.0949885	N	3	2	2	2	1	0	0	0	0
ENSMUSG00000063358	Mapk1	chr16	16983382	-0.28	0.423	NS	2697	786	0.545472	0.329816	Y	1	1	1	1	0	0	0	0	0
ENSMUSG00000027303	Ptpra	chr2	130450278	-0.28	0.434	NS	1808.5	581	0.361441	0.191635	Y	5	2	5	2	0	0	0	0	0
ENSMUSG00000025651	Uqcrc1	chr9	108936633	-0.28	0.526	NS	615.5	91.5	0.641752	0.252675	Y	3	1	2	1	1	0	0	0	0
ENSMUSG00000022364	Tbc1d31	chr15	57912199	-0.28	0.588	NS	545	32	0.324837	0.0185765	Y	6	4	5	4	1	0	0	0	0
ENSMUSG00000046785	Epm2aip1	chr9	111271929	-0.28	0.741	NS	687	158	0.679554	0.484368	Y	1	1	1	1	0	0	0	0	0
ENSMUSG00000034453	Polr3b	chr10	84622292	-0.28	0.541	NS	283	44	0.109594	0.0158504	N	7	2	7	2	0	0	1	0	1
ENSMUSG00000017485	Top2b	chr14	16365179	-0.28	0.536	NS	2082	479	0.394841	0.131495	Y	2	2	2	2	0	0	0	0	0
ENSMUSG00000041921	Metap1d	chr2	71453276	-0.28	0.603	NS	560.5	106	0.29543	0.0896563	Y	6	5	5	5	1	0	0	0	0
ENSMUSG00000021900	Btd	chr14	31641028	-0.28	0.672	NS	320	108.5	0.399027	0.177119	Y	4	0	3	0	1	0	1	0	1
ENSMUSG00000036435	Exoc1	chr5	76529311	-0.28	0.541	NS	74	1	0.0337937	0	N	3	1	3	1	0	0	0	0	0
ENSMUSG00000043909	Trp53bp1	chr2	121271407	-0.28	0.495	NS	669.5	41	0.304524	0.0176956	Y	2	0	1	0	1	0	0	0	0
ENSMUSG00000024878	Cbwd1	chr19	24961610	-0.28	0.776	NS	132.5	19.5	0.105588	0.00863415	N	3	1	3	1	0	0	0	0	0
ENSMUSG00000038633	Degs1	chr1	182282804	-0.28	0.588	NS	242.5	47	0.666003	0.220745	Y	3	3	3	3	0	0	0	0	0
ENSMUSG00000034312	Iqsec1	chr6	90988685	-0.28	0.563	NS	5103.5	1069	0.443301	0.156671	Y	5	0	5	0	0	0	0	0	0
ENSMUSG00000049488	Tmem67	chr4	12090020	-0.28	0.829	NS	27.5	0	0.0053389	0	N	6	3	6	3	0	0	0	0	0
ENSMUSG00000031633	Slc25a4	chr8	46211284	-0.28	0.573	NS	427	61.5	0.639037	0.407308	Y	4	3	0	0	4	3	0	0	0
ENSMUSG00000051495	Irf2bp2	chr8	126593986	-0.28	0.52	NS	550	121	0.644966	0.429889	Y	10	1	1	1	9	0	0	0	0
ENSMUSG00000028917	Plekhm2	chr4	141664899	-0.28	0.52	NS	1354.5	272	0.577682	0.270771	Y	8	7	7	7	1	0	0	0	0
ENSMUSG00000013878	Rnf170	chr8	26119368	-0.28	0.791	NS	92.5	11.5	0.128844	0.0117047	N	2	2	2	2	0	0	0	0	0
ENSMUSG00000027253	Lrp4	chr2	91457511	-0.28	0.662	NS	254.5	25	0.113304	0.0156125	N	4	2	3	2	1	0	0	0	0
ENSMUSG00000000976	Heatr6	chr11	83753696	-0.28	0.581	NS	37	0	0.0402542	0	N	1	0	1	0	0	0	0	0	0
ENSMUSG00000015745	Plekho1	chr3	95996001	-0.28	0.459	NS	267.5	70	0.669747	0.352965	Y	5	1	3	1	2	0	0	0	0
ENSMUSG00000019841	Rev3l	chr10	39732118	-0.28	0.541	NS	3375	640.5	0.311899	0.108796	Y	2	2	2	2	0	0	1	1	0
ENSMUSG00000041570	Camsap2	chr1	136346104	-0.28	0.515	NS	1810.5	582.5	0.473647	0.278942	Y	5	2	4	2	1	0	0	0	0
ENSMUSG00000006519	Cyba	chr8	122432930	-0.28	0.641	NS	35.5	17	0.20748	0.12244	N	4	2	4	2	0	0	0	0	0
[truncated: 9,472 more rows]
