# Supplementary material for: DOT1L regulates chamber-specific transcriptional networks during cardiogenesis and mediates postnatal cell cycle withdrawal
Source: Nat Commun. 2022 Dec 2;13:7444. doi: 10.1038/s41467-022-35070-2 (PMC9718823; doi:10.1038/s41467-022-35070-2)
Supplement: Supplementary file 8 — Supplementary Data 5 [file 41467_2022_35070_MOESM8_ESM.xlsx]

## Sheet: a) E16.5_DOWN+GB+RE
GroupID	Category	Term	Description	LogP	Log(q-value)	InTerm_InList	Genes	Symbols
1_Summary	GO Biological Processes	GO:0051146	striated muscle cell differentiation	-13.3084	-9.04141	24/231	12154,14463,17260,17868,18019,18175,20181,20541,20661,21388,22437,26556,54720,66860,67220,68760,68794,74376,75547,108058,108655,225638,228003,234214,12180,15110,17261,22634,53376,70127,140781,217012,235542,320790,12162,333654,13866,14388,14936,17189,17938,29818,50916,108156,209456,269593,17876,18033	Bmp10,Gata4,Mef2c,Mybpc3,Nfatc2,Nrap,Rxra,Slc8a1,Sort1,Tbx5,Xirp1,Homer1,Rcan1,Tanc1,Plekho1,Synpo2l,Flnc,Myo18b,Akap13,Camk2d,Foxp1,Alpk2,Klhl41,Sorbs2,Smyd1,Hand1,Mef2d,Plagl1,Usp2,Dpf3,Myh7,Unc45b,Ppp2r3a,Chd7,Bmp7,Ppp1r13l,Erbb2,Gab1,Gys1,Mb,Naca,Hspb7,Irx4,Mthfd1,Trp53bp2,Luzp1,Myef2,Nfkb1
1_Member	GO Biological Processes	GO:0051146	striated muscle cell differentiation	-13.3084	-9.04141	24/231	12154,14463,17260,17868,18019,18175,20181,20541,20661,21388,22437,26556,54720,66860,67220,68760,68794,74376,75547,108058,108655,225638,228003,234214	Bmp10,Gata4,Mef2c,Mybpc3,Nfatc2,Nrap,Rxra,Slc8a1,Sort1,Tbx5,Xirp1,Homer1,Rcan1,Tanc1,Plekho1,Synpo2l,Flnc,Myo18b,Akap13,Camk2d,Foxp1,Alpk2,Klhl41,Sorbs2
1_Member	GO Biological Processes	GO:0061061	muscle structure development	-12.4331	-8.46707	34/529	12154,12180,14463,15110,17260,17261,17868,18019,18175,20181,20541,20661,21388,22437,22634,26556,53376,54720,66860,67220,68760,68794,70127,74376,75547,108058,108655,140781,217012,225638,228003,234214,235542,320790	Bmp10,Smyd1,Gata4,Hand1,Mef2c,Mef2d,Mybpc3,Nfatc2,Nrap,Rxra,Slc8a1,Sort1,Tbx5,Xirp1,Plagl1,Homer1,Usp2,Rcan1,Tanc1,Plekho1,Synpo2l,Flnc,Dpf3,Myo18b,Akap13,Camk2d,Foxp1,Myh7,Unc45b,Alpk2,Klhl41,Sorbs2,Ppp2r3a,Chd7
1_Member	GO Biological Processes	GO:0042692	muscle cell differentiation	-11.3545	-7.68959	25/310	12154,14463,17260,17868,18019,18175,20181,20541,20661,21388,22437,26556,54720,66860,67220,68760,68794,70127,74376,75547,108058,108655,225638,228003,234214	Bmp10,Gata4,Mef2c,Mybpc3,Nfatc2,Nrap,Rxra,Slc8a1,Sort1,Tbx5,Xirp1,Homer1,Rcan1,Tanc1,Plekho1,Synpo2l,Flnc,Dpf3,Myo18b,Akap13,Camk2d,Foxp1,Alpk2,Klhl41,Sorbs2
1_Member	GO Biological Processes	GO:0048738	cardiac muscle tissue development	-10.7872	-7.21919	20/202	12154,12162,14463,15110,17260,17868,18175,20181,20541,21388,22437,74376,75547,108058,108655,140781,225638,234214,320790,333654	Bmp10,Bmp7,Gata4,Hand1,Mef2c,Mybpc3,Nrap,Rxra,Slc8a1,Tbx5,Xirp1,Myo18b,Akap13,Camk2d,Foxp1,Myh7,Alpk2,Sorbs2,Chd7,Ppp1r13l
1_Member	GO Biological Processes	GO:0060537	muscle tissue development	-10.575	-7.13237	26/365	12154,12162,12180,14463,15110,17260,17261,17868,18175,20181,20541,21388,22437,22634,26556,54720,74376,75547,108058,108655,140781,225638,228003,234214,320790,333654	Bmp10,Bmp7,Smyd1,Gata4,Hand1,Mef2c,Mef2d,Mybpc3,Nrap,Rxra,Slc8a1,Tbx5,Xirp1,Plagl1,Homer1,Rcan1,Myo18b,Akap13,Camk2d,Foxp1,Myh7,Alpk2,Klhl41,Sorbs2,Chd7,Ppp1r13l
1_Member	GO Biological Processes	GO:0014706	striated muscle tissue development	-10.5543	-7.13237	20/208	12154,12162,14463,15110,17260,17868,18175,20181,20541,21388,22437,74376,75547,108058,108655,140781,225638,234214,320790,333654	Bmp10,Bmp7,Gata4,Hand1,Mef2c,Mybpc3,Nrap,Rxra,Slc8a1,Tbx5,Xirp1,Myo18b,Akap13,Camk2d,Foxp1,Myh7,Alpk2,Sorbs2,Chd7,Ppp1r13l
1_Member	GO Biological Processes	GO:0055001	muscle cell development	-10.4307	-7.06679	19/188	12154,14463,17868,18019,18175,20541,21388,22437,26556,54720,68760,68794,74376,75547,108058,108655,225638,228003,234214	Bmp10,Gata4,Mybpc3,Nfatc2,Nrap,Slc8a1,Tbx5,Xirp1,Homer1,Rcan1,Synpo2l,Flnc,Myo18b,Akap13,Camk2d,Foxp1,Alpk2,Klhl41,Sorbs2
1_Member	GO Biological Processes	GO:0007507	heart development	-9.80397	-6.49121	32/590	12154,12162,12180,13866,14388,14463,14936,15110,17189,17260,17868,17938,18175,20181,20541,21388,22437,29818,50916,68760,74376,75547,108058,108156,108655,140781,209456,225638,234214,269593,320790,333654	Bmp10,Bmp7,Smyd1,Erbb2,Gab1,Gata4,Gys1,Hand1,Mb,Mef2c,Mybpc3,Naca,Nrap,Rxra,Slc8a1,Tbx5,Xirp1,Hspb7,Irx4,Synpo2l,Myo18b,Akap13,Camk2d,Mthfd1,Foxp1,Myh7,Trp53bp2,Alpk2,Sorbs2,Luzp1,Chd7,Ppp1r13l
1_Member	GO Biological Processes	GO:0055007	cardiac muscle cell differentiation	-9.2633	-6.03768	14/108	12154,14463,17260,18175,20181,20541,21388,22437,74376,75547,108058,108655,225638,234214	Bmp10,Gata4,Mef2c,Nrap,Rxra,Slc8a1,Tbx5,Xirp1,Myo18b,Akap13,Camk2d,Foxp1,Alpk2,Sorbs2
1_Member	GO Biological Processes	GO:0055013	cardiac muscle cell development	-8.16969	-5.10681	11/72	12154,14463,18175,20541,21388,22437,74376,75547,108058,225638,234214	Bmp10,Gata4,Nrap,Slc8a1,Tbx5,Xirp1,Myo18b,Akap13,Camk2d,Alpk2,Sorbs2
1_Member	GO Biological Processes	GO:0035051	cardiocyte differentiation	-7.8152	-4.80432	14/139	12154,14463,17260,18175,20181,20541,21388,22437,74376,75547,108058,108655,225638,234214	Bmp10,Gata4,Mef2c,Nrap,Rxra,Slc8a1,Tbx5,Xirp1,Myo18b,Akap13,Camk2d,Foxp1,Alpk2,Sorbs2
1_Member	GO Biological Processes	GO:0055006	cardiac cell development	-7.79257	-4.80432	11/78	12154,14463,18175,20541,21388,22437,74376,75547,108058,225638,234214	Bmp10,Gata4,Nrap,Slc8a1,Tbx5,Xirp1,Myo18b,Akap13,Camk2d,Alpk2,Sorbs2
1_Member	GO Biological Processes	GO:0055017	cardiac muscle tissue growth	-4.99935	-2.54944	6/35	12154,14463,20181,75547,108058,234214	Bmp10,Gata4,Rxra,Akap13,Camk2d,Sorbs2
1_Member	GO Biological Processes	GO:0060419	heart growth	-4.71727	-2.34236	6/39	12154,14463,20181,75547,108058,234214	Bmp10,Gata4,Rxra,Akap13,Camk2d,Sorbs2
1_Member	GO Biological Processes	GO:0003298	physiological muscle hypertrophy	-4.55543	-2.24746	4/13	14463,75547,108058,234214	Gata4,Akap13,Camk2d,Sorbs2
1_Member	GO Biological Processes	GO:0003301	physiological cardiac muscle hypertrophy	-4.55543	-2.24746	4/13	14463,75547,108058,234214	Gata4,Akap13,Camk2d,Sorbs2
1_Member	GO Biological Processes	GO:0061049	cell growth involved in cardiac muscle cell development	-4.55543	-2.24746	4/13	14463,75547,108058,234214	Gata4,Akap13,Camk2d,Sorbs2
1_Member	GO Biological Processes	GO:0035265	organ growth	-2.34956	-0.624129	6/106	12154,14463,20181,75547,108058,234214	Bmp10,Gata4,Rxra,Akap13,Camk2d,Sorbs2
1_Member	WikiPathways	WP1560	MicroRNAs in cardiomyocyte hypertrophy	-2.16819	-0.488998	5/82	14463,17876,18033,54720,108058	Gata4,Myef2,Nfkb1,Rcan1,Camk2d
2_Summary	GO Biological Processes	GO:0006259	DNA metabolic process	-12.0418	-8.25188	39/711	11545,12021,12151,12545,13433,14056,15201,15510,17215,17216,17218,17220,17688,18140,18538,18971,18972,19357,19367,20133,20135,22224,22256,23834,27221,50927,52463,54343,66209,67177,67484,68275,71885,76843,106344,108655,208266,240087,321006,57441,13555,18019,68048,77065,241627,13557,73699,18226,19387,67037,71805,76478,98386,68968,70127,108058,229512	Parp1,Bard1,Bmi1,Cdc7,Dnmt1,Ezh2,Hells,Hspd1,Mcm3,Mcm2,Mcm5,Mcm7,Msh6,Uhrf1,Pcna,Pold1,Pold2,Rad21,Rad9a,Rrm1,Rrm2,Usp10,Ung,Cdc6,Chaf1a,Nasp,Tet1,Atf7ip,Inip,Cdt1,Eepd1,Rpa1,Faap100,Dtl,Rfc4,Foxp1,Dot1l,Mdc1,Dcaf1,Gmnn,E2f1,Nfatc2,Aen,Ints7,Wdr76,E2f3,Ppp2r1b,Nup62,Rangap1,Pmf1,Nup93,Haus8,Lbr,Cdan1,Dpf3,Camk2d,Smg5
2_Member	GO Biological Processes	GO:0006259	DNA metabolic process	-12.0418	-8.25188	39/711	11545,12021,12151,12545,13433,14056,15201,15510,17215,17216,17218,17220,17688,18140,18538,18971,18972,19357,19367,20133,20135,22224,22256,23834,27221,50927,52463,54343,66209,67177,67484,68275,71885,76843,106344,108655,208266,240087,321006	Parp1,Bard1,Bmi1,Cdc7,Dnmt1,Ezh2,Hells,Hspd1,Mcm3,Mcm2,Mcm5,Mcm7,Msh6,Uhrf1,Pcna,Pold1,Pold2,Rad21,Rad9a,Rrm1,Rrm2,Usp10,Ung,Cdc6,Chaf1a,Nasp,Tet1,Atf7ip,Inip,Cdt1,Eepd1,Rpa1,Faap100,Dtl,Rfc4,Foxp1,Dot1l,Mdc1,Dcaf1
2_Member	Reactome Gene Sets	R-MMU-68962	Activation of the pre-replicative complex	-9.56402	-6.29702	9/30	12545,17215,17216,17218,17220,23834,57441,67177,68275	Cdc7,Mcm3,Mcm2,Mcm5,Mcm7,Cdc6,Gmnn,Cdt1,Rpa1
2_Member	Reactome Gene Sets	R-MMU-176187	Activation of ATR in response to replication stress	-9.02189	-5.83407	9/34	12545,17215,17216,17218,17220,19367,23834,68275,106344	Cdc7,Mcm3,Mcm2,Mcm5,Mcm7,Rad9a,Cdc6,Rpa1,Rfc4
2_Member	KEGG Pathway	mmu03030	DNA replication	-8.89832	-5.74525	9/35	17215,17216,17218,17220,18538,18971,18972,68275,106344	Mcm3,Mcm2,Mcm5,Mcm7,Pcna,Pold1,Pold2,Rpa1,Rfc4
2_Member	GO Biological Processes	GO:0006260	DNA replication	-8.74928	-5.6284	17/185	12021,17215,17216,17218,17220,18538,18971,18972,20133,20135,23834,27221,50927,67177,68275,76843,106344	Bard1,Mcm3,Mcm2,Mcm5,Mcm7,Pcna,Pold1,Pold2,Rrm1,Rrm2,Cdc6,Chaf1a,Nasp,Cdt1,Rpa1,Dtl,Rfc4
2_Member	GO Biological Processes	GO:0006281	DNA repair	-8.41429	-5.32337	26/460	11545,12021,12545,17215,17216,17218,17220,17688,18140,18538,18971,18972,19357,19367,20133,22224,22256,27221,66209,67484,68275,71885,76843,106344,208266,240087	Parp1,Bard1,Cdc7,Mcm3,Mcm2,Mcm5,Mcm7,Msh6,Uhrf1,Pcna,Pold1,Pold2,Rad21,Rad9a,Rrm1,Usp10,Ung,Chaf1a,Inip,Eepd1,Rpa1,Faap100,Dtl,Rfc4,Dot1l,Mdc1
2_Member	GO Biological Processes	GO:0006974	cellular response to DNA damage stimulus	-7.95538	-4.91882	32/702	11545,12021,12545,13555,17215,17216,17218,17220,17688,18019,18140,18538,18971,18972,19357,19367,20133,22224,22256,27221,66209,67484,68048,68275,71885,76843,77065,106344,108655,208266,240087,241627	Parp1,Bard1,Cdc7,E2f1,Mcm3,Mcm2,Mcm5,Mcm7,Msh6,Nfatc2,Uhrf1,Pcna,Pold1,Pold2,Rad21,Rad9a,Rrm1,Usp10,Ung,Chaf1a,Inip,Eepd1,Aen,Rpa1,Faap100,Dtl,Ints7,Rfc4,Foxp1,Dot1l,Mdc1,Wdr76
2_Member	GO Biological Processes	GO:0006261	DNA-templated DNA replication	-7.46537	-4.49939	13/125	12021,17215,17216,17218,17220,18538,18971,18972,20133,23834,67177,68275,106344	Bard1,Mcm3,Mcm2,Mcm5,Mcm7,Pcna,Pold1,Pold2,Rrm1,Cdc6,Cdt1,Rpa1,Rfc4
2_Member	Reactome Gene Sets	R-MMU-69239	Synthesis of DNA	-6.95148	-4.00669	12/115	17215,17216,17218,17220,18538,18971,18972,23834,57441,67177,68275,106344	Mcm3,Mcm2,Mcm5,Mcm7,Pcna,Pold1,Pold2,Cdc6,Gmnn,Cdt1,Rpa1,Rfc4
2_Member	Reactome Gene Sets	R-MMU-69242	S Phase	-6.77036	-3.84578	13/143	17215,17216,17218,17220,18538,18971,18972,19357,23834,57441,67177,68275,106344	Mcm3,Mcm2,Mcm5,Mcm7,Pcna,Pold1,Pold2,Rad21,Cdc6,Gmnn,Cdt1,Rpa1,Rfc4
2_Member	Reactome Gene Sets	R-MMU-453279	Mitotic G1 phase and G1/S transition	-6.51363	-3.66159	12/126	12545,13555,13557,17215,17216,17218,17220,23834,57441,67177,68275,73699	Cdc7,E2f1,E2f3,Mcm3,Mcm2,Mcm5,Mcm7,Cdc6,Gmnn,Cdt1,Rpa1,Ppp2r1b
2_Member	GO Biological Processes	GO:0000727	double-strand break repair via break-induced replication	-6.34724	-3.55735	5/12	12545,17215,17216,17218,17220	Cdc7,Mcm3,Mcm2,Mcm5,Mcm7
2_Member	CORUM	CORUM:122	MCM complex	-6.19876	-3.4369	4/6	17215,17216,17218,17220	Mcm3,Mcm2,Mcm5,Mcm7
2_Member	GO Biological Processes	GO:0030174	regulation of DNA-templated DNA replication initiation	-6.14156	-3.39307	5/13	17215,17216,17218,17220,67177	Mcm3,Mcm2,Mcm5,Mcm7,Cdt1
2_Member	GO Biological Processes	GO:0006310	DNA recombination	-6.01194	-3.27641	15/223	12021,12545,14056,15510,17215,17216,17218,17220,17688,19357,22256,66209,68275,108655,321006	Bard1,Cdc7,Ezh2,Hspd1,Mcm3,Mcm2,Mcm5,Mcm7,Msh6,Rad21,Ung,Inip,Rpa1,Foxp1,Dcaf1
2_Member	Reactome Gene Sets	R-MMU-69278	Cell Cycle, Mitotic	-5.97599	-3.25927	23/496	12545,13555,13557,17215,17216,17218,17220,18226,18538,18971,18972,19357,19387,23834,57441,67037,67177,68275,71805,73699,76478,98386,106344	Cdc7,E2f1,E2f3,Mcm3,Mcm2,Mcm5,Mcm7,Nup62,Pcna,Pold1,Pold2,Rad21,Rangap1,Cdc6,Gmnn,Pmf1,Cdt1,Rpa1,Nup93,Ppp2r1b,Haus8,Lbr,Rfc4
2_Member	Reactome Gene Sets	R-MMU-1640170	Cell Cycle	-5.88486	-3.18606	25/579	12545,13555,13557,17215,17216,17218,17220,18226,18538,18971,18972,19357,19367,19387,23834,57441,67037,67177,68275,71805,73699,76478,98386,106344,240087	Cdc7,E2f1,E2f3,Mcm3,Mcm2,Mcm5,Mcm7,Nup62,Pcna,Pold1,Pold2,Rad21,Rad9a,Rangap1,Cdc6,Gmnn,Pmf1,Cdt1,Rpa1,Nup93,Ppp2r1b,Haus8,Lbr,Rfc4,Mdc1
2_Member	GO Biological Processes	GO:0090329	regulation of DNA-templated DNA replication	-5.80247	-3.14825	8/57	12545,17215,17216,17218,17220,18538,67177,106344	Cdc7,Mcm3,Mcm2,Mcm5,Mcm7,Pcna,Cdt1,Rfc4
2_Member	Reactome Gene Sets	R-MMU-69206	G1/S Transition	-5.59893	-2.99468	10/103	12545,17215,17216,17218,17220,23834,57441,67177,68275,73699	Cdc7,Mcm3,Mcm2,Mcm5,Mcm7,Cdc6,Gmnn,Cdt1,Rpa1,Ppp2r1b
2_Member	WikiPathways	WP413	G1 to S cell cycle control	-5.5733	-2.9784	8/61	13555,13557,17215,17216,17218,17220,18538,68275	E2f1,E2f3,Mcm3,Mcm2,Mcm5,Mcm7,Pcna,Rpa1
2_Member	Reactome Gene Sets	R-MMU-69306	DNA Replication	-5.54728	-2.96151	13/183	12545,17215,17216,17218,17220,18538,18971,18972,23834,57441,67177,68275,106344	Cdc7,Mcm3,Mcm2,Mcm5,Mcm7,Pcna,Pold1,Pold2,Cdc6,Gmnn,Cdt1,Rpa1,Rfc4
2_Member	GO Biological Processes	GO:0006268	DNA unwinding involved in DNA replication	-4.98394	-2.54944	5/21	17215,17216,17218,17220,68275	Mcm3,Mcm2,Mcm5,Mcm7,Rpa1
2_Member	KEGG Pathway	mmu04110	Cell cycle	-4.84431	-2.44062	10/125	12545,13555,13557,17215,17216,17218,17220,18538,19357,23834	Cdc7,E2f1,E2f3,Mcm3,Mcm2,Mcm5,Mcm7,Pcna,Rad21,Cdc6
2_Member	GO Biological Processes	GO:0006271	DNA strand elongation involved in DNA replication	-4.55543	-2.24746	4/13	17215,17220,18538,18972	Mcm3,Mcm7,Pcna,Pold2
2_Member	GO Biological Processes	GO:0006270	DNA replication initiation	-4.50018	-2.2063	5/26	17215,17216,17218,17220,23834	Mcm3,Mcm2,Mcm5,Mcm7,Cdc6
2_Member	GO Biological Processes	GO:0006275	regulation of DNA replication	-4.3386	-2.06723	10/143	12545,17215,17216,17218,17220,18538,57441,67177,68968,106344	Cdc7,Mcm3,Mcm2,Mcm5,Mcm7,Pcna,Gmnn,Cdt1,Cdan1,Rfc4
2_Member	Reactome Gene Sets	R-MMU-69481	G2/M Checkpoints	-4.13867	-1.91698	10/151	12545,17215,17216,17218,17220,19367,23834,68275,106344,240087	Cdc7,Mcm3,Mcm2,Mcm5,Mcm7,Rad9a,Cdc6,Rpa1,Rfc4,Mdc1
2_Member	GO Biological Processes	GO:0022616	DNA strand elongation	-3.94887	-1.76822	4/18	17215,17220,18538,18972	Mcm3,Mcm7,Pcna,Pold2
2_Member	GO Biological Processes	GO:0000724	double-strand break repair via homologous recombination	-3.86479	-1.70143	8/104	12545,17215,17216,17218,17220,19357,66209,68275	Cdc7,Mcm3,Mcm2,Mcm5,Mcm7,Rad21,Inip,Rpa1
2_Member	Reactome Gene Sets	R-MMU-69620	Cell Cycle Checkpoints	-3.7752	-1.66048	13/270	12545,17215,17216,17218,17220,19367,19387,23834,67037,68275,73699,106344,240087	Cdc7,Mcm3,Mcm2,Mcm5,Mcm7,Rad9a,Rangap1,Cdc6,Pmf1,Rpa1,Ppp2r1b,Rfc4,Mdc1
2_Member	GO Biological Processes	GO:0000725	recombinational repair	-3.75075	-1.64511	8/108	12545,17215,17216,17218,17220,19357,66209,68275	Cdc7,Mcm3,Mcm2,Mcm5,Mcm7,Rad21,Inip,Rpa1
2_Member	GO Biological Processes	GO:0033260	nuclear DNA replication	-3.59021	-1.52076	4/22	17215,17216,18538,67177	Mcm3,Mcm2,Pcna,Cdt1
2_Member	GO Biological Processes	GO:0044786	cell cycle DNA replication	-3.51219	-1.45737	4/23	17215,17216,18538,67177	Mcm3,Mcm2,Pcna,Cdt1
2_Member	Reactome Gene Sets	R-MMU-69052	Switching of origins to a post-replicative state	-3.47629	-1.43164	7/90	17215,17216,17218,17220,23834,57441,67177	Mcm3,Mcm2,Mcm5,Mcm7,Cdc6,Gmnn,Cdt1
2_Member	GO Biological Processes	GO:0032508	DNA duplex unwinding	-3.47076	-1.43164	5/42	17215,17216,17218,17220,68275	Mcm3,Mcm2,Mcm5,Mcm7,Rpa1
2_Member	Reactome Gene Sets	R-MMU-69002	DNA Replication Pre-Initiation	-3.31391	-1.32163	9/157	12545,17215,17216,17218,17220,23834,57441,67177,68275	Cdc7,Mcm3,Mcm2,Mcm5,Mcm7,Cdc6,Gmnn,Cdt1,Rpa1
2_Member	Reactome Gene Sets	R-MMU-68949	Orc1 removal from chromatin	-3.30989	-1.32163	6/69	17215,17216,17218,17220,23834,67177	Mcm3,Mcm2,Mcm5,Mcm7,Cdc6,Cdt1
2_Member	GO Biological Processes	GO:0032392	DNA geometric change	-3.15604	-1.2135	5/49	17215,17216,17218,17220,68275	Mcm3,Mcm2,Mcm5,Mcm7,Rpa1
2_Member	GO Biological Processes	GO:0071103	DNA conformation change	-2.82125	-0.980377	5/58	17215,17216,17218,17220,68275	Mcm3,Mcm2,Mcm5,Mcm7,Rpa1
2_Member	GO Biological Processes	GO:0051052	regulation of DNA metabolic process	-2.79974	-0.960869	18/565	11545,12021,12545,13433,17215,17216,17218,17220,17688,18538,52463,57441,67177,68968,70127,106344,108058,229512	Parp1,Bard1,Cdc7,Dnmt1,Mcm3,Mcm2,Mcm5,Mcm7,Msh6,Pcna,Tet1,Gmnn,Cdt1,Cdan1,Dpf3,Rfc4,Camk2d,Smg5
2_Member	GO Biological Processes	GO:0006302	double-strand break repair	-2.7139	-0.894053	9/191	11545,12545,17215,17216,17218,17220,19357,66209,68275	Parp1,Cdc7,Mcm3,Mcm2,Mcm5,Mcm7,Rad21,Inip,Rpa1
2_Member	Reactome Gene Sets	R-MMU-68867	Assembly of the pre-replicative complex	-2.32706	-0.605791	7/142	17215,17216,17218,17220,23834,57441,67177	Mcm3,Mcm2,Mcm5,Mcm7,Cdc6,Gmnn,Cdt1
3_Summary	WikiPathways	WP2067	Heart development	-6.70119	-3.79591	8/44	12154,12180,14463,15110,17260,18019,21388,50916,11534,11545,11640,108058,108655,238161,140781,13433,14056,17938,54720,71973,75547,18208,20851,22350,65086,320790,19377,63953,229285,13866,54616,12305,56437,321006,403187,20541,20181	Bmp10,Smyd1,Gata4,Hand1,Mef2c,Nfatc2,Tbx5,Irx4,Adk,Parp1,Akap1,Camk2d,Foxp1,Akap6,Myh7,Dnmt1,Ezh2,Naca,Rcan1,Rbpms2,Akap13,Ntn1,Stat5b,Ezr,Lpar3,Chd7,Rai1,Dusp10,Spg20,Erbb2,Extl3,Ddr1,Rrad,Dcaf1,Opa3,Slc8a1,Rxra
3_Member	WikiPathways	WP2067	Heart development	-6.70119	-3.79591	8/44	12154,12180,14463,15110,17260,18019,21388,50916	Bmp10,Smyd1,Gata4,Hand1,Mef2c,Nfatc2,Tbx5,Irx4
3_Member	GO Biological Processes	GO:0010611	regulation of cardiac muscle hypertrophy	-4.89135	-2.47159	8/75	11534,11545,11640,12154,17260,108058,108655,238161	Adk,Parp1,Akap1,Bmp10,Mef2c,Camk2d,Foxp1,Akap6
3_Member	GO Biological Processes	GO:0014743	regulation of muscle hypertrophy	-4.7647	-2.37851	8/78	11534,11545,11640,12154,17260,108058,108655,238161	Adk,Parp1,Akap1,Bmp10,Mef2c,Camk2d,Foxp1,Akap6
3_Member	GO Biological Processes	GO:0043502	regulation of muscle adaptation	-4.75561	-2.37509	9/102	11534,11545,11640,12154,17260,108058,108655,140781,238161	Adk,Parp1,Akap1,Bmp10,Mef2c,Camk2d,Foxp1,Myh7,Akap6
3_Member	GO Biological Processes	GO:0051147	regulation of muscle cell differentiation	-4.69883	-2.33491	11/158	12154,12180,13433,14056,17260,17938,18019,54720,71973,108655,238161	Bmp10,Smyd1,Dnmt1,Ezh2,Mef2c,Naca,Nfatc2,Rcan1,Rbpms2,Foxp1,Akap6
3_Member	GO Biological Processes	GO:0010613	positive regulation of cardiac muscle hypertrophy	-4.58853	-2.24746	6/41	11534,11545,12154,17260,108058,238161	Adk,Parp1,Bmp10,Mef2c,Camk2d,Akap6
3_Member	GO Biological Processes	GO:0014742	positive regulation of muscle hypertrophy	-4.52686	-2.22833	6/42	11534,11545,12154,17260,108058,238161	Adk,Parp1,Bmp10,Mef2c,Camk2d,Akap6
3_Member	GO Biological Processes	GO:0060290	transdifferentiation	-3.79675	-1.6694	3/8	14463,17260,21388	Gata4,Mef2c,Tbx5
3_Member	GO Biological Processes	GO:0003211	cardiac ventricle formation	-3.47511	-1.43164	3/10	15110,17260,21388	Hand1,Mef2c,Tbx5
3_Member	GO Biological Processes	GO:0060297	regulation of sarcomere organization	-3.47511	-1.43164	3/10	12154,17260,75547	Bmp10,Mef2c,Akap13
3_Member	GO Biological Processes	GO:0048639	positive regulation of developmental growth	-3.39931	-1.38272	11/221	12154,14463,17260,17938,18208,20851,21388,22350,65086,238161,320790	Bmp10,Gata4,Mef2c,Naca,Ntn1,Stat5b,Tbx5,Ezr,Lpar3,Akap6,Chd7
3_Member	GO Biological Processes	GO:0055023	positive regulation of cardiac muscle tissue growth	-3.24032	-1.26998	5/47	12154,14463,17260,21388,238161	Bmp10,Gata4,Mef2c,Tbx5,Akap6
3_Member	GO Biological Processes	GO:0060421	positive regulation of heart growth	-3.11539	-1.19129	5/50	12154,14463,17260,21388,238161	Bmp10,Gata4,Mef2c,Tbx5,Akap6
3_Member	GO Biological Processes	GO:0003207	cardiac chamber formation	-3.11194	-1.19129	3/13	15110,17260,21388	Hand1,Mef2c,Tbx5
3_Member	GO Biological Processes	GO:0051153	regulation of striated muscle cell differentiation	-3.07236	-1.15885	7/105	12154,12180,14056,17260,17938,108655,238161	Bmp10,Smyd1,Ezh2,Mef2c,Naca,Foxp1,Akap6
3_Member	GO Biological Processes	GO:0048638	regulation of developmental growth	-3.07175	-1.15885	15/403	12154,14463,17260,17938,18208,19377,20851,21388,22350,63953,65086,108655,229285,238161,320790	Bmp10,Gata4,Mef2c,Naca,Ntn1,Rai1,Stat5b,Tbx5,Ezr,Dusp10,Lpar3,Foxp1,Spg20,Akap6,Chd7
3_Member	GO Biological Processes	GO:0060045	positive regulation of cardiac muscle cell proliferation	-3.05617	-1.14709	4/30	12154,14463,17260,21388	Bmp10,Gata4,Mef2c,Tbx5
3_Member	GO Biological Processes	GO:0060043	regulation of cardiac muscle cell proliferation	-2.99897	-1.10854	5/53	12154,14463,17260,21388,108655	Bmp10,Gata4,Mef2c,Tbx5,Foxp1
3_Member	GO Biological Processes	GO:0045927	positive regulation of growth	-2.98823	-1.10143	13/327	12154,13866,14463,17260,17938,18208,20851,21388,22350,54616,65086,238161,320790	Bmp10,Erbb2,Gata4,Mef2c,Naca,Ntn1,Stat5b,Tbx5,Ezr,Extl3,Lpar3,Akap6,Chd7
3_Member	GO Biological Processes	GO:0040008	regulation of growth	-2.93674	-1.06067	22/737	11545,12154,12305,13866,14463,17260,17938,18208,19377,20851,21388,22350,54616,56437,63953,65086,108655,229285,238161,320790,321006,403187	Parp1,Bmp10,Ddr1,Erbb2,Gata4,Mef2c,Naca,Ntn1,Rai1,Stat5b,Tbx5,Ezr,Extl3,Rrad,Dusp10,Lpar3,Foxp1,Spg20,Akap6,Chd7,Dcaf1,Opa3
3_Member	GO Biological Processes	GO:0055021	regulation of cardiac muscle tissue growth	-2.85802	-0.995845	6/84	12154,14463,17260,21388,108655,238161	Bmp10,Gata4,Mef2c,Tbx5,Foxp1,Akap6
3_Member	GO Biological Processes	GO:0090257	regulation of muscle system process	-2.82087	-0.980377	11/260	11534,11545,11640,12154,14463,17260,20541,108058,108655,140781,238161	Adk,Parp1,Akap1,Bmp10,Gata4,Mef2c,Slc8a1,Camk2d,Foxp1,Myh7,Akap6
3_Member	GO Biological Processes	GO:0055012	ventricular cardiac muscle cell differentiation	-2.6799	-0.869071	3/18	12154,17260,20181	Bmp10,Mef2c,Rxra
3_Member	GO Biological Processes	GO:0046622	positive regulation of organ growth	-2.6609	-0.856286	5/63	12154,14463,17260,21388,238161	Bmp10,Gata4,Mef2c,Tbx5,Akap6
3_Member	GO Biological Processes	GO:0060420	regulation of heart growth	-2.65563	-0.852516	6/92	12154,14463,17260,21388,108655,238161	Bmp10,Gata4,Mef2c,Tbx5,Foxp1,Akap6
3_Member	GO Biological Processes	GO:1905209	positive regulation of cardiocyte differentiation	-2.60992	-0.815668	3/19	14463,17260,21388	Gata4,Mef2c,Tbx5
3_Member	GO Biological Processes	GO:0046620	regulation of organ growth	-2.00853	-0.383	6/125	12154,14463,17260,21388,108655,238161	Bmp10,Gata4,Mef2c,Tbx5,Foxp1,Akap6
4_Summary	GO Biological Processes	GO:0003208	cardiac ventricle morphogenesis	-6.57617	-3.70707	10/81	12154,14463,15110,17260,17868,20181,21388,140781,320790,333654,17938,269593,12162,20541,22437,68760,225638,12305,16371,18208,29876,50493,108156,269152,238161	Bmp10,Gata4,Hand1,Mef2c,Mybpc3,Rxra,Tbx5,Myh7,Chd7,Ppp1r13l,Naca,Luzp1,Bmp7,Slc8a1,Xirp1,Synpo2l,Alpk2,Ddr1,Irx1,Ntn1,Clic4,Txnrd1,Mthfd1,Kif26b,Akap6
4_Member	GO Biological Processes	GO:0003208	cardiac ventricle morphogenesis	-6.57617	-3.70707	10/81	12154,14463,15110,17260,17868,20181,21388,140781,320790,333654	Bmp10,Gata4,Hand1,Mef2c,Mybpc3,Rxra,Tbx5,Myh7,Chd7,Ppp1r13l
4_Member	GO Biological Processes	GO:0003229	ventricular cardiac muscle tissue development	-6.40772	-3.57208	9/65	12154,14463,15110,17868,20181,21388,140781,320790,333654	Bmp10,Gata4,Hand1,Mybpc3,Rxra,Tbx5,Myh7,Chd7,Ppp1r13l
4_Member	GO Biological Processes	GO:0003231	cardiac ventricle development	-5.70041	-3.06255	12/150	12154,14463,15110,17260,17868,17938,20181,21388,140781,269593,320790,333654	Bmp10,Gata4,Hand1,Mef2c,Mybpc3,Naca,Rxra,Tbx5,Myh7,Luzp1,Chd7,Ppp1r13l
4_Member	GO Biological Processes	GO:0003205	cardiac chamber development	-5.148	-2.67338	13/199	12154,12162,14463,15110,17260,17868,17938,20181,21388,140781,269593,320790,333654	Bmp10,Bmp7,Gata4,Hand1,Mef2c,Mybpc3,Naca,Rxra,Tbx5,Myh7,Luzp1,Chd7,Ppp1r13l
4_Member	GO Biological Processes	GO:0003206	cardiac chamber morphogenesis	-4.88384	-2.47159	11/151	12154,12162,14463,15110,17260,17868,20181,21388,140781,320790,333654	Bmp10,Bmp7,Gata4,Hand1,Mef2c,Mybpc3,Rxra,Tbx5,Myh7,Chd7,Ppp1r13l
4_Member	GO Biological Processes	GO:0003007	heart morphogenesis	-4.82447	-2.42669	15/279	12154,12162,14463,15110,17260,17868,20181,20541,21388,22437,68760,140781,225638,320790,333654	Bmp10,Bmp7,Gata4,Hand1,Mef2c,Mybpc3,Rxra,Slc8a1,Tbx5,Xirp1,Synpo2l,Myh7,Alpk2,Chd7,Ppp1r13l
4_Member	GO Biological Processes	GO:0055010	ventricular cardiac muscle tissue morphogenesis	-3.85289	-1.70143	6/55	12154,15110,17868,20181,140781,320790	Bmp10,Hand1,Mybpc3,Rxra,Myh7,Chd7
4_Member	GO Biological Processes	GO:0003215	cardiac right ventricle morphogenesis	-3.75922	-1.65057	4/20	14463,15110,320790,333654	Gata4,Hand1,Chd7,Ppp1r13l
4_Member	GO Biological Processes	GO:0048644	muscle organ morphogenesis	-3.38917	-1.37984	7/93	12154,14463,15110,17868,20181,140781,320790	Bmp10,Gata4,Hand1,Mybpc3,Rxra,Myh7,Chd7
4_Member	GO Biological Processes	GO:0055008	cardiac muscle tissue morphogenesis	-3.2431	-1.27056	6/71	12154,15110,17868,20181,140781,320790	Bmp10,Hand1,Mybpc3,Rxra,Myh7,Chd7
4_Member	GO Biological Processes	GO:0007512	adult heart development	-2.8341	-0.984393	3/16	12154,140781,320790	Bmp10,Myh7,Chd7
4_Member	GO Biological Processes	GO:0060415	muscle tissue morphogenesis	-2.83144	-0.984393	6/85	12154,15110,17868,20181,140781,320790	Bmp10,Hand1,Mybpc3,Rxra,Myh7,Chd7
4_Member	GO Biological Processes	GO:0048729	tissue morphogenesis	-2.19797	-0.503963	18/645	12154,12162,12305,14463,15110,16371,17260,17868,18208,20181,21388,29876,50493,108156,140781,269152,269593,320790	Bmp10,Bmp7,Ddr1,Gata4,Hand1,Irx1,Mef2c,Mybpc3,Ntn1,Rxra,Tbx5,Clic4,Txnrd1,Mthfd1,Myh7,Kif26b,Luzp1,Chd7
4_Member	GO Biological Processes	GO:0060411	cardiac septum morphogenesis	-2.08241	-0.431847	5/86	12162,14463,15110,21388,320790	Bmp7,Gata4,Hand1,Tbx5,Chd7
4_Member	GO Biological Processes	GO:0006942	regulation of striated muscle contraction	-2.04138	-0.401016	5/88	12154,14463,20541,140781,238161	Bmp10,Gata4,Slc8a1,Myh7,Akap6
5_Summary	Reactome Gene Sets	R-MMU-5358565	Mismatch repair (MMR) directed by MSH2:MSH6 (MutSalpha)	-6.57614	-3.70707	5/11	17688,18538,18971,18972,68275,106344,76843,22224,22256,20133,11545,19367,240087,71885,12021	Msh6,Pcna,Pold1,Pold2,Rpa1,Rfc4,Dtl,Usp10,Ung,Rrm1,Parp1,Rad9a,Mdc1,Faap100,Bard1
5_Member	Reactome Gene Sets	R-MMU-5358565	Mismatch repair (MMR) directed by MSH2:MSH6 (MutSalpha)	-6.57614	-3.70707	5/11	17688,18538,18971,18972,68275	Msh6,Pcna,Pold1,Pold2,Rpa1
5_Member	Reactome Gene Sets	R-MMU-5358508	Mismatch Repair	-6.34724	-3.55735	5/12	17688,18538,18971,18972,68275	Msh6,Pcna,Pold1,Pold2,Rpa1
5_Member	KEGG Pathway	mmu03430	Mismatch repair	-6.2681	-3.49245	6/22	17688,18538,18971,18972,68275,106344	Msh6,Pcna,Pold1,Pold2,Rpa1,Rfc4
5_Member	Reactome Gene Sets	R-MMU-110314	Recognition of DNA damage by PCNA-containing replication complex	-5.69609	-3.06255	6/27	18538,18971,18972,68275,76843,106344	Pcna,Pold1,Pold2,Rpa1,Dtl,Rfc4
5_Member	Reactome Gene Sets	R-MMU-5656169	Termination of translesion DNA synthesis	-5.50127	-2.92446	6/29	18538,18971,18972,22224,68275,106344	Pcna,Pold1,Pold2,Usp10,Rpa1,Rfc4
5_Member	Reactome Gene Sets	R-MMU-69186	Lagging Strand Synthesis	-5.48027	-2.91224	5/17	18538,18971,18972,68275,106344	Pcna,Pold1,Pold2,Rpa1,Rfc4
5_Member	Reactome Gene Sets	R-MMU-73893	DNA Damage Bypass	-5.45185	-2.90529	7/45	18538,18971,18972,22224,68275,76843,106344	Pcna,Pold1,Pold2,Usp10,Rpa1,Dtl,Rfc4
5_Member	Reactome Gene Sets	R-MMU-5651801	PCNA-Dependent Long Patch Base Excision Repair	-5.34411	-2.83298	5/18	18538,18971,18972,68275,106344	Pcna,Pold1,Pold2,Rpa1,Rfc4
5_Member	Reactome Gene Sets	R-MMU-73933	Resolution of Abasic Sites (AP sites)	-5.32152	-2.81794	6/31	18538,18971,18972,22256,68275,106344	Pcna,Pold1,Pold2,Ung,Rpa1,Rfc4
5_Member	WikiPathways	WP1257	Mismatch repair	-5.28944	-2.79329	4/9	17688,18538,18971,68275	Msh6,Pcna,Pold1,Rpa1
5_Member	Reactome Gene Sets	R-MMU-5696397	Gap-filling DNA repair synthesis and ligation in GG-NER	-5.21665	-2.7278	5/19	18538,18971,18972,68275,106344	Pcna,Pold1,Pold2,Rpa1,Rfc4
5_Member	Reactome Gene Sets	R-MMU-110373	Resolution of AP sites via the multiple-nucleotide patch replacement pathway	-5.09688	-2.62921	5/20	18538,18971,18972,68275,106344	Pcna,Pold1,Pold2,Rpa1,Rfc4
5_Member	Reactome Gene Sets	R-MMU-69190	DNA strand elongation	-4.98394	-2.54944	5/21	18538,18971,18972,68275,106344	Pcna,Pold1,Pold2,Rpa1,Rfc4
5_Member	Reactome Gene Sets	R-MMU-110313	Translesion synthesis by Y family DNA polymerases bypasses lesions on DNA template	-4.92545	-2.49729	6/36	18538,18971,18972,22224,68275,106344	Pcna,Pold1,Pold2,Usp10,Rpa1,Rfc4
5_Member	Reactome Gene Sets	R-MMU-69166	Removal of the Flap Intermediate	-4.88127	-2.47159	4/11	18538,18971,18972,68275	Pcna,Pold1,Pold2,Rpa1
5_Member	Reactome Gene Sets	R-MMU-69183	Processive synthesis on the lagging strand	-4.71015	-2.34077	4/12	18538,18971,18972,68275	Pcna,Pold1,Pold2,Rpa1
5_Member	Reactome Gene Sets	R-MMU-174437	Removal of the Flap Intermediate from the C-strand	-4.55543	-2.24746	4/13	18538,18971,18972,68275	Pcna,Pold1,Pold2,Rpa1
5_Member	Reactome Gene Sets	R-MMU-69091	Polymerase switching	-4.55543	-2.24746	4/13	18538,18971,18972,106344	Pcna,Pold1,Pold2,Rfc4
5_Member	Reactome Gene Sets	R-MMU-69109	Leading Strand Synthesis	-4.55543	-2.24746	4/13	18538,18971,18972,106344	Pcna,Pold1,Pold2,Rfc4
5_Member	CORUM	CORUM:293	PCNA-DNA polymerase delta complex	-4.53088	-2.22833	3/5	18538,18971,18972	Pcna,Pold1,Pold2
5_Member	Reactome Gene Sets	R-MMU-174414	Processive synthesis on the C-strand of the telomere	-4.28455	-2.02614	4/15	18538,18971,18972,68275	Pcna,Pold1,Pold2,Rpa1
5_Member	Reactome Gene Sets	R-MMU-174417	Telomere C-strand (Lagging Strand) Synthesis	-4.18504	-1.94742	5/30	18538,18971,18972,68275,106344	Pcna,Pold1,Pold2,Rpa1,Rfc4
5_Member	Reactome Gene Sets	R-MMU-5358606	Mismatch repair (MMR) directed by MSH2:MSH3 (MutSbeta)	-3.79675	-1.6694	3/8	18971,18972,68275	Pold1,Pold2,Rpa1
5_Member	GO Biological Processes	GO:0000731	DNA synthesis involved in DNA repair	-3.7934	-1.6694	5/36	18538,18971,18972,20133,76843	Pcna,Pold1,Pold2,Rrm1,Dtl
5_Member	Reactome Gene Sets	R-MMU-5696400	Dual Incision in GG-NER	-3.7934	-1.6694	5/36	18538,18971,18972,68275,106344	Pcna,Pold1,Pold2,Rpa1,Rfc4
5_Member	KEGG Pathway	mmu03410	Base excision repair	-3.7934	-1.6694	5/36	11545,18538,18971,18972,22256	Parp1,Pcna,Pold1,Pold2,Ung
5_Member	GO Biological Processes	GO:0006284	base-excision repair	-3.67935	-1.58843	5/38	11545,18538,18971,22256,68275	Parp1,Pcna,Pold1,Ung,Rpa1
5_Member	GO Biological Processes	GO:0019985	translesion synthesis	-3.67241	-1.58724	4/21	18538,18971,18972,76843	Pcna,Pold1,Pold2,Dtl
5_Member	Reactome Gene Sets	R-MMU-174411	Polymerase switching on the C-strand of the telomere	-3.43796	-1.40649	4/24	18538,18971,18972,106344	Pcna,Pold1,Pold2,Rfc4
5_Member	KEGG Pathway	mmu03420	Nucleotide excision repair	-3.4222	-1.39574	5/43	18538,18971,18972,68275,106344	Pcna,Pold1,Pold2,Rpa1,Rfc4
5_Member	Reactome Gene Sets	R-MMU-180786	Extension of Telomeres	-3.3289	-1.33374	5/45	18538,18971,18972,68275,106344	Pcna,Pold1,Pold2,Rpa1,Rfc4
5_Member	GO Biological Processes	GO:0071897	DNA biosynthetic process	-3.30989	-1.32163	6/69	18538,18971,18972,20133,68275,76843	Pcna,Pold1,Pold2,Rrm1,Rpa1,Dtl
5_Member	CORUM	CORUM:1001	DNA synthesome complex	-3.22122	-1.25956	3/12	18538,18971,18972	Pcna,Pold1,Pold2
5_Member	Reactome Gene Sets	R-MMU-5685942	HDR through Homologous Recombination (HRR)	-3.11539	-1.19129	5/50	18538,18971,18972,68275,106344	Pcna,Pold1,Pold2,Rpa1,Rfc4
5_Member	GO Biological Processes	GO:0006301	postreplication repair	-3.11338	-1.19129	4/29	18538,18971,18972,76843	Pcna,Pold1,Pold2,Dtl
5_Member	WikiPathways	WP1258	Homologous recombination	-3.11194	-1.19129	3/13	18971,18972,68275	Pold1,Pold2,Rpa1
5_Member	Reactome Gene Sets	R-MMU-110312	Translesion synthesis by REV1	-3.01187	-1.11222	3/14	18538,68275,106344	Pcna,Rpa1,Rfc4
5_Member	Reactome Gene Sets	R-MMU-5693567	HDR through Homologous Recombination (HRR) or Single Strand Annealing (SSA)	-2.95339	-1.0702	7/110	18538,18971,18972,19367,68275,106344,240087	Pcna,Pold1,Pold2,Rad9a,Rpa1,Rfc4,Mdc1
5_Member	Reactome Gene Sets	R-MMU-5655862	Translesion synthesis by POLK	-2.91962	-1.04881	3/15	18538,68275,106344	Pcna,Rpa1,Rfc4
5_Member	Reactome Gene Sets	R-MMU-5656121	Translesion synthesis by POLI	-2.91962	-1.04881	3/15	18538,68275,106344	Pcna,Rpa1,Rfc4
5_Member	Reactome Gene Sets	R-MMU-5693538	Homology Directed Repair	-2.88522	-1.01728	7/113	18538,18971,18972,19367,68275,106344,240087	Pcna,Pold1,Pold2,Rad9a,Rpa1,Rfc4,Mdc1
5_Member	Reactome Gene Sets	R-MMU-73884	Base Excision Repair	-2.85802	-0.995845	6/84	18538,18971,18972,22256,68275,106344	Pcna,Pold1,Pold2,Ung,Rpa1,Rfc4
5_Member	Reactome Gene Sets	R-MMU-73894	DNA Repair	-2.83377	-0.984393	12/299	17688,18538,18971,18972,19367,22224,22256,68275,71885,76843,106344,240087	Msh6,Pcna,Pold1,Pold2,Rad9a,Usp10,Ung,Rpa1,Faap100,Dtl,Rfc4,Mdc1
5_Member	Reactome Gene Sets	R-MMU-6782210	Gap-filling DNA repair synthesis and ligation in TC-NER	-2.78789	-0.950631	5/59	18538,18971,18972,68275,106344	Pcna,Pold1,Pold2,Rpa1,Rfc4
5_Member	Reactome Gene Sets	R-MMU-6782135	Dual incision in TC-NER	-2.75519	-0.929908	5/60	18538,18971,18972,68275,106344	Pcna,Pold1,Pold2,Rpa1,Rfc4
5_Member	Reactome Gene Sets	R-MMU-110320	Translesion Synthesis by POLH	-2.75444	-0.929908	3/17	18538,68275,106344	Pcna,Rpa1,Rfc4
5_Member	KEGG Pathway	mmu03440	Homologous recombination	-2.54267	-0.765621	4/41	12021,18971,18972,68275	Bard1,Pold1,Pold2,Rpa1
5_Member	Reactome Gene Sets	R-MMU-6781827	Transcription-Coupled Nucleotide Excision Repair (TC-NER)	-2.46046	-0.710649	5/70	18538,18971,18972,68275,106344	Pcna,Pold1,Pold2,Rpa1,Rfc4
5_Member	Reactome Gene Sets	R-MMU-5696399	Global Genome Nucleotide Excision Repair (GG-NER)	-2.38189	-0.642514	5/73	18538,18971,18972,68275,106344	Pcna,Pold1,Pold2,Rpa1,Rfc4
5_Member	GO Biological Processes	GO:0006298	mismatch repair	-2.36658	-0.632327	3/23	17688,18538,68275	Msh6,Pcna,Rpa1
5_Member	Reactome Gene Sets	R-MMU-5693532	DNA Double-Strand Break Repair	-2.36058	-0.63178	7/140	18538,18971,18972,19367,68275,106344,240087	Pcna,Pold1,Pold2,Rad9a,Rpa1,Rfc4,Mdc1
5_Member	Reactome Gene Sets	R-MMU-5685938	HDR through Single Strand Annealing (SSA)	-2.07976	-0.431847	3/29	19367,68275,106344	Rad9a,Rpa1,Rfc4
6_Summary	GO Biological Processes	GO:0007517	muscle organ development	-6.36286	-3.55735	18/300	12154,12180,14463,15110,17260,17261,17868,20181,22634,26556,53376,54720,70127,108655,140781,217012,228003,320790,26408	Bmp10,Smyd1,Gata4,Hand1,Mef2c,Mef2d,Mybpc3,Rxra,Plagl1,Homer1,Usp2,Rcan1,Dpf3,Foxp1,Myh7,Unc45b,Klhl41,Chd7,Map3k5
6_Member	GO Biological Processes	GO:0007517	muscle organ development	-6.36286	-3.55735	18/300	12154,12180,14463,15110,17260,17261,17868,20181,22634,26556,53376,54720,70127,108655,140781,217012,228003,320790	Bmp10,Smyd1,Gata4,Hand1,Mef2c,Mef2d,Mybpc3,Rxra,Plagl1,Homer1,Usp2,Rcan1,Dpf3,Foxp1,Myh7,Unc45b,Klhl41,Chd7
6_Member	GO Biological Processes	GO:0035914	skeletal muscle cell differentiation	-3.60217	-1.52829	6/61	12180,14463,17260,17261,22634,228003	Smyd1,Gata4,Mef2c,Mef2d,Plagl1,Klhl41
6_Member	GO Biological Processes	GO:0007519	skeletal muscle tissue development	-3.39572	-1.38156	9/153	12180,14463,17260,17261,22634,26556,54720,108655,228003	Smyd1,Gata4,Mef2c,Mef2d,Plagl1,Homer1,Rcan1,Foxp1,Klhl41
6_Member	GO Biological Processes	GO:0060538	skeletal muscle organ development	-3.15814	-1.2135	9/165	12180,14463,17260,17261,22634,26556,54720,108655,228003	Smyd1,Gata4,Mef2c,Mef2d,Plagl1,Homer1,Rcan1,Foxp1,Klhl41
6_Member	GO Biological Processes	GO:0045663	positive regulation of myoblast differentiation	-2.22995	-0.527604	4/50	12180,17260,26408,70127	Smyd1,Mef2c,Map3k5,Dpf3
6_Member	GO Biological Processes	GO:0045661	regulation of myoblast differentiation	-2.08241	-0.431847	5/86	12180,17260,26408,70127,228003	Smyd1,Mef2c,Map3k5,Dpf3,Klhl41
7_Summary	GO Biological Processes	GO:0003300	cardiac muscle hypertrophy	-5.96997	-3.25927	7/38	14056,14463,17260,75547,108058,140781,234214,227753,13555,52463,17938,21682	Ezh2,Gata4,Mef2c,Akap13,Camk2d,Myh7,Sorbs2,Gsn,E2f1,Tet1,Naca,Tec
7_Member	GO Biological Processes	GO:0003300	cardiac muscle hypertrophy	-5.96997	-3.25927	7/38	14056,14463,17260,75547,108058,140781,234214	Ezh2,Gata4,Mef2c,Akap13,Camk2d,Myh7,Sorbs2
7_Member	GO Biological Processes	GO:0014897	striated muscle hypertrophy	-5.81128	-3.14825	7/40	14056,14463,17260,75547,108058,140781,234214	Ezh2,Gata4,Mef2c,Akap13,Camk2d,Myh7,Sorbs2
7_Member	GO Biological Processes	GO:0014896	muscle hypertrophy	-5.66156	-3.04776	7/42	14056,14463,17260,75547,108058,140781,234214	Ezh2,Gata4,Mef2c,Akap13,Camk2d,Myh7,Sorbs2
7_Member	GO Biological Processes	GO:0014888	striated muscle adaptation	-4.18504	-1.94742	5/30	14056,14463,17260,140781,227753	Ezh2,Gata4,Mef2c,Myh7,Gsn
7_Member	GO Biological Processes	GO:0043500	muscle adaptation	-3.8532	-1.70143	5/35	14056,14463,17260,140781,227753	Ezh2,Gata4,Mef2c,Myh7,Gsn
7_Member	GO Biological Processes	GO:0003299	muscle hypertrophy in response to stress	-3.85117	-1.70143	4/19	14056,14463,17260,140781	Ezh2,Gata4,Mef2c,Myh7
7_Member	GO Biological Processes	GO:0014887	cardiac muscle adaptation	-3.85117	-1.70143	4/19	14056,14463,17260,140781	Ezh2,Gata4,Mef2c,Myh7
7_Member	GO Biological Processes	GO:0014898	cardiac muscle hypertrophy in response to stress	-3.85117	-1.70143	4/19	14056,14463,17260,140781	Ezh2,Gata4,Mef2c,Myh7
7_Member	WikiPathways	WP2910	Mecp2 and associated Rett syndrome	-2.32626	-0.605791	4/47	13555,14056,17260,52463	E2f1,Ezh2,Mef2c,Tet1
7_Member	GO Biological Processes	GO:0042246	tissue regeneration	-2.00362	-0.380061	4/58	14056,14463,17938,21682	Ezh2,Gata4,Naca,Tec
8_Summary	GO Biological Processes	GO:0060048	cardiac muscle contraction	-5.86842	-3.18119	9/75	16511,16521,17868,17896,20541,108058,140781,227753,333654,75547,26556,14056,14463,17260,234214,12154,21388,93686,238161,27360,11534,11545,11640,18516,53416,108655,14673,20514,78286,320790,17918	Kcnh2,Kcnj5,Mybpc3,Myl4,Slc8a1,Camk2d,Myh7,Gsn,Ppp1r13l,Akap13,Homer1,Ezh2,Gata4,Mef2c,Sorbs2,Bmp10,Tbx5,Rbfox2,Akap6,Add3,Adk,Parp1,Akap1,Pbx3,Stk39,Foxp1,Gna12,Slc1a5,Nav2,Chd7,Myo5a
8_Member	GO Biological Processes	GO:0060048	cardiac muscle contraction	-5.86842	-3.18119	9/75	16511,16521,17868,17896,20541,108058,140781,227753,333654	Kcnh2,Kcnj5,Mybpc3,Myl4,Slc8a1,Camk2d,Myh7,Gsn,Ppp1r13l
8_Member	GO Biological Processes	GO:0003015	heart process	-5.44802	-2.90529	10/107	16511,16521,17868,17896,20541,75547,108058,140781,227753,333654	Kcnh2,Kcnj5,Mybpc3,Myl4,Slc8a1,Akap13,Camk2d,Myh7,Gsn,Ppp1r13l
8_Member	GO Biological Processes	GO:0006941	striated muscle contraction	-5.41135	-2.8847	10/108	16511,16521,17868,17896,20541,26556,108058,140781,227753,333654	Kcnh2,Kcnj5,Mybpc3,Myl4,Slc8a1,Homer1,Camk2d,Myh7,Gsn,Ppp1r13l
8_Member	GO Biological Processes	GO:0003012	muscle system process	-5.37505	-2.85623	15/251	14056,14463,16511,16521,17260,17868,17896,20541,26556,75547,108058,140781,227753,234214,333654	Ezh2,Gata4,Kcnh2,Kcnj5,Mef2c,Mybpc3,Myl4,Slc8a1,Homer1,Akap13,Camk2d,Myh7,Gsn,Sorbs2,Ppp1r13l
8_Member	GO Biological Processes	GO:0060047	heart contraction	-5.16104	-2.67936	9/91	16511,16521,17868,17896,20541,108058,140781,227753,333654	Kcnh2,Kcnj5,Mybpc3,Myl4,Slc8a1,Camk2d,Myh7,Gsn,Ppp1r13l
8_Member	GO Biological Processes	GO:0008016	regulation of heart contraction	-3.82963	-1.6832	11/197	12154,14463,16511,16521,17868,17896,20541,21388,93686,140781,238161	Bmp10,Gata4,Kcnh2,Kcnj5,Mybpc3,Myl4,Slc8a1,Tbx5,Rbfox2,Myh7,Akap6
8_Member	GO Biological Processes	GO:0006936	muscle contraction	-3.27423	-1.29827	10/193	16511,16521,17868,17896,20541,26556,108058,140781,227753,333654	Kcnh2,Kcnj5,Mybpc3,Myl4,Slc8a1,Homer1,Camk2d,Myh7,Gsn,Ppp1r13l
8_Member	GO Biological Processes	GO:1903522	regulation of blood circulation	-3.27302	-1.29827	12/266	12154,14463,16511,16521,17868,17896,20541,21388,27360,93686,140781,238161	Bmp10,Gata4,Kcnh2,Kcnj5,Mybpc3,Myl4,Slc8a1,Tbx5,Add3,Rbfox2,Myh7,Akap6
8_Member	GO Biological Processes	GO:0044057	regulation of system process	-3.21443	-1.25741	21/655	11534,11545,11640,12154,14463,16511,16521,17260,17868,17896,18516,20541,21388,26556,27360,53416,93686,108058,108655,140781,238161	Adk,Parp1,Akap1,Bmp10,Gata4,Kcnh2,Kcnj5,Mef2c,Mybpc3,Myl4,Pbx3,Slc8a1,Tbx5,Homer1,Add3,Stk39,Rbfox2,Camk2d,Foxp1,Myh7,Akap6
8_Member	GO Biological Processes	GO:0003013	circulatory system process	-2.82518	-0.980377	16/471	14673,16511,16521,17868,17896,20514,20541,27360,53416,75547,78286,108058,140781,227753,320790,333654	Gna12,Kcnh2,Kcnj5,Mybpc3,Myl4,Slc1a5,Slc8a1,Add3,Stk39,Akap13,Nav2,Camk2d,Myh7,Gsn,Chd7,Ppp1r13l
8_Member	GO Biological Processes	GO:0061337	cardiac conduction	-2.82125	-0.980377	5/58	16511,16521,20541,21388,93686	Kcnh2,Kcnj5,Slc8a1,Tbx5,Rbfox2
8_Member	GO Biological Processes	GO:0070252	actin-mediated cell contraction	-2.75519	-0.929908	5/60	16511,16521,108058,140781,227753	Kcnh2,Kcnj5,Camk2d,Myh7,Gsn
8_Member	GO Biological Processes	GO:0030048	actin filament-based movement	-2.67971	-0.869071	6/91	16511,16521,17918,108058,140781,227753	Kcnh2,Kcnj5,Myo5a,Camk2d,Myh7,Gsn
8_Member	GO Biological Processes	GO:0086003	cardiac muscle cell contraction	-2.66527	-0.856286	4/38	16511,16521,108058,227753	Kcnh2,Kcnj5,Camk2d,Gsn
8_Member	GO Biological Processes	GO:0008015	blood circulation	-2.3136	-0.598879	14/437	14673,16511,16521,17868,17896,20541,27360,53416,78286,108058,140781,227753,320790,333654	Gna12,Kcnh2,Kcnj5,Mybpc3,Myl4,Slc8a1,Add3,Stk39,Nav2,Camk2d,Myh7,Gsn,Chd7,Ppp1r13l
8_Member	GO Biological Processes	GO:0002027	regulation of heart rate	-2.17884	-0.490472	6/115	16511,16521,17868,20541,93686,140781	Kcnh2,Kcnj5,Mybpc3,Slc8a1,Rbfox2,Myh7
9_Summary	GO Biological Processes	GO:0045787	positive regulation of cell cycle	-5.80713	-3.14825	19/362	12021,12545,13684,14056,14463,18226,19357,20133,20135,20851,23834,28036,53376,67177,73139,76843,108058,227937,233552,12162,13555,19367,66209,70127,77065,208266,241627,16553,242785,57441,13557,17215,17216,18538,50927,22350,64707,76478,229285,22224	Bard1,Cdc7,Eif4e,Ezh2,Gata4,Nup62,Rad21,Rrm1,Rrm2,Stat5b,Cdc6,Larp7,Usp2,Cdt1,Cenpv,Dtl,Camk2d,Pkp4,Gdpd5,Bmp7,E2f1,Rad9a,Inip,Dpf3,Ints7,Dot1l,Wdr76,Kif13a,Klhl21,Gmnn,E2f3,Mcm3,Mcm2,Pcna,Nasp,Ezr,Suv39h2,Haus8,Spg20,Usp10
9_Member	GO Biological Processes	GO:0045787	positive regulation of cell cycle	-5.80713	-3.14825	19/362	12021,12545,13684,14056,14463,18226,19357,20133,20135,20851,23834,28036,53376,67177,73139,76843,108058,227937,233552	Bard1,Cdc7,Eif4e,Ezh2,Gata4,Nup62,Rad21,Rrm1,Rrm2,Stat5b,Cdc6,Larp7,Usp2,Cdt1,Cenpv,Dtl,Camk2d,Pkp4,Gdpd5
9_Member	GO Biological Processes	GO:0045931	positive regulation of mitotic cell cycle	-4.58095	-2.24746	10/134	12545,13684,20133,20135,20851,28036,53376,67177,76843,108058	Cdc7,Eif4e,Rrm1,Rrm2,Stat5b,Larp7,Usp2,Cdt1,Dtl,Camk2d
9_Member	GO Biological Processes	GO:0007346	regulation of mitotic cell cycle	-4.23592	-1.98872	20/509	12021,12162,12545,13555,13684,14056,18226,19357,19367,20133,20135,20851,23834,28036,53376,66209,67177,70127,76843,108058	Bard1,Bmp7,Cdc7,E2f1,Eif4e,Ezh2,Nup62,Rad21,Rad9a,Rrm1,Rrm2,Stat5b,Cdc6,Larp7,Usp2,Inip,Cdt1,Dpf3,Dtl,Camk2d
9_Member	GO Biological Processes	GO:1901987	regulation of cell cycle phase transition	-4.16133	-1.93572	18/434	12021,12545,13555,14056,19357,19367,20133,20135,23834,28036,66209,67177,70127,76843,77065,108058,208266,241627	Bard1,Cdc7,E2f1,Ezh2,Rad21,Rad9a,Rrm1,Rrm2,Cdc6,Larp7,Inip,Cdt1,Dpf3,Dtl,Ints7,Camk2d,Dot1l,Wdr76
9_Member	GO Biological Processes	GO:0010389	regulation of G2/M transition of mitotic cell cycle	-3.89414	-1.72404	8/103	12021,12545,19357,20133,23834,66209,76843,108058	Bard1,Cdc7,Rad21,Rrm1,Cdc6,Inip,Dtl,Camk2d
9_Member	GO Biological Processes	GO:0010564	regulation of cell cycle process	-3.78735	-1.66724	24/727	12021,12162,12545,13555,14056,16553,18226,19357,19367,20133,20135,23834,28036,66209,67177,70127,73139,76843,77065,108058,208266,227937,241627,242785	Bard1,Bmp7,Cdc7,E2f1,Ezh2,Kif13a,Nup62,Rad21,Rad9a,Rrm1,Rrm2,Cdc6,Larp7,Inip,Cdt1,Dpf3,Cenpv,Dtl,Ints7,Camk2d,Dot1l,Pkp4,Wdr76,Klhl21
9_Member	GO Biological Processes	GO:0090068	positive regulation of cell cycle process	-3.75942	-1.65057	13/271	12545,14056,18226,19357,20133,20135,23834,28036,67177,73139,76843,108058,227937	Cdc7,Ezh2,Nup62,Rad21,Rrm1,Rrm2,Cdc6,Larp7,Cdt1,Cenpv,Dtl,Camk2d,Pkp4
9_Member	GO Biological Processes	GO:1902749	regulation of cell cycle G2/M phase transition	-3.58911	-1.52076	8/114	12021,12545,19357,20133,23834,66209,76843,108058	Bard1,Cdc7,Rad21,Rrm1,Cdc6,Inip,Dtl,Camk2d
9_Member	GO Biological Processes	GO:1901989	positive regulation of cell cycle phase transition	-3.4134	-1.39436	8/121	12545,14056,20133,20135,28036,67177,76843,108058	Cdc7,Ezh2,Rrm1,Rrm2,Larp7,Cdt1,Dtl,Camk2d
9_Member	GO Biological Processes	GO:0000075	cell cycle checkpoint signaling	-3.35447	-1.35228	9/155	12021,13555,19367,23834,66209,67177,76843,77065,208266	Bard1,E2f1,Rad9a,Cdc6,Inip,Cdt1,Dtl,Ints7,Dot1l
9_Member	GO Biological Processes	GO:1901990	regulation of mitotic cell cycle phase transition	-3.30155	-1.32002	14/342	12021,12545,13555,14056,19357,20133,20135,23834,28036,66209,67177,70127,76843,108058	Bard1,Cdc7,E2f1,Ezh2,Rad21,Rrm1,Rrm2,Cdc6,Larp7,Inip,Cdt1,Dpf3,Dtl,Camk2d
9_Member	GO Biological Processes	GO:1901988	negative regulation of cell cycle phase transition	-3.30147	-1.32002	11/227	12021,13555,14056,19357,19367,23834,66209,67177,76843,77065,208266	Bard1,E2f1,Ezh2,Rad21,Rad9a,Cdc6,Inip,Cdt1,Dtl,Ints7,Dot1l
9_Member	GO Biological Processes	GO:1901992	positive regulation of mitotic cell cycle phase transition	-3.22483	-1.25956	7/99	12545,20133,20135,28036,67177,76843,108058	Cdc7,Rrm1,Rrm2,Larp7,Cdt1,Dtl,Camk2d
9_Member	GO Biological Processes	GO:0010948	negative regulation of cell cycle process	-3.2016	-1.25266	12/271	12021,12162,13555,14056,19357,19367,23834,66209,67177,76843,77065,208266	Bard1,Bmp7,E2f1,Ezh2,Rad21,Rad9a,Cdc6,Inip,Cdt1,Dtl,Ints7,Dot1l
9_Member	GO Biological Processes	GO:0031570	DNA integrity checkpoint signaling	-3.1472	-1.20858	7/102	13555,19367,23834,67177,76843,77065,208266	E2f1,Rad9a,Cdc6,Cdt1,Dtl,Ints7,Dot1l
9_Member	GO Biological Processes	GO:0010971	positive regulation of G2/M transition of mitotic cell cycle	-3.11338	-1.19129	4/29	12545,20133,76843,108058	Cdc7,Rrm1,Dtl,Camk2d
9_Member	GO Biological Processes	GO:1902751	positive regulation of cell cycle G2/M phase transition	-2.94804	-1.06843	4/32	12545,20133,76843,108058	Cdc7,Rrm1,Dtl,Camk2d
9_Member	GO Biological Processes	GO:0045786	negative regulation of cell cycle	-2.68188	-0.869071	13/354	12021,12162,13555,14056,19357,19367,23834,57441,66209,67177,76843,77065,208266	Bard1,Bmp7,E2f1,Ezh2,Rad21,Rad9a,Cdc6,Gmnn,Inip,Cdt1,Dtl,Ints7,Dot1l
9_Member	GO Biological Processes	GO:1903047	mitotic cell cycle process	-2.66102	-0.856286	16/489	12021,13555,13557,13684,17215,17216,18226,18538,19357,19367,23834,50927,66209,67177,76843,108058	Bard1,E2f1,E2f3,Eif4e,Mcm3,Mcm2,Nup62,Pcna,Rad21,Rad9a,Cdc6,Nasp,Inip,Cdt1,Dtl,Camk2d
9_Member	GO Biological Processes	GO:0022402	cell cycle process	-2.62307	-0.825881	22/781	12021,12545,13555,13557,13684,14056,17215,17216,18226,18538,19357,19367,22350,23834,50927,64707,66209,67177,76478,76843,108058,229285	Bard1,Cdc7,E2f1,E2f3,Eif4e,Ezh2,Mcm3,Mcm2,Nup62,Pcna,Rad21,Rad9a,Ezr,Cdc6,Nasp,Suv39h2,Inip,Cdt1,Haus8,Dtl,Camk2d,Spg20
9_Member	GO Biological Processes	GO:0010972	negative regulation of G2/M transition of mitotic cell cycle	-2.60098	-0.809643	5/65	12021,19357,23834,66209,76843	Bard1,Rad21,Cdc6,Inip,Dtl
9_Member	GO Biological Processes	GO:1902750	negative regulation of cell cycle G2/M phase transition	-2.54325	-0.765621	5/67	12021,19357,23834,66209,76843	Bard1,Rad21,Cdc6,Inip,Dtl
9_Member	GO Biological Processes	GO:0044818	mitotic G2/M transition checkpoint	-2.11174	-0.448956	4/54	12021,23834,66209,76843	Bard1,Cdc6,Inip,Dtl
9_Member	GO Biological Processes	GO:0000278	mitotic cell cycle	-2.08705	-0.431847	16/562	12021,13555,13557,13684,17215,17216,18226,18538,19357,19367,23834,50927,66209,67177,76843,108058	Bard1,E2f1,E2f3,Eif4e,Mcm3,Mcm2,Nup62,Pcna,Rad21,Rad9a,Cdc6,Nasp,Inip,Cdt1,Dtl,Camk2d
9_Member	GO Biological Processes	GO:0042770	signal transduction in response to DNA damage	-2.02474	-0.395221	6/124	13555,19367,22224,76843,77065,208266	E2f1,Rad9a,Usp10,Dtl,Ints7,Dot1l
10_Summary	GO Biological Processes	GO:0045214	sarcomere organization	-5.66156	-3.04776	7/42	12154,17868,22437,68760,68794,108655,228003,18175,360013,12457,18226,20775,22350,56275,76478,110109,14388,16511,16521,17918,22240,108058,108897,140781,227753,232227,234214,12162,12305,13643,13866,17260,18208,20616,52463,67095,67220,93686,140486,237847,403187	Bmp10,Mybpc3,Xirp1,Synpo2l,Flnc,Foxp1,Klhl41,Nrap,Myo18a,Noct,Nup62,Sqle,Ezr,Rbm14,Haus8,Nop2,Gab1,Kcnh2,Kcnj5,Myo5a,Dpysl3,Camk2d,Aif1l,Myh7,Gsn,Iqsec1,Sorbs2,Bmp7,Ddr1,Efnb3,Erbb2,Mef2c,Ntn1,Snap91,Tet1,Trak1,Plekho1,Rbfox2,Igf2bp1,Rtn4rl1,Opa3
10_Member	GO Biological Processes	GO:0045214	sarcomere organization	-5.66156	-3.04776	7/42	12154,17868,22437,68760,68794,108655,228003	Bmp10,Mybpc3,Xirp1,Synpo2l,Flnc,Foxp1,Klhl41
10_Member	GO Biological Processes	GO:0030239	myofibril assembly	-5.46521	-2.90578	8/63	12154,17868,18175,22437,68760,68794,108655,228003	Bmp10,Mybpc3,Nrap,Xirp1,Synpo2l,Flnc,Foxp1,Klhl41
10_Member	GO Biological Processes	GO:0055002	striated muscle cell development	-5.41266	-2.8847	8/64	12154,17868,18175,22437,68760,68794,108655,228003	Bmp10,Mybpc3,Nrap,Xirp1,Synpo2l,Flnc,Foxp1,Klhl41
10_Member	GO Biological Processes	GO:0031032	actomyosin structure organization	-4.39977	-2.12399	9/113	12154,17868,18175,22437,68760,68794,108655,228003,360013	Bmp10,Mybpc3,Nrap,Xirp1,Synpo2l,Flnc,Foxp1,Klhl41,Myo18a
10_Member	GO Biological Processes	GO:0140694	non-membrane-bounded organelle assembly	-4.29519	-2.02818	15/310	12154,12457,17868,18175,18226,20775,22350,22437,56275,68760,68794,76478,108655,110109,228003	Bmp10,Noct,Mybpc3,Nrap,Nup62,Sqle,Ezr,Xirp1,Rbm14,Synpo2l,Flnc,Haus8,Foxp1,Nop2,Klhl41
10_Member	GO Biological Processes	GO:0030029	actin filament-based process	-3.80635	-1.6694	21/591	12154,14388,16511,16521,17868,17918,18175,22240,22350,22437,68760,68794,108058,108655,108897,140781,227753,228003,232227,234214,360013	Bmp10,Gab1,Kcnh2,Kcnj5,Mybpc3,Myo5a,Nrap,Dpysl3,Ezr,Xirp1,Synpo2l,Flnc,Camk2d,Foxp1,Aif1l,Myh7,Gsn,Klhl41,Iqsec1,Sorbs2,Myo18a
10_Member	GO Biological Processes	GO:0032989	cellular component morphogenesis	-3.69228	-1.59554	22/647	12154,12162,12305,13643,13866,17260,17868,18175,18208,20616,22437,52463,67095,67220,68760,68794,93686,108655,140486,228003,237847,403187	Bmp10,Bmp7,Ddr1,Efnb3,Erbb2,Mef2c,Mybpc3,Nrap,Ntn1,Snap91,Xirp1,Tet1,Trak1,Plekho1,Synpo2l,Flnc,Rbfox2,Foxp1,Igf2bp1,Klhl41,Rtn4rl1,Opa3
10_Member	GO Biological Processes	GO:0010927	cellular component assembly involved in morphogenesis	-3.61531	-1.5362	8/113	12154,17868,18175,22437,68760,68794,108655,228003	Bmp10,Mybpc3,Nrap,Xirp1,Synpo2l,Flnc,Foxp1,Klhl41
10_Member	GO Biological Processes	GO:0030036	actin cytoskeleton organization	-2.66152	-0.856286	17/535	12154,14388,17868,17918,18175,22240,22350,22437,68760,68794,108655,108897,227753,228003,232227,234214,360013	Bmp10,Gab1,Mybpc3,Myo5a,Nrap,Dpysl3,Ezr,Xirp1,Synpo2l,Flnc,Foxp1,Aif1l,Gsn,Klhl41,Iqsec1,Sorbs2,Myo18a
11_Summary	Reactome Gene Sets	R-MMU-15869	Metabolism of nucleotides	-5.04487	-2.58404	9/94	11534,11821,20133,20135,50493,51797,80914,108147,231327,11655,13555,15259,17918,18538,18971,18972,19049,20181,20425,20851,64424,68275,70383,74197,76843,108156,333654,353172,14104,14904,15275,15277,18293,20917,18576,67216,226856,668212	Adk,Aprt,Rrm1,Rrm2,Txnrd1,Ctps,Uck2,Atic,Ppat,Alas1,E2f1,Hipk3,Myo5a,Pcna,Pold1,Pold2,Ppp1r1b,Rxra,Shmt1,Stat5b,Polr1e,Rpa1,Cox10,Gtf2e1,Dtl,Mthfd1,Ppp1r13l,Gars,Fasn,Gtpbp1,Hk1,Hk2,Ogdh,Suclg2,Pde3b,Mboat2,Lpgat1,Efr3b
11_Member	Reactome Gene Sets	R-MMU-15869	Metabolism of nucleotides	-5.04487	-2.58404	9/94	11534,11821,20133,20135,50493,51797,80914,108147,231327	Adk,Aprt,Rrm1,Rrm2,Txnrd1,Ctps,Uck2,Atic,Ppat
11_Member	GO Biological Processes	GO:0019438	aromatic compound biosynthetic process	-4.77593	-2.38399	27/757	11534,11655,11821,13555,15259,17918,18538,18971,18972,19049,20133,20135,20181,20425,20851,51797,64424,68275,70383,74197,76843,80914,108147,108156,231327,333654,353172	Adk,Alas1,Aprt,E2f1,Hipk3,Myo5a,Pcna,Pold1,Pold2,Ppp1r1b,Rrm1,Rrm2,Rxra,Shmt1,Stat5b,Ctps,Polr1e,Rpa1,Cox10,Gtf2e1,Dtl,Uck2,Atic,Mthfd1,Ppat,Ppp1r13l,Gars
11_Member	GO Biological Processes	GO:0018130	heterocycle biosynthetic process	-4.46781	-2.18213	26/744	11534,11655,11821,13555,15259,18538,18971,18972,19049,20133,20135,20181,20425,20851,51797,64424,68275,70383,74197,76843,80914,108147,108156,231327,333654,353172	Adk,Alas1,Aprt,E2f1,Hipk3,Pcna,Pold1,Pold2,Ppp1r1b,Rrm1,Rrm2,Rxra,Shmt1,Stat5b,Ctps,Polr1e,Rpa1,Cox10,Gtf2e1,Dtl,Uck2,Atic,Mthfd1,Ppat,Ppp1r13l,Gars
11_Member	GO Biological Processes	GO:0009124	nucleoside monophosphate biosynthetic process	-4.46687	-2.18213	6/43	11534,11821,20425,80914,108147,231327	Adk,Aprt,Shmt1,Uck2,Atic,Ppat
11_Member	GO Biological Processes	GO:0006167	AMP biosynthetic process	-4.28455	-2.02614	4/15	11534,11821,108147,231327	Adk,Aprt,Atic,Ppat
11_Member	GO Biological Processes	GO:0034654	nucleobase-containing compound biosynthetic process	-4.27983	-2.02566	24/675	11534,11821,13555,15259,18538,18971,18972,19049,20133,20135,20181,20425,20851,51797,64424,68275,74197,76843,80914,108147,108156,231327,333654,353172	Adk,Aprt,E2f1,Hipk3,Pcna,Pold1,Pold2,Ppp1r1b,Rrm1,Rrm2,Rxra,Shmt1,Stat5b,Ctps,Polr1e,Rpa1,Gtf2e1,Dtl,Uck2,Atic,Mthfd1,Ppat,Ppp1r13l,Gars
11_Member	GO Biological Processes	GO:0006177	GMP biosynthetic process	-4.16458	-1.93572	4/16	11534,11821,108147,231327	Adk,Aprt,Atic,Ppat
11_Member	GO Biological Processes	GO:0009156	ribonucleoside monophosphate biosynthetic process	-3.97895	-1.78382	5/33	11534,11821,80914,108147,231327	Adk,Aprt,Uck2,Atic,Ppat
11_Member	GO Biological Processes	GO:0009117	nucleotide metabolic process	-3.78503	-1.66724	17/424	11534,11821,14104,14904,15275,15277,18293,20133,20135,20425,20917,51797,80914,108147,108156,231327,353172	Adk,Aprt,Fasn,Gtpbp1,Hk1,Hk2,Ogdh,Rrm1,Rrm2,Shmt1,Suclg2,Ctps,Uck2,Atic,Mthfd1,Ppat,Gars
11_Member	WikiPathways	WP2185	Purine metabolism	-3.69266	-1.59554	10/171	11534,11821,18576,18971,18972,20133,20135,64424,108147,231327	Adk,Aprt,Pde3b,Pold1,Pold2,Rrm1,Rrm2,Polr1e,Atic,Ppat
11_Member	GO Biological Processes	GO:0006753	nucleoside phosphate metabolic process	-3.68935	-1.59553	17/432	11534,11821,14104,14904,15275,15277,18293,20133,20135,20425,20917,51797,80914,108147,108156,231327,353172	Adk,Aprt,Fasn,Gtpbp1,Hk1,Hk2,Ogdh,Rrm1,Rrm2,Shmt1,Suclg2,Ctps,Uck2,Atic,Mthfd1,Ppat,Gars
11_Member	GO Biological Processes	GO:0009168	purine ribonucleoside monophosphate biosynthetic process	-3.51219	-1.45737	4/23	11534,11821,108147,231327	Adk,Aprt,Atic,Ppat
11_Member	GO Biological Processes	GO:0046037	GMP metabolic process	-3.43796	-1.40649	4/24	11534,11821,108147,231327	Adk,Aprt,Atic,Ppat
11_Member	GO Biological Processes	GO:0009123	nucleoside monophosphate metabolic process	-3.37903	-1.37209	6/67	11534,11821,20425,80914,108147,231327	Adk,Aprt,Shmt1,Uck2,Atic,Ppat
11_Member	GO Biological Processes	GO:0009127	purine nucleoside monophosphate biosynthetic process	-3.36719	-1.36264	4/25	11534,11821,108147,231327	Adk,Aprt,Atic,Ppat
11_Member	GO Biological Processes	GO:0009165	nucleotide biosynthetic process	-3.30147	-1.32002	11/227	11534,11821,20133,20135,20425,51797,80914,108147,108156,231327,353172	Adk,Aprt,Rrm1,Rrm2,Shmt1,Ctps,Uck2,Atic,Mthfd1,Ppat,Gars
11_Member	GO Biological Processes	GO:1901293	nucleoside phosphate biosynthetic process	-3.2071	-1.25607	11/233	11534,11821,20133,20135,20425,51797,80914,108147,108156,231327,353172	Adk,Aprt,Rrm1,Rrm2,Shmt1,Ctps,Uck2,Atic,Mthfd1,Ppat,Gars
11_Member	GO Biological Processes	GO:0055086	nucleobase-containing small molecule metabolic process	-3.11731	-1.19129	17/485	11534,11821,14104,14904,15275,15277,18293,20133,20135,20425,20917,51797,80914,108147,108156,231327,353172	Adk,Aprt,Fasn,Gtpbp1,Hk1,Hk2,Ogdh,Rrm1,Rrm2,Shmt1,Suclg2,Ctps,Uck2,Atic,Mthfd1,Ppat,Gars
11_Member	GO Biological Processes	GO:0046033	AMP metabolic process	-3.05617	-1.14709	4/30	11534,11821,108147,231327	Adk,Aprt,Atic,Ppat
11_Member	GO Biological Processes	GO:0009161	ribonucleoside monophosphate metabolic process	-2.96188	-1.07689	5/54	11534,11821,80914,108147,231327	Adk,Aprt,Uck2,Atic,Ppat
11_Member	GO Biological Processes	GO:0006188	IMP biosynthetic process	-2.91962	-1.04881	3/15	11821,108147,231327	Aprt,Atic,Ppat
11_Member	GO Biological Processes	GO:0009259	ribonucleotide metabolic process	-2.7359	-0.912939	13/349	11534,11821,14104,14904,15275,15277,18293,20917,51797,80914,108147,108156,231327	Adk,Aprt,Fasn,Gtpbp1,Hk1,Hk2,Ogdh,Suclg2,Ctps,Uck2,Atic,Mthfd1,Ppat
11_Member	GO Biological Processes	GO:0009167	purine ribonucleoside monophosphate metabolic process	-2.62319	-0.825881	4/39	11534,11821,108147,231327	Adk,Aprt,Atic,Ppat
11_Member	GO Biological Processes	GO:0019693	ribose phosphate metabolic process	-2.60818	-0.815388	13/361	11534,11821,14104,14904,15275,15277,18293,20917,51797,80914,108147,108156,231327	Adk,Aprt,Fasn,Gtpbp1,Hk1,Hk2,Ogdh,Suclg2,Ctps,Uck2,Atic,Mthfd1,Ppat
11_Member	GO Biological Processes	GO:0009126	purine nucleoside monophosphate metabolic process	-2.50411	-0.734036	4/42	11534,11821,108147,231327	Adk,Aprt,Atic,Ppat
11_Member	KEGG Pathway	mmu00230	Purine metabolism	-2.46509	-0.712635	7/134	11534,11821,18576,20133,20135,108147,231327	Adk,Aprt,Pde3b,Rrm1,Rrm2,Atic,Ppat
11_Member	Reactome Gene Sets	R-MMU-8956321	Nucleotide salvage	-2.36658	-0.632327	3/23	11534,11821,80914	Adk,Aprt,Uck2
11_Member	GO Biological Processes	GO:0043173	nucleotide salvage	-2.31322	-0.598879	3/24	11534,11821,80914	Adk,Aprt,Uck2
11_Member	GO Biological Processes	GO:0046040	IMP metabolic process	-2.31322	-0.598879	3/24	11821,108147,231327	Aprt,Atic,Ppat
11_Member	GO Biological Processes	GO:0072521	purine-containing compound metabolic process	-2.12184	-0.456896	12/367	11534,11821,14104,14904,15275,15277,18293,20425,20917,108147,108156,231327	Adk,Aprt,Fasn,Gtpbp1,Hk1,Hk2,Ogdh,Shmt1,Suclg2,Atic,Mthfd1,Ppat
11_Member	GO Biological Processes	GO:0090407	organophosphate biosynthetic process	-2.09316	-0.431847	14/464	11534,11821,20133,20135,20425,51797,67216,80914,108147,108156,226856,231327,353172,668212	Adk,Aprt,Rrm1,Rrm2,Shmt1,Ctps,Mboat2,Uck2,Atic,Mthfd1,Lpgat1,Ppat,Gars,Efr3b
11_Member	GO Biological Processes	GO:0009150	purine ribonucleotide metabolic process	-2.05423	-0.410476	11/329	11534,11821,14104,14904,15275,15277,18293,20917,108147,108156,231327	Adk,Aprt,Fasn,Gtpbp1,Hk1,Hk2,Ogdh,Suclg2,Atic,Mthfd1,Ppat
12_Summary	GO Biological Processes	GO:0006325	chromatin organization	-4.98788	-2.54944	23/569	12151,12180,13433,14056,15201,17216,18140,27221,50927,52463,53890,64707,66471,68968,70127,70472,72480,73139,108079,226830,232187,320790,321006,64424,67177,74197	Bmi1,Smyd1,Dnmt1,Ezh2,Hells,Mcm2,Uhrf1,Chaf1a,Nasp,Tet1,Sart3,Suv39h2,Anp32e,Cdan1,Dpf3,Atad2,Tspyl4,Cenpv,Prkaa2,Smyd2,Smyd5,Chd7,Dcaf1,Polr1e,Cdt1,Gtf2e1
12_Member	GO Biological Processes	GO:0006325	chromatin organization	-4.98788	-2.54944	23/569	12151,12180,13433,14056,15201,17216,18140,27221,50927,52463,53890,64707,66471,68968,70127,70472,72480,73139,108079,226830,232187,320790,321006	Bmi1,Smyd1,Dnmt1,Ezh2,Hells,Mcm2,Uhrf1,Chaf1a,Nasp,Tet1,Sart3,Suv39h2,Anp32e,Cdan1,Dpf3,Atad2,Tspyl4,Cenpv,Prkaa2,Smyd2,Smyd5,Chd7,Dcaf1
12_Member	GO Biological Processes	GO:0031497	chromatin assembly	-4.41722	-2.13699	10/140	13433,14056,15201,17216,27221,50927,53890,68968,72480,73139	Dnmt1,Ezh2,Hells,Mcm2,Chaf1a,Nasp,Sart3,Cdan1,Tspyl4,Cenpv
12_Member	GO Biological Processes	GO:0006338	chromatin remodeling	-4.12622	-1.90843	13/249	12180,14056,15201,17216,27221,50927,53890,64707,66471,70127,72480,73139,320790	Smyd1,Ezh2,Hells,Mcm2,Chaf1a,Nasp,Sart3,Suv39h2,Anp32e,Dpf3,Tspyl4,Cenpv,Chd7
12_Member	GO Biological Processes	GO:0071824	protein-DNA complex subunit organization	-3.66045	-1.57813	11/206	15201,17216,27221,50927,53890,64424,66471,67177,72480,73139,74197	Hells,Mcm2,Chaf1a,Nasp,Sart3,Polr1e,Anp32e,Cdt1,Tspyl4,Cenpv,Gtf2e1
12_Member	GO Biological Processes	GO:0065004	protein-DNA complex assembly	-3.21538	-1.25741	9/162	15201,17216,27221,50927,53890,64424,67177,72480,73139	Hells,Mcm2,Chaf1a,Nasp,Sart3,Polr1e,Cdt1,Tspyl4,Cenpv
12_Member	GO Biological Processes	GO:0006334	nucleosome assembly	-2.21308	-0.516613	5/80	17216,27221,50927,53890,72480	Mcm2,Chaf1a,Nasp,Sart3,Tspyl4
12_Member	GO Biological Processes	GO:0034728	nucleosome organization	-2.07442	-0.427548	6/121	17216,27221,50927,53890,66471,72480	Mcm2,Chaf1a,Nasp,Sart3,Anp32e,Tspyl4
13_Summary	GO Biological Processes	GO:0002562	somatic diversification of immune receptors via germline recombination within a single locus	-4.58853	-2.24746	6/41	14056,15510,17688,22256,108655,321006,17260,51797,102545,224860	Ezh2,Hspd1,Msh6,Ung,Foxp1,Dcaf1,Mef2c,Ctps,Cmtm7,Plcl2
13_Member	GO Biological Processes	GO:0002562	somatic diversification of immune receptors via germline recombination within a single locus	-4.58853	-2.24746	6/41	14056,15510,17688,22256,108655,321006	Ezh2,Hspd1,Msh6,Ung,Foxp1,Dcaf1
13_Member	GO Biological Processes	GO:0016444	somatic cell DNA recombination	-4.58853	-2.24746	6/41	14056,15510,17688,22256,108655,321006	Ezh2,Hspd1,Msh6,Ung,Foxp1,Dcaf1
13_Member	GO Biological Processes	GO:0016447	somatic recombination of immunoglobulin gene segments	-4.1138	-1.89987	5/31	14056,15510,17688,22256,108655	Ezh2,Hspd1,Msh6,Ung,Foxp1
13_Member	GO Biological Processes	GO:0002200	somatic diversification of immune receptors	-3.94369	-1.76659	6/53	14056,15510,17688,22256,108655,321006	Ezh2,Hspd1,Msh6,Ung,Foxp1,Dcaf1
13_Member	GO Biological Processes	GO:0016445	somatic diversification of immunoglobulins	-3.47076	-1.43164	5/42	14056,15510,17688,22256,108655	Ezh2,Hspd1,Msh6,Ung,Foxp1
13_Member	GO Biological Processes	GO:0042113	B cell activation	-3.12091	-1.19129	10/202	14056,15510,17260,17688,22256,51797,102545,108655,224860,321006	Ezh2,Hspd1,Mef2c,Msh6,Ung,Ctps,Cmtm7,Foxp1,Plcl2,Dcaf1
13_Member	GO Biological Processes	GO:0033151	V(D)J recombination	-2.54398	-0.765621	3/20	14056,108655,321006	Ezh2,Foxp1,Dcaf1
13_Member	GO Biological Processes	GO:0002204	somatic recombination of immunoglobulin genes involved in immune response	-2.48168	-0.723871	3/21	15510,17688,22256	Hspd1,Msh6,Ung
13_Member	GO Biological Processes	GO:0045190	isotype switching	-2.48168	-0.723871	3/21	15510,17688,22256	Hspd1,Msh6,Ung
13_Member	GO Biological Processes	GO:0002208	somatic diversification of immunoglobulins involved in immune response	-2.26233	-0.557743	3/25	15510,17688,22256	Hspd1,Msh6,Ung
13_Member	GO Biological Processes	GO:0002312	B cell activation involved in immune response	-2.08382	-0.431847	4/55	15510,17688,22256,224860	Hspd1,Msh6,Ung,Plcl2
14_Summary	GO Biological Processes	GO:0070508	cholesterol import	-4.23454	-1.98872	3/6	16835,20778,170460,22350	Ldlr,Scarb1,Stard5,Ezr
14_Member	GO Biological Processes	GO:0070508	cholesterol import	-4.23454	-1.98872	3/6	16835,20778,170460	Ldlr,Scarb1,Stard5
14_Member	GO Biological Processes	GO:0050892	intestinal absorption	-2.12257	-0.456896	3/28	16835,20778,22350	Ldlr,Scarb1,Ezr
15_Summary	GO Biological Processes	GO:0051151	negative regulation of smooth muscle cell differentiation	-4.16458	-1.93572	4/16	13433,18019,54720,71973,20661,26556,66860,67220,228003,14056,108655	Dnmt1,Nfatc2,Rcan1,Rbpms2,Sort1,Homer1,Tanc1,Plekho1,Klhl41,Ezh2,Foxp1
15_Member	GO Biological Processes	GO:0051151	negative regulation of smooth muscle cell differentiation	-4.16458	-1.93572	4/16	13433,18019,54720,71973	Dnmt1,Nfatc2,Rcan1,Rbpms2
15_Member	GO Biological Processes	GO:0014902	myotube differentiation	-3.6941	-1.59554	7/83	18019,20661,26556,54720,66860,67220,228003	Nfatc2,Sort1,Homer1,Rcan1,Tanc1,Plekho1,Klhl41
15_Member	GO Biological Processes	GO:0051148	negative regulation of muscle cell differentiation	-3.41453	-1.39436	6/66	13433,14056,18019,54720,71973,108655	Dnmt1,Ezh2,Nfatc2,Rcan1,Rbpms2,Foxp1
15_Member	GO Biological Processes	GO:0051150	regulation of smooth muscle cell differentiation	-2.94804	-1.06843	4/32	13433,18019,54720,71973	Dnmt1,Nfatc2,Rcan1,Rbpms2
15_Member	GO Biological Processes	GO:0014904	myotube cell development	-2.43013	-0.684257	4/44	18019,26556,54720,228003	Nfatc2,Homer1,Rcan1,Klhl41
16_Summary	Reactome Gene Sets	R-MMU-3108232	SUMO E3 ligases SUMOylate target proteins	-4.02037	-1.81027	10/156	12151,13433,18226,18538,19357,19387,20181,68275,71805,240087,12021,12162,13557,70572,76582,108058,213539	Bmi1,Dnmt1,Nup62,Pcna,Rad21,Rangap1,Rxra,Rpa1,Nup93,Mdc1,Bard1,Bmp7,E2f3,Ipo5,Ipo11,Camk2d,Bag2
16_Member	Reactome Gene Sets	R-MMU-3108232	SUMO E3 ligases SUMOylate target proteins	-4.02037	-1.81027	10/156	12151,13433,18226,18538,19357,19387,20181,68275,71805,240087	Bmi1,Dnmt1,Nup62,Pcna,Rad21,Rangap1,Rxra,Rpa1,Nup93,Mdc1
16_Member	Reactome Gene Sets	R-MMU-2990846	SUMOylation	-3.9068	-1.73322	10/161	12151,13433,18226,18538,19357,19387,20181,68275,71805,240087	Bmi1,Dnmt1,Nup62,Pcna,Rad21,Rangap1,Rxra,Rpa1,Nup93,Mdc1
16_Member	Reactome Gene Sets	R-MMU-3108214	SUMOylation of DNA damage response and repair proteins	-3.21055	-1.25741	6/72	12151,18226,19357,68275,71805,240087	Bmi1,Nup62,Rad21,Rpa1,Nup93,Mdc1
16_Member	Reactome Gene Sets	R-MMU-4615885	SUMOylation of DNA replication proteins	-2.50411	-0.734036	4/42	18226,18538,19387,71805	Nup62,Pcna,Rangap1,Nup93
16_Member	GO Biological Processes	GO:0034504	protein localization to nucleus	-2.20462	-0.509325	8/188	12021,12162,13557,18226,19387,70572,71805,76582	Bard1,Bmp7,E2f3,Nup62,Rangap1,Ipo5,Nup93,Ipo11
16_Member	Reactome Gene Sets	R-MMU-3371556	Cellular response to heat stress	-2.16819	-0.488998	5/82	18226,68275,71805,108058,213539	Nup62,Rpa1,Nup93,Camk2d,Bag2
17_Summary	WikiPathways	WP387	IL-6 signaling pathway	-4.01513	-1.80882	8/99	13684,13866,14388,18033,20851,21682,73699,235542,14936,77559	Eif4e,Erbb2,Gab1,Nfkb1,Stat5b,Tec,Ppp2r1b,Ppp2r3a,Gys1,Agl
17_Member	WikiPathways	WP387	IL-6 signaling pathway	-4.01513	-1.80882	8/99	13684,13866,14388,18033,20851,21682,73699,235542	Eif4e,Erbb2,Gab1,Nfkb1,Stat5b,Tec,Ppp2r1b,Ppp2r3a
17_Member	WikiPathways	WP317	Glycogen metabolism	-2.84743	-0.988662	4/34	14936,73699,77559,235542	Gys1,Ppp2r1b,Agl,Ppp2r3a
18_Summary	GO Biological Processes	GO:0070127	tRNA aminoacylation for mitochondrial protein translation	-3.99619	-1.79364	3/7	67417,70120,353172,21379	Ears2,Yars2,Gars,Tbrg4
18_Member	GO Biological Processes	GO:0070127	tRNA aminoacylation for mitochondrial protein translation	-3.99619	-1.79364	3/7	67417,70120,353172	Ears2,Yars2,Gars
18_Member	GO Biological Processes	GO:0000959	mitochondrial RNA metabolic process	-2.58234	-0.792455	4/40	21379,67417,70120,353172	Tbrg4,Ears2,Yars2,Gars
19_Summary	WikiPathways	WP4346	Cholesterol metabolism with Bloch and Kandutsch-Russell pathways	-3.99061	-1.79179	6/52	14104,20775,20788,68801,74754,98386,11429,16835,20778,108079,20181,170460	Fasn,Sqle,Srebf2,Elovl5,Dhcr24,Lbr,Aco2,Ldlr,Scarb1,Prkaa2,Rxra,Stard5
19_Member	WikiPathways	WP4346	Cholesterol metabolism with Bloch and Kandutsch-Russell pathways	-3.99061	-1.79179	6/52	14104,20775,20788,68801,74754,98386	Fasn,Sqle,Srebf2,Elovl5,Dhcr24,Lbr
19_Member	Reactome Gene Sets	R-MMU-191273	Cholesterol biosynthesis	-3.17289	-1.22603	4/28	20775,20788,74754,98386	Sqle,Srebf2,Dhcr24,Lbr
19_Member	GO Biological Processes	GO:1902652	secondary alcohol metabolic process	-3.03534	-1.13006	8/138	11429,16835,20775,20778,20788,74754,98386,108079	Aco2,Ldlr,Sqle,Scarb1,Srebf2,Dhcr24,Lbr,Prkaa2
19_Member	GO Biological Processes	GO:0008203	cholesterol metabolic process	-2.63395	-0.832323	7/125	16835,20775,20778,20788,74754,98386,108079	Ldlr,Sqle,Scarb1,Srebf2,Dhcr24,Lbr,Prkaa2
19_Member	KEGG Pathway	mmu00100	Steroid biosynthesis	-2.54398	-0.765621	3/20	20775,74754,98386	Sqle,Dhcr24,Lbr
19_Member	GO Biological Processes	GO:0016125	sterol metabolic process	-2.46509	-0.712635	7/134	16835,20775,20778,20788,74754,98386,108079	Ldlr,Sqle,Scarb1,Srebf2,Dhcr24,Lbr,Prkaa2
19_Member	GO Biological Processes	GO:0016126	sterol biosynthetic process	-2.35999	-0.63178	4/46	20775,74754,98386,108079	Sqle,Dhcr24,Lbr,Prkaa2
19_Member	Reactome Gene Sets	R-MMU-8957322	Metabolism of steroids	-2.14325	-0.470638	6/117	20181,20775,20788,74754,98386,170460	Rxra,Sqle,Srebf2,Dhcr24,Lbr,Stard5
20_Summary	GO Biological Processes	GO:0009263	deoxyribonucleotide biosynthetic process	-3.94887	-1.76822	4/18	11534,20133,20135,20425,50493,51797,11821,80914,15275,15277,18293	Adk,Rrm1,Rrm2,Shmt1,Txnrd1,Ctps,Aprt,Uck2,Hk1,Hk2,Ogdh
20_Member	GO Biological Processes	GO:0009263	deoxyribonucleotide biosynthetic process	-3.94887	-1.76822	4/18	11534,20133,20135,20425	Adk,Rrm1,Rrm2,Shmt1
20_Member	GO Biological Processes	GO:0009265	2'-deoxyribonucleotide biosynthetic process	-3.94887	-1.76822	4/18	11534,20133,20135,20425	Adk,Rrm1,Rrm2,Shmt1
20_Member	GO Biological Processes	GO:0046385	deoxyribose phosphate biosynthetic process	-3.94887	-1.76822	4/18	11534,20133,20135,20425	Adk,Rrm1,Rrm2,Shmt1
20_Member	Reactome Gene Sets	R-MMU-499943	Interconversion of nucleotide di- and triphosphates	-3.2349	-1.26674	4/27	20133,20135,50493,51797	Rrm1,Rrm2,Txnrd1,Ctps
20_Member	KEGG Pathway	mmu01232	Nucleotide metabolism	-2.85802	-0.995845	6/84	11534,11821,20133,20135,51797,80914	Adk,Aprt,Rrm1,Rrm2,Ctps,Uck2
20_Member	GO Biological Processes	GO:0009185	ribonucleoside diphosphate metabolic process	-2.46046	-0.710649	5/70	15275,15277,18293,20133,20135	Hk1,Hk2,Ogdh,Rrm1,Rrm2
20_Member	GO Biological Processes	GO:0009394	2'-deoxyribonucleotide metabolic process	-2.32626	-0.605791	4/47	11534,20133,20135,20425	Adk,Rrm1,Rrm2,Shmt1
20_Member	GO Biological Processes	GO:0019692	deoxyribose phosphate metabolic process	-2.32626	-0.605791	4/47	11534,20133,20135,20425	Adk,Rrm1,Rrm2,Shmt1
20_Member	GO Biological Processes	GO:0009262	deoxyribonucleotide metabolic process	-2.26127	-0.557743	4/49	11534,20133,20135,20425	Adk,Rrm1,Rrm2,Shmt1
20_Member	KEGG Pathway	mmu00240	Pyrimidine metabolism	-2.05651	-0.411716	4/56	20133,20135,51797,80914	Rrm1,Rrm2,Ctps,Uck2
20_Member	GO Biological Processes	GO:0009132	nucleoside diphosphate metabolic process	-2.02131	-0.39379	5/89	15275,15277,18293,20133,20135	Hk1,Hk2,Ogdh,Rrm1,Rrm2

## Sheet: b) E16.5_UP-GB+RE
GroupID	Category	Term	Description	LogP	Log(q-value)	InTerm_InList	Genes	Symbols
1_Summary	GO Biological Processes	GO:0030198	extracellular matrix organization	-20.5555	-16.6324	46/277	12051,12814,12818,12840,12841,12842,12843,14234,15117,15451,16780,16854,16948,16950,16998,17022,17183,17390,18595,19288,20319,20682,21803,21810,26427,26561,50706,53867,64074,76293,77794,81877,100952,107250,107581,108075,216725,219151,224697,240725,240913,246228,320712,329941,382864,407800,12153,12833,13039,13179,14789,16410,16416,16423,16997,17150,18822,21923,22139,50530,67374,72902,76477,280635,…	Bcl3,Col11a1,Col14a1,Col9a2,Col9a3,Col1a1,Col1a2,Foxc2,Has2,Hpn,Lamb3,Lgals3,Lox,Loxl3,Ltbp3,Lum,Matn4,Mmp2,Pdgfra,Ptx3,Sfrp2,Sox9,Tgfb1,Tgfbi,Creb3l1,Mmp23,Postn,Col5a3,Smoc2,Mfap4,Adamtsl2,Tnxb,Emilin1,Kazald1,Col16a1,Ltbp4,Adamts2,Scara3,Adamts10,Sulf1,Adamts4,Vwa1,Abi3bp,Col8a2,Colq,Ecm2,Bmp1,Col6a1,Ctsl,Dcn,P3h3,Itgav,Itgb3,Cd47,Ltbp2,Mfap2,Plod1,Tnc,Ttr,Mfap5,Jam2,Spock3,Pcolce2,Emilin3,Act…
1_Member	GO Biological Processes	GO:0030198	extracellular matrix organization	-20.5555	-16.6324	46/277	12051,12814,12818,12840,12841,12842,12843,14234,15117,15451,16780,16854,16948,16950,16998,17022,17183,17390,18595,19288,20319,20682,21803,21810,26427,26561,50706,53867,64074,76293,77794,81877,100952,107250,107581,108075,216725,219151,224697,240725,240913,246228,320712,329941,382864,407800	Bcl3,Col11a1,Col14a1,Col9a2,Col9a3,Col1a1,Col1a2,Foxc2,Has2,Hpn,Lamb3,Lgals3,Lox,Loxl3,Ltbp3,Lum,Matn4,Mmp2,Pdgfra,Ptx3,Sfrp2,Sox9,Tgfb1,Tgfbi,Creb3l1,Mmp23,Postn,Col5a3,Smoc2,Mfap4,Adamtsl2,Tnxb,Emilin1,Kazald1,Col16a1,Ltbp4,Adamts2,Scara3,Adamts10,Sulf1,Adamts4,Vwa1,Abi3bp,Col8a2,Colq,Ecm2
1_Member	GO Biological Processes	GO:0043062	extracellular structure organization	-20.4891	-16.6324	46/278	12051,12814,12818,12840,12841,12842,12843,14234,15117,15451,16780,16854,16948,16950,16998,17022,17183,17390,18595,19288,20319,20682,21803,21810,26427,26561,50706,53867,64074,76293,77794,81877,100952,107250,107581,108075,216725,219151,224697,240725,240913,246228,320712,329941,382864,407800	Bcl3,Col11a1,Col14a1,Col9a2,Col9a3,Col1a1,Col1a2,Foxc2,Has2,Hpn,Lamb3,Lgals3,Lox,Loxl3,Ltbp3,Lum,Matn4,Mmp2,Pdgfra,Ptx3,Sfrp2,Sox9,Tgfb1,Tgfbi,Creb3l1,Mmp23,Postn,Col5a3,Smoc2,Mfap4,Adamtsl2,Tnxb,Emilin1,Kazald1,Col16a1,Ltbp4,Adamts2,Scara3,Adamts10,Sulf1,Adamts4,Vwa1,Abi3bp,Col8a2,Colq,Ecm2
1_Member	GO Biological Processes	GO:0045229	external encapsulating structure organization	-20.423	-16.6324	46/279	12051,12814,12818,12840,12841,12842,12843,14234,15117,15451,16780,16854,16948,16950,16998,17022,17183,17390,18595,19288,20319,20682,21803,21810,26427,26561,50706,53867,64074,76293,77794,81877,100952,107250,107581,108075,216725,219151,224697,240725,240913,246228,320712,329941,382864,407800	Bcl3,Col11a1,Col14a1,Col9a2,Col9a3,Col1a1,Col1a2,Foxc2,Has2,Hpn,Lamb3,Lgals3,Lox,Loxl3,Ltbp3,Lum,Matn4,Mmp2,Pdgfra,Ptx3,Sfrp2,Sox9,Tgfb1,Tgfbi,Creb3l1,Mmp23,Postn,Col5a3,Smoc2,Mfap4,Adamtsl2,Tnxb,Emilin1,Kazald1,Col16a1,Ltbp4,Adamts2,Scara3,Adamts10,Sulf1,Adamts4,Vwa1,Abi3bp,Col8a2,Colq,Ecm2
1_Member	Reactome Gene Sets	R-MMU-1474244	Extracellular matrix organization	-16.9014	-13.2357	40/257	12153,12814,12818,12833,12841,12842,12843,13039,13179,14789,16410,16416,16423,16780,16948,16950,16997,16998,17022,17150,17183,17390,18822,21803,21923,22139,50530,53867,67374,72902,76293,76477,81877,100952,107581,108075,216725,240913,280635,329941	Bmp1,Col11a1,Col14a1,Col6a1,Col9a3,Col1a1,Col1a2,Ctsl,Dcn,P3h3,Itgav,Itgb3,Cd47,Lamb3,Lox,Loxl3,Ltbp2,Ltbp3,Lum,Mfap2,Matn4,Mmp2,Plod1,Tgfb1,Tnc,Ttr,Mfap5,Col5a3,Jam2,Spock3,Mfap4,Pcolce2,Tnxb,Emilin1,Col16a1,Ltbp4,Adamts2,Adamts4,Emilin3,Col8a2
1_Member	GO Biological Processes	GO:0097435	supramolecular fiber organization	-7.44778	-4.43527	42/548	11459,12332,12814,12818,12842,12843,13860,14234,16691,16948,16950,16997,16998,17022,17762,17919,17921,18039,18040,18595,18596,19132,19201,20319,21930,21957,22041,50530,56320,59011,66809,68339,69288,76293,78926,81877,100952,108075,170758,216725,241431,269713	Acta1,Capg,Col11a1,Col14a1,Col1a1,Col1a2,Eps8,Foxc2,Krt8,Lox,Loxl3,Ltbp2,Ltbp3,Lum,Mapt,Myo5b,Myo7a,Nefl,Nefm,Pdgfra,Pdgfrb,Prph,Pstpip2,Sfrp2,Tnfaip6,Tnnt3,Trf,Mfap5,Dbn1,Myoz1,Krt20,Ccdc88c,Rhobtb1,Mfap4,Gas2l1,Tnxb,Emilin1,Ltbp4,Rac3,Adamts2,Xirp2,Clip2
1_Member	GO Biological Processes	GO:0030199	collagen fibril organization	-6.37918	-3.60276	11/53	12814,12818,12842,12843,14234,16948,16950,17022,20319,81877,216725	Col11a1,Col14a1,Col1a1,Col1a2,Foxc2,Lox,Loxl3,Lum,Sfrp2,Tnxb,Adamts2
2_Summary	Reactome Gene Sets	R-MMU-1474290	Collagen formation	-10.5794	-7.01062	18/81	12153,12814,12818,12833,12841,12842,12843,13039,14789,16780,16948,16950,18822,53867,76477,107581,216725,329941,13179,16410,16416,17183,21923,81877,16423,17022,67374,21803,22139,12835,12840,13482,98660,17390,72902,240913,14127,19124,21824	Bmp1,Col11a1,Col14a1,Col6a1,Col9a3,Col1a1,Col1a2,Ctsl,P3h3,Lamb3,Lox,Loxl3,Plod1,Col5a3,Pcolce2,Col16a1,Adamts2,Col8a2,Dcn,Itgav,Itgb3,Matn4,Tnc,Tnxb,Cd47,Lum,Jam2,Tgfb1,Ttr,Col6a3,Col9a2,Dpp4,Atp1a2,Mmp2,Spock3,Adamts4,Fcer1g,Procr,Thbd
2_Member	Reactome Gene Sets	R-MMU-1474290	Collagen formation	-10.5794	-7.01062	18/81	12153,12814,12818,12833,12841,12842,12843,13039,14789,16780,16948,16950,18822,53867,76477,107581,216725,329941	Bmp1,Col11a1,Col14a1,Col6a1,Col9a3,Col1a1,Col1a2,Ctsl,P3h3,Lamb3,Lox,Loxl3,Plod1,Col5a3,Pcolce2,Col16a1,Adamts2,Col8a2
2_Member	Reactome Gene Sets	R-MMU-1650814	Collagen biosynthesis and modifying enzymes	-8.6633	-5.39552	14/60	12153,12814,12818,12833,12841,12842,12843,14789,18822,53867,76477,107581,216725,329941	Bmp1,Col11a1,Col14a1,Col6a1,Col9a3,Col1a1,Col1a2,P3h3,Plod1,Col5a3,Pcolce2,Col16a1,Adamts2,Col8a2
2_Member	Reactome Gene Sets	R-MMU-2022090	Assembly of collagen fibrils and other multimeric structures	-8.05859	-4.93576	13/56	12153,12814,12818,12833,12841,12842,12843,13039,16780,16948,16950,53867,329941	Bmp1,Col11a1,Col14a1,Col6a1,Col9a3,Col1a1,Col1a2,Ctsl,Lamb3,Lox,Loxl3,Col5a3,Col8a2
2_Member	Reactome Gene Sets	R-MMU-3000178	ECM proteoglycans	-7.26942	-4.32386	11/44	12833,12841,12842,12843,13179,16410,16416,17183,21923,53867,81877	Col6a1,Col9a3,Col1a1,Col1a2,Dcn,Itgav,Itgb3,Matn4,Tnc,Col5a3,Tnxb
2_Member	Reactome Gene Sets	R-MMU-216083	Integrin cell surface interactions	-6.75117	-3.89836	13/71	12833,12841,12842,12843,16410,16416,16423,17022,21923,53867,67374,107581,329941	Col6a1,Col9a3,Col1a1,Col1a2,Itgav,Itgb3,Cd47,Lum,Tnc,Col5a3,Jam2,Col16a1,Col8a2
2_Member	Reactome Gene Sets	R-MMU-8948216	Collagen chain trimerization	-5.63392	-3.05633	9/40	12814,12818,12833,12841,12842,12843,53867,107581,329941	Col11a1,Col14a1,Col6a1,Col9a3,Col1a1,Col1a2,Col5a3,Col16a1,Col8a2
2_Member	Reactome Gene Sets	R-MMU-3000171	Non-integrin membrane-ECM interactions	-4.83986	-2.42334	8/38	12814,12842,12843,16410,16416,21803,22139,53867	Col11a1,Col1a1,Col1a2,Itgav,Itgb3,Tgfb1,Ttr,Col5a3
2_Member	KEGG Pathway	mmu04974	Protein digestion and absorption	-4.64489	-2.25792	13/108	12814,12818,12833,12835,12840,12841,12842,12843,13482,53867,98660,107581,329941	Col11a1,Col14a1,Col6a1,Col6a3,Col9a2,Col9a3,Col1a1,Col1a2,Dpp4,Col5a3,Atp1a2,Col16a1,Col8a2
2_Member	Reactome Gene Sets	R-MMU-1442490	Collagen degradation	-4.2764	-2.07487	8/45	12814,12833,12842,12843,13039,17390,53867,329941	Col11a1,Col6a1,Col1a1,Col1a2,Ctsl,Mmp2,Col5a3,Col8a2
2_Member	Reactome Gene Sets	R-MMU-1474228	Degradation of the extracellular matrix	-4.19725	-2.01225	13/119	12153,12814,12833,12842,12843,13039,13179,16780,17390,53867,72902,240913,329941	Bmp1,Col11a1,Col6a1,Col1a1,Col1a2,Ctsl,Dcn,Lamb3,Mmp2,Col5a3,Spock3,Adamts4,Col8a2
2_Member	Reactome Gene Sets	R-MMU-2243919	Crosslinking of collagen fibrils	-3.94764	-1.83519	5/17	12153,12842,12843,16948,16950	Bmp1,Col1a1,Col1a2,Lox,Loxl3
2_Member	Reactome Gene Sets	R-MMU-2214320	Anchoring fibril formation	-3.32528	-1.42111	4/13	12153,12842,12843,16780	Bmp1,Col1a1,Col1a2,Lamb3
2_Member	Reactome Gene Sets	R-MMU-8874081	MET activates PTK2 signaling	-2.94059	-1.16835	5/27	12814,12842,12843,16780,53867	Col11a1,Col1a1,Col1a2,Lamb3,Col5a3
2_Member	Reactome Gene Sets	R-MMU-202733	Cell surface interactions at the vascular wall	-2.76765	-1.04145	10/109	12842,12843,14127,16410,16416,16423,19124,21803,21824,67374	Col1a1,Col1a2,Fcer1g,Itgav,Itgb3,Cd47,Procr,Tgfb1,Thbd,Jam2
2_Member	Reactome Gene Sets	R-MMU-75892	Platelet Adhesion to exposed collagen	-2.55254	-0.903852	3/10	12842,12843,14127	Col1a1,Col1a2,Fcer1g
2_Member	Reactome Gene Sets	R-MMU-8875878	MET promotes cell motility	-2.31581	-0.740879	5/37	12814,12842,12843,16780,53867	Col11a1,Col1a1,Col1a2,Lamb3,Col5a3
3_Summary	KEGG Pathway	mmu04512	ECM-receptor interaction	-9.94096	-6.45133	18/88	12833,12835,12840,12841,12842,12843,16404,16410,16416,16423,16780,16782,21826,21827,21828,21923,81877,329872,17907,18595,18596,26414,107589,170758,216148,12814,20363,29857,53867,14964,14972,18128,19219,21415,23859,26427,56489,84653,142980,216795,18791,14165,14183,14696,14709,18049,15451,17444,26362,102626	Col6a1,Col6a3,Col9a2,Col9a3,Col1a1,Col1a2,Itga7,Itgav,Itgb3,Cd47,Lamb3,Lamc2,Thbs2,Thbs3,Thbs4,Tnc,Tnxb,Frem1,Mylpf,Pdgfra,Pdgfrb,Mapk10,Mylk,Rac3,Shc2,Col11a1,Selenop,Mapk12,Col5a3,H2-D1,H2-K1,Notch1,Ptger4,Tcf7l1,Dlg2,Creb3l1,Ikbke,Hes7,Tlr3,Wnt9a,Plat,Fgf10,Fgfr2,Gnb4,Gng8,Ngf,Hpn,Grap2,Axl,Mapkapk3
3_Member	KEGG Pathway	mmu04512	ECM-receptor interaction	-9.94096	-6.45133	18/88	12833,12835,12840,12841,12842,12843,16404,16410,16416,16423,16780,16782,21826,21827,21828,21923,81877,329872	Col6a1,Col6a3,Col9a2,Col9a3,Col1a1,Col1a2,Itga7,Itgav,Itgb3,Cd47,Lamb3,Lamc2,Thbs2,Thbs3,Thbs4,Tnc,Tnxb,Frem1
3_Member	KEGG Pathway	mmu04510	Focal adhesion	-7.33037	-4.36362	23/201	12833,12835,12840,12841,12842,12843,16404,16410,16416,16780,16782,17907,18595,18596,21826,21827,21828,21923,26414,81877,107589,170758,216148	Col6a1,Col6a3,Col9a2,Col9a3,Col1a1,Col1a2,Itga7,Itgav,Itgb3,Lamb3,Lamc2,Mylpf,Pdgfra,Pdgfrb,Thbs2,Thbs3,Thbs4,Tnc,Mapk10,Tnxb,Mylk,Rac3,Shc2
3_Member	WikiPathways	WP85	Focal adhesion	-6.05901	-3.38229	20/185	12814,12842,12843,16404,16410,16416,16780,16782,18595,18596,20363,21826,21827,21828,21923,29857,53867,81877,107589,170758	Col11a1,Col1a1,Col1a2,Itga7,Itgav,Itgb3,Lamb3,Lamc2,Pdgfra,Pdgfrb,Selenop,Thbs2,Thbs3,Thbs4,Tnc,Mapk12,Col5a3,Tnxb,Mylk,Rac3
3_Member	KEGG Pathway	mmu05165	Human papillomavirus infection	-5.23436	-2.73743	28/362	12833,12835,12840,12841,12842,12843,14964,14972,16404,16410,16416,16780,16782,18128,18596,19219,21415,21826,21827,21828,21923,23859,26427,56489,81877,84653,142980,216795	Col6a1,Col6a3,Col9a2,Col9a3,Col1a1,Col1a2,H2-D1,H2-K1,Itga7,Itgav,Itgb3,Lamb3,Lamc2,Notch1,Pdgfrb,Ptger4,Tcf7l1,Thbs2,Thbs3,Thbs4,Tnc,Dlg2,Creb3l1,Ikbke,Tnxb,Hes7,Tlr3,Wnt9a
3_Member	Reactome Gene Sets	R-MMU-186797	Signaling by PDGF	-4.57602	-2.2345	9/53	12833,12841,18595,18596,18791,21826,21827,21828,53867	Col6a1,Col9a3,Pdgfra,Pdgfrb,Plat,Thbs2,Thbs3,Thbs4,Col5a3
3_Member	KEGG Pathway	mmu04151	PI3K-Akt signaling pathway	-3.59222	-1.57893	24/359	12833,12835,12840,12841,12842,12843,14165,14183,14696,14709,16404,16410,16416,16780,16782,18049,18595,18596,21826,21827,21828,21923,26427,81877	Col6a1,Col6a3,Col9a2,Col9a3,Col1a1,Col1a2,Fgf10,Fgfr2,Gnb4,Gng8,Itga7,Itgav,Itgb3,Lamb3,Lamc2,Ngf,Pdgfra,Pdgfrb,Thbs2,Thbs3,Thbs4,Tnc,Creb3l1,Tnxb
3_Member	WikiPathways	WP2841	Focal adhesion: PI3K-Akt-mTOR signaling pathway	-3.47038	-1.5159	22/322	12814,12842,12843,14165,14183,14696,14709,16404,16410,16416,16780,16782,18049,18595,18596,21826,21827,21828,21923,26427,53867,81877	Col11a1,Col1a1,Col1a2,Fgf10,Fgfr2,Gnb4,Gng8,Itga7,Itgav,Itgb3,Lamb3,Lamc2,Ngf,Pdgfra,Pdgfrb,Thbs2,Thbs3,Thbs4,Tnc,Creb3l1,Col5a3,Tnxb
3_Member	Reactome Gene Sets	R-MMU-9006934	Signaling by Receptor Tyrosine Kinases	-2.827	-1.08813	24/407	12814,12833,12841,12842,12843,14165,14183,15451,16410,16416,16780,17444,18049,18595,18596,18791,21826,21827,21828,26362,29857,53867,102626,216148	Col11a1,Col6a1,Col9a3,Col1a1,Col1a2,Fgf10,Fgfr2,Hpn,Itgav,Itgb3,Lamb3,Grap2,Ngf,Pdgfra,Pdgfrb,Plat,Thbs2,Thbs3,Thbs4,Axl,Mapk12,Col5a3,Mapkapk3,Shc2
4_Summary	Reactome Gene Sets	R-MMU-1566948	Elastic fibre formation	-9.75955	-6.33687	13/42	16410,16416,16948,16950,16997,16998,17150,21803,50530,76293,100952,108075,280635,12843,15117,16780,81877,16324,83554	Itgav,Itgb3,Lox,Loxl3,Ltbp2,Ltbp3,Mfap2,Tgfb1,Mfap5,Mfap4,Emilin1,Ltbp4,Emilin3,Col1a2,Has2,Lamb3,Tnxb,Inhbb,Fstl3
4_Member	Reactome Gene Sets	R-MMU-1566948	Elastic fibre formation	-9.75955	-6.33687	13/42	16410,16416,16948,16950,16997,16998,17150,21803,50530,76293,100952,108075,280635	Itgav,Itgb3,Lox,Loxl3,Ltbp2,Ltbp3,Mfap2,Tgfb1,Mfap5,Mfap4,Emilin1,Ltbp4,Emilin3
4_Member	Reactome Gene Sets	R-MMU-2129379	Molecules associated with elastic fibres	-8.42654	-5.23794	11/35	16410,16416,16997,16998,17150,21803,50530,76293,100952,108075,280635	Itgav,Itgb3,Ltbp2,Ltbp3,Mfap2,Tgfb1,Mfap5,Mfap4,Emilin1,Ltbp4,Emilin3
4_Member	GO Biological Processes	GO:0085029	extracellular matrix assembly	-7.68446	-4.64713	10/32	12843,15117,16780,16948,16998,21803,76293,81877,100952,108075	Col1a2,Has2,Lamb3,Lox,Ltbp3,Tgfb1,Mfap4,Tnxb,Emilin1,Ltbp4
4_Member	GO Biological Processes	GO:0048251	elastic fiber assembly	-6.23352	-3.52204	6/12	16948,16998,76293,81877,100952,108075	Lox,Ltbp3,Mfap4,Tnxb,Emilin1,Ltbp4
4_Member	Reactome Gene Sets	R-MMU-2173789	TGF-beta receptor signaling activates SMADs	-3.31637	-1.41407	6/34	16410,16416,16997,16998,21803,108075	Itgav,Itgb3,Ltbp2,Ltbp3,Tgfb1,Ltbp4
4_Member	Reactome Gene Sets	R-MMU-9006936	Signaling by TGFB family members	-2.09549	-0.597827	8/95	16324,16410,16416,16997,16998,21803,83554,108075	Inhbb,Itgav,Itgb3,Ltbp2,Ltbp3,Tgfb1,Fstl3,Ltbp4
5_Summary	GO Biological Processes	GO:0001501	skeletal system development	-8.80066	-5.43596	44/531	12153,12161,12577,12628,12814,12842,12843,13386,13395,13601,14183,14234,15117,15212,15586,16450,16854,16998,17390,18133,18595,18596,18933,19219,19411,19662,20319,20682,21803,21827,21922,22160,74511,83925,84653,170441,208618,216795,217935,230103,231633,240725,329628,329872,16948,18128,26427,66695,68588,83554,107250,242050,12608,12609,15901,15903,21930,66141	Bmp1,Bmp6,Cdkn1c,Cfh,Col11a1,Col1a1,Col1a2,Dlk1,Dlx5,Ecm1,Fgfr2,Foxc2,Has2,Hexb,Hyal1,Jag2,Lgals3,Ltbp3,Mmp2,Ccn3,Pdgfra,Pdgfrb,Prrx1,Ptger4,Rarg,Rbp4,Sfrp2,Sox9,Tgfb1,Thbs3,Clec3b,Twist1,Lrrc17,Trps1,Hes7,Slc2a10,Etl4,Wnt9a,Dync2i1,Npr2,Tmem119,Sulf1,Fat4,Frem1,Lox,Notch1,Creb3l1,Aspn,Cthrc1,Fstl3,Kazald1,Igsf10,Cebpb,Cebpd,Id1,Id3,Tnfaip6,Ifitm3
5_Member	GO Biological Processes	GO:0001501	skeletal system development	-8.80066	-5.43596	44/531	12153,12161,12577,12628,12814,12842,12843,13386,13395,13601,14183,14234,15117,15212,15586,16450,16854,16998,17390,18133,18595,18596,18933,19219,19411,19662,20319,20682,21803,21827,21922,22160,74511,83925,84653,170441,208618,216795,217935,230103,231633,240725,329628,329872	Bmp1,Bmp6,Cdkn1c,Cfh,Col11a1,Col1a1,Col1a2,Dlk1,Dlx5,Ecm1,Fgfr2,Foxc2,Has2,Hexb,Hyal1,Jag2,Lgals3,Ltbp3,Mmp2,Ccn3,Pdgfra,Pdgfrb,Prrx1,Ptger4,Rarg,Rbp4,Sfrp2,Sox9,Tgfb1,Thbs3,Clec3b,Twist1,Lrrc17,Trps1,Hes7,Slc2a10,Etl4,Wnt9a,Dync2i1,Npr2,Tmem119,Sulf1,Fat4,Frem1
5_Member	GO Biological Processes	GO:0001503	ossification	-7.41571	-4.42668	26/248	12153,12161,12842,12843,13386,13395,13601,14183,14234,16948,17390,18128,20682,21827,21922,22160,26427,66695,68588,74511,83554,107250,230103,231633,242050,329628	Bmp1,Bmp6,Col1a1,Col1a2,Dlk1,Dlx5,Ecm1,Fgfr2,Foxc2,Lox,Mmp2,Notch1,Sox9,Thbs3,Clec3b,Twist1,Creb3l1,Aspn,Cthrc1,Lrrc17,Fstl3,Kazald1,Npr2,Tmem119,Igsf10,Fat4
5_Member	GO Biological Processes	GO:0048705	skeletal system morphogenesis	-4.94298	-2.50128	22/256	12161,12814,12842,13395,14183,14234,15117,15586,16998,17390,18595,18596,18933,19411,20319,20682,21827,22160,216795,217935,231633,329872	Bmp6,Col11a1,Col1a1,Dlx5,Fgfr2,Foxc2,Has2,Hyal1,Ltbp3,Mmp2,Pdgfra,Pdgfrb,Prrx1,Rarg,Sfrp2,Sox9,Thbs3,Twist1,Wnt9a,Dync2i1,Tmem119,Frem1
5_Member	GO Biological Processes	GO:0060349	bone morphogenesis	-4.60168	-2.2345	13/109	12161,12842,13395,14183,15117,16998,19411,20319,20682,21827,22160,231633,329872	Bmp6,Col1a1,Dlx5,Fgfr2,Has2,Ltbp3,Rarg,Sfrp2,Sox9,Thbs3,Twist1,Tmem119,Frem1
5_Member	GO Biological Processes	GO:0045667	regulation of osteoblast differentiation	-4.47852	-2.18387	16/162	12161,12608,12609,13386,13395,15901,15903,18128,19219,20319,20682,21930,22160,66141,68588,231633	Bmp6,Cebpb,Cebpd,Dlk1,Dlx5,Id1,Id3,Notch1,Ptger4,Sfrp2,Sox9,Tnfaip6,Twist1,Ifitm3,Cthrc1,Tmem119
5_Member	GO Biological Processes	GO:0060348	bone development	-4.41009	-2.13795	20/238	12161,12628,12842,13395,13601,14183,15117,16998,19219,19411,20319,20682,21827,22160,74511,230103,231633,240725,329628,329872	Bmp6,Cfh,Col1a1,Dlx5,Ecm1,Fgfr2,Has2,Ltbp3,Ptger4,Rarg,Sfrp2,Sox9,Thbs3,Twist1,Lrrc17,Npr2,Tmem119,Sulf1,Fat4,Frem1
5_Member	GO Biological Processes	GO:0045669	positive regulation of osteoblast differentiation	-3.21091	-1.33582	9/79	12161,12608,12609,13395,19219,20319,66141,68588,231633	Bmp6,Cebpb,Cebpd,Dlx5,Ptger4,Sfrp2,Ifitm3,Cthrc1,Tmem119
5_Member	GO Biological Processes	GO:0060350	endochondral bone morphogenesis	-2.4343	-0.815851	7/66	12161,12842,13395,19411,20682,21827,231633	Bmp6,Col1a1,Dlx5,Rarg,Sox9,Thbs3,Tmem119
5_Member	GO Biological Processes	GO:0001649	osteoblast differentiation	-2.40096	-0.795942	9/103	12161,12842,13386,13395,16948,18128,22160,26427,231633	Bmp6,Col1a1,Dlk1,Dlx5,Lox,Notch1,Twist1,Creb3l1,Tmem119
6_Summary	Reactome Gene Sets	R-MMU-156590	Glutathione conjugation	-8.73629	-5.42275	11/33	14598,14863,14865,14867,14871,14872,23887,68312,76263,207182,211666,16790,67305,13039,16410,16416,17390,18104,18791,21824,26414,29857,170758,494124,24059,11668,11754,13116,13120,13479,19223,55990,69574,71670,74134,14275,21819,70337,107747,192166,218121,230779,11761,12323,13143,14013,14165,14183,14696,14709,16450,16780,16782,18128,18595,18596,18795,19219,21415,21803,58801,216795,233046,240168,7175…	Ggt1,Gstm2,Gstm4,Gstm6,Gstt1,Gstt2,Ggt5,Gstm7,Gstk1,Ggt7,Mgst2,Anpep,Gpx7,Ctsl,Itgav,Itgb3,Mmp2,Nqo1,Plat,Thbd,Mapk10,Mapk12,Rac3,Calm5,Slco2a1,Aldh1a1,Aoc3,Cyp46a1,Cyp4b1,Dpep1,Ptgis,Fmo2,Cmbl,Acy3,Cyp2s1,Folr1,Tg,Iyd,Aldh1l1,Sardh,Mboat1,Serinc2,Aox1,Camk2b,Dapk2,Mecom,Fgf10,Fgfr2,Gnb4,Gng8,Jag2,Lamb3,Lamc2,Notch1,Pdgfra,Pdgfrb,Plcb1,Ptger4,Tcf7l1,Tgfb1,Pmaip1,Wnt9a,Rasgrp4,Rasgrp3,Dhdh,Kcnab1,…
6_Member	Reactome Gene Sets	R-MMU-156590	Glutathione conjugation	-8.73629	-5.42275	11/33	14598,14863,14865,14867,14871,14872,23887,68312,76263,207182,211666	Ggt1,Gstm2,Gstm4,Gstm6,Gstt1,Gstt2,Ggt5,Gstm7,Gstk1,Ggt7,Mgst2
6_Member	KEGG Pathway	mmu00480	Glutathione metabolism	-6.6767	-3.84028	13/72	14598,14863,14865,14867,14871,14872,16790,23887,67305,68312,76263,207182,211666	Ggt1,Gstm2,Gstm4,Gstm6,Gstt1,Gstt2,Anpep,Ggt5,Gpx7,Gstm7,Gstk1,Ggt7,Mgst2
6_Member	KEGG Pathway	mmu05418	Fluid shear stress and atherosclerosis	-6.26496	-3.54125	18/148	13039,14863,14865,14867,14871,14872,16410,16416,17390,18104,18791,21824,26414,29857,68312,170758,211666,494124	Ctsl,Gstm2,Gstm4,Gstm6,Gstt1,Gstt2,Itgav,Itgb3,Mmp2,Nqo1,Plat,Thbd,Mapk10,Mapk12,Gstm7,Rac3,Mgst2,Calm5
6_Member	WikiPathways	WP4466	Oxidative stress and redox pathway	-6.12936	-3.42978	14/93	14598,14863,14865,14867,14871,14872,16790,23887,24059,67305,68312,76263,207182,211666	Ggt1,Gstm2,Gstm4,Gstm6,Gstt1,Gstt2,Anpep,Ggt5,Slco2a1,Gpx7,Gstm7,Gstk1,Ggt7,Mgst2
6_Member	Reactome Gene Sets	R-MMU-211859	Biological oxidations	-5.97907	-3.32408	21/204	11668,11754,13116,13120,13479,14598,14863,14865,14867,14871,14872,19223,23887,55990,68312,69574,71670,74134,76263,207182,211666	Aldh1a1,Aoc3,Cyp46a1,Cyp4b1,Dpep1,Ggt1,Gstm2,Gstm4,Gstm6,Gstt1,Gstt2,Ptgis,Ggt5,Fmo2,Gstm7,Cmbl,Acy3,Cyp2s1,Gstk1,Ggt7,Mgst2
6_Member	WikiPathways	WP164	Glutathione metabolism	-5.91562	-3.27109	7/20	14598,14863,14871,14872,16790,23887,68312	Ggt1,Gstm2,Gstt1,Gstt2,Anpep,Ggt5,Gstm7
6_Member	GO Biological Processes	GO:0006575	cellular modified amino acid metabolic process	-5.76896	-3.15439	20/193	13039,13479,14275,14598,14863,14865,14867,14871,14872,21819,23887,68312,70337,76263,107747,192166,207182,211666,218121,230779	Ctsl,Dpep1,Folr1,Ggt1,Gstm2,Gstm4,Gstm6,Gstt1,Gstt2,Tg,Ggt5,Gstm7,Iyd,Gstk1,Aldh1l1,Sardh,Ggt7,Mgst2,Mboat1,Serinc2
6_Member	GO Biological Processes	GO:0006749	glutathione metabolic process	-5.38139	-2.84926	12/79	13479,14598,14863,14865,14867,14871,14872,23887,68312,76263,207182,211666	Dpep1,Ggt1,Gstm2,Gstm4,Gstm6,Gstt1,Gstt2,Ggt5,Gstm7,Gstk1,Ggt7,Mgst2
6_Member	KEGG Pathway	mmu00982	Drug metabolism - cytochrome P450	-4.28948	-2.07487	10/71	11761,14863,14865,14867,14871,14872,55990,68312,76263,211666	Aox1,Gstm2,Gstm4,Gstm6,Gstt1,Gstt2,Fmo2,Gstm7,Gstk1,Mgst2
6_Member	KEGG Pathway	mmu05200	Pathways in cancer	-4.26817	-2.07227	34/543	12323,13143,14013,14165,14183,14696,14709,14863,14865,14867,14871,14872,16410,16450,16780,16782,17390,18104,18128,18595,18596,18795,19219,21415,21803,26414,58801,68312,170758,211666,216795,233046,240168,494124	Camk2b,Dapk2,Mecom,Fgf10,Fgfr2,Gnb4,Gng8,Gstm2,Gstm4,Gstm6,Gstt1,Gstt2,Itgav,Jag2,Lamb3,Lamc2,Mmp2,Nqo1,Notch1,Pdgfra,Pdgfrb,Plcb1,Ptger4,Tcf7l1,Tgfb1,Mapk10,Pmaip1,Gstm7,Rac3,Mgst2,Wnt9a,Rasgrp4,Rasgrp3,Calm5
6_Member	KEGG Pathway	mmu00980	Metabolism of xenobiotics by cytochrome P450	-4.18402	-2.00259	10/73	14863,14865,14867,14871,14872,68312,71755,74134,76263,211666	Gstm2,Gstm4,Gstm6,Gstt1,Gstt2,Gstm7,Dhdh,Cyp2s1,Gstk1,Mgst2
6_Member	WikiPathways	WP1251	Metapathway biotransformation	-4.01765	-1.87698	14/141	13116,13120,14865,14871,14872,16497,20887,54371,55990,68312,74134,76263,140483,211666	Cyp46a1,Cyp4b1,Gstm4,Gstt1,Gstt2,Kcnab1,Sult1a1,Chst2,Fmo2,Gstm7,Cyp2s1,Gstk1,Hnmt,Mgst2
6_Member	Reactome Gene Sets	R-MMU-156580	Phase II - Conjugation of compounds	-3.99274	-1.86227	11/92	14598,14863,14865,14867,14871,14872,23887,68312,76263,207182,211666	Ggt1,Gstm2,Gstm4,Gstm6,Gstt1,Gstt2,Ggt5,Gstm7,Gstk1,Ggt7,Mgst2
6_Member	KEGG Pathway	mmu05204	Chemical carcinogenesis - DNA adducts	-3.01611	-1.22833	9/84	14863,14865,14867,14871,14872,20887,68312,76263,211666	Gstm2,Gstm4,Gstm6,Gstt1,Gstt2,Sult1a1,Gstm7,Gstk1,Mgst2
6_Member	GO Biological Processes	GO:0006790	sulfur compound metabolic process	-2.73819	-1.02429	20/320	13179,13479,14598,14863,14865,14867,14871,14872,15360,20887,23887,54371,57429,59010,68312,72902,76263,207182,211666,240725	Dcn,Dpep1,Ggt1,Gstm2,Gstm4,Gstm6,Gstt1,Gstt2,Hmgcs2,Sult1a1,Ggt5,Chst2,Sult5a1,Sqor,Gstm7,Spock3,Gstk1,Ggt7,Mgst2,Sulf1
6_Member	Reactome Gene Sets	R-MMU-9753281	Paracetamol ADME	-2.72615	-1.01708	5/30	14598,14863,14871,23887,207182	Ggt1,Gstm2,Gstt1,Ggt5,Ggt7
6_Member	KEGG Pathway	mmu01524	Platinum drug resistance	-2.54823	-0.901626	8/80	14863,14865,14867,14871,14872,58801,68312,211666	Gstm2,Gstm4,Gstm6,Gstt1,Gstt2,Pmaip1,Gstm7,Mgst2
6_Member	GO Biological Processes	GO:0071466	cellular response to xenobiotic stimulus	-2.52321	-0.884842	13/178	11761,13116,13479,14863,14865,14871,20887,22223,55990,68312,68458,74134,107589	Aox1,Cyp46a1,Dpep1,Gstm2,Gstm4,Gstt1,Sult1a1,Uchl1,Fmo2,Gstm7,Ppp1r14a,Cyp2s1,Mylk
6_Member	GO Biological Processes	GO:0009410	response to xenobiotic stimulus	-2.40002	-0.795942	19/319	11668,11761,13116,13479,14402,14863,14865,14871,17390,18104,20319,20887,22223,55990,68312,68458,74134,78925,107589	Aldh1a1,Aox1,Cyp46a1,Dpep1,Gabrb3,Gstm2,Gstm4,Gstt1,Mmp2,Nqo1,Sfrp2,Sult1a1,Uchl1,Fmo2,Gstm7,Ppp1r14a,Cyp2s1,Srd5a1,Mylk
6_Member	KEGG Pathway	mmu05225	Hepatocellular carcinoma	-2.17462	-0.650347	12/174	14863,14865,14867,14871,14872,18104,21415,21803,68312,211666,216148,216795	Gstm2,Gstm4,Gstm6,Gstt1,Gstt2,Nqo1,Tcf7l1,Tgfb1,Gstm7,Mgst2,Shc2,Wnt9a
7_Summary	GO Biological Processes	GO:0040017	positive regulation of locomotion	-8.53457	-5.30818	48/622	11745,11754,11876,12842,12877,13132,13143,13835,14165,14234,14538,15117,15586,16410,16416,16423,16782,16854,16952,17390,18128,18595,18596,18606,19219,20130,20350,20357,20682,21803,21828,21838,21983,22041,22160,27226,50706,56508,64074,66102,67374,71660,76088,80837,104943,107589,223864,329252,17756,11535,13179,13601,15901,19223,20319,21826,26427,76905,100952,109901,142980,240725,11816,12512	Anxa3,Aoc3,Artn,Col1a1,Cpeb1,Dab2,Dapk2,Epha1,Fgf10,Foxc2,Gcnt2,Has2,Hyal1,Itgav,Itgb3,Cd47,Lamc2,Lgals3,Anxa1,Mmp2,Notch1,Pdgfra,Pdgfrb,Enpp2,Ptger4,Rras,Sema3f,Sema5b,Sox9,Tgfb1,Thbs4,Thy1,Tpbg,Trf,Twist1,Pla2g7,Postn,Rapgef4,Smoc2,Cxcl16,Jam2,Rarres2,Dock8,Rhoj,Fam110c,Mylk,Rapgef3,Lgr6,Map2,Adm,Dcn,Ecm1,Id1,Ptgis,Sfrp2,Thbs2,Creb3l1,Lrg1,Emilin1,Cela1,Tlr3,Sulf1,Apoe,Cd63
7_Member	GO Biological Processes	GO:0040017	positive regulation of locomotion	-8.53457	-5.30818	48/622	11745,11754,11876,12842,12877,13132,13143,13835,14165,14234,14538,15117,15586,16410,16416,16423,16782,16854,16952,17390,18128,18595,18596,18606,19219,20130,20350,20357,20682,21803,21828,21838,21983,22041,22160,27226,50706,56508,64074,66102,67374,71660,76088,80837,104943,107589,223864,329252	Anxa3,Aoc3,Artn,Col1a1,Cpeb1,Dab2,Dapk2,Epha1,Fgf10,Foxc2,Gcnt2,Has2,Hyal1,Itgav,Itgb3,Cd47,Lamc2,Lgals3,Anxa1,Mmp2,Notch1,Pdgfra,Pdgfrb,Enpp2,Ptger4,Rras,Sema3f,Sema5b,Sox9,Tgfb1,Thbs4,Thy1,Tpbg,Trf,Twist1,Pla2g7,Postn,Rapgef4,Smoc2,Cxcl16,Jam2,Rarres2,Dock8,Rhoj,Fam110c,Mylk,Rapgef3,Lgr6
7_Member	GO Biological Processes	GO:0051272	positive regulation of cellular component movement	-8.05742	-4.93576	47/623	11745,11754,12842,12877,13132,13143,13835,14165,14234,14538,15117,15586,16410,16416,16423,16782,16854,16952,17390,17756,18128,18595,18596,18606,19219,20130,20350,20357,20682,21803,21828,21838,22041,22160,27226,50706,56508,64074,66102,67374,71660,76088,80837,104943,107589,223864,329252	Anxa3,Aoc3,Col1a1,Cpeb1,Dab2,Dapk2,Epha1,Fgf10,Foxc2,Gcnt2,Has2,Hyal1,Itgav,Itgb3,Cd47,Lamc2,Lgals3,Anxa1,Mmp2,Map2,Notch1,Pdgfra,Pdgfrb,Enpp2,Ptger4,Rras,Sema3f,Sema5b,Sox9,Tgfb1,Thbs4,Thy1,Trf,Twist1,Pla2g7,Postn,Rapgef4,Smoc2,Cxcl16,Jam2,Rarres2,Dock8,Rhoj,Fam110c,Mylk,Rapgef3,Lgr6
7_Member	GO Biological Processes	GO:2000147	positive regulation of cell motility	-8.00059	-4.9089	46/605	11745,11754,12842,12877,13132,13143,13835,14165,14234,14538,15117,15586,16410,16416,16423,16782,16854,16952,17390,18128,18595,18596,18606,19219,20130,20350,20357,20682,21803,21828,21838,22041,22160,27226,50706,56508,64074,66102,67374,71660,76088,80837,104943,107589,223864,329252	Anxa3,Aoc3,Col1a1,Cpeb1,Dab2,Dapk2,Epha1,Fgf10,Foxc2,Gcnt2,Has2,Hyal1,Itgav,Itgb3,Cd47,Lamc2,Lgals3,Anxa1,Mmp2,Notch1,Pdgfra,Pdgfrb,Enpp2,Ptger4,Rras,Sema3f,Sema5b,Sox9,Tgfb1,Thbs4,Thy1,Trf,Twist1,Pla2g7,Postn,Rapgef4,Smoc2,Cxcl16,Jam2,Rarres2,Dock8,Rhoj,Fam110c,Mylk,Rapgef3,Lgr6
7_Member	GO Biological Processes	GO:0030335	positive regulation of cell migration	-7.69047	-4.64713	44/578	11745,11754,12842,12877,13132,13143,13835,14165,14234,14538,15117,15586,16410,16416,16423,16782,16854,16952,17390,18128,18595,18596,18606,19219,20130,20350,20357,20682,21803,21828,21838,27226,50706,56508,64074,66102,67374,71660,76088,80837,104943,107589,223864,329252	Anxa3,Aoc3,Col1a1,Cpeb1,Dab2,Dapk2,Epha1,Fgf10,Foxc2,Gcnt2,Has2,Hyal1,Itgav,Itgb3,Cd47,Lamc2,Lgals3,Anxa1,Mmp2,Notch1,Pdgfra,Pdgfrb,Enpp2,Ptger4,Rras,Sema3f,Sema5b,Sox9,Tgfb1,Thbs4,Thy1,Pla2g7,Postn,Rapgef4,Smoc2,Cxcl16,Jam2,Rarres2,Dock8,Rhoj,Fam110c,Mylk,Rapgef3,Lgr6
7_Member	GO Biological Processes	GO:1901342	regulation of vasculature development	-4.97585	-2.52753	25/313	11535,11745,13179,13601,13835,14234,15586,15901,16416,16854,18606,19219,19223,20130,20319,21826,26427,64074,76905,80837,100952,109901,142980,223864,240725	Adm,Anxa3,Dcn,Ecm1,Epha1,Foxc2,Hyal1,Id1,Itgb3,Lgals3,Enpp2,Ptger4,Ptgis,Rras,Sfrp2,Thbs2,Creb3l1,Smoc2,Lrg1,Rhoj,Emilin1,Cela1,Tlr3,Rapgef3,Sulf1
7_Member	GO Biological Processes	GO:0045765	regulation of angiogenesis	-4.60217	-2.2345	24/309	11535,11745,13179,13601,13835,14234,15586,15901,16416,16854,18606,19223,20130,20319,21826,26427,64074,76905,80837,100952,109901,142980,223864,240725	Adm,Anxa3,Dcn,Ecm1,Epha1,Foxc2,Hyal1,Id1,Itgb3,Lgals3,Enpp2,Ptgis,Rras,Sfrp2,Thbs2,Creb3l1,Smoc2,Lrg1,Rhoj,Emilin1,Cela1,Tlr3,Rapgef3,Sulf1
7_Member	GO Biological Processes	GO:0045766	positive regulation of angiogenesis	-4.37814	-2.12319	17/183	11535,11745,13601,13835,14234,15586,16416,16854,19223,20130,20319,64074,76905,100952,109901,142980,223864	Adm,Anxa3,Ecm1,Epha1,Foxc2,Hyal1,Itgb3,Lgals3,Ptgis,Rras,Sfrp2,Smoc2,Lrg1,Emilin1,Cela1,Tlr3,Rapgef3
7_Member	GO Biological Processes	GO:1904018	positive regulation of vasculature development	-4.37814	-2.12319	17/183	11535,11745,13601,13835,14234,15586,16416,16854,19223,20130,20319,64074,76905,100952,109901,142980,223864	Adm,Anxa3,Ecm1,Epha1,Foxc2,Hyal1,Itgb3,Lgals3,Ptgis,Rras,Sfrp2,Smoc2,Lrg1,Emilin1,Cela1,Tlr3,Rapgef3
7_Member	GO Biological Processes	GO:0010634	positive regulation of epithelial cell migration	-3.03643	-1.23699	13/156	11745,14165,14234,15117,15586,16416,16952,18606,20130,20682,21803,64074,80837	Anxa3,Fgf10,Foxc2,Has2,Hyal1,Itgb3,Anxa1,Enpp2,Rras,Sox9,Tgfb1,Smoc2,Rhoj
7_Member	GO Biological Processes	GO:0010632	regulation of epithelial cell migration	-2.96186	-1.18122	17/241	11745,11816,12512,13179,14165,14234,15117,15586,16416,16952,18128,18606,20130,20682,21803,64074,80837	Anxa3,Apoe,Cd63,Dcn,Fgf10,Foxc2,Has2,Hyal1,Itgb3,Anxa1,Notch1,Enpp2,Rras,Sox9,Tgfb1,Smoc2,Rhoj
8_Summary	GO Biological Processes	GO:0048514	blood vessel morphogenesis	-6.99079	-4.06543	36/447	11535,11816,12628,13601,13835,14089,14165,14183,14234,14275,15117,15446,16404,16410,16790,16948,17390,18128,18133,18595,18596,18933,19219,20319,21385,21412,21803,21838,21944,54598,67888,80837,107589,223864,329941,330267,12842,12843,14239,15901,19378,24051,170441,13852,14013,16373,19143,19411,20682,21923,22160,68588,329628	Adm,Apoe,Cfh,Ecm1,Epha1,Fap,Fgf10,Fgfr2,Foxc2,Folr1,Has2,Hpgd,Itga7,Itgav,Anpep,Lox,Mmp2,Notch1,Ccn3,Pdgfra,Pdgfrb,Prrx1,Ptger4,Sfrp2,Tbx2,Tcf21,Tgfb1,Thy1,Tnfsf12,Calcrl,Tmem100,Rhoj,Mylk,Rapgef3,Col8a2,Thsd7a,Col1a1,Col1a2,Foxs1,Id1,Aldh1a2,Sgcb,Slc2a10,Stx2,Mecom,Irx3,St14,Rarg,Sox9,Tnc,Twist1,Cthrc1,Fat4
8_Member	GO Biological Processes	GO:0048514	blood vessel morphogenesis	-6.99079	-4.06543	36/447	11535,11816,12628,13601,13835,14089,14165,14183,14234,14275,15117,15446,16404,16410,16790,16948,17390,18128,18133,18595,18596,18933,19219,20319,21385,21412,21803,21838,21944,54598,67888,80837,107589,223864,329941,330267	Adm,Apoe,Cfh,Ecm1,Epha1,Fap,Fgf10,Fgfr2,Foxc2,Folr1,Has2,Hpgd,Itga7,Itgav,Anpep,Lox,Mmp2,Notch1,Ccn3,Pdgfra,Pdgfrb,Prrx1,Ptger4,Sfrp2,Tbx2,Tcf21,Tgfb1,Thy1,Tnfsf12,Calcrl,Tmem100,Rhoj,Mylk,Rapgef3,Col8a2,Thsd7a
8_Member	GO Biological Processes	GO:0001944	vasculature development	-6.95133	-4.06376	43/592	11535,11816,12628,12842,12843,13601,13835,14089,14165,14183,14234,14239,14275,15117,15446,15901,16404,16410,16790,16948,17390,18128,18133,18595,18596,18933,19219,19378,20319,21385,21412,21803,21838,21944,24051,54598,67888,80837,107589,170441,223864,329941,330267	Adm,Apoe,Cfh,Col1a1,Col1a2,Ecm1,Epha1,Fap,Fgf10,Fgfr2,Foxc2,Foxs1,Folr1,Has2,Hpgd,Id1,Itga7,Itgav,Anpep,Lox,Mmp2,Notch1,Ccn3,Pdgfra,Pdgfrb,Prrx1,Ptger4,Aldh1a2,Sfrp2,Tbx2,Tcf21,Tgfb1,Thy1,Tnfsf12,Sgcb,Calcrl,Tmem100,Rhoj,Mylk,Slc2a10,Rapgef3,Col8a2,Thsd7a
8_Member	GO Biological Processes	GO:0001568	blood vessel development	-6.89151	-4.02167	41/553	11535,11816,12628,12842,12843,13601,13835,14089,14165,14183,14234,14239,14275,15117,15446,16404,16410,16790,16948,17390,18128,18133,18595,18596,18933,19219,19378,20319,21385,21412,21803,21838,21944,54598,67888,80837,107589,170441,223864,329941,330267	Adm,Apoe,Cfh,Col1a1,Col1a2,Ecm1,Epha1,Fap,Fgf10,Fgfr2,Foxc2,Foxs1,Folr1,Has2,Hpgd,Itga7,Itgav,Anpep,Lox,Mmp2,Notch1,Ccn3,Pdgfra,Pdgfrb,Prrx1,Ptger4,Aldh1a2,Sfrp2,Tbx2,Tcf21,Tgfb1,Thy1,Tnfsf12,Calcrl,Tmem100,Rhoj,Mylk,Slc2a10,Rapgef3,Col8a2,Thsd7a
8_Member	GO Biological Processes	GO:0035239	tube morphogenesis	-5.71219	-3.10716	47/749	11535,11816,12628,13601,13835,13852,14013,14089,14165,14183,14234,14275,15117,15446,16373,16404,16410,16790,16948,17390,18128,18133,18595,18596,18933,19143,19219,19378,19411,20319,20682,21385,21412,21803,21838,21923,21944,22160,54598,67888,68588,80837,107589,223864,329628,329941,330267	Adm,Apoe,Cfh,Ecm1,Epha1,Stx2,Mecom,Fap,Fgf10,Fgfr2,Foxc2,Folr1,Has2,Hpgd,Irx3,Itga7,Itgav,Anpep,Lox,Mmp2,Notch1,Ccn3,Pdgfra,Pdgfrb,Prrx1,St14,Ptger4,Aldh1a2,Rarg,Sfrp2,Sox9,Tbx2,Tcf21,Tgfb1,Thy1,Tnc,Tnfsf12,Twist1,Calcrl,Tmem100,Cthrc1,Rhoj,Mylk,Rapgef3,Fat4,Col8a2,Thsd7a
8_Member	GO Biological Processes	GO:0001525	angiogenesis	-3.78439	-1.70694	23/327	12628,13601,13835,14089,14183,14234,16410,16790,17390,18128,18133,18595,18596,20319,21412,21838,21944,54598,67888,80837,223864,329941,330267	Cfh,Ecm1,Epha1,Fap,Fgfr2,Foxc2,Itgav,Anpep,Mmp2,Notch1,Ccn3,Pdgfra,Pdgfrb,Sfrp2,Tcf21,Thy1,Tnfsf12,Calcrl,Tmem100,Rhoj,Rapgef3,Col8a2,Thsd7a
9_Summary	GO Biological Processes	GO:0061061	muscle structure development	-6.96262	-4.06376	40/529	11443,11459,11535,12628,12804,12814,14165,14183,14234,15903,16373,16691,16852,16948,17263,17306,17907,18128,18595,18596,20682,21385,21412,21803,21957,22160,22223,24051,29857,30794,53321,59011,71960,74182,78688,107589,213019,226101,241431,434246,12818,14013,14275,15117,15901,17390,19378,19662,20319,54598,67888,83675,100952,230857,329628	Chrnb1,Acta1,Adm,Cfh,Cntfr,Col11a1,Fgf10,Fgfr2,Foxc2,Id3,Irx3,Krt8,Lgals1,Lox,Meg3,Sypl2,Mylpf,Notch1,Pdgfra,Pdgfrb,Sox9,Tbx2,Tcf21,Tgfb1,Tnnt3,Twist1,Uchl1,Sgcb,Mapk12,Pdlim4,Cntnap1,Myoz1,Myh14,Gpcpd1,Nol3,Mylk,Pdlim2,Myof,Xirp2,Trim72,Col14a1,Mecom,Folr1,Has2,Id1,Mmp2,Aldh1a2,Rbp4,Sfrp2,Calcrl,Tmem100,Bicc1,Emilin1,Ece1,Fat4
9_Member	GO Biological Processes	GO:0061061	muscle structure development	-6.96262	-4.06376	40/529	11443,11459,11535,12628,12804,12814,14165,14183,14234,15903,16373,16691,16852,16948,17263,17306,17907,18128,18595,18596,20682,21385,21412,21803,21957,22160,22223,24051,29857,30794,53321,59011,71960,74182,78688,107589,213019,226101,241431,434246	Chrnb1,Acta1,Adm,Cfh,Cntfr,Col11a1,Fgf10,Fgfr2,Foxc2,Id3,Irx3,Krt8,Lgals1,Lox,Meg3,Sypl2,Mylpf,Notch1,Pdgfra,Pdgfrb,Sox9,Tbx2,Tcf21,Tgfb1,Tnnt3,Twist1,Uchl1,Sgcb,Mapk12,Pdlim4,Cntnap1,Myoz1,Myh14,Gpcpd1,Nol3,Mylk,Pdlim2,Myof,Xirp2,Trim72
9_Member	GO Biological Processes	GO:0007507	heart development	-3.58212	-1.57893	34/590	11535,12814,12818,14013,14183,14234,14275,15117,15901,15903,16373,16948,17306,17390,18128,18595,18596,19378,19662,20319,20682,21385,21803,22160,24051,30794,54598,67888,83675,100952,213019,230857,241431,329628	Adm,Col11a1,Col14a1,Mecom,Fgfr2,Foxc2,Folr1,Has2,Id1,Id3,Irx3,Lox,Sypl2,Mmp2,Notch1,Pdgfra,Pdgfrb,Aldh1a2,Rbp4,Sfrp2,Sox9,Tbx2,Tgfb1,Twist1,Sgcb,Pdlim4,Calcrl,Tmem100,Bicc1,Emilin1,Pdlim2,Ece1,Xirp2,Fat4
9_Member	GO Biological Processes	GO:0060537	muscle tissue development	-3.48681	-1.52438	24/365	11459,12814,12818,14183,14234,16373,17263,17907,18128,18595,18596,19378,19662,20682,21385,21412,21803,24051,53321,59011,71960,74182,107589,241431	Acta1,Col11a1,Col14a1,Fgfr2,Foxc2,Irx3,Meg3,Mylpf,Notch1,Pdgfra,Pdgfrb,Aldh1a2,Rbp4,Sox9,Tbx2,Tcf21,Tgfb1,Sgcb,Cntnap1,Myoz1,Myh14,Gpcpd1,Mylk,Xirp2
9_Member	GO Biological Processes	GO:0007517	muscle organ development	-3.07527	-1.2484	20/300	11459,12804,12814,14183,14234,15903,17263,17907,18128,21412,21803,22160,24051,53321,59011,71960,74182,107589,241431,434246	Acta1,Cntfr,Col11a1,Fgfr2,Foxc2,Id3,Meg3,Mylpf,Notch1,Tcf21,Tgfb1,Twist1,Sgcb,Cntnap1,Myoz1,Myh14,Gpcpd1,Mylk,Xirp2,Trim72
9_Member	GO Biological Processes	GO:0003229	ventricular cardiac muscle tissue development	-2.4718	-0.847467	7/65	12814,12818,14183,14234,16373,18128,21803	Col11a1,Col14a1,Fgfr2,Foxc2,Irx3,Notch1,Tgfb1
9_Member	GO Biological Processes	GO:0048738	cardiac muscle tissue development	-2.46802	-0.844679	14/202	12814,12818,14183,14234,16373,18128,18595,18596,19378,19662,21385,21803,24051,241431	Col11a1,Col14a1,Fgfr2,Foxc2,Irx3,Notch1,Pdgfra,Pdgfrb,Aldh1a2,Rbp4,Tbx2,Tgfb1,Sgcb,Xirp2
9_Member	GO Biological Processes	GO:0014706	striated muscle tissue development	-2.35508	-0.764905	14/208	12814,12818,14183,14234,16373,18128,18595,18596,19378,19662,21385,21803,24051,241431	Col11a1,Col14a1,Fgfr2,Foxc2,Irx3,Notch1,Pdgfra,Pdgfrb,Aldh1a2,Rbp4,Tbx2,Tgfb1,Sgcb,Xirp2
10_Summary	GO Biological Processes	GO:0048568	embryonic organ development	-6.60412	-3.7835	39/525	11535,11668,12577,12608,12814,13395,14165,14183,14234,14275,15451,15586,15903,16410,16691,16909,17150,17921,18128,18595,18596,18933,19143,19378,19411,19662,20378,20682,21385,21412,21803,22160,50530,68588,71660,73750,216795,217935,230857,14709,15901,16889,16948,16950,16998,17263,21923,52377,77794,101772,216725,11423,12161,12609,12628,14402,14972,16324,16450,17537,21838,29817,80837,234267,329628,32…	Adm,Aldh1a1,Cdkn1c,Cebpb,Col11a1,Dlx5,Fgf10,Fgfr2,Foxc2,Folr1,Hpn,Hyal1,Id3,Itgav,Krt8,Lmo2,Mfap2,Myo7a,Notch1,Pdgfra,Pdgfrb,Prrx1,St14,Aldh1a2,Rarg,Rbp4,Frzb,Sox9,Tbx2,Tcf21,Tgfb1,Twist1,Mfap5,Cthrc1,Rarres2,Whrn,Wnt9a,Dync2i1,Ece1,Gng8,Id1,Lipa,Lox,Loxl3,Ltbp3,Meg3,Tnc,Rcn3,Adamtsl2,Ano1,Adamts2,Ache,Bmp6,Cebpd,Cfh,Gabrb3,H2-K1,Inhbb,Jag2,Meis3,Thy1,Igfbp7,Rhoj,Gpm6a,Fat4,Col8a2,Dlk1,Ecm1,Anxa1…
10_Member	GO Biological Processes	GO:0048568	embryonic organ development	-6.60412	-3.7835	39/525	11535,11668,12577,12608,12814,13395,14165,14183,14234,14275,15451,15586,15903,16410,16691,16909,17150,17921,18128,18595,18596,18933,19143,19378,19411,19662,20378,20682,21385,21412,21803,22160,50530,68588,71660,73750,216795,217935,230857	Adm,Aldh1a1,Cdkn1c,Cebpb,Col11a1,Dlx5,Fgf10,Fgfr2,Foxc2,Folr1,Hpn,Hyal1,Id3,Itgav,Krt8,Lmo2,Mfap2,Myo7a,Notch1,Pdgfra,Pdgfrb,Prrx1,St14,Aldh1a2,Rarg,Rbp4,Frzb,Sox9,Tbx2,Tcf21,Tgfb1,Twist1,Mfap5,Cthrc1,Rarres2,Whrn,Wnt9a,Dync2i1,Ece1
10_Member	GO Biological Processes	GO:0060541	respiratory system development	-6.39964	-3.60898	25/261	13395,14165,14183,14709,15901,16889,16948,16950,16998,17263,18128,18595,18596,19378,19411,19662,20682,21385,21412,21803,21923,52377,77794,101772,216725	Dlx5,Fgf10,Fgfr2,Gng8,Id1,Lipa,Lox,Loxl3,Ltbp3,Meg3,Notch1,Pdgfra,Pdgfrb,Aldh1a2,Rarg,Rbp4,Sox9,Tbx2,Tcf21,Tgfb1,Tnc,Rcn3,Adamtsl2,Ano1,Adamts2
10_Member	GO Biological Processes	GO:0007423	sensory organ development	-5.83662	-3.21229	42/629	11423,11668,12161,12577,12609,12628,12814,13395,14165,14183,14234,14402,14709,14972,15451,16324,16450,17150,17537,17921,18128,18595,18596,18933,19378,19411,19662,20378,20682,21385,21803,21838,22160,29817,50530,68588,73750,80837,230857,234267,329628,329941	Ache,Aldh1a1,Bmp6,Cdkn1c,Cebpd,Cfh,Col11a1,Dlx5,Fgf10,Fgfr2,Foxc2,Gabrb3,Gng8,H2-K1,Hpn,Inhbb,Jag2,Mfap2,Meis3,Myo7a,Notch1,Pdgfra,Pdgfrb,Prrx1,Aldh1a2,Rarg,Rbp4,Frzb,Sox9,Tbx2,Tgfb1,Thy1,Twist1,Igfbp7,Mfap5,Cthrc1,Whrn,Rhoj,Ece1,Gpm6a,Fat4,Col8a2
10_Member	GO Biological Processes	GO:0048562	embryonic organ morphogenesis	-5.49596	-2.93575	27/331	11668,12814,13395,14165,14183,14234,14275,15451,15586,17150,17921,18128,18595,18933,19378,19411,19662,20378,20682,21385,21412,22160,50530,68588,73750,216795,217935	Aldh1a1,Col11a1,Dlx5,Fgf10,Fgfr2,Foxc2,Folr1,Hpn,Hyal1,Mfap2,Myo7a,Notch1,Pdgfra,Prrx1,Aldh1a2,Rarg,Rbp4,Frzb,Sox9,Tbx2,Tcf21,Twist1,Mfap5,Cthrc1,Whrn,Wnt9a,Dync2i1
10_Member	GO Biological Processes	GO:0030324	lung development	-5.14822	-2.66577	21/230	14165,14183,15901,16889,16948,16950,16998,17263,18128,18595,18596,19378,19662,20682,21385,21412,21803,21923,52377,77794,216725	Fgf10,Fgfr2,Id1,Lipa,Lox,Loxl3,Ltbp3,Meg3,Notch1,Pdgfra,Pdgfrb,Aldh1a2,Rbp4,Sox9,Tbx2,Tcf21,Tgfb1,Tnc,Rcn3,Adamtsl2,Adamts2
10_Member	GO Biological Processes	GO:0030323	respiratory tube development	-5.06117	-2.59273	21/233	14165,14183,15901,16889,16948,16950,16998,17263,18128,18595,18596,19378,19662,20682,21385,21412,21803,21923,52377,77794,216725	Fgf10,Fgfr2,Id1,Lipa,Lox,Loxl3,Ltbp3,Meg3,Notch1,Pdgfra,Pdgfrb,Aldh1a2,Rbp4,Sox9,Tbx2,Tcf21,Tgfb1,Tnc,Rcn3,Adamtsl2,Adamts2
10_Member	GO Biological Processes	GO:0048839	inner ear development	-4.49053	-2.18387	19/216	12609,12814,13395,14165,14183,14402,14972,15451,16450,17921,18128,18933,20378,20682,21385,29817,68588,73750,329628	Cebpd,Col11a1,Dlx5,Fgf10,Fgfr2,Gabrb3,H2-K1,Hpn,Jag2,Myo7a,Notch1,Prrx1,Frzb,Sox9,Tbx2,Igfbp7,Cthrc1,Whrn,Fat4
10_Member	GO Biological Processes	GO:0048589	developmental growth	-4.48236	-2.18387	32/485	11535,12577,13386,13601,14165,14183,14234,16952,17263,17762,18128,18133,18595,18596,19288,19411,20319,20350,20357,20682,21385,21803,21827,21923,21930,50706,76901,109901,209039,242050,319924,329252	Adm,Cdkn1c,Dlk1,Ecm1,Fgf10,Fgfr2,Foxc2,Anxa1,Meg3,Mapt,Notch1,Ccn3,Pdgfra,Pdgfrb,Ptx3,Rarg,Sfrp2,Sema3f,Sema5b,Sox9,Tbx2,Tgfb1,Thbs3,Tnc,Tnfaip6,Postn,Jade2,Cela1,Tns2,Igsf10,Apba1,Lgr6
10_Member	GO Biological Processes	GO:0040007	growth	-4.44782	-2.15776	32/487	11535,12577,13386,13601,14165,14183,14234,16952,17263,17762,18128,18133,18595,18596,19288,19411,20319,20350,20357,20682,21385,21803,21827,21923,21930,50706,76901,109901,209039,242050,319924,329252	Adm,Cdkn1c,Dlk1,Ecm1,Fgf10,Fgfr2,Foxc2,Anxa1,Meg3,Mapt,Notch1,Ccn3,Pdgfra,Pdgfrb,Ptx3,Rarg,Sfrp2,Sema3f,Sema5b,Sox9,Tbx2,Tgfb1,Thbs3,Tnc,Tnfaip6,Postn,Jade2,Cela1,Tns2,Igsf10,Apba1,Lgr6
10_Member	GO Biological Processes	GO:0043583	ear development	-4.13507	-1.95719	20/249	12609,12814,13395,14165,14183,14402,14972,15451,16450,17921,18128,18933,20378,20682,21385,29817,68588,73750,230857,329628	Cebpd,Col11a1,Dlx5,Fgf10,Fgfr2,Gabrb3,H2-K1,Hpn,Jag2,Myo7a,Notch1,Prrx1,Frzb,Sox9,Tbx2,Igfbp7,Cthrc1,Whrn,Ece1,Fat4
10_Member	GO Biological Processes	GO:0060560	developmental growth involved in morphogenesis	-3.98453	-1.85977	14/142	14165,14183,17762,18128,19411,20319,20350,20357,20682,21385,21803,21923,50706,76901	Fgf10,Fgfr2,Mapt,Notch1,Rarg,Sfrp2,Sema3f,Sema5b,Sox9,Tbx2,Tgfb1,Tnc,Postn,Jade2
10_Member	GO Biological Processes	GO:0048598	embryonic morphogenesis	-3.88956	-1.7891	37/639	11535,11668,12577,12814,13395,14013,14165,14183,14234,14275,15451,15586,16373,16410,16450,17150,17921,18128,18595,18933,19143,19378,19411,19662,20319,20378,20682,21385,21412,21803,22160,50530,68588,73750,216795,217935,230857	Adm,Aldh1a1,Cdkn1c,Col11a1,Dlx5,Mecom,Fgf10,Fgfr2,Foxc2,Folr1,Hpn,Hyal1,Irx3,Itgav,Jag2,Mfap2,Myo7a,Notch1,Pdgfra,Prrx1,St14,Aldh1a2,Rarg,Rbp4,Sfrp2,Frzb,Sox9,Tbx2,Tcf21,Tgfb1,Twist1,Mfap5,Cthrc1,Whrn,Wnt9a,Dync2i1,Ece1
10_Member	GO Biological Processes	GO:0042472	inner ear morphogenesis	-3.58865	-1.57893	12/119	12814,13395,14165,14183,15451,17921,18933,20378,20682,21385,68588,73750	Col11a1,Dlx5,Fgf10,Fgfr2,Hpn,Myo7a,Prrx1,Frzb,Sox9,Tbx2,Cthrc1,Whrn
10_Member	GO Biological Processes	GO:0016331	morphogenesis of embryonic epithelium	-3.3402	-1.42554	15/183	11535,11668,14165,14183,14275,16373,16450,19143,19378,19411,20319,20682,21803,22160,68588	Adm,Aldh1a1,Fgf10,Fgfr2,Folr1,Irx3,Jag2,St14,Aldh1a2,Rarg,Sfrp2,Sox9,Tgfb1,Twist1,Cthrc1
10_Member	GO Biological Processes	GO:0090596	sensory organ morphogenesis	-3.2003	-1.33045	21/315	11668,12628,12814,13395,14165,14183,15451,17150,17921,18933,19411,19662,20378,20682,21385,21838,22160,50530,68588,73750,329941	Aldh1a1,Cfh,Col11a1,Dlx5,Fgf10,Fgfr2,Hpn,Mfap2,Myo7a,Prrx1,Rarg,Rbp4,Frzb,Sox9,Tbx2,Thy1,Twist1,Mfap5,Cthrc1,Whrn,Col8a2
10_Member	GO Biological Processes	GO:0001654	eye development	-3.1714	-1.31692	25/407	11423,11668,12161,12577,12628,14165,14183,14234,16324,17150,17537,18595,18596,19378,19411,19662,20682,21385,21803,21838,22160,50530,80837,234267,329941	Ache,Aldh1a1,Bmp6,Cdkn1c,Cfh,Fgf10,Fgfr2,Foxc2,Inhbb,Mfap2,Meis3,Pdgfra,Pdgfrb,Aldh1a2,Rarg,Rbp4,Sox9,Tbx2,Tgfb1,Thy1,Twist1,Mfap5,Rhoj,Gpm6a,Col8a2
10_Member	GO Biological Processes	GO:0150063	visual system development	-3.12575	-1.28285	25/410	11423,11668,12161,12577,12628,14165,14183,14234,16324,17150,17537,18595,18596,19378,19411,19662,20682,21385,21803,21838,22160,50530,80837,234267,329941	Ache,Aldh1a1,Bmp6,Cdkn1c,Cfh,Fgf10,Fgfr2,Foxc2,Inhbb,Mfap2,Meis3,Pdgfra,Pdgfrb,Aldh1a2,Rarg,Rbp4,Sox9,Tbx2,Tgfb1,Thy1,Twist1,Mfap5,Rhoj,Gpm6a,Col8a2
10_Member	GO Biological Processes	GO:0048880	sensory system development	-3.06583	-1.24829	25/414	11423,11668,12161,12577,12628,14165,14183,14234,16324,17150,17537,18595,18596,19378,19411,19662,20682,21385,21803,21838,22160,50530,80837,234267,329941	Ache,Aldh1a1,Bmp6,Cdkn1c,Cfh,Fgf10,Fgfr2,Foxc2,Inhbb,Mfap2,Meis3,Pdgfra,Pdgfrb,Aldh1a2,Rarg,Rbp4,Sox9,Tbx2,Tgfb1,Thy1,Twist1,Mfap5,Rhoj,Gpm6a,Col8a2
10_Member	GO Biological Processes	GO:0035107	appendage morphogenesis	-3.05188	-1.245	14/175	13395,14013,14165,14183,18128,18933,19378,19411,20319,20682,21385,22160,216795,230857	Dlx5,Mecom,Fgf10,Fgfr2,Notch1,Prrx1,Aldh1a2,Rarg,Sfrp2,Sox9,Tbx2,Twist1,Wnt9a,Ece1
10_Member	GO Biological Processes	GO:0035108	limb morphogenesis	-3.05188	-1.245	14/175	13395,14013,14165,14183,18128,18933,19378,19411,20319,20682,21385,22160,216795,230857	Dlx5,Mecom,Fgf10,Fgfr2,Notch1,Prrx1,Aldh1a2,Rarg,Sfrp2,Sox9,Tbx2,Twist1,Wnt9a,Ece1
10_Member	GO Biological Processes	GO:0042471	ear morphogenesis	-2.87138	-1.11548	12/143	12814,13395,14165,14183,15451,17921,18933,20378,20682,21385,68588,73750	Col11a1,Dlx5,Fgf10,Fgfr2,Hpn,Myo7a,Prrx1,Frzb,Sox9,Tbx2,Cthrc1,Whrn
10_Member	GO Biological Processes	GO:0048736	appendage development	-2.81418	-1.08264	15/206	13395,14013,14165,14183,18128,18933,19378,19411,20319,20682,21385,22160,54139,216795,230857	Dlx5,Mecom,Fgf10,Fgfr2,Notch1,Prrx1,Aldh1a2,Rarg,Sfrp2,Sox9,Tbx2,Twist1,Irf6,Wnt9a,Ece1
10_Member	GO Biological Processes	GO:0060173	limb development	-2.81418	-1.08264	15/206	13395,14013,14165,14183,18128,18933,19378,19411,20319,20682,21385,22160,54139,216795,230857	Dlx5,Mecom,Fgf10,Fgfr2,Notch1,Prrx1,Aldh1a2,Rarg,Sfrp2,Sox9,Tbx2,Twist1,Irf6,Wnt9a,Ece1
10_Member	GO Biological Processes	GO:0035148	tube formation	-2.48148	-0.85616	13/180	11535,14165,14183,14275,16373,18128,19143,19411,20319,20682,21803,22160,68588	Adm,Fgf10,Fgfr2,Folr1,Irx3,Notch1,St14,Rarg,Sfrp2,Sox9,Tgfb1,Twist1,Cthrc1
10_Member	GO Biological Processes	GO:0030326	embryonic limb morphogenesis	-2.38448	-0.784153	11/143	13395,14013,18128,18933,19378,19411,20319,21385,22160,216795,230857	Dlx5,Mecom,Notch1,Prrx1,Aldh1a2,Rarg,Sfrp2,Tbx2,Twist1,Wnt9a,Ece1
10_Member	GO Biological Processes	GO:0035113	embryonic appendage morphogenesis	-2.38448	-0.784153	11/143	13395,14013,18128,18933,19378,19411,20319,21385,22160,216795,230857	Dlx5,Mecom,Notch1,Prrx1,Aldh1a2,Rarg,Sfrp2,Tbx2,Twist1,Wnt9a,Ece1
10_Member	GO Biological Processes	GO:0072175	epithelial tube formation	-2.37672	-0.780108	12/164	11535,14165,14183,14275,16373,19143,19411,20319,20682,21803,22160,68588	Adm,Fgf10,Fgfr2,Folr1,Irx3,St14,Rarg,Sfrp2,Sox9,Tgfb1,Twist1,Cthrc1
10_Member	GO Biological Processes	GO:0043010	camera-type eye development	-2.14113	-0.626953	20/362	11423,11668,12577,12628,14165,14183,14234,18595,18596,19378,19411,19662,20682,21385,21803,21838,22160,80837,234267,329941	Ache,Aldh1a1,Cdkn1c,Cfh,Fgf10,Fgfr2,Foxc2,Pdgfra,Pdgfrb,Aldh1a2,Rarg,Rbp4,Sox9,Tbx2,Tgfb1,Thy1,Twist1,Rhoj,Gpm6a,Col8a2
10_Member	GO Biological Processes	GO:0060606	tube closure	-2.13895	-0.626953	9/113	11535,14165,14275,19143,19411,20319,21803,22160,68588	Adm,Fgf10,Folr1,St14,Rarg,Sfrp2,Tgfb1,Twist1,Cthrc1
10_Member	GO Biological Processes	GO:0048729	tissue morphogenesis	-2.11568	-0.609804	31/645	11535,11668,11876,12814,13039,14165,14183,14234,14275,16373,16450,17390,18128,19143,19378,19411,20319,20378,20682,21385,21412,21415,21803,21923,22160,67888,68588,76905,107589,241431,329628	Adm,Aldh1a1,Artn,Col11a1,Ctsl,Fgf10,Fgfr2,Foxc2,Folr1,Irx3,Jag2,Mmp2,Notch1,St14,Aldh1a2,Rarg,Sfrp2,Frzb,Sox9,Tbx2,Tcf21,Tcf7l1,Tgfb1,Tnc,Twist1,Tmem100,Cthrc1,Lrg1,Mylk,Xirp2,Fat4
10_Member	GO Biological Processes	GO:0061138	morphogenesis of a branching epithelium	-2.08464	-0.590973	13/201	11535,14165,14183,14234,18128,19143,20319,20682,21385,21412,21803,21923,329628	Adm,Fgf10,Fgfr2,Foxc2,Notch1,St14,Sfrp2,Sox9,Tbx2,Tcf21,Tgfb1,Tnc,Fat4
11_Summary	Reactome Gene Sets	R-MMU-5173214	O-glycosylation of TSR domain-containing proteins	-6.40259	-3.60898	9/33	20357,21826,66548,77794,100689,216725,224697,240913,330267,20446,97440,108760,232984,269328	Sema5b,Thbs2,Adamtsl5,Adamtsl2,Spon2,Adamts2,Adamts10,Adamts4,Thsd7a,St6galnac2,B3gnt9,Galnt16,B3gnt8,Muc15
11_Member	Reactome Gene Sets	R-MMU-5173214	O-glycosylation of TSR domain-containing proteins	-6.40259	-3.60898	9/33	20357,21826,66548,77794,100689,216725,224697,240913,330267	Sema5b,Thbs2,Adamtsl5,Adamtsl2,Spon2,Adamts2,Adamts10,Adamts4,Thsd7a
11_Member	Reactome Gene Sets	R-MMU-5173105	O-linked glycosylation	-6.07136	-3.38336	14/94	20357,20446,21826,66548,77794,97440,100689,108760,216725,224697,232984,240913,269328,330267	Sema5b,St6galnac2,Thbs2,Adamtsl5,Adamtsl2,B3gnt9,Spon2,Galnt16,Adamts2,Adamts10,B3gnt8,Adamts4,Muc15,Thsd7a
12_Summary	GO Biological Processes	GO:0000902	cell morphogenesis	-6.36519	-3.60256	50/777	11876,12323,13132,13385,13395,13723,13835,14183,15901,16410,16416,16780,16782,16889,17150,17756,17762,17919,17921,18008,18039,18049,18128,18223,19143,19277,20266,20350,20357,21803,21828,21983,22223,26362,50706,52666,53321,54445,56320,65079,65254,68339,73750,76901,110596,230857,234267,240025,243961,330177,11459,16691,18595,18596,21957,59011,67652,71960,11535,11816,14275,17390,18188,21923,68588,941…	Artn,Camk2b,Dab2,Dlg4,Dlx5,Emb,Epha1,Fgfr2,Id1,Itgav,Itgb3,Lamb3,Lamc2,Lipa,Mfap2,Map2,Mapt,Myo5b,Myo7a,Nes,Nefl,Ngf,Notch1,Numbl,St14,Ptpro,Scn1b,Sema3f,Sema5b,Tgfb1,Thbs4,Tpbg,Uchl1,Axl,Postn,Arhgef25,Cntnap1,Unc93b1,Dbn1,Rtn4r,Dpysl5,Ccdc88c,Whrn,Jade2,Arhgef28,Ece1,Gpm6a,Dact2,Shank1,Taok3,Acta1,Krt8,Pdgfra,Pdgfrb,Tnnt3,Myoz1,Spaca1,Myh14,Adm,Apoe,Folr1,Mmp2,Nrtn,Tnc,Cthrc1,Tnfrsf21,Rac3,Pric…
12_Member	GO Biological Processes	GO:0000902	cell morphogenesis	-6.36519	-3.60256	50/777	11876,12323,13132,13385,13395,13723,13835,14183,15901,16410,16416,16780,16782,16889,17150,17756,17762,17919,17921,18008,18039,18049,18128,18223,19143,19277,20266,20350,20357,21803,21828,21983,22223,26362,50706,52666,53321,54445,56320,65079,65254,68339,73750,76901,110596,230857,234267,240025,243961,330177	Artn,Camk2b,Dab2,Dlg4,Dlx5,Emb,Epha1,Fgfr2,Id1,Itgav,Itgb3,Lamb3,Lamc2,Lipa,Mfap2,Map2,Mapt,Myo5b,Myo7a,Nes,Nefl,Ngf,Notch1,Numbl,St14,Ptpro,Scn1b,Sema3f,Sema5b,Tgfb1,Thbs4,Tpbg,Uchl1,Axl,Postn,Arhgef25,Cntnap1,Unc93b1,Dbn1,Rtn4r,Dpysl5,Ccdc88c,Whrn,Jade2,Arhgef28,Ece1,Gpm6a,Dact2,Shank1,Taok3
12_Member	GO Biological Processes	GO:0032989	cellular component morphogenesis	-6.30361	-3.56225	44/647	11459,11876,12323,13385,13395,13723,13835,14183,16416,16691,16782,17756,17762,17919,18008,18039,18049,18128,18223,18595,18596,19277,20266,20350,20357,21828,21957,21983,22223,50706,52666,53321,56320,59011,65079,65254,67652,71960,76901,110596,230857,234267,243961,330177	Acta1,Artn,Camk2b,Dlg4,Dlx5,Emb,Epha1,Fgfr2,Itgb3,Krt8,Lamc2,Map2,Mapt,Myo5b,Nes,Nefl,Ngf,Notch1,Numbl,Pdgfra,Pdgfrb,Ptpro,Scn1b,Sema3f,Sema5b,Thbs4,Tnnt3,Tpbg,Uchl1,Postn,Arhgef25,Cntnap1,Dbn1,Myoz1,Rtn4r,Dpysl5,Spaca1,Myh14,Jade2,Arhgef28,Ece1,Gpm6a,Shank1,Taok3
12_Member	GO Biological Processes	GO:0031175	neuron projection development	-5.47746	-2.92569	46/741	11535,11816,11876,13385,13395,13723,13835,14183,14275,16782,17390,17756,17762,17919,17921,18039,18049,18128,18188,18223,19277,20266,20350,20357,21828,21923,21983,22223,50706,52666,53321,56320,65079,65254,68588,73750,76901,94185,110596,170758,230857,234267,243548,243961,329628,330177	Adm,Apoe,Artn,Dlg4,Dlx5,Emb,Epha1,Fgfr2,Folr1,Lamc2,Mmp2,Map2,Mapt,Myo5b,Myo7a,Nefl,Ngf,Notch1,Nrtn,Numbl,Ptpro,Scn1b,Sema3f,Sema5b,Thbs4,Tnc,Tpbg,Uchl1,Postn,Arhgef25,Cntnap1,Dbn1,Rtn4r,Dpysl5,Cthrc1,Whrn,Jade2,Tnfrsf21,Arhgef28,Rac3,Ece1,Gpm6a,Prickle2,Shank1,Fat4,Taok3
12_Member	GO Biological Processes	GO:0048858	cell projection morphogenesis	-5.37667	-2.84926	36/523	11876,12323,13385,13395,13723,13835,14183,16416,16782,17756,17762,17919,18008,18039,18049,18128,18223,19277,20266,20350,20357,21828,21983,22223,50706,52666,53321,56320,65079,65254,76901,110596,230857,234267,243961,330177	Artn,Camk2b,Dlg4,Dlx5,Emb,Epha1,Fgfr2,Itgb3,Lamc2,Map2,Mapt,Myo5b,Nes,Nefl,Ngf,Notch1,Numbl,Ptpro,Scn1b,Sema3f,Sema5b,Thbs4,Tpbg,Uchl1,Postn,Arhgef25,Cntnap1,Dbn1,Rtn4r,Dpysl5,Jade2,Arhgef28,Ece1,Gpm6a,Shank1,Taok3
12_Member	GO Biological Processes	GO:0032990	cell part morphogenesis	-5.28205	-2.77014	37/550	11876,12323,13385,13395,13723,13835,14183,16416,16782,17756,17762,17919,18008,18039,18049,18128,18223,19277,20266,20350,20357,21828,21983,22223,50706,52666,53321,56320,65079,65254,71960,76901,110596,230857,234267,243961,330177	Artn,Camk2b,Dlg4,Dlx5,Emb,Epha1,Fgfr2,Itgb3,Lamc2,Map2,Mapt,Myo5b,Nes,Nefl,Ngf,Notch1,Numbl,Ptpro,Scn1b,Sema3f,Sema5b,Thbs4,Tpbg,Uchl1,Postn,Arhgef25,Cntnap1,Dbn1,Rtn4r,Dpysl5,Myh14,Jade2,Arhgef28,Ece1,Gpm6a,Shank1,Taok3
12_Member	GO Biological Processes	GO:0048812	neuron projection morphogenesis	-4.41976	-2.14321	33/511	11876,13385,13395,13723,13835,14183,16782,17756,17762,17919,18039,18049,18128,18223,19277,20266,20350,20357,21828,21983,22223,50706,52666,53321,56320,65079,65254,76901,110596,230857,234267,243961,330177	Artn,Dlg4,Dlx5,Emb,Epha1,Fgfr2,Lamc2,Map2,Mapt,Myo5b,Nefl,Ngf,Notch1,Numbl,Ptpro,Scn1b,Sema3f,Sema5b,Thbs4,Tpbg,Uchl1,Postn,Arhgef25,Cntnap1,Dbn1,Rtn4r,Dpysl5,Jade2,Arhgef28,Ece1,Gpm6a,Shank1,Taok3
12_Member	GO Biological Processes	GO:0000904	cell morphogenesis involved in differentiation	-4.34669	-2.1012	37/607	11876,13132,13385,13395,13723,13835,14183,15901,16410,16416,16780,16782,17150,17756,17762,17919,17921,18128,18223,19143,19277,20266,20350,20357,21983,22223,26362,52666,53321,65079,65254,68339,73750,110596,230857,240025,243961	Artn,Dab2,Dlg4,Dlx5,Emb,Epha1,Fgfr2,Id1,Itgav,Itgb3,Lamb3,Lamc2,Mfap2,Map2,Mapt,Myo5b,Myo7a,Notch1,Numbl,St14,Ptpro,Scn1b,Sema3f,Sema5b,Tpbg,Uchl1,Axl,Arhgef25,Cntnap1,Rtn4r,Dpysl5,Ccdc88c,Whrn,Arhgef28,Ece1,Dact2,Shank1
12_Member	GO Biological Processes	GO:0120039	plasma membrane bounded cell projection morphogenesis	-4.3207	-2.09202	33/517	11876,13385,13395,13723,13835,14183,16782,17756,17762,17919,18039,18049,18128,18223,19277,20266,20350,20357,21828,21983,22223,50706,52666,53321,56320,65079,65254,76901,110596,230857,234267,243961,330177	Artn,Dlg4,Dlx5,Emb,Epha1,Fgfr2,Lamc2,Map2,Mapt,Myo5b,Nefl,Ngf,Notch1,Numbl,Ptpro,Scn1b,Sema3f,Sema5b,Thbs4,Tpbg,Uchl1,Postn,Arhgef25,Cntnap1,Dbn1,Rtn4r,Dpysl5,Jade2,Arhgef28,Ece1,Gpm6a,Shank1,Taok3
12_Member	GO Biological Processes	GO:0061564	axon development	-3.43612	-1.49056	26/413	11876,13395,13723,13835,14183,14275,16782,17390,17756,17762,18039,18128,18223,19277,20266,20350,20357,21923,22223,52666,53321,65079,65254,94185,110596,230857	Artn,Dlx5,Emb,Epha1,Fgfr2,Folr1,Lamc2,Mmp2,Map2,Mapt,Nefl,Notch1,Numbl,Ptpro,Scn1b,Sema3f,Sema5b,Tnc,Uchl1,Arhgef25,Cntnap1,Rtn4r,Dpysl5,Tnfrsf21,Arhgef28,Ece1
12_Member	GO Biological Processes	GO:0048667	cell morphogenesis involved in neuron differentiation	-2.88841	-1.12902	27/474	11876,13385,13395,13723,13835,14183,16782,17756,17762,17919,17921,18128,18223,19277,20266,20350,20357,21983,22223,52666,53321,65079,65254,73750,110596,230857,243961	Artn,Dlg4,Dlx5,Emb,Epha1,Fgfr2,Lamc2,Map2,Mapt,Myo5b,Myo7a,Notch1,Numbl,Ptpro,Scn1b,Sema3f,Sema5b,Tpbg,Uchl1,Arhgef25,Cntnap1,Rtn4r,Dpysl5,Whrn,Arhgef28,Ece1,Shank1
12_Member	GO Biological Processes	GO:0007409	axonogenesis	-2.27365	-0.712295	21/376	11876,13395,13723,13835,14183,16782,17756,17762,18128,18223,19277,20266,20350,20357,22223,52666,53321,65079,65254,110596,230857	Artn,Dlx5,Emb,Epha1,Fgfr2,Lamc2,Map2,Mapt,Notch1,Numbl,Ptpro,Scn1b,Sema3f,Sema5b,Uchl1,Arhgef25,Cntnap1,Rtn4r,Dpysl5,Arhgef28,Ece1
13_Summary	GO Biological Processes	GO:0002685	regulation of leukocyte migration	-6.29855	-3.56225	23/229	11754,13143,13482,13601,16416,16423,16854,16952,18133,18795,19219,21803,21828,21838,21930,27226,54371,67374,71660,76088,77125,100952,170756	Aoc3,Dapk2,Dpp4,Ecm1,Itgb3,Cd47,Lgals3,Anxa1,Ccn3,Plcb1,Ptger4,Tgfb1,Thbs4,Thy1,Tnfaip6,Pla2g7,Chst2,Jam2,Rarres2,Dock8,Il33,Emilin1,Slc8b1
13_Member	GO Biological Processes	GO:0002685	regulation of leukocyte migration	-6.29855	-3.56225	23/229	11754,13143,13482,13601,16416,16423,16854,16952,18133,18795,19219,21803,21828,21838,21930,27226,54371,67374,71660,76088,77125,100952,170756	Aoc3,Dapk2,Dpp4,Ecm1,Itgb3,Cd47,Lgals3,Anxa1,Ccn3,Plcb1,Ptger4,Tgfb1,Thbs4,Thy1,Tnfaip6,Pla2g7,Chst2,Jam2,Rarres2,Dock8,Il33,Emilin1,Slc8b1
13_Member	GO Biological Processes	GO:0071675	regulation of mononuclear cell migration	-3.58865	-1.57893	12/119	13601,16416,16423,16854,18133,18795,21803,27226,67374,71660,76088,170756	Ecm1,Itgb3,Cd47,Lgals3,Ccn3,Plcb1,Tgfb1,Pla2g7,Jam2,Rarres2,Dock8,Slc8b1
13_Member	GO Biological Processes	GO:0002687	positive regulation of leukocyte migration	-3.01073	-1.22439	13/157	11754,13143,16416,16423,16854,19219,21803,21828,21838,27226,67374,71660,76088	Aoc3,Dapk2,Itgb3,Cd47,Lgals3,Ptger4,Tgfb1,Thbs4,Thy1,Pla2g7,Jam2,Rarres2,Dock8
13_Member	GO Biological Processes	GO:0071677	positive regulation of mononuclear cell migration	-2.32628	-0.745137	7/69	16416,16423,16854,21803,27226,67374,76088	Itgb3,Cd47,Lgals3,Tgfb1,Pla2g7,Jam2,Dock8
14_Summary	GO Biological Processes	GO:0032963	collagen metabolic process	-6.0262	-3.36048	12/69	12842,12843,13039,14789,15901,17390,17534,26561,52377,81877,209039,216725	Col1a1,Col1a2,Ctsl,P3h3,Id1,Mmp2,Mrc2,Mmp23,Rcn3,Tnxb,Tns2,Adamts2
14_Member	GO Biological Processes	GO:0032963	collagen metabolic process	-6.0262	-3.36048	12/69	12842,12843,13039,14789,15901,17390,17534,26561,52377,81877,209039,216725	Col1a1,Col1a2,Ctsl,P3h3,Id1,Mmp2,Mrc2,Mmp23,Rcn3,Tnxb,Tns2,Adamts2
14_Member	GO Biological Processes	GO:0032964	collagen biosynthetic process	-2.69764	-0.999228	3/9	12842,14789,52377	Col1a1,P3h3,Rcn3
15_Summary	GO Biological Processes	GO:0090287	regulation of cellular response to growth factor stimulus	-5.85256	-3.21824	27/317	12512,12577,12683,13132,13179,14165,14275,16948,17751,18049,18128,20319,21803,21930,26427,64074,66695,68371,76905,77794,83554,100952,170441,219134,226101,235505,240725,12161,16324,18133,240025	Cd63,Cdkn1c,Cidea,Dab2,Dcn,Fgf10,Folr1,Lox,Mt3,Ngf,Notch1,Sfrp2,Tgfb1,Tnfaip6,Creb3l1,Smoc2,Aspn,Pbld1,Lrg1,Adamtsl2,Fstl3,Emilin1,Slc2a10,Shisa2,Myof,Cd109,Sulf1,Bmp6,Inhbb,Ccn3,Dact2
15_Member	GO Biological Processes	GO:0090287	regulation of cellular response to growth factor stimulus	-5.85256	-3.21824	27/317	12512,12577,12683,13132,13179,14165,14275,16948,17751,18049,18128,20319,21803,21930,26427,64074,66695,68371,76905,77794,83554,100952,170441,219134,226101,235505,240725	Cd63,Cdkn1c,Cidea,Dab2,Dcn,Fgf10,Folr1,Lox,Mt3,Ngf,Notch1,Sfrp2,Tgfb1,Tnfaip6,Creb3l1,Smoc2,Aspn,Pbld1,Lrg1,Adamtsl2,Fstl3,Emilin1,Slc2a10,Shisa2,Myof,Cd109,Sulf1
15_Member	GO Biological Processes	GO:0090092	regulation of transmembrane receptor protein serine/threonine kinase signaling pathway	-4.99865	-2.53705	23/273	12161,12577,12683,13132,14165,14275,16324,16948,18128,18133,20319,21803,21930,66695,68371,76905,77794,83554,100952,170441,235505,240025,240725	Bmp6,Cdkn1c,Cidea,Dab2,Fgf10,Folr1,Inhbb,Lox,Notch1,Ccn3,Sfrp2,Tgfb1,Tnfaip6,Aspn,Pbld1,Lrg1,Adamtsl2,Fstl3,Emilin1,Slc2a10,Cd109,Dact2,Sulf1
15_Member	GO Biological Processes	GO:0017015	regulation of transforming growth factor beta receptor signaling pathway	-3.54514	-1.55792	13/138	12577,12683,13132,14275,16948,21803,66695,68371,76905,77794,100952,170441,235505	Cdkn1c,Cidea,Dab2,Folr1,Lox,Tgfb1,Aspn,Pbld1,Lrg1,Adamtsl2,Emilin1,Slc2a10,Cd109
15_Member	GO Biological Processes	GO:1903844	regulation of cellular response to transforming growth factor beta stimulus	-3.45381	-1.50617	13/141	12577,12683,13132,14275,16948,21803,66695,68371,76905,77794,100952,170441,235505	Cdkn1c,Cidea,Dab2,Folr1,Lox,Tgfb1,Aspn,Pbld1,Lrg1,Adamtsl2,Emilin1,Slc2a10,Cd109
15_Member	GO Biological Processes	GO:0090101	negative regulation of transmembrane receptor protein serine/threonine kinase signaling pathway	-3.27933	-1.39036	13/147	12683,18128,18133,20319,21930,66695,68371,77794,83554,100952,170441,235505,240025	Cidea,Notch1,Ccn3,Sfrp2,Tnfaip6,Aspn,Pbld1,Adamtsl2,Fstl3,Emilin1,Slc2a10,Cd109,Dact2
16_Summary	GO Biological Processes	GO:0006954	inflammatory response	-5.64385	-3.05633	36/509	11690,11754,12161,12608,12628,13479,13601,14013,14127,15586,16410,16423,16889,16950,16952,17084,18128,18436,19219,21803,23887,26362,27226,54199,54371,56069,66222,66873,69146,71660,75697,77125,104759,109901,142980,171095,11876,13143,13482,14165,16768,16852,17390,18596,18784,18791,21828,21983,56489,64074,66259,100952,107607,11816,12364,14598,18133,19223,21923,21930,22259,23945,54598,64292,270151,12…	Alox5ap,Aoc3,Bmp6,Cebpb,Cfh,Dpep1,Ecm1,Mecom,Fcer1g,Hyal1,Itgav,Cd47,Lipa,Loxl3,Anxa1,Ly86,Notch1,P2rx1,Ptger4,Tgfb1,Ggt5,Axl,Pla2g7,Ccrl2,Chst2,Il17b,Serpinb1a,Tril,Gsdmd,Rarres2,C2cd4b,Il33,Pld4,Cela1,Tlr3,Il17rc,Artn,Dapk2,Dpp4,Fgf10,Lag3,Lgals1,Mmp2,Pdgfrb,Pla2g5,Plat,Thbs4,Tpbg,Ikbke,Smoc2,Camk2n1,Emilin1,Nod1,Apoe,Casp12,Ggt1,Ccn3,Ptgis,Tnc,Tnfaip6,Nr1h3,Mgll,Calcrl,Ptges,Nlrx1,Serping1,Cfi…
16_Member	GO Biological Processes	GO:0006954	inflammatory response	-5.64385	-3.05633	36/509	11690,11754,12161,12608,12628,13479,13601,14013,14127,15586,16410,16423,16889,16950,16952,17084,18128,18436,19219,21803,23887,26362,27226,54199,54371,56069,66222,66873,69146,71660,75697,77125,104759,109901,142980,171095	Alox5ap,Aoc3,Bmp6,Cebpb,Cfh,Dpep1,Ecm1,Mecom,Fcer1g,Hyal1,Itgav,Cd47,Lipa,Loxl3,Anxa1,Ly86,Notch1,P2rx1,Ptger4,Tgfb1,Ggt5,Axl,Pla2g7,Ccrl2,Chst2,Il17b,Serpinb1a,Tril,Gsdmd,Rarres2,C2cd4b,Il33,Pld4,Cela1,Tlr3,Il17rc
16_Member	GO Biological Processes	GO:0032103	positive regulation of response to external stimulus	-4.53451	-2.21121	31/460	11690,11754,11876,12161,12608,13143,13482,14127,14165,16423,16768,16852,17084,17390,18596,18784,18791,19219,21803,21828,21983,27226,56489,64074,66259,71660,75697,77125,100952,107607,142980	Alox5ap,Aoc3,Artn,Bmp6,Cebpb,Dapk2,Dpp4,Fcer1g,Fgf10,Cd47,Lag3,Lgals1,Ly86,Mmp2,Pdgfrb,Pla2g5,Plat,Ptger4,Tgfb1,Thbs4,Tpbg,Pla2g7,Ikbke,Smoc2,Camk2n1,Rarres2,C2cd4b,Il33,Emilin1,Nod1,Tlr3
16_Member	GO Biological Processes	GO:0050727	regulation of inflammatory response	-4.08989	-1.93045	25/354	11690,11754,11816,12364,12608,14127,14598,16423,16852,16952,18133,18784,19219,19223,21923,21930,22259,23945,54598,64292,66259,75697,77125,142980,270151	Alox5ap,Aoc3,Apoe,Casp12,Cebpb,Fcer1g,Ggt1,Cd47,Lgals1,Anxa1,Ccn3,Pla2g5,Ptger4,Ptgis,Tnc,Tnfaip6,Nr1h3,Mgll,Calcrl,Ptges,Camk2n1,C2cd4b,Il33,Tlr3,Nlrx1
16_Member	GO Biological Processes	GO:0031347	regulation of defense response	-3.55822	-1.56459	36/640	11690,11754,11816,12258,12364,12608,12628,12630,13482,14127,14598,16423,16768,16852,16952,17390,18133,18784,19219,19223,21923,21930,22259,23945,54598,56489,64292,66222,66259,75697,77125,100952,107607,142980,230073,270151	Alox5ap,Aoc3,Apoe,Serping1,Casp12,Cebpb,Cfh,Cfi,Dpp4,Fcer1g,Ggt1,Cd47,Lag3,Lgals1,Anxa1,Mmp2,Ccn3,Pla2g5,Ptger4,Ptgis,Tnc,Tnfaip6,Nr1h3,Mgll,Calcrl,Ikbke,Ptges,Serpinb1a,Camk2n1,C2cd4b,Il33,Emilin1,Nod1,Tlr3,Ddx58,Nlrx1
16_Member	GO Biological Processes	GO:0050729	positive regulation of inflammatory response	-2.27251	-0.712295	11/148	11690,11754,12608,14127,16423,16852,19219,66259,75697,77125,142980	Alox5ap,Aoc3,Cebpb,Fcer1g,Cd47,Lgals1,Ptger4,Camk2n1,C2cd4b,Il33,Tlr3
16_Member	GO Biological Processes	GO:0031349	positive regulation of defense response	-2.24737	-0.694759	18/306	11690,11754,12608,13482,14127,16423,16768,16852,17390,18784,19219,56489,66259,75697,77125,100952,107607,142980	Alox5ap,Aoc3,Cebpb,Dpp4,Fcer1g,Cd47,Lag3,Lgals1,Mmp2,Pla2g5,Ptger4,Ikbke,Camk2n1,C2cd4b,Il33,Emilin1,Nod1,Tlr3
17_Summary	GO Biological Processes	GO:0007167	enzyme-linked receptor protein signaling pathway	-5.63924	-3.05633	40/596	12161,12842,12843,13019,13395,13835,14165,14183,14234,14538,14586,14588,15446,15901,16324,16416,16948,16998,17263,18049,18188,18595,18596,18791,18795,20682,21385,21803,22041,26362,67888,71660,76901,83925,108075,216148,230103,240725,329628,434215,13132,15117,15586,16952,18128,18584,56320	Bmp6,Col1a1,Col1a2,Ctf1,Dlx5,Epha1,Fgf10,Fgfr2,Foxc2,Gcnt2,Gfra2,Gfra4,Hpgd,Id1,Inhbb,Itgb3,Lox,Ltbp3,Meg3,Ngf,Nrtn,Pdgfra,Pdgfrb,Plat,Plcb1,Sox9,Tbx2,Tgfb1,Trf,Axl,Tmem100,Rarres2,Jade2,Trps1,Ltbp4,Shc2,Npr2,Sulf1,Fat4,Lrrc32,Dab2,Has2,Hyal1,Anxa1,Notch1,Pde8a,Dbn1
17_Member	GO Biological Processes	GO:0007167	enzyme-linked receptor protein signaling pathway	-5.63924	-3.05633	40/596	12161,12842,12843,13019,13395,13835,14165,14183,14234,14538,14586,14588,15446,15901,16324,16416,16948,16998,17263,18049,18188,18595,18596,18791,18795,20682,21385,21803,22041,26362,67888,71660,76901,83925,108075,216148,230103,240725,329628,434215	Bmp6,Col1a1,Col1a2,Ctf1,Dlx5,Epha1,Fgf10,Fgfr2,Foxc2,Gcnt2,Gfra2,Gfra4,Hpgd,Id1,Inhbb,Itgb3,Lox,Ltbp3,Meg3,Ngf,Nrtn,Pdgfra,Pdgfrb,Plat,Plcb1,Sox9,Tbx2,Tgfb1,Trf,Axl,Tmem100,Rarres2,Jade2,Trps1,Ltbp4,Shc2,Npr2,Sulf1,Fat4,Lrrc32
17_Member	GO Biological Processes	GO:0071363	cellular response to growth factor stimulus	-3.51227	-1.54552	27/431	12161,12843,13132,13395,14165,14183,14538,15117,15446,15586,15901,16416,16952,16998,18049,18128,18584,18595,18596,20682,21385,21803,56320,67888,108075,329628,434215	Bmp6,Col1a2,Dab2,Dlx5,Fgf10,Fgfr2,Gcnt2,Has2,Hpgd,Hyal1,Id1,Itgb3,Anxa1,Ltbp3,Ngf,Notch1,Pde8a,Pdgfra,Pdgfrb,Sox9,Tbx2,Tgfb1,Dbn1,Tmem100,Ltbp4,Fat4,Lrrc32
17_Member	GO Biological Processes	GO:0070848	response to growth factor	-3.28188	-1.39068	27/446	12161,12843,13132,13395,14165,14183,14538,15117,15446,15586,15901,16416,16952,16998,18049,18128,18584,18595,18596,20682,21385,21803,56320,67888,108075,329628,434215	Bmp6,Col1a2,Dab2,Dlx5,Fgf10,Fgfr2,Gcnt2,Has2,Hpgd,Hyal1,Id1,Itgb3,Anxa1,Ltbp3,Ngf,Notch1,Pde8a,Pdgfra,Pdgfrb,Sox9,Tbx2,Tgfb1,Dbn1,Tmem100,Ltbp4,Fat4,Lrrc32
17_Member	GO Biological Processes	GO:0007169	transmembrane receptor protein tyrosine kinase signaling pathway	-3.03236	-1.23587	23/370	12842,13835,14165,14183,14234,14586,14588,16416,16948,18049,18188,18595,18596,18791,18795,20682,21385,21803,26362,71660,216148,240725,329628	Col1a1,Epha1,Fgf10,Fgfr2,Foxc2,Gfra2,Gfra4,Itgb3,Lox,Ngf,Nrtn,Pdgfra,Pdgfrb,Plat,Plcb1,Sox9,Tbx2,Tgfb1,Axl,Rarres2,Shc2,Sulf1,Fat4
17_Member	GO Biological Processes	GO:0007178	transmembrane receptor protein serine/threonine kinase signaling pathway	-2.9382	-1.16734	16/221	12161,12843,13395,14538,15446,15901,16324,16998,17263,21803,22041,67888,76901,83925,108075,434215	Bmp6,Col1a2,Dlx5,Gcnt2,Hpgd,Id1,Inhbb,Ltbp3,Meg3,Tgfb1,Trf,Tmem100,Jade2,Trps1,Ltbp4,Lrrc32
17_Member	GO Biological Processes	GO:0071560	cellular response to transforming growth factor beta stimulus	-2.26152	-0.706386	10/128	12843,13132,14538,15446,16998,20682,21803,56320,108075,434215	Col1a2,Dab2,Gcnt2,Hpgd,Ltbp3,Sox9,Tgfb1,Dbn1,Ltbp4,Lrrc32
17_Member	GO Biological Processes	GO:0071559	response to transforming growth factor beta	-2.14668	-0.629411	10/133	12843,13132,14538,15446,16998,20682,21803,56320,108075,434215	Col1a2,Dab2,Gcnt2,Hpgd,Ltbp3,Sox9,Tgfb1,Dbn1,Ltbp4,Lrrc32
18_Summary	GO Biological Processes	GO:0001655	urogenital system development	-5.53573	-2.96692	29/369	11746,12161,12577,12628,14013,14165,14183,14234,15903,16373,16952,17390,18128,18595,18596,19277,19378,19411,19662,20682,21412,21803,21923,70350,83675,209039,240025,240725,329628	Anxa4,Bmp6,Cdkn1c,Cfh,Mecom,Fgf10,Fgfr2,Foxc2,Id3,Irx3,Anxa1,Mmp2,Notch1,Pdgfra,Pdgfrb,Ptpro,Aldh1a2,Rarg,Rbp4,Sox9,Tcf21,Tgfb1,Tnc,Basp1,Bicc1,Tns2,Dact2,Sulf1,Fat4
18_Member	GO Biological Processes	GO:0001655	urogenital system development	-5.53573	-2.96692	29/369	11746,12161,12577,12628,14013,14165,14183,14234,15903,16373,16952,17390,18128,18595,18596,19277,19378,19411,19662,20682,21412,21803,21923,70350,83675,209039,240025,240725,329628	Anxa4,Bmp6,Cdkn1c,Cfh,Mecom,Fgf10,Fgfr2,Foxc2,Id3,Irx3,Anxa1,Mmp2,Notch1,Pdgfra,Pdgfrb,Ptpro,Aldh1a2,Rarg,Rbp4,Sox9,Tcf21,Tgfb1,Tnc,Basp1,Bicc1,Tns2,Dact2,Sulf1,Fat4
18_Member	GO Biological Processes	GO:0032835	glomerulus development	-4.64518	-2.25792	9/52	12628,14234,18128,18595,18596,19277,21412,70350,240725	Cfh,Foxc2,Notch1,Pdgfra,Pdgfrb,Ptpro,Tcf21,Basp1,Sulf1
18_Member	GO Biological Processes	GO:0072001	renal system development	-4.56507	-2.2345	25/331	11746,12161,12577,12628,14013,14165,14183,14234,15903,16373,18128,18595,18596,19277,19378,19662,20682,21412,21803,70350,83675,209039,240025,240725,329628	Anxa4,Bmp6,Cdkn1c,Cfh,Mecom,Fgf10,Fgfr2,Foxc2,Id3,Irx3,Notch1,Pdgfra,Pdgfrb,Ptpro,Aldh1a2,Rbp4,Sox9,Tcf21,Tgfb1,Basp1,Bicc1,Tns2,Dact2,Sulf1,Fat4
18_Member	GO Biological Processes	GO:0001822	kidney development	-3.58339	-1.57893	22/316	11746,12161,12577,12628,14165,14183,14234,15903,16373,18128,18595,18596,19277,20682,21412,21803,70350,83675,209039,240025,240725,329628	Anxa4,Bmp6,Cdkn1c,Cfh,Fgf10,Fgfr2,Foxc2,Id3,Irx3,Notch1,Pdgfra,Pdgfrb,Ptpro,Sox9,Tcf21,Tgfb1,Basp1,Bicc1,Tns2,Dact2,Sulf1,Fat4
18_Member	GO Biological Processes	GO:0072006	nephron development	-2.97825	-1.19619	12/139	12628,14234,16373,18128,18595,18596,19277,20682,21412,70350,240725,329628	Cfh,Foxc2,Irx3,Notch1,Pdgfra,Pdgfrb,Ptpro,Sox9,Tcf21,Basp1,Sulf1,Fat4
18_Member	GO Biological Processes	GO:0061005	cell differentiation involved in kidney development	-2.21637	-0.671698	5/39	14234,18128,19277,21412,70350	Foxc2,Notch1,Ptpro,Tcf21,Basp1
18_Member	GO Biological Processes	GO:0035850	epithelial cell differentiation involved in kidney development	-2.02395	-0.549908	4/28	14234,18128,19277,70350	Foxc2,Notch1,Ptpro,Basp1
19_Summary	GO Biological Processes	GO:0044057	regulation of system process	-5.39289	-2.84938	42/655	11535,11816,12161,12295,13132,13166,13385,14165,16324,16790,17390,18128,18133,18436,19085,19219,19277,19736,20264,20266,21953,21957,22041,22259,23945,54598,56320,56508,57440,67374,67888,77125,78688,94185,98660,116837,216856,228836,230857,242667,243961,244701	Adm,Apoe,Bmp6,Cacnb1,Dab2,Dbh,Dlg4,Fgf10,Inhbb,Anpep,Mmp2,Notch1,Ccn3,P2rx1,Prkar1b,Ptger4,Ptpro,Rgs4,Scn10a,Scn1b,Tnni2,Tnnt3,Trf,Nr1h3,Mgll,Calcrl,Dbn1,Rapgef4,Ehd3,Jam2,Tmem100,Il33,Nol3,Tnfrsf21,Atp1a2,Rims1,Nlgn2,Dlgap4,Ece1,Dlgap3,Shank1,Mtnr1b
19_Member	GO Biological Processes	GO:0044057	regulation of system process	-5.39289	-2.84938	42/655	11535,11816,12161,12295,13132,13166,13385,14165,16324,16790,17390,18128,18133,18436,19085,19219,19277,19736,20264,20266,21953,21957,22041,22259,23945,54598,56320,56508,57440,67374,67888,77125,78688,94185,98660,116837,216856,228836,230857,242667,243961,244701	Adm,Apoe,Bmp6,Cacnb1,Dab2,Dbh,Dlg4,Fgf10,Inhbb,Anpep,Mmp2,Notch1,Ccn3,P2rx1,Prkar1b,Ptger4,Ptpro,Rgs4,Scn10a,Scn1b,Tnni2,Tnnt3,Trf,Nr1h3,Mgll,Calcrl,Dbn1,Rapgef4,Ehd3,Jam2,Tmem100,Il33,Nol3,Tnfrsf21,Atp1a2,Rims1,Nlgn2,Dlgap4,Ece1,Dlgap3,Shank1,Mtnr1b
19_Member	GO Biological Processes	GO:0031644	regulation of nervous system process	-4.56319	-2.2345	18/195	13385,18133,19085,19736,22041,23945,56320,56508,67374,67888,77125,94185,116837,216856,228836,242667,243961,244701	Dlg4,Ccn3,Prkar1b,Rgs4,Trf,Mgll,Dbn1,Rapgef4,Jam2,Tmem100,Il33,Tnfrsf21,Rims1,Nlgn2,Dlgap4,Dlgap3,Shank1,Mtnr1b
19_Member	GO Biological Processes	GO:2000463	positive regulation of excitatory postsynaptic potential	-3.69231	-1.64201	7/41	13385,19085,19736,56320,116837,216856,243961	Dlg4,Prkar1b,Rgs4,Dbn1,Rims1,Nlgn2,Shank1
19_Member	GO Biological Processes	GO:0098828	modulation of inhibitory postsynaptic potential	-2.69764	-0.999228	3/9	56320,116837,216856	Dbn1,Rims1,Nlgn2
19_Member	GO Biological Processes	GO:0098815	modulation of excitatory postsynaptic potential	-2.67165	-0.979052	7/60	13385,19085,19736,56320,116837,216856,243961	Dlg4,Prkar1b,Rgs4,Dbn1,Rims1,Nlgn2,Shank1
19_Member	GO Biological Processes	GO:0031646	positive regulation of nervous system process	-2.13886	-0.626953	6/57	19085,22041,56508,116837,216856,244701	Prkar1b,Trf,Rapgef4,Rims1,Nlgn2,Mtnr1b
20_Summary	GO Biological Processes	GO:0048762	mesenchymal cell differentiation	-5.34996	-2.83037	18/171	14165,14183,14234,14275,15117,16950,18128,18188,19378,20350,20357,20378,20682,21412,21803,22160,67888,75745,17285,20319,21385,16373,21415,72634,84653	Fgf10,Fgfr2,Foxc2,Folr1,Has2,Loxl3,Notch1,Nrtn,Aldh1a2,Sema3f,Sema5b,Frzb,Sox9,Tcf21,Tgfb1,Twist1,Tmem100,Rian,Meox1,Sfrp2,Tbx2,Irx3,Tcf7l1,Tdrkh,Hes7
20_Member	GO Biological Processes	GO:0048762	mesenchymal cell differentiation	-5.34996	-2.83037	18/171	14165,14183,14234,14275,15117,16950,18128,18188,19378,20350,20357,20378,20682,21412,21803,22160,67888,75745	Fgf10,Fgfr2,Foxc2,Folr1,Has2,Loxl3,Notch1,Nrtn,Aldh1a2,Sema3f,Sema5b,Frzb,Sox9,Tcf21,Tgfb1,Twist1,Tmem100,Rian
20_Member	GO Biological Processes	GO:0060485	mesenchyme development	-4.97577	-2.52753	21/236	14165,14183,14234,14275,15117,16950,17285,18128,18188,19378,20319,20350,20357,20378,20682,21385,21412,21803,22160,67888,75745	Fgf10,Fgfr2,Foxc2,Folr1,Has2,Loxl3,Meox1,Notch1,Nrtn,Aldh1a2,Sfrp2,Sema3f,Sema5b,Frzb,Sox9,Tbx2,Tcf21,Tgfb1,Twist1,Tmem100,Rian
20_Member	GO Biological Processes	GO:0014033	neural crest cell differentiation	-2.57669	-0.913575	9/97	14234,14275,18188,19378,20350,20357,20378,20682,22160	Foxc2,Folr1,Nrtn,Aldh1a2,Sema3f,Sema5b,Frzb,Sox9,Twist1
20_Member	GO Biological Processes	GO:0014032	neural crest cell development	-2.32317	-0.742918	8/87	14234,14275,18188,19378,20350,20357,20682,22160	Foxc2,Folr1,Nrtn,Aldh1a2,Sema3f,Sema5b,Sox9,Twist1
20_Member	GO Biological Processes	GO:0035282	segmentation	-2.21385	-0.671698	9/110	14234,16373,17285,19378,20319,20350,21415,72634,84653	Foxc2,Irx3,Meox1,Aldh1a2,Sfrp2,Sema3f,Tcf7l1,Tdrkh,Hes7
20_Member	GO Biological Processes	GO:0048864	stem cell development	-2.14975	-0.630936	8/93	14234,14275,18188,19378,20350,20357,20682,22160	Foxc2,Folr1,Nrtn,Aldh1a2,Sema3f,Sema5b,Sox9,Twist1

## Sheet: c) P1_DOWN+GB+RE
GroupID	Category	Term	Description	LogP	Log(q-value)	InTerm_InList	Genes	Symbols
1_Summary	GO Biological Processes	GO:0035051	cardiocyte differentiation	-9.2694	-5.00239	11/139	14200,14463,14465,15214,17128,17906,20181,22329,68016,108655,225638,12162,22634,26556,228003,12576,14388,17189,74318,14056,18208,20851,22350,65086,54616,14104,16509,26564	Fhl2,Gata4,Gata6,Hey2,Smad4,Myl2,Rxra,Vcam1,Cavin4,Foxp1,Alpk2,Bmp7,Plagl1,Homer1,Klhl41,Cdkn1b,Gab1,Mb,Hopx,Ezh2,Ntn1,Stat5b,Ezr,Lpar3,Extl3,Fasn,Kcne1,Ror2
1_Member	GO Biological Processes	GO:0035051	cardiocyte differentiation	-9.2694	-5.00239	11/139	14200,14463,14465,15214,17128,17906,20181,22329,68016,108655,225638	Fhl2,Gata4,Gata6,Hey2,Smad4,Myl2,Rxra,Vcam1,Cavin4,Foxp1,Alpk2
1_Member	GO Biological Processes	GO:0055007	cardiac muscle cell differentiation	-7.86895	-3.90298	9/108	14200,14463,14465,15214,17906,20181,68016,108655,225638	Fhl2,Gata4,Gata6,Hey2,Myl2,Rxra,Cavin4,Foxp1,Alpk2
1_Member	GO Biological Processes	GO:0048738	cardiac muscle tissue development	-7.56073	-3.88697	11/202	12162,14200,14463,14465,15214,17128,17906,20181,68016,108655,225638	Bmp7,Fhl2,Gata4,Gata6,Hey2,Smad4,Myl2,Rxra,Cavin4,Foxp1,Alpk2
1_Member	GO Biological Processes	GO:0060537	muscle tissue development	-7.55192	-3.88697	14/365	12162,14200,14463,14465,15214,17128,17906,20181,22634,26556,68016,108655,225638,228003	Bmp7,Fhl2,Gata4,Gata6,Hey2,Smad4,Myl2,Rxra,Plagl1,Homer1,Cavin4,Foxp1,Alpk2,Klhl41
1_Member	GO Biological Processes	GO:0014706	striated muscle tissue development	-7.43003	-3.86199	11/208	12162,14200,14463,14465,15214,17128,17906,20181,68016,108655,225638	Bmp7,Fhl2,Gata4,Gata6,Hey2,Smad4,Myl2,Rxra,Cavin4,Foxp1,Alpk2
1_Member	GO Biological Processes	GO:0051146	striated muscle cell differentiation	-6.96576	-3.4769	11/231	14200,14463,14465,15214,17906,20181,26556,68016,108655,225638,228003	Fhl2,Gata4,Gata6,Hey2,Myl2,Rxra,Homer1,Cavin4,Foxp1,Alpk2,Klhl41
1_Member	GO Biological Processes	GO:0007507	heart development	-6.49189	-3.12797	16/590	12162,12576,14200,14388,14463,14465,15214,17128,17189,17906,20181,22329,68016,74318,108655,225638	Bmp7,Cdkn1b,Fhl2,Gab1,Gata4,Gata6,Hey2,Smad4,Mb,Myl2,Rxra,Vcam1,Cavin4,Hopx,Foxp1,Alpk2
1_Member	GO Biological Processes	GO:0055001	muscle cell development	-5.80652	-2.52767	9/188	14200,14463,15214,17906,26556,68016,108655,225638,228003	Fhl2,Gata4,Hey2,Myl2,Homer1,Cavin4,Foxp1,Alpk2,Klhl41
1_Member	GO Biological Processes	GO:0042692	muscle cell differentiation	-5.70032	-2.4747	11/310	14200,14463,14465,15214,17906,20181,26556,68016,108655,225638,228003	Fhl2,Gata4,Gata6,Hey2,Myl2,Rxra,Homer1,Cavin4,Foxp1,Alpk2,Klhl41
1_Member	GO Biological Processes	GO:0003206	cardiac chamber morphogenesis	-5.54288	-2.38982	8/151	12162,14200,14463,14465,15214,17128,17906,20181	Bmp7,Fhl2,Gata4,Gata6,Hey2,Smad4,Myl2,Rxra
1_Member	GO Biological Processes	GO:0055013	cardiac muscle cell development	-5.41012	-2.36839	6/72	14200,14463,15214,17906,68016,225638	Fhl2,Gata4,Hey2,Myl2,Cavin4,Alpk2
1_Member	GO Biological Processes	GO:0003299	muscle hypertrophy in response to stress	-5.40495	-2.36839	4/19	14056,14463,14465,15214	Ezh2,Gata4,Gata6,Hey2
1_Member	GO Biological Processes	GO:0014887	cardiac muscle adaptation	-5.40495	-2.36839	4/19	14056,14463,14465,15214	Ezh2,Gata4,Gata6,Hey2
1_Member	GO Biological Processes	GO:0014898	cardiac muscle hypertrophy in response to stress	-5.40495	-2.36839	4/19	14056,14463,14465,15214	Ezh2,Gata4,Gata6,Hey2
1_Member	GO Biological Processes	GO:0055006	cardiac cell development	-5.20654	-2.19481	6/78	14200,14463,15214,17906,68016,225638	Fhl2,Gata4,Hey2,Myl2,Cavin4,Alpk2
1_Member	GO Biological Processes	GO:0007517	muscle organ development	-4.98826	-2.03379	10/300	14463,15214,17128,17906,20181,22634,26556,68016,108655,228003	Gata4,Hey2,Smad4,Myl2,Rxra,Plagl1,Homer1,Cavin4,Foxp1,Klhl41
1_Member	GO Biological Processes	GO:0003190	atrioventricular valve formation	-4.97858	-2.03379	3/8	14463,15214,17128	Gata4,Hey2,Smad4
1_Member	GO Biological Processes	GO:0061061	muscle structure development	-4.89384	-1.96926	13/529	14200,14463,14465,15214,17128,17906,20181,22634,26556,68016,108655,225638,228003	Fhl2,Gata4,Gata6,Hey2,Smad4,Myl2,Rxra,Plagl1,Homer1,Cavin4,Foxp1,Alpk2,Klhl41
1_Member	GO Biological Processes	GO:0003205	cardiac chamber development	-4.66432	-1.79525	8/199	12162,14200,14463,14465,15214,17128,17906,20181	Bmp7,Fhl2,Gata4,Gata6,Hey2,Smad4,Myl2,Rxra
1_Member	GO Biological Processes	GO:0014888	striated muscle adaptation	-4.57697	-1.72493	4/30	14056,14463,14465,15214	Ezh2,Gata4,Gata6,Hey2
1_Member	GO Biological Processes	GO:0003007	heart morphogenesis	-4.42704	-1.61356	9/279	12162,14200,14463,14465,15214,17128,17906,20181,225638	Bmp7,Fhl2,Gata4,Gata6,Hey2,Smad4,Myl2,Rxra,Alpk2
1_Member	GO Biological Processes	GO:0003229	ventricular cardiac muscle tissue development	-4.41817	-1.61356	5/65	14463,15214,17128,17906,20181	Gata4,Hey2,Smad4,Myl2,Rxra
1_Member	GO Biological Processes	GO:0048639	positive regulation of developmental growth	-4.33977	-1.54988	8/221	14463,14465,15214,18208,20851,22350,65086,74318	Gata4,Gata6,Hey2,Ntn1,Stat5b,Ezr,Lpar3,Hopx
1_Member	GO Biological Processes	GO:0043500	muscle adaptation	-4.30554	-1.5299	4/35	14056,14463,14465,15214	Ezh2,Gata4,Gata6,Hey2
1_Member	GO Biological Processes	GO:0003188	heart valve formation	-4.17675	-1.44122	3/14	14463,15214,17128	Gata4,Hey2,Smad4
1_Member	GO Biological Processes	GO:0003300	cardiac muscle hypertrophy	-4.16224	-1.4393	4/38	14056,14463,14465,15214	Ezh2,Gata4,Gata6,Hey2
1_Member	GO Biological Processes	GO:0014897	striated muscle hypertrophy	-4.07338	-1.36268	4/40	14056,14463,14465,15214	Ezh2,Gata4,Gata6,Hey2
1_Member	GO Biological Processes	GO:0014896	muscle hypertrophy	-3.98923	-1.29042	4/42	14056,14463,14465,15214	Ezh2,Gata4,Gata6,Hey2
1_Member	GO Biological Processes	GO:0003208	cardiac ventricle morphogenesis	-3.95867	-1.28685	5/81	14463,15214,17128,17906,20181	Gata4,Hey2,Smad4,Myl2,Rxra
1_Member	WikiPathways	WP2067	Heart development	-3.90932	-1.28519	4/44	14463,14465,15214,17128	Gata4,Gata6,Hey2,Smad4
1_Member	GO Biological Processes	GO:0048638	regulation of developmental growth	-3.90661	-1.28519	10/403	12576,14463,14465,15214,18208,20851,22350,65086,74318,108655	Cdkn1b,Gata4,Gata6,Hey2,Ntn1,Stat5b,Ezr,Lpar3,Hopx,Foxp1
1_Member	GO Biological Processes	GO:0045927	positive regulation of growth	-3.89899	-1.28519	9/327	14463,14465,15214,18208,20851,22350,54616,65086,74318	Gata4,Gata6,Hey2,Ntn1,Stat5b,Ezr,Extl3,Lpar3,Hopx
1_Member	GO Biological Processes	GO:0060411	cardiac septum morphogenesis	-3.8354	-1.23863	5/86	12162,14463,14465,15214,17128	Bmp7,Gata4,Gata6,Hey2,Smad4
1_Member	GO Biological Processes	GO:0048644	muscle organ morphogenesis	-3.67558	-1.10754	5/93	14463,15214,17128,17906,20181	Gata4,Hey2,Smad4,Myl2,Rxra
1_Member	GO Biological Processes	GO:0060043	regulation of cardiac muscle cell proliferation	-3.59295	-1.03352	4/53	14463,14465,15214,108655	Gata4,Gata6,Hey2,Foxp1
1_Member	GO Biological Processes	GO:0055010	ventricular cardiac muscle tissue morphogenesis	-3.53062	-0.979617	4/55	15214,17128,17906,20181	Hey2,Smad4,Myl2,Rxra
1_Member	GO Biological Processes	GO:0010665	regulation of cardiac muscle cell apoptotic process	-3.50038	-0.965765	4/56	14463,14465,15214,17128	Gata4,Gata6,Hey2,Smad4
1_Member	GO Biological Processes	GO:0003181	atrioventricular valve morphogenesis	-3.45007	-0.939743	3/24	14463,15214,17128	Gata4,Hey2,Smad4
1_Member	GO Biological Processes	GO:0040008	regulation of growth	-3.44332	-0.939743	13/737	12576,14463,14465,15214,17128,17906,18208,20851,22350,54616,65086,74318,108655	Cdkn1b,Gata4,Gata6,Hey2,Smad4,Myl2,Ntn1,Stat5b,Ezr,Extl3,Lpar3,Hopx,Foxp1
1_Member	GO Biological Processes	GO:0010662	regulation of striated muscle cell apoptotic process	-3.41308	-0.917122	4/59	14463,14465,15214,17128	Gata4,Gata6,Hey2,Smad4
1_Member	GO Biological Processes	GO:0003171	atrioventricular valve development	-3.2483	-0.862105	3/28	14463,15214,17128	Gata4,Hey2,Smad4
1_Member	GO Biological Processes	GO:0060045	positive regulation of cardiac muscle cell proliferation	-3.15879	-0.789414	3/30	14463,14465,15214	Gata4,Gata6,Hey2
1_Member	GO Biological Processes	GO:1905207	regulation of cardiocyte differentiation	-3.11643	-0.753783	3/31	14463,14465,17128	Gata4,Gata6,Smad4
1_Member	GO Biological Processes	GO:0055008	cardiac muscle tissue morphogenesis	-3.10698	-0.753783	4/71	15214,17128,17906,20181	Hey2,Smad4,Myl2,Rxra
1_Member	GO Biological Processes	GO:0060977	coronary vasculature morphogenesis	-3.07551	-0.727585	3/32	14463,15214,20181	Gata4,Hey2,Rxra
1_Member	GO Biological Processes	GO:0003279	cardiac septum development	-3.02364	-0.691135	5/129	12162,14463,14465,15214,17128	Bmp7,Gata4,Gata6,Hey2,Smad4
1_Member	GO Biological Processes	GO:0060976	coronary vasculature development	-3.01749	-0.69	4/75	14463,14465,15214,20181	Gata4,Gata6,Hey2,Rxra
1_Member	GO Biological Processes	GO:0045446	endothelial cell differentiation	-2.89275	-0.605019	4/81	14104,15214,17128,22350	Fasn,Hey2,Smad4,Ezr
1_Member	GO Biological Processes	GO:0003151	outflow tract morphogenesis	-2.85345	-0.577665	4/83	14463,14465,15214,17128	Gata4,Gata6,Hey2,Smad4
1_Member	GO Biological Processes	GO:0055021	regulation of cardiac muscle tissue growth	-2.83419	-0.567182	4/84	14463,14465,15214,108655	Gata4,Gata6,Hey2,Foxp1
1_Member	GO Biological Processes	GO:0060415	muscle tissue morphogenesis	-2.81519	-0.563847	4/85	15214,17128,17906,20181	Hey2,Smad4,Myl2,Rxra
1_Member	GO Biological Processes	GO:0030513	positive regulation of BMP signaling pathway	-2.75975	-0.522131	3/41	14463,14465,17128	Gata4,Gata6,Smad4
1_Member	GO Biological Processes	GO:0003231	cardiac ventricle development	-2.73319	-0.503607	5/150	14463,15214,17128,17906,20181	Gata4,Hey2,Smad4,Myl2,Rxra
1_Member	GO Biological Processes	GO:0060420	regulation of heart growth	-2.68884	-0.482527	4/92	14463,14465,15214,108655	Gata4,Gata6,Hey2,Foxp1
1_Member	GO Biological Processes	GO:0003158	endothelium development	-2.65472	-0.462828	4/94	14104,15214,17128,22350	Fasn,Hey2,Smad4,Ezr
1_Member	GO Biological Processes	GO:0030855	epithelial cell differentiation	-2.59732	-0.438848	10/596	12162,14104,14463,14465,15214,16509,17128,20181,22350,108655	Bmp7,Fasn,Gata4,Gata6,Hey2,Kcne1,Smad4,Rxra,Ezr,Foxp1
1_Member	GO Biological Processes	GO:0010660	regulation of muscle cell apoptotic process	-2.58888	-0.438848	4/98	14463,14465,15214,17128	Gata4,Gata6,Hey2,Smad4
1_Member	GO Biological Processes	GO:0055023	positive regulation of cardiac muscle tissue growth	-2.58858	-0.438848	3/47	14463,14465,15214	Gata4,Gata6,Hey2
1_Member	GO Biological Processes	GO:0003179	heart valve morphogenesis	-2.56239	-0.425712	3/48	14463,15214,17128	Gata4,Hey2,Smad4
1_Member	GO Biological Processes	GO:0060421	positive regulation of heart growth	-2.51173	-0.387741	3/50	14463,14465,15214	Gata4,Gata6,Hey2
1_Member	GO Biological Processes	GO:0045165	cell fate commitment	-2.30873	-0.269303	6/269	14463,14465,15214,17128,17906,26564	Gata4,Gata6,Hey2,Smad4,Myl2,Ror2
1_Member	GO Biological Processes	GO:0003170	heart valve development	-2.30842	-0.269303	3/59	14463,15214,17128	Gata4,Hey2,Smad4
1_Member	GO Biological Processes	GO:0090100	positive regulation of transmembrane receptor protein serine/threonine kinase signaling pathway	-2.26174	-0.245154	4/121	12162,14463,14465,17128	Bmp7,Gata4,Gata6,Smad4
1_Member	GO Biological Processes	GO:0046622	positive regulation of organ growth	-2.22881	-0.214656	3/63	14463,14465,15214	Gata4,Gata6,Hey2
1_Member	GO Biological Processes	GO:0046620	regulation of organ growth	-2.21222	-0.200485	4/125	14463,14465,15214,108655	Gata4,Gata6,Hey2,Foxp1
1_Member	GO Biological Processes	GO:0007492	endoderm development	-2.08523	-0.118454	3/71	14463,14465,17128	Gata4,Gata6,Smad4
2_Summary	GO Biological Processes	GO:0001701	in utero embryonic development	-6.78596	-3.36405	16/561	12151,12162,13855,14388,14463,14465,14673,15214,17128,18230,20181,22329,72469,74318,108655,226841,12576,20851,26564,14645,16371,18208,18576,21417,19250	Bmi1,Bmp7,Epn2,Gab1,Gata4,Gata6,Gna12,Hey2,Smad4,Nxn,Rxra,Vcam1,Plcd3,Hopx,Foxp1,Vash2,Cdkn1b,Stat5b,Ror2,Glul,Irx1,Ntn1,Pde3b,Zeb1,Ptpn14
2_Member	GO Biological Processes	GO:0001701	in utero embryonic development	-6.78596	-3.36405	16/561	12151,12162,13855,14388,14463,14465,14673,15214,17128,18230,20181,22329,72469,74318,108655,226841	Bmi1,Bmp7,Epn2,Gab1,Gata4,Gata6,Gna12,Hey2,Smad4,Nxn,Rxra,Vcam1,Plcd3,Hopx,Foxp1,Vash2
2_Member	GO Biological Processes	GO:0060711	labyrinthine layer development	-5.79467	-2.52767	6/62	12162,14388,15214,22329,72469,226841	Bmp7,Gab1,Hey2,Vcam1,Plcd3,Vash2
2_Member	GO Biological Processes	GO:0001890	placenta development	-5.01526	-2.03379	8/178	12162,12576,14388,15214,20181,22329,72469,226841	Bmp7,Cdkn1b,Gab1,Hey2,Rxra,Vcam1,Plcd3,Vash2
2_Member	GO Biological Processes	GO:0048608	reproductive structure development	-4.77943	-1.87415	12/463	12162,12576,14388,14463,15214,17128,20181,20851,22329,26564,72469,226841	Bmp7,Cdkn1b,Gab1,Gata4,Hey2,Smad4,Rxra,Stat5b,Vcam1,Ror2,Plcd3,Vash2
2_Member	GO Biological Processes	GO:0061458	reproductive system development	-4.74251	-1.85572	12/467	12162,12576,14388,14463,15214,17128,20181,20851,22329,26564,72469,226841	Bmp7,Cdkn1b,Gab1,Gata4,Hey2,Smad4,Rxra,Stat5b,Vcam1,Ror2,Plcd3,Vash2
2_Member	GO Biological Processes	GO:0001892	embryonic placenta development	-4.24279	-1.4943	6/115	12162,14388,15214,22329,72469,226841	Bmp7,Gab1,Hey2,Vcam1,Plcd3,Vash2
2_Member	GO Biological Processes	GO:0035239	tube morphogenesis	-3.37679	-0.913395	13/749	12162,14388,14463,14465,14645,15214,16371,17128,18208,18576,20181,21417,72469	Bmp7,Gab1,Gata4,Gata6,Glul,Hey2,Irx1,Smad4,Ntn1,Pde3b,Rxra,Zeb1,Plcd3
2_Member	GO Biological Processes	GO:0060716	labyrinthine layer blood vessel development	-3.29568	-0.886003	3/27	15214,72469,226841	Hey2,Plcd3,Vash2
2_Member	GO Biological Processes	GO:0060674	placenta blood vessel development	-2.82295	-0.564539	3/39	15214,72469,226841	Hey2,Plcd3,Vash2
2_Member	GO Biological Processes	GO:0045765	regulation of angiogenesis	-2.65429	-0.462828	7/309	13855,14388,14463,14465,14645,18576,226841	Epn2,Gab1,Gata4,Gata6,Glul,Pde3b,Vash2
2_Member	GO Biological Processes	GO:1901342	regulation of vasculature development	-2.62303	-0.45175	7/313	13855,14388,14463,14465,14645,18576,226841	Epn2,Gab1,Gata4,Gata6,Glul,Pde3b,Vash2
2_Member	GO Biological Processes	GO:0001944	vasculature development	-2.61839	-0.45175	10/592	14388,14463,14465,14645,15214,18576,19250,20181,72469,226841	Gab1,Gata4,Gata6,Glul,Hey2,Pde3b,Ptpn14,Rxra,Plcd3,Vash2
2_Member	GO Biological Processes	GO:0001568	blood vessel development	-2.2986	-0.26284	9/553	14388,14463,14465,14645,15214,18576,20181,72469,226841	Gab1,Gata4,Gata6,Glul,Hey2,Pde3b,Rxra,Plcd3,Vash2
3_Summary	GO Biological Processes	GO:0048568	embryonic organ development	-5.64514	-2.45732	14/525	12151,12162,13855,14388,14463,15214,16206,18208,18516,21417,22329,26564,72469,226841,14465,14673,16371,17128,17536,65973,12576,20181,224273	Bmi1,Bmp7,Epn2,Gab1,Gata4,Hey2,Lrig1,Ntn1,Pbx3,Zeb1,Vcam1,Ror2,Plcd3,Vash2,Gata6,Gna12,Irx1,Smad4,Meis2,Asph,Cdkn1b,Rxra,Crybg3
3_Member	GO Biological Processes	GO:0048568	embryonic organ development	-5.64514	-2.45732	14/525	12151,12162,13855,14388,14463,15214,16206,18208,18516,21417,22329,26564,72469,226841	Bmi1,Bmp7,Epn2,Gab1,Gata4,Hey2,Lrig1,Ntn1,Pbx3,Zeb1,Vcam1,Ror2,Plcd3,Vash2
3_Member	GO Biological Processes	GO:0048598	embryonic morphogenesis	-3.45523	-0.939743	12/639	12151,12162,14463,14465,14673,16206,16371,17128,18208,21417,22329,26564	Bmi1,Bmp7,Gata4,Gata6,Gna12,Lrig1,Irx1,Smad4,Ntn1,Zeb1,Vcam1,Ror2
3_Member	GO Biological Processes	GO:0007389	pattern specification process	-3.38001	-0.913395	10/469	12151,12162,14463,15214,16371,17128,17536,21417,26564,65973	Bmi1,Bmp7,Gata4,Hey2,Irx1,Smad4,Meis2,Zeb1,Ror2,Asph
3_Member	GO Biological Processes	GO:0007423	sensory organ development	-2.95401	-0.641245	11/629	12162,12576,15214,16206,17536,18208,18516,20181,21417,26564,224273	Bmp7,Cdkn1b,Hey2,Lrig1,Meis2,Ntn1,Pbx3,Rxra,Zeb1,Ror2,Crybg3
3_Member	GO Biological Processes	GO:0048839	inner ear development	-2.77912	-0.533301	6/216	12576,15214,16206,18208,21417,26564	Cdkn1b,Hey2,Lrig1,Ntn1,Zeb1,Ror2
3_Member	GO Biological Processes	GO:0048562	embryonic organ morphogenesis	-2.48843	-0.367554	7/331	12151,12162,14463,16206,18208,21417,26564	Bmi1,Bmp7,Gata4,Lrig1,Ntn1,Zeb1,Ror2
3_Member	GO Biological Processes	GO:0043583	ear development	-2.47154	-0.363323	6/249	12576,15214,16206,18208,21417,26564	Cdkn1b,Hey2,Lrig1,Ntn1,Zeb1,Ror2
3_Member	GO Biological Processes	GO:0042472	inner ear morphogenesis	-2.28722	-0.260765	4/119	16206,18208,21417,26564	Lrig1,Ntn1,Zeb1,Ror2
3_Member	GO Biological Processes	GO:0042471	ear morphogenesis	-2.01033	-0.0696633	4/143	16206,18208,21417,26564	Lrig1,Ntn1,Zeb1,Ror2
4_Summary	KEGG Pathway	mmu04933	AGE-RAGE signaling pathway in diabetic complications	-4.5605	-1.72486	6/101	12576,17128,18033,20851,22329,72469,14388,20181,226849,14645	Cdkn1b,Smad4,Nfkb1,Stat5b,Vcam1,Plcd3,Gab1,Rxra,Ppp2r5a,Glul
4_Member	KEGG Pathway	mmu04933	AGE-RAGE signaling pathway in diabetic complications	-4.5605	-1.72486	6/101	12576,17128,18033,20851,22329,72469	Cdkn1b,Smad4,Nfkb1,Stat5b,Vcam1,Plcd3
4_Member	GO Biological Processes	GO:0071354	cellular response to interleukin-6	-3.29568	-0.886003	3/27	14388,17128,18033	Gab1,Smad4,Nfkb1
4_Member	GO Biological Processes	GO:0070741	response to interleukin-6	-3.20271	-0.827801	3/29	14388,17128,18033	Gab1,Smad4,Nfkb1
4_Member	KEGG Pathway	mmu05220	Chronic myeloid leukemia	-2.99594	-0.673418	4/76	12576,17128,18033,20851	Cdkn1b,Smad4,Nfkb1,Stat5b
4_Member	WikiPathways	WP373	IL-3 signaling pathway	-2.5729	-0.432996	4/99	14388,18033,20181,20851	Gab1,Nfkb1,Rxra,Stat5b
4_Member	WikiPathways	WP387	IL-6 signaling pathway	-2.5729	-0.432996	4/99	14388,18033,20851,226849	Gab1,Nfkb1,Stat5b,Ppp2r5a
4_Member	KEGG Pathway	mmu04659	Th17 cell differentiation	-2.4807	-0.365986	4/105	17128,18033,20181,20851	Smad4,Nfkb1,Rxra,Stat5b
4_Member	GO Biological Processes	GO:0009743	response to carbohydrate	-2.14131	-0.157644	4/131	14645,17128,18033,22329	Glul,Smad4,Nfkb1,Vcam1
4_Member	WikiPathways	WP151	IL-5 signaling pathway	-2.13685	-0.157644	3/68	12576,18033,20851	Cdkn1b,Nfkb1,Stat5b
4_Member	GO Biological Processes	GO:0071322	cellular response to carbohydrate stimulus	-2.00441	-0.0657862	3/76	17128,18033,22329	Smad4,Nfkb1,Vcam1
5_Summary	GO Biological Processes	GO:0070934	CRD-mediated mRNA stabilization	-4.27964	-1.51778	3/13	140486,140488,319765	Igf2bp1,Igf2bp3,Igf2bp2
5_Member	GO Biological Processes	GO:0070934	CRD-mediated mRNA stabilization	-4.27964	-1.51778	3/13	140486,140488,319765	Igf2bp1,Igf2bp3,Igf2bp2
5_Member	GO Biological Processes	GO:0048255	mRNA stabilization	-2.3505	-0.295684	3/57	140486,140488,319765	Igf2bp1,Igf2bp3,Igf2bp2
5_Member	GO Biological Processes	GO:0043489	RNA stabilization	-2.15463	-0.161776	3/67	140486,140488,319765	Igf2bp1,Igf2bp3,Igf2bp2
5_Member	GO Biological Processes	GO:1902373	negative regulation of mRNA catabolic process	-2.13685	-0.157644	3/68	140486,140488,319765	Igf2bp1,Igf2bp3,Igf2bp2
6_Summary	GO Biological Processes	GO:0003012	muscle system process	-3.95347	-1.28685	8/251	14056,14463,14465,15214,16509,17906,20928,26556,17128,18516,27360,53416,74318,103199,108655	Ezh2,Gata4,Gata6,Hey2,Kcne1,Myl2,Abcc9,Homer1,Smad4,Pbx3,Add3,Stk39,Hopx,Fig4,Foxp1
6_Member	GO Biological Processes	GO:0003012	muscle system process	-3.95347	-1.28685	8/251	14056,14463,14465,15214,16509,17906,20928,26556	Ezh2,Gata4,Gata6,Hey2,Kcne1,Myl2,Abcc9,Homer1
6_Member	GO Biological Processes	GO:0044057	regulation of system process	-3.94158	-1.28685	13/655	14463,15214,16509,17128,17906,18516,20928,26556,27360,53416,74318,103199,108655	Gata4,Hey2,Kcne1,Smad4,Myl2,Pbx3,Abcc9,Homer1,Add3,Stk39,Hopx,Fig4,Foxp1
6_Member	GO Biological Processes	GO:1903522	regulation of blood circulation	-3.02611	-0.691135	7/266	14463,15214,16509,17906,20928,27360,74318	Gata4,Hey2,Kcne1,Myl2,Abcc9,Add3,Hopx
6_Member	GO Biological Processes	GO:0008016	regulation of heart contraction	-2.98337	-0.665756	6/197	14463,15214,16509,17906,20928,74318	Gata4,Hey2,Kcne1,Myl2,Abcc9,Hopx
6_Member	GO Biological Processes	GO:0060047	heart contraction	-2.70621	-0.485578	4/91	14465,16509,17906,20928	Gata6,Kcne1,Myl2,Abcc9
6_Member	GO Biological Processes	GO:0003015	heart process	-2.4513	-0.360289	4/107	14465,16509,17906,20928	Gata6,Kcne1,Myl2,Abcc9
6_Member	GO Biological Processes	GO:0006941	striated muscle contraction	-2.43684	-0.360163	4/108	16509,17906,20928,26556	Kcne1,Myl2,Abcc9,Homer1
6_Member	GO Biological Processes	GO:1901016	regulation of potassium ion transmembrane transporter activity	-2.1727	-0.17051	3/66	16509,20928,53416	Kcne1,Abcc9,Stk39
6_Member	GO Biological Processes	GO:0060048	cardiac muscle contraction	-2.02009	-0.0711446	3/75	16509,17906,20928	Kcne1,Myl2,Abcc9
7_Summary	GO Biological Processes	GO:0014070	response to organic cyclic compound	-3.94107	-1.28685	14/748	12162,12576,14056,16439,16509,18033,19049,20181,20851,20928,22350,26556,65973,108655,18576,21417,22329,238505,11774,11988,12725,53416,105727,320508	Bmp7,Cdkn1b,Ezh2,Itpr2,Kcne1,Nfkb1,Ppp1r1b,Rxra,Stat5b,Abcc9,Ezr,Homer1,Asph,Foxp1,Pde3b,Zeb1,Vcam1,Mtr,Ap3b1,Slc7a2,Clcn3,Stk39,Slc38a1,Cachd1
7_Member	GO Biological Processes	GO:0014070	response to organic cyclic compound	-3.94107	-1.28685	14/748	12162,12576,14056,16439,16509,18033,19049,20181,20851,20928,22350,26556,65973,108655	Bmp7,Cdkn1b,Ezh2,Itpr2,Kcne1,Nfkb1,Ppp1r1b,Rxra,Stat5b,Abcc9,Ezr,Homer1,Asph,Foxp1
7_Member	GO Biological Processes	GO:0046683	response to organophosphorus	-3.71984	-1.14303	5/91	16439,16509,20928,22350,65973	Itpr2,Kcne1,Abcc9,Ezr,Asph
7_Member	GO Biological Processes	GO:0014074	response to purine-containing compound	-3.33763	-0.886003	5/110	16439,16509,20928,22350,65973	Itpr2,Kcne1,Abcc9,Ezr,Asph
7_Member	GO Biological Processes	GO:0071320	cellular response to cAMP	-2.82295	-0.564539	3/39	16439,16509,22350	Itpr2,Kcne1,Ezr
7_Member	GO Biological Processes	GO:1901699	cellular response to nitrogen compound	-2.81382	-0.563847	11/655	14056,16439,16509,18033,18576,19049,20851,21417,22329,22350,238505	Ezh2,Itpr2,Kcne1,Nfkb1,Pde3b,Ppp1r1b,Stat5b,Zeb1,Vcam1,Ezr,Mtr
7_Member	GO Biological Processes	GO:0071417	cellular response to organonitrogen compound	-2.7047	-0.485578	10/576	14056,16439,16509,18033,18576,19049,20851,21417,22329,22350	Ezh2,Itpr2,Kcne1,Nfkb1,Pde3b,Ppp1r1b,Stat5b,Zeb1,Vcam1,Ezr
7_Member	GO Biological Processes	GO:0071407	cellular response to organic cyclic compound	-2.66143	-0.462828	9/487	12162,12576,14056,16439,16509,18033,19049,22350,108655	Bmp7,Cdkn1b,Ezh2,Itpr2,Kcne1,Nfkb1,Ppp1r1b,Ezr,Foxp1
7_Member	Reactome Gene Sets	R-MMU-5578775	Ion homeostasis	-2.46325	-0.363323	3/52	16439,20928,65973	Itpr2,Abcc9,Asph
7_Member	GO Biological Processes	GO:0006812	cation transport	-2.36662	-0.309125	11/749	11774,11988,12576,12725,16439,16509,20928,53416,65973,105727,320508	Ap3b1,Slc7a2,Cdkn1b,Clcn3,Itpr2,Kcne1,Abcc9,Stk39,Asph,Slc38a1,Cachd1
7_Member	GO Biological Processes	GO:0051591	response to cAMP	-2.28797	-0.260765	3/60	16439,16509,22350	Itpr2,Kcne1,Ezr
7_Member	GO Biological Processes	GO:0030001	metal ion transport	-2.08443	-0.118454	9/598	11774,12576,16439,16509,20928,53416,65973,105727,320508	Ap3b1,Cdkn1b,Itpr2,Kcne1,Abcc9,Stk39,Asph,Slc38a1,Cachd1
8_Summary	GO Biological Processes	GO:2000291	regulation of myoblast proliferation	-3.91088	-1.28519	3/17	14465,17536,228003	Gata6,Meis2,Klhl41
8_Member	GO Biological Processes	GO:2000291	regulation of myoblast proliferation	-3.91088	-1.28519	3/17	14465,17536,228003	Gata6,Meis2,Klhl41
9_Summary	GO Biological Processes	GO:0055012	ventricular cardiac muscle cell differentiation	-3.83354	-1.23863	3/18	14200,15214,20181,12162	Fhl2,Hey2,Rxra,Bmp7
9_Member	GO Biological Processes	GO:0055012	ventricular cardiac muscle cell differentiation	-3.83354	-1.23863	3/18	14200,15214,20181	Fhl2,Hey2,Rxra
9_Member	GO Biological Processes	GO:0061384	heart trabecula morphogenesis	-2.88976	-0.605019	3/37	12162,14200,15214	Bmp7,Fhl2,Hey2
9_Member	GO Biological Processes	GO:0061383	trabecula morphogenesis	-2.43978	-0.360289	3/53	12162,14200,15214	Bmp7,Fhl2,Hey2
10_Summary	KEGG Pathway	mmu05030	Cocaine addiction	-3.76074	-1.17498	4/48	13195,18033,19049,208647,16439,226849	Ddc,Nfkb1,Ppp1r1b,Creb3l2,Itpr2,Ppp2r5a
10_Member	KEGG Pathway	mmu05030	Cocaine addiction	-3.76074	-1.17498	4/48	13195,18033,19049,208647	Ddc,Nfkb1,Ppp1r1b,Creb3l2
10_Member	KEGG Pathway	mmu04728	Dopaminergic synapse	-2.93537	-0.634627	5/135	13195,16439,19049,208647,226849	Ddc,Itpr2,Ppp1r1b,Creb3l2,Ppp2r5a
10_Member	KEGG Pathway	mmu05031	Amphetamine addiction	-2.11936	-0.144613	3/69	13195,19049,208647	Ddc,Ppp1r1b,Creb3l2
11_Summary	GO Biological Processes	GO:0030856	regulation of epithelial cell differentiation	-3.50186	-0.965765	6/157	12576,14056,15214,20851,21417,108655,17128,71973,74318,12151,18033,22350,140486,12162,17536,18208,108153,226778	Cdkn1b,Ezh2,Hey2,Stat5b,Zeb1,Foxp1,Smad4,Rbpms2,Hopx,Bmi1,Nfkb1,Ezr,Igf2bp1,Bmp7,Meis2,Ntn1,Adamts7,Mark1
11_Member	GO Biological Processes	GO:0030856	regulation of epithelial cell differentiation	-3.50186	-0.965765	6/157	12576,14056,15214,20851,21417,108655	Cdkn1b,Ezh2,Hey2,Stat5b,Zeb1,Foxp1
11_Member	GO Biological Processes	GO:0051147	regulation of muscle cell differentiation	-3.48708	-0.96044	6/158	14056,17128,21417,71973,74318,108655	Ezh2,Smad4,Zeb1,Rbpms2,Hopx,Foxp1
11_Member	KEGG Pathway	mmu05206	MicroRNAs in cancer	-3.39933	-0.917122	8/303	12151,12576,14056,18033,21417,22350,108655,140486	Bmi1,Cdkn1b,Ezh2,Nfkb1,Zeb1,Ezr,Foxp1,Igf2bp1
11_Member	GO Biological Processes	GO:0051148	negative regulation of muscle cell differentiation	-3.22702	-0.846507	4/66	14056,17128,71973,108655	Ezh2,Smad4,Rbpms2,Foxp1
11_Member	GO Biological Processes	GO:0045596	negative regulation of cell differentiation	-2.87794	-0.597704	12/744	12162,14056,17128,17536,18208,20851,21417,71973,74318,108153,108655,226778	Bmp7,Ezh2,Smad4,Meis2,Ntn1,Stat5b,Zeb1,Rbpms2,Hopx,Adamts7,Foxp1,Mark1
11_Member	GO Biological Processes	GO:0051154	negative regulation of striated muscle cell differentiation	-2.75975	-0.522131	3/41	14056,17128,108655	Ezh2,Smad4,Foxp1
11_Member	GO Biological Processes	GO:0051153	regulation of striated muscle cell differentiation	-2.4807	-0.365986	4/105	14056,17128,74318,108655	Ezh2,Smad4,Hopx,Foxp1
11_Member	GO Biological Processes	GO:0030857	negative regulation of epithelial cell differentiation	-2.46325	-0.363323	3/52	14056,21417,108655	Ezh2,Zeb1,Foxp1
12_Summary	GO Biological Processes	GO:0120035	regulation of plasma membrane bounded cell projection organization	-3.3988	-0.917122	13/745	12162,14056,18208,20616,22240,22350,26556,26564,65086,103199,208647,216363,226778,21417,108153,14388,70686	Bmp7,Ezh2,Ntn1,Snap91,Dpysl3,Ezr,Homer1,Ror2,Lpar3,Fig4,Creb3l2,Rab3ip,Mark1,Zeb1,Adamts7,Gab1,Dusp16
12_Member	GO Biological Processes	GO:0120035	regulation of plasma membrane bounded cell projection organization	-3.3988	-0.917122	13/745	12162,14056,18208,20616,22240,22350,26556,26564,65086,103199,208647,216363,226778	Bmp7,Ezh2,Ntn1,Snap91,Dpysl3,Ezr,Homer1,Ror2,Lpar3,Fig4,Creb3l2,Rab3ip,Mark1
12_Member	GO Biological Processes	GO:0031344	regulation of cell projection organization	-3.31173	-0.886003	13/761	12162,14056,18208,20616,22240,22350,26556,26564,65086,103199,208647,216363,226778	Bmp7,Ezh2,Ntn1,Snap91,Dpysl3,Ezr,Homer1,Ror2,Lpar3,Fig4,Creb3l2,Rab3ip,Mark1
12_Member	GO Biological Processes	GO:0031346	positive regulation of cell projection organization	-2.93595	-0.634627	9/444	12162,14056,18208,20616,22240,26564,65086,103199,208647	Bmp7,Ezh2,Ntn1,Snap91,Dpysl3,Ror2,Lpar3,Fig4,Creb3l2
12_Member	GO Biological Processes	GO:0010975	regulation of neuron projection development	-2.83477	-0.567182	10/553	12162,14056,18208,20616,22240,26564,65086,103199,208647,226778	Bmp7,Ezh2,Ntn1,Snap91,Dpysl3,Ror2,Lpar3,Fig4,Creb3l2,Mark1
12_Member	GO Biological Processes	GO:0010976	positive regulation of neuron projection development	-2.67054	-0.46799	6/227	12162,14056,22240,26564,103199,208647	Bmp7,Ezh2,Dpysl3,Ror2,Fig4,Creb3l2
12_Member	GO Biological Processes	GO:0051216	cartilage development	-2.45455	-0.360289	5/174	12162,21417,26564,108153,208647	Bmp7,Zeb1,Ror2,Adamts7,Creb3l2
12_Member	GO Biological Processes	GO:0043405	regulation of MAP kinase activity	-2.2004	-0.191069	5/200	12162,14056,14388,26564,70686	Bmp7,Ezh2,Gab1,Ror2,Dusp16
13_Summary	KEGG Pathway	mmu04928	Parathyroid hormone synthesis, secretion and action	-3.37422	-0.913395	5/108	14673,16439,17388,20181,208647,14463,18576	Gna12,Itpr2,Mmp15,Rxra,Creb3l2,Gata4,Pde3b
13_Member	KEGG Pathway	mmu04928	Parathyroid hormone synthesis, secretion and action	-3.37422	-0.913395	5/108	14673,16439,17388,20181,208647	Gna12,Itpr2,Mmp15,Rxra,Creb3l2
13_Member	KEGG Pathway	mmu04022	cGMP-PKG signaling pathway	-2.46523	-0.363323	5/173	14463,14673,16439,18576,208647	Gata4,Gna12,Itpr2,Pde3b,Creb3l2
14_Summary	Reactome Gene Sets	R-MMU-3214841	PKMTs methylate histone lysines	-3.33052	-0.886003	4/62	14056,18033,54343,226830,12151,19049,72195,74318,235441	Ezh2,Nfkb1,Atf7ip,Smyd2,Bmi1,Ppp1r1b,Supt7l,Hopx,Usp3
14_Member	Reactome Gene Sets	R-MMU-3214841	PKMTs methylate histone lysines	-3.33052	-0.886003	4/62	14056,18033,54343,226830	Ezh2,Nfkb1,Atf7ip,Smyd2
14_Member	GO Biological Processes	GO:0006305	DNA alkylation	-2.43978	-0.360289	3/53	12151,14056,54343	Bmi1,Ezh2,Atf7ip
14_Member	GO Biological Processes	GO:0006306	DNA methylation	-2.43978	-0.360289	3/53	12151,14056,54343	Bmi1,Ezh2,Atf7ip
14_Member	GO Biological Processes	GO:0044728	DNA methylation or demethylation	-2.1727	-0.17051	3/66	12151,14056,54343	Bmi1,Ezh2,Atf7ip
14_Member	GO Biological Processes	GO:0016570	histone modification	-2.12991	-0.152936	7/386	12151,14056,19049,72195,74318,226830,235441	Bmi1,Ezh2,Ppp1r1b,Supt7l,Hopx,Smyd2,Usp3
15_Summary	GO Biological Processes	GO:0071772	response to BMP	-3.31961	-0.886003	5/111	12162,14465,17128,26564,108153,14388,18033,19272,20851,14463,12576,14673,19250,20181,21417,65973,226830,14056,226778,12359,16371	Bmp7,Gata6,Smad4,Ror2,Adamts7,Gab1,Nfkb1,Ptprk,Stat5b,Gata4,Cdkn1b,Gna12,Ptpn14,Rxra,Zeb1,Asph,Smyd2,Ezh2,Mark1,Cat,Irx1
15_Member	GO Biological Processes	GO:0071772	response to BMP	-3.31961	-0.886003	5/111	12162,14465,17128,26564,108153	Bmp7,Gata6,Smad4,Ror2,Adamts7
15_Member	GO Biological Processes	GO:0071773	cellular response to BMP stimulus	-3.31961	-0.886003	5/111	12162,14465,17128,26564,108153	Bmp7,Gata6,Smad4,Ror2,Adamts7
15_Member	GO Biological Processes	GO:0071363	cellular response to growth factor stimulus	-3.02596	-0.691135	9/431	12162,14388,14465,17128,18033,19272,20851,26564,108153	Bmp7,Gab1,Gata6,Smad4,Nfkb1,Ptprk,Stat5b,Ror2,Adamts7
15_Member	GO Biological Processes	GO:0060395	SMAD protein signal transduction	-2.93315	-0.634627	4/79	12162,14463,17128,26564	Bmp7,Gata4,Smad4,Ror2
15_Member	GO Biological Processes	GO:0070848	response to growth factor	-2.92241	-0.628532	9/446	12162,14388,14465,17128,18033,19272,20851,26564,108153	Bmp7,Gab1,Gata6,Smad4,Nfkb1,Ptprk,Stat5b,Ror2,Adamts7
15_Member	GO Biological Processes	GO:0008285	negative regulation of cell population proliferation	-2.73381	-0.503607	12/774	12162,12576,14465,14673,17128,19250,19272,20181,21417,26564,65973,226830	Bmp7,Cdkn1b,Gata6,Gna12,Smad4,Ptpn14,Ptprk,Rxra,Zeb1,Ror2,Asph,Smyd2
15_Member	GO Biological Processes	GO:0010717	regulation of epithelial to mesenchymal transition	-2.62141	-0.45175	4/96	12162,14056,17128,226778	Bmp7,Ezh2,Smad4,Mark1
15_Member	GO Biological Processes	GO:0010718	positive regulation of epithelial to mesenchymal transition	-2.53678	-0.40649	3/49	12162,14056,17128	Bmp7,Ezh2,Smad4
15_Member	GO Biological Processes	GO:0003197	endocardial cushion development	-2.51173	-0.387741	3/50	12162,14463,17128	Bmp7,Gata4,Smad4
15_Member	GO Biological Processes	GO:0035107	appendage morphogenesis	-2.44395	-0.360289	5/175	12162,14673,17128,26564,65973	Bmp7,Gna12,Smad4,Ror2,Asph
15_Member	GO Biological Processes	GO:0035108	limb morphogenesis	-2.44395	-0.360289	5/175	12162,14673,17128,26564,65973	Bmp7,Gna12,Smad4,Ror2,Asph
15_Member	GO Biological Processes	GO:0048736	appendage development	-2.14744	-0.159187	5/206	12162,14673,17128,26564,65973	Bmp7,Gna12,Smad4,Ror2,Asph
15_Member	GO Biological Processes	GO:0060173	limb development	-2.14744	-0.159187	5/206	12162,14673,17128,26564,65973	Bmp7,Gna12,Smad4,Ror2,Asph
15_Member	GO Biological Processes	GO:0042733	embryonic digit morphogenesis	-2.08523	-0.118454	3/71	14673,17128,26564	Gna12,Smad4,Ror2
15_Member	GO Biological Processes	GO:0007178	transmembrane receptor protein serine/threonine kinase signaling pathway	-2.023	-0.0711446	5/221	12162,14463,17128,19272,26564	Bmp7,Gata4,Smad4,Ptprk,Ror2
15_Member	GO Biological Processes	GO:0072073	kidney epithelium development	-2.02074	-0.0711446	4/142	12162,12359,16371,17128	Bmp7,Cat,Irx1,Smad4
15_Member	GO Biological Processes	GO:0030326	embryonic limb morphogenesis	-2.01033	-0.0696633	4/143	12162,14673,17128,26564	Bmp7,Gna12,Smad4,Ror2
15_Member	GO Biological Processes	GO:0035113	embryonic appendage morphogenesis	-2.01033	-0.0696633	4/143	12162,14673,17128,26564	Bmp7,Gna12,Smad4,Ror2
16_Summary	GO Biological Processes	GO:0030239	myofibril assembly	-3.30397	-0.886003	4/63	17906,68016,108655,228003,103199,14388,16509,20928,22240,22350,57748,12162,17128,18208,20616,140486	Myl2,Cavin4,Foxp1,Klhl41,Fig4,Gab1,Kcne1,Abcc9,Dpysl3,Ezr,Jmy,Bmp7,Smad4,Ntn1,Snap91,Igf2bp1
16_Member	GO Biological Processes	GO:0030239	myofibril assembly	-3.30397	-0.886003	4/63	17906,68016,108655,228003	Myl2,Cavin4,Foxp1,Klhl41
16_Member	GO Biological Processes	GO:0010927	cellular component assembly involved in morphogenesis	-3.28412	-0.880437	5/113	17906,68016,103199,108655,228003	Myl2,Cavin4,Fig4,Foxp1,Klhl41
16_Member	GO Biological Processes	GO:0055002	striated muscle cell development	-3.27788	-0.880106	4/64	17906,68016,108655,228003	Myl2,Cavin4,Foxp1,Klhl41
16_Member	GO Biological Processes	GO:0030029	actin filament-based process	-2.62369	-0.45175	10/591	14388,16509,17906,20928,22240,22350,57748,68016,108655,228003	Gab1,Kcne1,Myl2,Abcc9,Dpysl3,Ezr,Jmy,Cavin4,Foxp1,Klhl41
16_Member	GO Biological Processes	GO:0031032	actomyosin structure organization	-2.36675	-0.309125	4/113	17906,68016,108655,228003	Myl2,Cavin4,Foxp1,Klhl41
16_Member	GO Biological Processes	GO:0032989	cellular component morphogenesis	-2.34515	-0.292986	10/647	12162,17128,17906,18208,20616,68016,103199,108655,140486,228003	Bmp7,Smad4,Myl2,Ntn1,Snap91,Cavin4,Fig4,Foxp1,Igf2bp1,Klhl41
17_Summary	GO Biological Processes	GO:0060039	pericardium development	-3.2483	-0.862105	3/28	12162,20181,22329,14104,14463,14465,14056,17128,18208,20851,108655,18033,18576	Bmp7,Rxra,Vcam1,Fasn,Gata4,Gata6,Ezh2,Smad4,Ntn1,Stat5b,Foxp1,Nfkb1,Pde3b
17_Member	GO Biological Processes	GO:0060039	pericardium development	-3.2483	-0.862105	3/28	12162,20181,22329	Bmp7,Rxra,Vcam1
17_Member	GO Biological Processes	GO:0002065	columnar/cuboidal epithelial cell differentiation	-2.60505	-0.441848	4/97	14104,14463,14465,20181	Fasn,Gata4,Gata6,Rxra
17_Member	GO Biological Processes	GO:0002067	glandular epithelial cell differentiation	-2.41678	-0.345671	3/54	14104,14465,20181	Fasn,Gata6,Rxra
17_Member	GO Biological Processes	GO:0048732	gland development	-2.38121	-0.315596	8/439	12162,14056,14104,14465,17128,18208,20181,20851	Bmp7,Ezh2,Fasn,Gata6,Smad4,Ntn1,Rxra,Stat5b
17_Member	GO Biological Processes	GO:1905330	regulation of morphogenesis of an epithelium	-2.05216	-0.0926457	3/73	12162,20181,108655	Bmp7,Rxra,Foxp1
17_Member	GO Biological Processes	GO:0032870	cellular response to hormone stimulus	-2.03821	-0.0808336	7/402	12162,14463,14465,18033,18576,20181,20851	Bmp7,Gata4,Gata6,Nfkb1,Pde3b,Rxra,Stat5b
18_Summary	GO Biological Processes	GO:0010035	response to inorganic substance	-3.11193	-0.753783	10/508	12359,12576,14056,14611,17189,18484,26556,53416,65973,238505,19272,14388,18033	Cat,Cdkn1b,Ezh2,Gja3,Mb,Pam,Homer1,Stk39,Asph,Mtr,Ptprk,Gab1,Nfkb1
18_Member	GO Biological Processes	GO:0010035	response to inorganic substance	-3.11193	-0.753783	10/508	12359,12576,14056,14611,17189,18484,26556,53416,65973,238505	Cat,Cdkn1b,Ezh2,Gja3,Mb,Pam,Homer1,Stk39,Asph,Mtr
18_Member	GO Biological Processes	GO:0000302	response to reactive oxygen species	-2.64676	-0.458937	5/157	12359,14056,14611,17189,19272	Cat,Ezh2,Gja3,Mb,Ptprk
18_Member	GO Biological Processes	GO:0042542	response to hydrogen peroxide	-2.63797	-0.457318	4/95	12359,14056,14611,17189	Cat,Ezh2,Gja3,Mb
18_Member	GO Biological Processes	GO:0006979	response to oxidative stress	-2.39011	-0.321756	7/345	12359,14056,14388,14611,17189,18033,19272	Cat,Ezh2,Gab1,Gja3,Mb,Nfkb1,Ptprk
19_Summary	Reactome Gene Sets	R-MMU-1257604	PIP3 activates AKT signaling	-2.69951	-0.485578	6/224	12151,12576,14056,14388,117150,226849,18033,18576	Bmi1,Cdkn1b,Ezh2,Gab1,Pip4k2c,Ppp2r5a,Nfkb1,Pde3b
19_Member	Reactome Gene Sets	R-MMU-1257604	PIP3 activates AKT signaling	-2.69951	-0.485578	6/224	12151,12576,14056,14388,117150,226849	Bmi1,Cdkn1b,Ezh2,Gab1,Pip4k2c,Ppp2r5a
19_Member	Reactome Gene Sets	R-MMU-9006925	Intracellular signaling by second messengers	-2.46301	-0.363323	6/250	12151,12576,14056,14388,117150,226849	Bmi1,Cdkn1b,Ezh2,Gab1,Pip4k2c,Ppp2r5a
19_Member	GO Biological Processes	GO:0045833	negative regulation of lipid metabolic process	-2.42253	-0.348643	4/109	18033,18576,117150,226849	Nfkb1,Pde3b,Pip4k2c,Ppp2r5a
20_Summary	KEGG Pathway	mmu05202	Transcriptional misregulation in cancer	-2.69951	-0.485578	6/224	12151,12576,18033,18516,20181,21417,208647,14924,65086,226849	Bmi1,Cdkn1b,Nfkb1,Pbx3,Rxra,Zeb1,Creb3l2,Magi1,Lpar3,Ppp2r5a
20_Member	KEGG Pathway	mmu05202	Transcriptional misregulation in cancer	-2.69951	-0.485578	6/224	12151,12576,18033,18516,20181,21417	Bmi1,Cdkn1b,Nfkb1,Pbx3,Rxra,Zeb1
20_Member	KEGG Pathway	mmu05215	Prostate cancer	-2.5729	-0.432996	4/99	12576,18033,21417,208647	Cdkn1b,Nfkb1,Zeb1,Creb3l2
20_Member	KEGG Pathway	mmu04151	PI3K-Akt signaling pathway	-2.29685	-0.26284	7/359	12576,14924,18033,20181,65086,208647,226849	Cdkn1b,Magi1,Nfkb1,Rxra,Lpar3,Creb3l2,Ppp2r5a

## Sheet: d) P1_UP-GB+RE
GroupID	Category	Term	Description	LogP	Log(q-value)	InTerm_InList	Genes	Symbols
1_Summary	GO Biological Processes	GO:0032989	cellular component morphogenesis	-5.91889	-1.89398	27/647	11459,12286,12424,13395,14432,16669,16691,16774,17756,17762,18039,18121,19277,20404,21828,21957,21983,22223,65079,67652,67703,74053,76901,110596,171171,218194,243961,19143,21803,68339,240025,236539	Acta1,Cacna1a,Cck,Dlx5,Gap43,Krt19,Krt8,Lama3,Map2,Mapt,Nefl,Nog,Ptpro,Sh3gl2,Thbs4,Tnnt3,Tpbg,Uchl1,Rtn4r,Spaca1,Kirrel3,Grip1,Jade2,Arhgef28,Ntng2,Phactr1,Shank1,St14,Tgfb1,Ccdc88c,Dact2,Phgdh
1_Member	GO Biological Processes	GO:0032989	cellular component morphogenesis	-5.91889	-1.89398	27/647	11459,12286,12424,13395,14432,16669,16691,16774,17756,17762,18039,18121,19277,20404,21828,21957,21983,22223,65079,67652,67703,74053,76901,110596,171171,218194,243961	Acta1,Cacna1a,Cck,Dlx5,Gap43,Krt19,Krt8,Lama3,Map2,Mapt,Nefl,Nog,Ptpro,Sh3gl2,Thbs4,Tnnt3,Tpbg,Uchl1,Rtn4r,Spaca1,Kirrel3,Grip1,Jade2,Arhgef28,Ntng2,Phactr1,Shank1
1_Member	GO Biological Processes	GO:0048812	neuron projection morphogenesis	-5.12872	-1.62733	22/511	12286,12424,13395,14432,16774,17756,17762,18039,18121,19277,20404,21828,21983,22223,65079,67703,74053,76901,110596,171171,218194,243961	Cacna1a,Cck,Dlx5,Gap43,Lama3,Map2,Mapt,Nefl,Nog,Ptpro,Sh3gl2,Thbs4,Tpbg,Uchl1,Rtn4r,Kirrel3,Grip1,Jade2,Arhgef28,Ntng2,Phactr1,Shank1
1_Member	GO Biological Processes	GO:0120039	plasma membrane bounded cell projection morphogenesis	-5.04924	-1.62733	22/517	12286,12424,13395,14432,16774,17756,17762,18039,18121,19277,20404,21828,21983,22223,65079,67703,74053,76901,110596,171171,218194,243961	Cacna1a,Cck,Dlx5,Gap43,Lama3,Map2,Mapt,Nefl,Nog,Ptpro,Sh3gl2,Thbs4,Tpbg,Uchl1,Rtn4r,Kirrel3,Grip1,Jade2,Arhgef28,Ntng2,Phactr1,Shank1
1_Member	GO Biological Processes	GO:0048858	cell projection morphogenesis	-4.9711	-1.60719	22/523	12286,12424,13395,14432,16774,17756,17762,18039,18121,19277,20404,21828,21983,22223,65079,67703,74053,76901,110596,171171,218194,243961	Cacna1a,Cck,Dlx5,Gap43,Lama3,Map2,Mapt,Nefl,Nog,Ptpro,Sh3gl2,Thbs4,Tpbg,Uchl1,Rtn4r,Kirrel3,Grip1,Jade2,Arhgef28,Ntng2,Phactr1,Shank1
1_Member	GO Biological Processes	GO:0032990	cell part morphogenesis	-4.63527	-1.54435	22/550	12286,12424,13395,14432,16774,17756,17762,18039,18121,19277,20404,21828,21983,22223,65079,67703,74053,76901,110596,171171,218194,243961	Cacna1a,Cck,Dlx5,Gap43,Lama3,Map2,Mapt,Nefl,Nog,Ptpro,Sh3gl2,Thbs4,Tpbg,Uchl1,Rtn4r,Kirrel3,Grip1,Jade2,Arhgef28,Ntng2,Phactr1,Shank1
1_Member	GO Biological Processes	GO:0000902	cell morphogenesis	-4.06102	-1.18022	26/777	12286,12424,13395,14432,16774,17756,17762,18039,18121,19143,19277,20404,21803,21828,21983,22223,65079,67703,68339,74053,76901,110596,171171,218194,240025,243961	Cacna1a,Cck,Dlx5,Gap43,Lama3,Map2,Mapt,Nefl,Nog,St14,Ptpro,Sh3gl2,Tgfb1,Thbs4,Tpbg,Uchl1,Rtn4r,Kirrel3,Ccdc88c,Grip1,Jade2,Arhgef28,Ntng2,Phactr1,Dact2,Shank1
1_Member	GO Biological Processes	GO:0031175	neuron projection development	-3.19636	-0.774446	23/741	12286,12424,13395,14432,16774,17756,17762,18039,18121,19277,20404,21828,21983,22223,65079,67703,74053,76901,110596,171171,218194,236539,243961	Cacna1a,Cck,Dlx5,Gap43,Lama3,Map2,Mapt,Nefl,Nog,Ptpro,Sh3gl2,Thbs4,Tpbg,Uchl1,Rtn4r,Kirrel3,Grip1,Jade2,Arhgef28,Ntng2,Phactr1,Phgdh,Shank1
1_Member	GO Biological Processes	GO:0048667	cell morphogenesis involved in neuron differentiation	-3.16326	-0.756701	17/474	12286,12424,13395,14432,16774,17756,17762,18121,19277,21983,22223,65079,74053,110596,171171,218194,243961	Cacna1a,Cck,Dlx5,Gap43,Lama3,Map2,Mapt,Nog,Ptpro,Tpbg,Uchl1,Rtn4r,Grip1,Arhgef28,Ntng2,Phactr1,Shank1
1_Member	GO Biological Processes	GO:0000904	cell morphogenesis involved in differentiation	-3.16039	-0.756701	20/607	12286,12424,13395,14432,16774,17756,17762,18121,19143,19277,21983,22223,65079,68339,74053,110596,171171,218194,240025,243961	Cacna1a,Cck,Dlx5,Gap43,Lama3,Map2,Mapt,Nog,St14,Ptpro,Tpbg,Uchl1,Rtn4r,Ccdc88c,Grip1,Arhgef28,Ntng2,Phactr1,Dact2,Shank1
1_Member	GO Biological Processes	GO:0061564	axon development	-2.07765	-0.154675	13/413	12424,13395,14432,16774,17756,17762,18039,18121,19277,22223,65079,110596,171171	Cck,Dlx5,Gap43,Lama3,Map2,Mapt,Nefl,Nog,Ptpro,Uchl1,Rtn4r,Arhgef28,Ntng2
1_Member	GO Biological Processes	GO:0007409	axonogenesis	-2.00018	-0.0986615	12/376	12424,13395,14432,16774,17756,17762,18121,19277,22223,65079,110596,171171	Cck,Dlx5,Gap43,Lama3,Map2,Mapt,Nog,Ptpro,Uchl1,Rtn4r,Arhgef28,Ntng2
2_Summary	GO Biological Processes	GO:0045055	regulated exocytosis	-5.85995	-1.89398	12/143	11542,12286,12889,18436,20614,20617,20965,20981,56508,74051,238988,320405,20404,74053,218038,433485,241770,434246,11423,12298,18574,268860,382864,100039795,64176,14397,14408,18795,20312,21983,104156,18162,18670,18784	Adora3,Cacna1a,Cplx1,P2rx1,Snap25,Snca,Syn2,Syt3,Rapgef4,Steap2,Erc2,Cadps2,Sh3gl2,Grip1,Amph,Syndig1,Rims4,Trim72,Ache,Cacnb4,Pde1b,Abat,Colq,Ildr2,Sv2b,Gabra4,Gabrr1,Plcb1,Cx3cl1,Tpbg,Etv5,Npr3,Abcb4,Pla2g5
2_Member	GO Biological Processes	GO:0045055	regulated exocytosis	-5.85995	-1.89398	12/143	11542,12286,12889,18436,20614,20617,20965,20981,56508,74051,238988,320405	Adora3,Cacna1a,Cplx1,P2rx1,Snap25,Snca,Syn2,Syt3,Rapgef4,Steap2,Erc2,Cadps2
2_Member	GO Biological Processes	GO:0099003	vesicle-mediated transport in synapse	-5.05444	-1.62733	11/143	12286,12889,20404,20614,20617,20965,74053,218038,238988,320405,433485	Cacna1a,Cplx1,Sh3gl2,Snap25,Snca,Syn2,Grip1,Amph,Erc2,Cadps2,Syndig1
2_Member	GO Biological Processes	GO:0006887	exocytosis	-4.83007	-1.54435	14/242	11542,12286,12889,18436,20614,20617,20965,20981,56508,74051,238988,241770,320405,434246	Adora3,Cacna1a,Cplx1,P2rx1,Snap25,Snca,Syn2,Syt3,Rapgef4,Steap2,Erc2,Rims4,Cadps2,Trim72
2_Member	GO Biological Processes	GO:0099504	synaptic vesicle cycle	-4.67499	-1.54435	10/129	12286,12889,20404,20614,20617,20965,218038,238988,320405,433485	Cacna1a,Cplx1,Sh3gl2,Snap25,Snca,Syn2,Amph,Erc2,Cadps2,Syndig1
2_Member	GO Biological Processes	GO:0001505	regulation of neurotransmitter levels	-4.6531	-1.54435	14/251	11423,12286,12298,12889,18436,18574,20614,20617,20965,238988,241770,268860,320405,382864	Ache,Cacna1a,Cacnb4,Cplx1,P2rx1,Pde1b,Snap25,Snca,Syn2,Erc2,Rims4,Abat,Cadps2,Colq
2_Member	GO Biological Processes	GO:0017156	calcium-ion regulated exocytosis	-4.21017	-1.25664	6/47	12286,20614,20965,20981,56508,320405	Cacna1a,Snap25,Syn2,Syt3,Rapgef4,Cadps2
2_Member	GO Biological Processes	GO:0023061	signal release	-3.95836	-1.12271	11/188	11542,12286,12889,18436,20614,20617,20965,56508,238988,320405,100039795	Adora3,Cacna1a,Cplx1,P2rx1,Snap25,Snca,Syn2,Rapgef4,Erc2,Cadps2,Ildr2
2_Member	GO Biological Processes	GO:0006836	neurotransmitter transport	-3.85703	-1.08138	9/131	12286,12889,20614,20617,20965,64176,238988,241770,320405	Cacna1a,Cplx1,Snap25,Snca,Syn2,Sv2b,Erc2,Rims4,Cadps2
2_Member	GO Biological Processes	GO:0099536	synaptic signaling	-3.74075	-1.02926	17/422	11423,12286,12298,12889,14397,14408,18436,18795,20312,20614,20617,20965,21983,64176,104156,238988,320405	Ache,Cacna1a,Cacnb4,Cplx1,Gabra4,Gabrr1,P2rx1,Plcb1,Cx3cl1,Snap25,Snca,Syn2,Tpbg,Sv2b,Etv5,Erc2,Cadps2
2_Member	GO Biological Processes	GO:0016082	synaptic vesicle priming	-3.7371	-1.02926	4/20	20614,20617,238988,320405	Snap25,Snca,Erc2,Cadps2
2_Member	GO Biological Processes	GO:0016079	synaptic vesicle exocytosis	-3.73464	-1.02926	6/57	12286,12889,20614,20617,238988,320405	Cacna1a,Cplx1,Snap25,Snca,Erc2,Cadps2
2_Member	GO Biological Processes	GO:0046903	secretion	-3.60432	-0.970785	19/517	11542,12286,12298,12889,18162,18436,18670,18784,20614,20617,20965,20981,56508,74051,238988,241770,320405,434246,100039795	Adora3,Cacna1a,Cacnb4,Cplx1,Npr3,P2rx1,Abcb4,Pla2g5,Snap25,Snca,Syn2,Syt3,Rapgef4,Steap2,Erc2,Rims4,Cadps2,Trim72,Ildr2
2_Member	GO Biological Processes	GO:0007269	neurotransmitter secretion	-3.56312	-0.949322	7/86	12286,12889,20614,20617,20965,238988,320405	Cacna1a,Cplx1,Snap25,Snca,Syn2,Erc2,Cadps2
2_Member	GO Biological Processes	GO:0099643	signal release from synapse	-3.56312	-0.949322	7/86	12286,12889,20614,20617,20965,238988,320405	Cacna1a,Cplx1,Snap25,Snca,Syn2,Erc2,Cadps2
2_Member	GO Biological Processes	GO:0007268	chemical synaptic transmission	-3.49325	-0.930838	15/362	12286,12298,12889,14397,14408,18436,20312,20614,20617,20965,21983,64176,104156,238988,320405	Cacna1a,Cacnb4,Cplx1,Gabra4,Gabrr1,P2rx1,Cx3cl1,Snap25,Snca,Syn2,Tpbg,Sv2b,Etv5,Erc2,Cadps2
2_Member	GO Biological Processes	GO:0098916	anterograde trans-synaptic signaling	-3.49325	-0.930838	15/362	12286,12298,12889,14397,14408,18436,20312,20614,20617,20965,21983,64176,104156,238988,320405	Cacna1a,Cacnb4,Cplx1,Gabra4,Gabrr1,P2rx1,Cx3cl1,Snap25,Snca,Syn2,Tpbg,Sv2b,Etv5,Erc2,Cadps2
2_Member	GO Biological Processes	GO:0099537	trans-synaptic signaling	-3.24958	-0.77835	15/382	12286,12298,12889,14397,14408,18436,20312,20614,20617,20965,21983,64176,104156,238988,320405	Cacna1a,Cacnb4,Cplx1,Gabra4,Gabrr1,P2rx1,Cx3cl1,Snap25,Snca,Syn2,Tpbg,Sv2b,Etv5,Erc2,Cadps2
2_Member	GO Biological Processes	GO:0032940	secretion by cell	-2.99204	-0.682471	15/405	11542,12286,12889,18436,20614,20617,20965,20981,56508,74051,238988,241770,320405,434246,100039795	Adora3,Cacna1a,Cplx1,P2rx1,Snap25,Snca,Syn2,Syt3,Rapgef4,Steap2,Erc2,Rims4,Cadps2,Trim72,Ildr2
2_Member	GO Biological Processes	GO:0140029	exocytic process	-2.96727	-0.668751	6/79	11542,18436,20614,20617,238988,320405	Adora3,P2rx1,Snap25,Snca,Erc2,Cadps2
2_Member	Reactome Gene Sets	R-MMU-181429	Serotonin Neurotransmitter Release Cycle	-2.66348	-0.468355	3/18	12889,20614,20965	Cplx1,Snap25,Syn2
2_Member	Reactome Gene Sets	R-MMU-888590	GABA synthesis, release, reuptake and degradation	-2.66348	-0.468355	3/18	12889,20614,268860	Cplx1,Snap25,Abat
2_Member	GO Biological Processes	GO:0098969	neurotransmitter receptor transport to postsynaptic membrane	-2.59356	-0.42692	3/19	12889,20614,74053	Cplx1,Snap25,Grip1
2_Member	GO Biological Processes	GO:1903540	establishment of protein localization to postsynaptic membrane	-2.52768	-0.377946	3/20	12889,20614,74053	Cplx1,Snap25,Grip1
2_Member	GO Biological Processes	GO:0140352	export from cell	-2.48595	-0.356256	15/457	11542,12286,12889,18436,20614,20617,20965,20981,56508,74051,238988,241770,320405,434246,100039795	Adora3,Cacna1a,Cplx1,P2rx1,Snap25,Snca,Syn2,Syt3,Rapgef4,Steap2,Erc2,Rims4,Cadps2,Trim72,Ildr2
2_Member	GO Biological Processes	GO:0098877	neurotransmitter receptor transport to plasma membrane	-2.46544	-0.345135	3/21	12889,20614,74053	Cplx1,Snap25,Grip1
2_Member	Reactome Gene Sets	R-MMU-212676	Dopamine Neurotransmitter Release Cycle	-2.35047	-0.276583	3/23	12889,20614,20965	Cplx1,Snap25,Syn2
2_Member	Reactome Gene Sets	R-MMU-112310	Neurotransmitter release cycle	-2.27309	-0.233972	4/48	12889,20614,20965,268860	Cplx1,Snap25,Syn2,Abat
2_Member	GO Biological Processes	GO:0099637	neurotransmitter receptor transport	-2.10677	-0.172631	3/28	12889,20614,74053	Cplx1,Snap25,Grip1
3_Summary	GO Biological Processes	GO:0043269	regulation of ion transport	-5.13875	-1.62733	28/755	11517,12286,12294,12298,12424,15165,18436,18546,18779,18795,20264,20312,20617,20981,21803,24012,64292,71912,78688,107589,170706,209195,212933,217154,223864,232748,243961,268860,216739	Adcyap1r1,Cacna1a,Cacna2d3,Cacnb4,Cck,Hcn1,P2rx1,Pcp4,Pla2r1,Plcb1,Scn10a,Cx3cl1,Snca,Syt3,Tgfb1,Rgs7,Ptges,Jsrp1,Nol3,Mylk,Tmem37,Clic6,Pm20d1,Stac2,Rapgef3,Tcaf2,Shank1,Abat,Acsl6
3_Member	GO Biological Processes	GO:0043269	regulation of ion transport	-5.13875	-1.62733	28/755	11517,12286,12294,12298,12424,15165,18436,18546,18779,18795,20264,20312,20617,20981,21803,24012,64292,71912,78688,107589,170706,209195,212933,217154,223864,232748,243961,268860	Adcyap1r1,Cacna1a,Cacna2d3,Cacnb4,Cck,Hcn1,P2rx1,Pcp4,Pla2r1,Plcb1,Scn10a,Cx3cl1,Snca,Syt3,Tgfb1,Rgs7,Ptges,Jsrp1,Nol3,Mylk,Tmem37,Clic6,Pm20d1,Stac2,Rapgef3,Tcaf2,Shank1,Abat
3_Member	GO Biological Processes	GO:0034765	regulation of ion transmembrane transport	-4.50911	-1.47255	21/520	11517,12286,12294,12298,15165,18436,18795,20264,20312,20617,21803,24012,71912,78688,170706,209195,212933,217154,223864,232748,243961	Adcyap1r1,Cacna1a,Cacna2d3,Cacnb4,Hcn1,P2rx1,Plcb1,Scn10a,Cx3cl1,Snca,Tgfb1,Rgs7,Jsrp1,Nol3,Tmem37,Clic6,Pm20d1,Stac2,Rapgef3,Tcaf2,Shank1
3_Member	GO Biological Processes	GO:0043270	positive regulation of ion transport	-4.39134	-1.3796	16/336	11517,12298,12424,15165,18436,18546,18779,18795,20312,20617,24012,64292,107589,217154,223864,268860	Adcyap1r1,Cacnb4,Cck,Hcn1,P2rx1,Pcp4,Pla2r1,Plcb1,Cx3cl1,Snca,Rgs7,Ptges,Mylk,Stac2,Rapgef3,Abat
3_Member	GO Biological Processes	GO:0034762	regulation of transmembrane transport	-3.86078	-1.08138	22/621	11517,12286,12294,12298,15165,18436,18795,20264,20312,20617,21803,24012,71912,78688,170706,209195,212933,216739,217154,223864,232748,243961	Adcyap1r1,Cacna1a,Cacna2d3,Cacnb4,Hcn1,P2rx1,Plcb1,Scn10a,Cx3cl1,Snca,Tgfb1,Rgs7,Jsrp1,Nol3,Tmem37,Clic6,Pm20d1,Acsl6,Stac2,Rapgef3,Tcaf2,Shank1
3_Member	GO Biological Processes	GO:1903169	regulation of calcium ion transmembrane transport	-3.77937	-1.03088	11/197	11517,12286,12298,18436,20312,20617,21803,71912,78688,217154,223864	Adcyap1r1,Cacna1a,Cacnb4,P2rx1,Cx3cl1,Snca,Tgfb1,Jsrp1,Nol3,Stac2,Rapgef3
3_Member	GO Biological Processes	GO:1904062	regulation of cation transmembrane transport	-3.43559	-0.900981	16/407	11517,12286,12298,15165,18436,18795,20312,20617,21803,24012,71912,78688,212933,217154,223864,243961	Adcyap1r1,Cacna1a,Cacnb4,Hcn1,P2rx1,Plcb1,Cx3cl1,Snca,Tgfb1,Rgs7,Jsrp1,Nol3,Pm20d1,Stac2,Rapgef3,Shank1
3_Member	GO Biological Processes	GO:1904064	positive regulation of cation transmembrane transport	-3.30049	-0.80434	10/189	11517,12298,15165,18436,18795,20312,20617,24012,217154,223864	Adcyap1r1,Cacnb4,Hcn1,P2rx1,Plcb1,Cx3cl1,Snca,Rgs7,Stac2,Rapgef3
3_Member	GO Biological Processes	GO:1904427	positive regulation of calcium ion transmembrane transport	-2.99044	-0.682471	7/107	11517,12298,18436,20312,20617,217154,223864	Adcyap1r1,Cacnb4,P2rx1,Cx3cl1,Snca,Stac2,Rapgef3
3_Member	GO Biological Processes	GO:0034767	positive regulation of ion transmembrane transport	-2.93321	-0.648472	10/211	11517,12298,15165,18436,18795,20312,20617,24012,217154,223864	Adcyap1r1,Cacnb4,Hcn1,P2rx1,Plcb1,Cx3cl1,Snca,Rgs7,Stac2,Rapgef3
3_Member	GO Biological Processes	GO:0051924	regulation of calcium ion transport	-2.87194	-0.604928	12/292	11517,12286,12298,18436,20312,20617,21803,71912,78688,107589,217154,223864	Adcyap1r1,Cacna1a,Cacnb4,P2rx1,Cx3cl1,Snca,Tgfb1,Jsrp1,Nol3,Mylk,Stac2,Rapgef3
3_Member	GO Biological Processes	GO:0051928	positive regulation of calcium ion transport	-2.7484	-0.50713	8/151	11517,12298,18436,20312,20617,107589,217154,223864	Adcyap1r1,Cacnb4,P2rx1,Cx3cl1,Snca,Mylk,Stac2,Rapgef3
3_Member	GO Biological Processes	GO:0034764	positive regulation of transmembrane transport	-2.63473	-0.443272	11/271	11517,12298,15165,18436,18795,20312,20617,24012,216739,217154,223864	Adcyap1r1,Cacnb4,Hcn1,P2rx1,Plcb1,Cx3cl1,Snca,Rgs7,Acsl6,Stac2,Rapgef3
3_Member	GO Biological Processes	GO:0022898	regulation of transmembrane transporter activity	-2.34436	-0.273252	11/296	12286,12298,15165,18795,20617,71912,212933,217154,223864,232748,243961	Cacna1a,Cacnb4,Hcn1,Plcb1,Snca,Jsrp1,Pm20d1,Stac2,Rapgef3,Tcaf2,Shank1
3_Member	GO Biological Processes	GO:0032409	regulation of transporter activity	-2.19741	-0.195221	11/310	12286,12298,15165,18795,20617,71912,212933,217154,223864,232748,243961	Cacna1a,Cacnb4,Hcn1,Plcb1,Snca,Jsrp1,Pm20d1,Stac2,Rapgef3,Tcaf2,Shank1
3_Member	GO Biological Processes	GO:0051279	regulation of release of sequestered calcium ion into cytosol	-2.14446	-0.191316	5/82	20312,20617,21803,71912,78688	Cx3cl1,Snca,Tgfb1,Jsrp1,Nol3
3_Member	GO Biological Processes	GO:0010959	regulation of metal ion transport	-2.1397	-0.191277	14/452	11517,12286,12298,18436,18795,20312,20617,21803,24012,71912,78688,107589,217154,223864	Adcyap1r1,Cacna1a,Cacnb4,P2rx1,Plcb1,Cx3cl1,Snca,Tgfb1,Rgs7,Jsrp1,Nol3,Mylk,Stac2,Rapgef3
4_Summary	Reactome Gene Sets	R-MMU-156590	Glutathione conjugation	-5.12181	-1.62733	6/33	14867,14872,56615,76263,110175,211666,21819,22361,70337,107747,192166,230779,74134,18707,58801,13116,13123,21414,21803,22411	Gstm6,Gstt2,Mgst1,Gstk1,Ggct,Mgst2,Tg,Vnn1,Iyd,Aldh1l1,Sardh,Serinc2,Cyp2s1,Pik3cd,Pmaip1,Cyp46a1,Cyp7b1,Tcf7,Tgfb1,Wnt11
4_Member	Reactome Gene Sets	R-MMU-156590	Glutathione conjugation	-5.12181	-1.62733	6/33	14867,14872,56615,76263,110175,211666	Gstm6,Gstt2,Mgst1,Gstk1,Ggct,Mgst2
4_Member	GO Biological Processes	GO:0006575	cellular modified amino acid metabolic process	-3.85757	-1.08138	11/193	14867,14872,21819,22361,56615,70337,76263,107747,192166,211666,230779	Gstm6,Gstt2,Tg,Vnn1,Mgst1,Iyd,Gstk1,Aldh1l1,Sardh,Mgst2,Serinc2
4_Member	KEGG Pathway	mmu00480	Glutathione metabolism	-3.18037	-0.764618	6/72	14867,14872,56615,76263,110175,211666	Gstm6,Gstt2,Mgst1,Gstk1,Ggct,Mgst2
4_Member	KEGG Pathway	mmu00980	Metabolism of xenobiotics by cytochrome P450	-3.14842	-0.756478	6/73	14867,14872,56615,74134,76263,211666	Gstm6,Gstt2,Mgst1,Cyp2s1,Gstk1,Mgst2
4_Member	KEGG Pathway	mmu01524	Platinum drug resistance	-2.93871	-0.649428	6/80	14867,14872,18707,56615,58801,211666	Gstm6,Gstt2,Pik3cd,Mgst1,Pmaip1,Mgst2
4_Member	Reactome Gene Sets	R-MMU-156580	Phase II - Conjugation of compounds	-2.62685	-0.439023	6/92	14867,14872,56615,76263,110175,211666	Gstm6,Gstt2,Mgst1,Gstk1,Ggct,Mgst2
4_Member	WikiPathways	WP4466	Oxidative stress and redox pathway	-2.60316	-0.42692	6/93	14867,14872,56615,76263,110175,211666	Gstm6,Gstt2,Mgst1,Gstk1,Ggct,Mgst2
4_Member	Reactome Gene Sets	R-MMU-211859	Biological oxidations	-2.48338	-0.356256	9/204	13116,13123,14867,14872,56615,74134,76263,110175,211666	Cyp46a1,Cyp7b1,Gstm6,Gstt2,Mgst1,Cyp2s1,Gstk1,Ggct,Mgst2
4_Member	KEGG Pathway	mmu00982	Drug metabolism - cytochrome P450	-2.40935	-0.3126	5/71	14867,14872,56615,76263,211666	Gstm6,Gstt2,Mgst1,Gstk1,Mgst2
4_Member	KEGG Pathway	mmu05225	Hepatocellular carcinoma	-2.36964	-0.281614	8/174	14867,14872,18707,21414,21803,22411,56615,211666	Gstm6,Gstt2,Pik3cd,Tcf7,Tgfb1,Wnt11,Mgst1,Mgst2
4_Member	WikiPathways	WP1251	Metapathway biotransformation	-2.31264	-0.255152	7/141	13116,13123,14872,56615,74134,76263,211666	Cyp46a1,Cyp7b1,Gstt2,Mgst1,Cyp2s1,Gstk1,Mgst2
4_Member	GO Biological Processes	GO:0006749	glutathione metabolic process	-2.21211	-0.202555	5/79	14867,14872,56615,76263,211666	Gstm6,Gstt2,Mgst1,Gstk1,Mgst2
4_Member	KEGG Pathway	mmu05204	Chemical carcinogenesis - DNA adducts	-2.10106	-0.172504	5/84	14867,14872,56615,76263,211666	Gstm6,Gstt2,Mgst1,Gstk1,Mgst2
5_Summary	Reactome Gene Sets	R-MMU-112316	Neuronal System	-4.79893	-1.54435	16/311	12286,12294,12298,12889,14397,14408,15165,18039,18795,20614,20965,52150,58802,74053,243961,268860,12424,17762,18436,20264,20312,20617,24012,56508,58801,241770	Cacna1a,Cacna2d3,Cacnb4,Cplx1,Gabra4,Gabrr1,Hcn1,Nefl,Plcb1,Snap25,Syn2,Kcnk6,Kcnmb4,Grip1,Shank1,Abat,Cck,Mapt,P2rx1,Scn10a,Cx3cl1,Snca,Rgs7,Rapgef4,Pmaip1,Rims4
5_Member	Reactome Gene Sets	R-MMU-112316	Neuronal System	-4.79893	-1.54435	16/311	12286,12294,12298,12889,14397,14408,15165,18039,18795,20614,20965,52150,58802,74053,243961,268860	Cacna1a,Cacna2d3,Cacnb4,Cplx1,Gabra4,Gabrr1,Hcn1,Nefl,Plcb1,Snap25,Syn2,Kcnk6,Kcnmb4,Grip1,Shank1,Abat
5_Member	Reactome Gene Sets	R-MMU-112315	Transmission across Chemical Synapses	-4.63806	-1.54435	12/188	12286,12294,12298,12889,14397,14408,18039,18795,20614,20965,74053,268860	Cacna1a,Cacna2d3,Cacnb4,Cplx1,Gabra4,Gabrr1,Nefl,Plcb1,Snap25,Syn2,Grip1,Abat
5_Member	GO Biological Processes	GO:0042391	regulation of membrane potential	-4.13683	-1.23155	19/470	12286,12298,12424,14397,14408,15165,17762,18436,20264,20312,20617,24012,52150,56508,58801,58802,241770,243961,268860	Cacna1a,Cacnb4,Cck,Gabra4,Gabrr1,Hcn1,Mapt,P2rx1,Scn10a,Cx3cl1,Snca,Rgs7,Kcnk6,Rapgef4,Pmaip1,Kcnmb4,Rims4,Shank1,Abat
6_Summary	GO Biological Processes	GO:0051345	positive regulation of hydrolase activity	-4.76906	-1.54435	22/539	11517,12424,12828,16403,18436,18784,20312,20617,22259,22411,24012,56508,58801,65079,71746,110351,213649,218038,223864,230972,233046,239027,231821	Adcyap1r1,Cck,Col4a3,Itga6,P2rx1,Pla2g5,Cx3cl1,Snca,Nr1h3,Wnt11,Rgs7,Rapgef4,Pmaip1,Rtn4r,Rgl3,Rap1gap,Arhgef19,Amph,Rapgef3,Arhgef16,Rasgrp4,Arhgap22,Adap1
6_Member	GO Biological Processes	GO:0051345	positive regulation of hydrolase activity	-4.76906	-1.54435	22/539	11517,12424,12828,16403,18436,18784,20312,20617,22259,22411,24012,56508,58801,65079,71746,110351,213649,218038,223864,230972,233046,239027	Adcyap1r1,Cck,Col4a3,Itga6,P2rx1,Pla2g5,Cx3cl1,Snca,Nr1h3,Wnt11,Rgs7,Rapgef4,Pmaip1,Rtn4r,Rgl3,Rap1gap,Arhgef19,Amph,Rapgef3,Arhgef16,Rasgrp4,Arhgap22
6_Member	GO Biological Processes	GO:0043547	positive regulation of GTPase activity	-4.55838	-1.49549	14/256	16403,20312,22411,24012,56508,65079,71746,110351,213649,218038,223864,230972,233046,239027	Itga6,Cx3cl1,Wnt11,Rgs7,Rapgef4,Rtn4r,Rgl3,Rap1gap,Arhgef19,Amph,Rapgef3,Arhgef16,Rasgrp4,Arhgap22
6_Member	GO Biological Processes	GO:0043087	regulation of GTPase activity	-3.71649	-1.02926	15/345	16403,20312,22411,24012,56508,65079,71746,110351,213649,218038,223864,230972,231821,233046,239027	Itga6,Cx3cl1,Wnt11,Rgs7,Rapgef4,Rtn4r,Rgl3,Rap1gap,Arhgef19,Amph,Rapgef3,Arhgef16,Adap1,Rasgrp4,Arhgap22
7_Summary	GO Biological Processes	GO:0050803	regulation of synapse structure or activity	-4.28846	-1.30021	14/271	13602,16981,19277,20617,21983,30785,56508,104156,171171,239027,241770,319613,382864,433485,11423,12286,12298,17762,18039,67703,238988,243961,21803,22411,54135,241431	Sparcl1,Lrrn3,Ptpro,Snca,Tpbg,Cttnbp2,Rapgef4,Etv5,Ntng2,Arhgap22,Rims4,Sybu,Colq,Syndig1,Ache,Cacna1a,Cacnb4,Mapt,Nefl,Kirrel3,Erc2,Shank1,Tgfb1,Wnt11,Lsr,Xirp2
7_Member	GO Biological Processes	GO:0050803	regulation of synapse structure or activity	-4.28846	-1.30021	14/271	13602,16981,19277,20617,21983,30785,56508,104156,171171,239027,241770,319613,382864,433485	Sparcl1,Lrrn3,Ptpro,Snca,Tpbg,Cttnbp2,Rapgef4,Etv5,Ntng2,Arhgap22,Rims4,Sybu,Colq,Syndig1
7_Member	GO Biological Processes	GO:0050807	regulation of synapse organization	-3.83088	-1.06903	13/263	13602,16981,19277,20617,21983,30785,56508,104156,171171,239027,241770,382864,433485	Sparcl1,Lrrn3,Ptpro,Snca,Tpbg,Cttnbp2,Rapgef4,Etv5,Ntng2,Arhgap22,Rims4,Colq,Syndig1
7_Member	GO Biological Processes	GO:0050808	synapse organization	-3.63028	-0.986527	14/313	11423,12286,12298,13602,17762,18039,20617,67703,104156,171171,238988,243961,319613,382864	Ache,Cacna1a,Cacnb4,Sparcl1,Mapt,Nefl,Snca,Kirrel3,Etv5,Ntng2,Erc2,Shank1,Sybu,Colq
7_Member	GO Biological Processes	GO:0034330	cell junction organization	-3.55206	-0.947814	19/522	11423,12286,12298,13602,17762,18039,19277,20617,21803,22411,54135,67703,104156,171171,238988,241431,243961,319613,382864	Ache,Cacna1a,Cacnb4,Sparcl1,Mapt,Nefl,Ptpro,Snca,Tgfb1,Wnt11,Lsr,Kirrel3,Etv5,Ntng2,Erc2,Xirp2,Shank1,Sybu,Colq
7_Member	GO Biological Processes	GO:0051963	regulation of synapse assembly	-2.04763	-0.132808	6/121	16981,20617,21983,171171,382864,433485	Lrrn3,Snca,Tpbg,Ntng2,Colq,Syndig1
8_Summary	GO Biological Processes	GO:0045104	intermediate filament cytoskeleton organization	-4.20143	-1.25664	8/92	16668,16669,16691,18039,18040,66809,74127,110596,11459,12817,17762,21957,23912,67573,67971,68339,103768,105439,210719,218194,241431	Krt18,Krt19,Krt8,Nefl,Nefm,Krt20,Krt80,Arhgef28,Acta1,Col13a1,Mapt,Tnnt3,Rhof,Loxl4,Tppp3,Ccdc88c,Tubg2,Slain1,Mkx,Phactr1,Xirp2
8_Member	GO Biological Processes	GO:0045104	intermediate filament cytoskeleton organization	-4.20143	-1.25664	8/92	16668,16669,16691,18039,18040,66809,74127,110596	Krt18,Krt19,Krt8,Nefl,Nefm,Krt20,Krt80,Arhgef28
8_Member	GO Biological Processes	GO:0045103	intermediate filament-based process	-4.16786	-1.24328	8/93	16668,16669,16691,18039,18040,66809,74127,110596	Krt18,Krt19,Krt8,Nefl,Nefm,Krt20,Krt80,Arhgef28
8_Member	GO Biological Processes	GO:0060052	neurofilament cytoskeleton organization	-3.32462	-0.821042	3/11	18039,18040,110596	Nefl,Nefm,Arhgef28
8_Member	GO Biological Processes	GO:0097435	supramolecular fiber organization	-3.29256	-0.803708	19/548	11459,12817,16669,16691,17762,18039,18040,21957,23912,66809,67573,67971,68339,74127,103768,105439,210719,218194,241431	Acta1,Col13a1,Krt19,Krt8,Mapt,Nefl,Nefm,Tnnt3,Rhof,Krt20,Loxl4,Tppp3,Ccdc88c,Krt80,Tubg2,Slain1,Mkx,Phactr1,Xirp2
8_Member	GO Biological Processes	GO:0045109	intermediate filament organization	-3.117	-0.731286	6/74	16669,16691,18039,18040,66809,74127	Krt19,Krt8,Nefl,Nefm,Krt20,Krt80
8_Member	Reactome Gene Sets	R-MMU-6809371	Formation of the cornified envelope	-2.14446	-0.191316	5/82	16668,16669,16691,66809,74127	Krt18,Krt19,Krt8,Krt20,Krt80
9_Summary	WikiPathways	WP2573	Primary focal segmental glomerulosclerosis (FSGS)	-4.04929	-1.18022	7/72	12828,12829,16691,19277,21803,54139,67703,12817,16403,16774,22139,67374,67573,72902,76477,78369,280635,21828,64176,18707,18795,29857,14176,14867,14872,21414,22411,56615,58801,211666,233046	Col4a3,Col4a4,Krt8,Ptpro,Tgfb1,Irf6,Kirrel3,Col13a1,Itga6,Lama3,Ttr,Jam2,Loxl4,Spock3,Pcolce2,Icam4,Emilin3,Thbs4,Sv2b,Pik3cd,Plcb1,Mapk12,Fgf5,Gstm6,Gstt2,Tcf7,Wnt11,Mgst1,Pmaip1,Mgst2,Rasgrp4
9_Member	WikiPathways	WP2573	Primary focal segmental glomerulosclerosis (FSGS)	-4.04929	-1.18022	7/72	12828,12829,16691,19277,21803,54139,67703	Col4a3,Col4a4,Krt8,Ptpro,Tgfb1,Irf6,Kirrel3
9_Member	Reactome Gene Sets	R-MMU-1474244	Extracellular matrix organization	-3.93038	-1.11053	13/257	12817,12828,12829,16403,16774,21803,22139,67374,67573,72902,76477,78369,280635	Col13a1,Col4a3,Col4a4,Itga6,Lama3,Tgfb1,Ttr,Jam2,Loxl4,Spock3,Pcolce2,Icam4,Emilin3
9_Member	Reactome Gene Sets	R-MMU-1474290	Collagen formation	-3.72506	-1.02926	7/81	12817,12828,12829,16403,16774,67573,76477	Col13a1,Col4a3,Col4a4,Itga6,Lama3,Loxl4,Pcolce2
9_Member	Reactome Gene Sets	R-MMU-3000171	Non-integrin membrane-ECM interactions	-3.65261	-0.998388	5/38	12828,12829,16403,21803,22139	Col4a3,Col4a4,Itga6,Tgfb1,Ttr
9_Member	Reactome Gene Sets	R-MMU-3000157	Laminin interactions	-3.34541	-0.834276	4/25	12828,12829,16403,16774	Col4a3,Col4a4,Itga6,Lama3
9_Member	Reactome Gene Sets	R-MMU-216083	Integrin cell surface interactions	-3.21285	-0.77835	6/71	12817,12828,12829,16403,67374,78369	Col13a1,Col4a3,Col4a4,Itga6,Jam2,Icam4
9_Member	Reactome Gene Sets	R-MMU-2214320	Anchoring fibril formation	-3.0952	-0.731286	3/13	12828,12829,16774	Col4a3,Col4a4,Lama3
9_Member	Reactome Gene Sets	R-MMU-2022090	Assembly of collagen fibrils and other multimeric structures	-2.86458	-0.601893	5/56	12828,12829,16403,16774,67573	Col4a3,Col4a4,Itga6,Lama3,Loxl4
9_Member	Reactome Gene Sets	R-MMU-2243919	Crosslinking of collagen fibrils	-2.73795	-0.50713	3/17	12828,12829,67573	Col4a3,Col4a4,Loxl4
9_Member	KEGG Pathway	mmu04512	ECM-receptor interaction	-2.72492	-0.50713	6/88	12828,12829,16403,16774,21828,64176	Col4a3,Col4a4,Itga6,Lama3,Thbs4,Sv2b
9_Member	KEGG Pathway	mmu04933	AGE-RAGE signaling pathway in diabetic complications	-2.42451	-0.319162	6/101	12828,12829,18707,18795,21803,29857	Col4a3,Col4a4,Pik3cd,Plcb1,Tgfb1,Mapk12
9_Member	KEGG Pathway	mmu05146	Amoebiasis	-2.30194	-0.252876	6/107	12828,12829,16774,18707,18795,21803	Col4a3,Col4a4,Lama3,Pik3cd,Plcb1,Tgfb1
9_Member	KEGG Pathway	mmu05200	Pathways in cancer	-2.1701	-0.192095	16/543	12828,12829,14176,14867,14872,16403,16774,18707,18795,21414,21803,22411,56615,58801,211666,233046	Col4a3,Col4a4,Fgf5,Gstm6,Gstt2,Itga6,Lama3,Pik3cd,Plcb1,Tcf7,Tgfb1,Wnt11,Mgst1,Pmaip1,Mgst2,Rasgrp4
9_Member	GO Biological Processes	GO:0032835	glomerulus development	-2.14947	-0.192095	4/52	12828,12829,19277,67703	Col4a3,Col4a4,Ptpro,Kirrel3
10_Summary	Reactome Gene Sets	R-MMU-390522	Striated Muscle Contraction	-4.01801	-1.16598	5/32	11459,17901,21953,21957,233199,12286,71912,217154,18039,22223,231503,243961,20264,52150,434246,21385,107589	Acta1,Myl1,Tnni2,Tnnt3,Mybpc2,Cacna1a,Jsrp1,Stac2,Nefl,Uchl1,Tmem150c,Shank1,Scn10a,Kcnk6,Trim72,Tbx2,Mylk
10_Member	Reactome Gene Sets	R-MMU-390522	Striated Muscle Contraction	-4.01801	-1.16598	5/32	11459,17901,21953,21957,233199	Acta1,Myl1,Tnni2,Tnnt3,Mybpc2
10_Member	GO Biological Processes	GO:0050879	multicellular organismal movement	-3.21421	-0.77835	5/47	12286,21953,21957,71912,217154	Cacna1a,Tnni2,Tnnt3,Jsrp1,Stac2
10_Member	GO Biological Processes	GO:0050881	musculoskeletal movement	-3.21421	-0.77835	5/47	12286,21953,21957,71912,217154	Cacna1a,Tnni2,Tnnt3,Jsrp1,Stac2
10_Member	GO Biological Processes	GO:0003009	skeletal muscle contraction	-3.03471	-0.712189	4/30	21953,21957,71912,217154	Tnni2,Tnnt3,Jsrp1,Stac2
10_Member	GO Biological Processes	GO:0050905	neuromuscular process	-2.76944	-0.523618	9/185	12286,18039,21953,21957,22223,71912,217154,231503,243961	Cacna1a,Nefl,Tnni2,Tnnt3,Uchl1,Jsrp1,Stac2,Tmem150c,Shank1
10_Member	Reactome Gene Sets	R-MMU-397014	Muscle contraction	-2.49329	-0.356256	8/166	11459,17901,20264,21953,21957,52150,233199,434246	Acta1,Myl1,Scn10a,Tnni2,Tnnt3,Kcnk6,Mybpc2,Trim72
10_Member	GO Biological Processes	GO:0006936	muscle contraction	-2.10519	-0.172631	8/193	17901,21385,21953,21957,71912,107589,217154,233199	Myl1,Tbx2,Tnni2,Tnnt3,Jsrp1,Mylk,Stac2,Mybpc2
11_Summary	GO Biological Processes	GO:0007610	behavior	-3.70049	-1.02603	24/727	12286,12298,12424,12804,13123,17762,18121,18436,18574,18795,20614,20617,21828,21983,22223,57754,66259,67703,104156,208990,218038,223864,243961,268860	Cacna1a,Cacnb4,Cck,Cntfr,Cyp7b1,Mapt,Nog,P2rx1,Pde1b,Plcb1,Snap25,Snca,Thbs4,Tpbg,Uchl1,Cend1,Camk2n1,Kirrel3,Etv5,Npb,Amph,Rapgef3,Shank1,Abat
11_Member	GO Biological Processes	GO:0007610	behavior	-3.70049	-1.02603	24/727	12286,12298,12424,12804,13123,17762,18121,18436,18574,18795,20614,20617,21828,21983,22223,57754,66259,67703,104156,208990,218038,223864,243961,268860	Cacna1a,Cacnb4,Cck,Cntfr,Cyp7b1,Mapt,Nog,P2rx1,Pde1b,Plcb1,Snap25,Snca,Thbs4,Tpbg,Uchl1,Cend1,Camk2n1,Kirrel3,Etv5,Npb,Amph,Rapgef3,Shank1,Abat
11_Member	GO Biological Processes	GO:0008306	associative learning	-2.70215	-0.48822	7/120	12424,18121,18574,20614,21983,223864,243961	Cck,Nog,Pde1b,Snap25,Tpbg,Rapgef3,Shank1
11_Member	GO Biological Processes	GO:0007613	memory	-2.57477	-0.411568	8/161	12424,13123,17762,18121,18795,20614,66259,243961	Cck,Cyp7b1,Mapt,Nog,Plcb1,Snap25,Camk2n1,Shank1
11_Member	GO Biological Processes	GO:0007611	learning or memory	-2.52061	-0.374177	12/322	12424,13123,17762,18121,18574,18795,20614,21983,66259,218038,223864,243961	Cck,Cyp7b1,Mapt,Nog,Pde1b,Plcb1,Snap25,Tpbg,Camk2n1,Amph,Rapgef3,Shank1
11_Member	GO Biological Processes	GO:0007612	learning	-2.1846	-0.192095	8/187	12424,18121,18574,20614,21983,218038,223864,243961	Cck,Nog,Pde1b,Snap25,Tpbg,Amph,Rapgef3,Shank1
11_Member	GO Biological Processes	GO:0050890	cognition	-2.15054	-0.192095	12/359	12424,13123,17762,18121,18574,18795,20614,21983,66259,218038,223864,243961	Cck,Cyp7b1,Mapt,Nog,Pde1b,Plcb1,Snap25,Tpbg,Camk2n1,Amph,Rapgef3,Shank1
12_Summary	GO Biological Processes	GO:1903530	regulation of secretion by cell	-3.69097	-1.02603	23/683	11542,12286,12298,12424,12889,16324,16878,18436,18546,20614,20617,20981,21803,22259,56508,64292,66259,66809,110385,241770,268860,319613,320405,18779,12903,13116,21819,22139,70337,74134,78925,100039795	Adora3,Cacna1a,Cacnb4,Cck,Cplx1,Inhbb,Lif,P2rx1,Pcp4,Snap25,Snca,Syt3,Tgfb1,Nr1h3,Rapgef4,Ptges,Camk2n1,Krt20,Pde4c,Rims4,Abat,Sybu,Cadps2,Pla2r1,Crabp1,Cyp46a1,Tg,Ttr,Iyd,Cyp2s1,Srd5a1,Ildr2
12_Member	GO Biological Processes	GO:1903530	regulation of secretion by cell	-3.69097	-1.02603	23/683	11542,12286,12298,12424,12889,16324,16878,18436,18546,20614,20617,20981,21803,22259,56508,64292,66259,66809,110385,241770,268860,319613,320405	Adora3,Cacna1a,Cacnb4,Cck,Cplx1,Inhbb,Lif,P2rx1,Pcp4,Snap25,Snca,Syt3,Tgfb1,Nr1h3,Rapgef4,Ptges,Camk2n1,Krt20,Pde4c,Rims4,Abat,Sybu,Cadps2
12_Member	GO Biological Processes	GO:0051046	regulation of secretion	-3.36281	-0.843987	24/767	11542,12286,12298,12424,12889,16324,16878,18436,18546,18779,20614,20617,20981,21803,22259,56508,64292,66259,66809,110385,241770,268860,319613,320405	Adora3,Cacna1a,Cacnb4,Cck,Cplx1,Inhbb,Lif,P2rx1,Pcp4,Pla2r1,Snap25,Snca,Syt3,Tgfb1,Nr1h3,Rapgef4,Ptges,Camk2n1,Krt20,Pde4c,Rims4,Abat,Sybu,Cadps2
12_Member	GO Biological Processes	GO:0010817	regulation of hormone levels	-2.97312	-0.669898	19/583	11542,12286,12889,12903,13116,16324,16878,20614,21819,22139,56508,66259,70337,74134,78925,110385,268860,319613,100039795	Adora3,Cacna1a,Cplx1,Crabp1,Cyp46a1,Inhbb,Lif,Snap25,Tg,Ttr,Rapgef4,Camk2n1,Iyd,Cyp2s1,Srd5a1,Pde4c,Abat,Sybu,Ildr2
12_Member	GO Biological Processes	GO:1903532	positive regulation of secretion by cell	-2.96001	-0.666134	14/366	11542,12424,16324,16878,18546,20614,20617,21803,56508,64292,66259,268860,319613,320405	Adora3,Cck,Inhbb,Lif,Pcp4,Snap25,Snca,Tgfb1,Rapgef4,Ptges,Camk2n1,Abat,Sybu,Cadps2
12_Member	GO Biological Processes	GO:0051047	positive regulation of secretion	-2.82579	-0.567386	15/421	11542,12424,16324,16878,18546,18779,20614,20617,21803,56508,64292,66259,268860,319613,320405	Adora3,Cck,Inhbb,Lif,Pcp4,Pla2r1,Snap25,Snca,Tgfb1,Rapgef4,Ptges,Camk2n1,Abat,Sybu,Cadps2
13_Summary	GO Biological Processes	GO:0097190	apoptotic signaling pathway	-3.53539	-0.940477	13/282	12051,12424,16668,16691,17762,21803,21944,52668,58801,76747,78688,110175,320709	Bcl3,Cck,Krt18,Krt8,Mapt,Tgfb1,Tnfsf12,Ifi27,Pmaip1,Dapl1,Nol3,Ggct,Tmem117
13_Member	GO Biological Processes	GO:0097190	apoptotic signaling pathway	-3.53539	-0.940477	13/282	12051,12424,16668,16691,17762,21803,21944,52668,58801,76747,78688,110175,320709	Bcl3,Cck,Krt18,Krt8,Mapt,Tgfb1,Tnfsf12,Ifi27,Pmaip1,Dapl1,Nol3,Ggct,Tmem117
13_Member	GO Biological Processes	GO:1903747	regulation of establishment of protein localization to mitochondrion	-2.24634	-0.222369	3/25	17762,58801,78688	Mapt,Pmaip1,Nol3
14_Summary	GO Biological Processes	GO:0034643	establishment of mitochondrion localization, microtubule-mediated	-3.49028	-0.930838	4/23	17762,18039,22223,319613,243961,18040,13426	Mapt,Nefl,Uchl1,Sybu,Shank1,Nefm,Dync1i1
14_Member	GO Biological Processes	GO:0034643	establishment of mitochondrion localization, microtubule-mediated	-3.49028	-0.930838	4/23	17762,18039,22223,319613	Mapt,Nefl,Uchl1,Sybu
14_Member	GO Biological Processes	GO:0047497	mitochondrion transport along microtubule	-3.49028	-0.930838	4/23	17762,18039,22223,319613	Mapt,Nefl,Uchl1,Sybu
14_Member	GO Biological Processes	GO:0051654	establishment of mitochondrion localization	-3.21325	-0.77835	4/27	17762,18039,22223,319613	Mapt,Nefl,Uchl1,Sybu
14_Member	GO Biological Processes	GO:0019896	axonal transport of mitochondrion	-2.81755	-0.563382	3/16	18039,22223,319613	Nefl,Uchl1,Sybu
14_Member	GO Biological Processes	GO:0060074	synapse maturation	-2.66348	-0.468355	3/18	18039,243961,319613	Nefl,Shank1,Sybu
14_Member	GO Biological Processes	GO:0008088	axo-dendritic transport	-2.21211	-0.202555	5/79	17762,18039,18040,22223,319613	Mapt,Nefl,Nefm,Uchl1,Sybu
14_Member	GO Biological Processes	GO:0051646	mitochondrion localization	-2.17929	-0.192095	4/51	17762,18039,22223,319613	Mapt,Nefl,Uchl1,Sybu
14_Member	GO Biological Processes	GO:0072384	organelle transport along microtubule	-2.16666	-0.192095	5/81	13426,17762,18039,22223,319613	Dync1i1,Mapt,Nefl,Uchl1,Sybu
15_Summary	GO Biological Processes	GO:0061061	muscle structure development	-3.48021	-0.929204	19/529	11459,12298,12804,16669,16691,16878,17306,18121,21385,21803,21957,22223,29857,78688,107589,210719,241431,278507,434246,19143,71886,218194	Acta1,Cacnb4,Cntfr,Krt19,Krt8,Lif,Sypl2,Nog,Tbx2,Tgfb1,Tnnt3,Uchl1,Mapk12,Nol3,Mylk,Mkx,Xirp2,Wfikkn2,Trim72,St14,2310002L09Rik,Phactr1
15_Member	GO Biological Processes	GO:0061061	muscle structure development	-3.48021	-0.929204	19/529	11459,12298,12804,16669,16691,16878,17306,18121,21385,21803,21957,22223,29857,78688,107589,210719,241431,278507,434246	Acta1,Cacnb4,Cntfr,Krt19,Krt8,Lif,Sypl2,Nog,Tbx2,Tgfb1,Tnnt3,Uchl1,Mapk12,Nol3,Mylk,Mkx,Xirp2,Wfikkn2,Trim72
15_Member	GO Biological Processes	GO:0060706	cell differentiation involved in embryonic placenta development	-2.87561	-0.604928	4/33	16669,16691,16878,19143	Krt19,Krt8,Lif,St14
15_Member	GO Biological Processes	GO:0031032	actomyosin structure organization	-2.18791	-0.192095	6/113	11459,16669,16691,21957,71886,218194	Acta1,Krt19,Krt8,Tnnt3,2310002L09Rik,Phactr1
15_Member	GO Biological Processes	GO:0055001	muscle cell development	-2.17112	-0.192095	8/188	11459,12298,16669,16691,17306,21957,22223,278507	Acta1,Cacnb4,Krt19,Krt8,Sypl2,Tnnt3,Uchl1,Wfikkn2
16_Summary	Reactome Gene Sets	R-MMU-112308	Presynaptic depolarization and calcium channel opening	-3.45819	-0.915455	3/10	12286,12294,12298,17762,22223,57754,18436,20264,58802,18574,20614,20617,104156,268860,243961,18670,12889,241770,14397	Cacna1a,Cacna2d3,Cacnb4,Mapt,Uchl1,Cend1,P2rx1,Scn10a,Kcnmb4,Pde1b,Snap25,Snca,Etv5,Abat,Shank1,Abcb4,Cplx1,Rims4,Gabra4
16_Member	Reactome Gene Sets	R-MMU-112308	Presynaptic depolarization and calcium channel opening	-3.45819	-0.915455	3/10	12286,12294,12298	Cacna1a,Cacna2d3,Cacnb4
16_Member	GO Biological Processes	GO:0007628	adult walking behavior	-3.21421	-0.77835	5/47	12286,12298,17762,22223,57754	Cacna1a,Cacnb4,Mapt,Uchl1,Cend1
16_Member	GO Biological Processes	GO:0090659	walking behavior	-3.08949	-0.730964	5/50	12286,12298,17762,22223,57754	Cacna1a,Cacnb4,Mapt,Uchl1,Cend1
16_Member	GO Biological Processes	GO:0019226	transmission of nerve impulse	-2.38323	-0.292312	5/72	12286,12298,18436,20264,58802	Cacna1a,Cacnb4,P2rx1,Scn10a,Kcnmb4
16_Member	GO Biological Processes	GO:0007626	locomotory behavior	-2.31376	-0.255152	10/257	12286,12298,17762,18574,20614,20617,22223,57754,104156,268860	Cacna1a,Cacnb4,Mapt,Pde1b,Snap25,Snca,Uchl1,Cend1,Etv5,Abat
16_Member	GO Biological Processes	GO:0008344	adult locomotory behavior	-2.22503	-0.205996	6/111	12286,12298,17762,20617,22223,57754	Cacna1a,Cacnb4,Mapt,Snca,Uchl1,Cend1
16_Member	GO Biological Processes	GO:0030534	adult behavior	-2.15773	-0.192095	8/189	12286,12298,17762,20617,22223,57754,243961,268860	Cacna1a,Cacnb4,Mapt,Snca,Uchl1,Cend1,Shank1,Abat
16_Member	GO Biological Processes	GO:0046717	acid secretion	-2.06402	-0.147258	3/29	12286,12298,18670	Cacna1a,Cacnb4,Abcb4
16_Member	GO Biological Processes	GO:0046928	regulation of neurotransmitter secretion	-2.03096	-0.11998	6/122	12286,12298,12889,18436,20617,241770	Cacna1a,Cacnb4,Cplx1,P2rx1,Snca,Rims4
16_Member	GO Biological Processes	GO:0007214	gamma-aminobutyric acid signaling pathway	-2.02293	-0.115759	3/30	12286,12298,14397	Cacna1a,Cacnb4,Gabra4
17_Summary	KEGG Pathway	mmu05032	Morphine addiction	-3.41222	-0.88557	7/91	12286,14397,14408,18574,23984,29863,110385	Cacna1a,Gabra4,Gabrr1,Pde1b,Pde10a,Pde7b,Pde4c
17_Member	KEGG Pathway	mmu05032	Morphine addiction	-3.41222	-0.88557	7/91	12286,14397,14408,18574,23984,29863,110385	Cacna1a,Gabra4,Gabrr1,Pde1b,Pde10a,Pde7b,Pde4c
18_Summary	GO Biological Processes	GO:0010975	regulation of neuron projection development	-3.24491	-0.77835	19/553	11423,12286,12877,16403,16878,17751,17756,17762,18039,18040,18546,18933,20312,20614,56508,65079,71951,171171,216739,14432,74053,110351,16981,18121,21803,21819,21983,67374,76901,104156,433485	Ache,Cacna1a,Cpeb1,Itga6,Lif,Mt3,Map2,Mapt,Nefl,Nefm,Pcp4,Prrx1,Cx3cl1,Snap25,Rapgef4,Rtn4r,Gpc2,Ntng2,Acsl6,Gap43,Grip1,Rap1gap,Lrrn3,Nog,Tgfb1,Tg,Tpbg,Jam2,Jade2,Etv5,Syndig1
18_Member	GO Biological Processes	GO:0010975	regulation of neuron projection development	-3.24491	-0.77835	19/553	11423,12286,12877,16403,16878,17751,17756,17762,18039,18040,18546,18933,20312,20614,56508,65079,71951,171171,216739	Ache,Cacna1a,Cpeb1,Itga6,Lif,Mt3,Map2,Mapt,Nefl,Nefm,Pcp4,Prrx1,Cx3cl1,Snap25,Rapgef4,Rtn4r,Gpc2,Ntng2,Acsl6
18_Member	GO Biological Processes	GO:0031344	regulation of cell projection organization	-2.68949	-0.479389	22/761	11423,12286,12877,14432,16403,16878,17751,17756,17762,18039,18040,18546,18933,20312,20614,56508,65079,71951,74053,110351,171171,216739	Ache,Cacna1a,Cpeb1,Gap43,Itga6,Lif,Mt3,Map2,Mapt,Nefl,Nefm,Pcp4,Prrx1,Cx3cl1,Snap25,Rapgef4,Rtn4r,Gpc2,Grip1,Rap1gap,Ntng2,Acsl6
18_Member	GO Biological Processes	GO:0120035	regulation of plasma membrane bounded cell projection organization	-2.46292	-0.345135	21/745	11423,12286,12877,14432,16403,16878,17751,17756,17762,18039,18040,18546,18933,20312,20614,56508,65079,71951,110351,171171,216739	Ache,Cacna1a,Cpeb1,Gap43,Itga6,Lif,Mt3,Map2,Mapt,Nefl,Nefm,Pcp4,Prrx1,Cx3cl1,Snap25,Rapgef4,Rtn4r,Gpc2,Rap1gap,Ntng2,Acsl6
18_Member	GO Biological Processes	GO:0051960	regulation of nervous system development	-2.43221	-0.319162	17/556	11423,16878,16981,17751,17756,17762,18039,18121,20312,21803,21819,21983,65079,67374,76901,104156,433485	Ache,Lif,Lrrn3,Mt3,Map2,Mapt,Nefl,Nog,Cx3cl1,Tgfb1,Tg,Tpbg,Rtn4r,Jam2,Jade2,Etv5,Syndig1
18_Member	GO Biological Processes	GO:0050770	regulation of axonogenesis	-2.21188	-0.202555	8/185	11423,12286,17751,17756,17762,18039,18040,65079	Ache,Cacna1a,Mt3,Map2,Mapt,Nefl,Nefm,Rtn4r
18_Member	GO Biological Processes	GO:0051962	positive regulation of nervous system development	-2.14137	-0.191277	12/360	11423,16878,16981,17762,18039,18121,20312,21803,21983,76901,104156,433485	Ache,Lif,Lrrn3,Mapt,Nefl,Nog,Cx3cl1,Tgfb1,Tpbg,Jade2,Etv5,Syndig1
19_Summary	Reactome Gene Sets	R-MMU-1482839	Acyl chain remodelling of PE	-3.21325	-0.77835	4/27	18779,18784,27281,66857,27226,12903,13116,17751,18795,64899,78925,211666,18830,20404,13123,14187,18707,21835,64292,66775,71911,74596,104709,216739,22259	Pla2r1,Pla2g5,Plaat1,Plbd1,Pla2g7,Crabp1,Cyp46a1,Mt3,Plcb1,Lpin3,Srd5a1,Mgst2,Pltp,Sh3gl2,Cyp7b1,Akr1b8,Pik3cd,Thrsp,Ptges,Hacd4,Bdh1,Cds1,Pik3r6,Acsl6,Nr1h3
19_Member	Reactome Gene Sets	R-MMU-1482839	Acyl chain remodelling of PE	-3.21325	-0.77835	4/27	18779,18784,27281,66857	Pla2r1,Pla2g5,Plaat1,Plbd1
19_Member	Reactome Gene Sets	R-MMU-1482922	Acyl chain remodelling of PI	-2.73795	-0.50713	3/17	18779,18784,66857	Pla2r1,Pla2g5,Plbd1
19_Member	GO Biological Processes	GO:0006662	glycerol ether metabolic process	-2.59356	-0.42692	3/19	18784,27226,27281	Pla2g5,Pla2g7,Plaat1
19_Member	GO Biological Processes	GO:0046485	ether lipid metabolic process	-2.59356	-0.42692	3/19	18784,27226,27281	Pla2g5,Pla2g7,Plaat1
19_Member	GO Biological Processes	GO:0016042	lipid catabolic process	-2.54953	-0.396467	11/278	12903,13116,17751,18784,18795,27226,27281,64899,66857,78925,211666	Crabp1,Cyp46a1,Mt3,Pla2g5,Plcb1,Pla2g7,Plaat1,Lpin3,Plbd1,Srd5a1,Mgst2
19_Member	GO Biological Processes	GO:0071825	protein-lipid complex subunit organization	-2.48345	-0.356256	4/42	18784,18830,20404,27226	Pla2g5,Pltp,Sh3gl2,Pla2g7
19_Member	GO Biological Processes	GO:0018904	ether metabolic process	-2.35047	-0.276583	3/23	18784,27226,27281	Pla2g5,Pla2g7,Plaat1
19_Member	GO Biological Processes	GO:0034368	protein-lipid complex remodeling	-2.24634	-0.222369	3/25	18784,18830,27226	Pla2g5,Pltp,Pla2g7
19_Member	GO Biological Processes	GO:0034369	plasma lipoprotein particle remodeling	-2.24634	-0.222369	3/25	18784,18830,27226	Pla2g5,Pltp,Pla2g7
19_Member	GO Biological Processes	GO:0009395	phospholipid catabolic process	-2.17929	-0.192095	4/51	18784,18795,27226,66857	Pla2g5,Plcb1,Pla2g7,Plbd1
19_Member	Reactome Gene Sets	R-MMU-556833	Metabolism of lipids	-2.17332	-0.192095	17/591	13116,13123,14187,18707,18779,18784,21835,27281,64292,64899,66775,66857,71911,74596,78925,104709,216739	Cyp46a1,Cyp7b1,Akr1b8,Pik3cd,Pla2r1,Pla2g5,Thrsp,Plaat1,Ptges,Lpin3,Hacd4,Plbd1,Bdh1,Cds1,Srd5a1,Pik3r6,Acsl6
19_Member	Reactome Gene Sets	R-MMU-1483257	Phospholipid metabolism	-2.17112	-0.192095	8/188	18707,18779,18784,27281,64899,66857,74596,104709	Pik3cd,Pla2r1,Pla2g5,Plaat1,Lpin3,Plbd1,Cds1,Pik3r6
19_Member	GO Biological Processes	GO:0044242	cellular lipid catabolic process	-2.15773	-0.192095	8/189	12903,17751,18784,18795,27226,64899,66857,211666	Crabp1,Mt3,Pla2g5,Plcb1,Pla2g7,Lpin3,Plbd1,Mgst2
19_Member	Reactome Gene Sets	R-MMU-1483206	Glycerophospholipid biosynthesis	-2.15164	-0.192095	6/115	18779,18784,27281,64899,66857,74596	Pla2r1,Pla2g5,Plaat1,Lpin3,Plbd1,Cds1
19_Member	GO Biological Processes	GO:0034367	protein-containing complex remodeling	-2.15131	-0.192095	3/27	18784,18830,27226	Pla2g5,Pltp,Pla2g7
19_Member	Reactome Gene Sets	R-MMU-1482788	Acyl chain remodelling of PC	-2.15131	-0.192095	3/27	18779,18784,66857	Pla2r1,Pla2g5,Plbd1
19_Member	GO Biological Processes	GO:0046470	phosphatidylcholine metabolic process	-2.12034	-0.177566	4/53	18784,22259,27226,27281	Pla2g5,Nr1h3,Pla2g7,Plaat1
20_Summary	GO Biological Processes	GO:0042135	neurotransmitter catabolic process	-3.20442	-0.776258	3/12	11423,268860,382864,15186,18574	Ache,Abat,Colq,Hdc,Pde1b
20_Member	GO Biological Processes	GO:0042135	neurotransmitter catabolic process	-3.20442	-0.776258	3/12	11423,268860,382864	Ache,Abat,Colq
20_Member	GO Biological Processes	GO:0097164	ammonium ion metabolic process	-2.35047	-0.276583	3/23	11423,15186,18574	Ache,Hdc,Pde1b
20_Member	GO Biological Processes	GO:0042133	neurotransmitter metabolic process	-2.19778	-0.195221	3/26	11423,268860,382864	Ache,Abat,Colq
