# Supplementary material for: DOT1L regulates chamber-specific transcriptional networks during cardiogenesis and mediates postnatal cell cycle withdrawal
Source: Nat Commun. 2022 Dec 2;13:7444. doi: 10.1038/s41467-022-35070-2 (PMC9718823; doi:10.1038/s41467-022-35070-2)
Supplement: Supplementary file 9 — Supplementary Data 6 [file 41467_2022_35070_MOESM9_ESM.xlsx]

## Sheet: a) E16.5_H3K27ac_DiffBind
Chrom	Start	End	width	Conc	Conc_Ctrl	Conc_cKO	Fold	p-value	FDR
chr11	57831095	57831495	401	4.85979	5.7571	1.9964	-2.01326	3.68489e-09	4.11391e-06
chr11	96005040	96005440	401	4.87187	5.76066	2.11918	-1.99324	4.05742e-09	4.31171e-06
chr3	88629652	88630052	401	5.26212	6.07901	3.19351	-1.87449	2.60973e-09	3.18928e-06
chr5	76858186	76858586	401	5.43891	6.20406	3.70414	-1.73348	4.5002e-09	4.47336e-06
chr13	53285701	53286101	401	6.45913	7.14113	5.12136	-1.64976	8.24865e-12	4.63425e-08
chr1	188002368	188002768	401	4.74003	5.55627	2.67626	-1.61206	3.48772e-07	0.00012536
chr14	63264597	63264997	401	5.5381	6.26157	4.01878	-1.58585	3.04951e-08	1.98759e-05
chr1	76083492	76083892	401	6.91048	7.55422	5.71824	-1.57259	2.90683e-13	3.55236e-09
chr13	53248596	53248996	401	5.12536	5.87704	3.46446	-1.53343	3.43365e-07	0.000124331
chr14	63247054	63247454	401	6.66868	7.30167	5.51419	-1.49913	3.21576e-11	1.42905e-07
chr13	73261277	73261677	401	5.96002	6.64248	4.62039	-1.48942	4.63453e-08	2.66529e-05
chr10	98967283	98967683	401	6.32043	6.9536	5.16529	-1.44634	1.81766e-09	2.53834e-06
chr8	57335381	57335781	401	4.51012	5.31844	2.50339	-1.41468	5.09039e-06	0.000908152
chr4	123594024	123594424	401	6.22891	6.85375	5.10219	-1.39622	1.07926e-08	8.52386e-06
chr18	69521606	69522006	401	5.22076	5.94612	3.69248	-1.38632	3.33073e-06	0.000660335
chr2	60118963	60119363	401	4.87511	5.60209	3.33908	-1.3637	5.41848e-06	0.000943548
chr4	148806967	148807367	401	6.00826	6.63517	4.87455	-1.35408	1.06374e-07	5.47314e-05
chr4	133176434	133176834	401	5.47129	6.13381	4.20997	-1.35041	1.3395e-06	0.000337571
chr1	74239966	74240366	401	6.5838	7.17404	5.56787	-1.33311	3.78712e-09	4.11391e-06
chr10	116945106	116945506	401	6.185	6.80198	5.08445	-1.33159	1.09091e-07	5.49763e-05
chr7	139451973	139452373	401	5.6393	6.30089	4.3815	-1.33108	1.78573e-06	0.000409821
chr1	36191650	36192050	401	4.23767	5.06346	2.10165	-1.33069	1.33165e-05	0.00179325
chr12	116776840	116777240	401	4.28953	5.10047	2.2642	-1.32543	1.47596e-05	0.00191892
chr8	94266808	94267208	401	5.57377	6.2193	4.37512	-1.32399	1.21114e-06	0.000325298
chr15	6715226	6715626	401	5.96548	6.77581	3.94447	-1.30239	1.89543e-05	0.00229912
chr5	142797805	142798205	401	4.90213	5.60464	3.47811	-1.30017	1.15345e-05	0.0016535
chr13	46908836	46909236	401	7.20033	7.75506	6.28741	-1.29121	4.61379e-11	1.73489e-07
chr11	19011990	19012390	401	4.62791	5.36163	3.0591	-1.27955	2.27573e-05	0.00264239
chr7	103460890	103461290	401	6.30731	6.90511	5.26813	-1.27723	2.54702e-07	0.000100408
chr8	78816442	78816842	401	5.21328	5.87679	3.94817	-1.27577	8.24937e-06	0.00127366
chr8	57313442	57313842	401	5.5492	6.1847	4.38602	-1.26727	4.61116e-06	0.000847397
chr12	117058839	117059239	401	6.12913	6.71668	5.12136	-1.25371	3.89235e-07	0.000134943
chr8	57341107	57341507	401	5.88807	6.48978	4.83662	-1.2466	1.62734e-06	0.000382447
chr1	185313292	185313692	401	4.7527	5.45282	3.33908	-1.22394	3.85721e-05	0.00383236
chr6	136532941	136533341	401	5.861	6.46004	4.81795	-1.21906	3.07521e-06	0.000621179
chr17	30164393	30164793	401	5.24928	5.88637	4.08053	-1.21131	1.79152e-05	0.00220038
chr2	125123097	125123497	401	6.2778	6.8424	5.33721	-1.20329	4.70317e-07	0.000153338
chr16	10838579	10838979	401	5.50287	6.11305	4.42444	-1.19923	1.12918e-05	0.00162346
chr14	61648433	61648833	401	7.3956	7.91667	6.57186	-1.18972	3.86477e-10	6.74719e-07
chr16	94380067	94380467	401	4.67769	5.3796	3.25629	-1.18924	6.39401e-05	0.00538894
chr7	116211528	116211928	401	4.37564	5.12198	2.74285	-1.18717	7.49895e-05	0.00602339
chr14	63255603	63256003	401	6.39192	6.9439	5.48658	-1.18296	4.52022e-07	0.000150314
chr17	69196147	69196547	401	5.45802	6.08836	4.31265	-1.1793	2.83482e-05	0.0030939
chr6	121081948	121082348	401	3.93797	4.76978	1.75412	-1.15928	6.67461e-05	0.00556783
chr4	56940390	56940790	401	5.37513	5.98363	4.30212	-1.15746	2.88538e-05	0.00314133
chr8	106511215	106511615	401	6.35529	6.89751	5.47641	-1.15494	7.14191e-07	0.000214183
chr12	116776149	116776549	401	4.06016	4.85888	2.11918	-1.15178	9.09569e-05	0.00679745
chr2	20926338	20926738	401	5.27587	5.90096	4.14831	-1.15041	4.7478e-05	0.00437075
chr17	69181387	69181787	401	6.31655	6.86123	5.43105	-1.14693	1.33993e-06	0.000337571
chr5	119804333	119804733	401	4.27886	5.02166	2.66437	-1.14629	0.000117413	0.00797952
chr18	75391415	75391815	401	5.49453	6.08938	4.46446	-1.14245	2.71475e-05	0.00302688
chr10	74271171	74271571	401	6.13296	6.68341	5.2318	-1.14046	3.49122e-06	0.000679926
chr16	22162660	22163060	401	7.16737	7.674	6.37967	-1.13568	5.80147e-09	5.39121e-06
chr16	9054753	9055153	401	4.45835	5.19184	2.89059	-1.1346	0.000134196	0.00860879
chr11	19008321	19008721	401	4.61836	5.30246	3.27206	-1.13405	0.000123028	0.00818227
chr1	178552982	178553382	401	5.44617	6.04061	4.41738	-1.12881	3.87105e-05	0.00383831
chr11	120382419	120382819	401	5.47024	6.06138	4.45153	-1.12772	3.64741e-05	0.00370678
chr4	8722666	8723066	401	4.20735	4.96456	2.51668	-1.12631	0.000140934	0.00888937
chr12	34495993	34496393	401	4.89877	5.54156	3.70994	-1.12503	0.000102514	0.00735861
chr2	12930155	12930555	401	4.56258	5.25419	3.18521	-1.12401	0.000143575	0.00901119
chr10	67126912	67127312	401	7.30623	7.81059	6.5241	-1.11554	4.1373e-08	2.52805e-05
chr9	96861697	96862097	401	4.64313	5.3167	3.33908	-1.11506	0.000149521	0.00920536
chr13	94817797	94818197	401	4.24946	4.98645	2.66437	-1.11255	0.000168221	0.0100038
chr2	166909523	166909923	401	4.61007	5.29793	3.24835	-1.10493	0.000178769	0.0104071
chr7	133115764	133116164	401	5.15219	5.76167	4.07605	-1.10472	9.00668e-05	0.00676908
chr9	99631999	99632399	401	4.2185	4.98254	2.48998	-1.10413	0.0001721	0.0101359
chr5	119831241	119831641	401	6.21043	6.74366	5.35536	-1.10156	4.43379e-06	0.000821643
chr3	135685589	135685989	401	4.34024	5.05767	2.84916	-1.09702	0.00020241	0.0112649
chrX	102013358	102013758	401	4.98988	5.61114	3.87519	-1.09008	0.000144015	0.00901119
chr6	134107521	134107921	401	4.75293	5.40519	3.52985	-1.08657	0.000194515	0.0109985
chr18	65805414	65805814	401	4.89156	5.54656	3.65838	-1.08622	0.000196948	0.011066
chr13	73271221	73271621	401	5.50461	6.07658	4.54291	-1.08524	6.18483e-05	0.00529198
chr7	81706362	81706762	401	6.5301	7.0403	5.73362	-1.08338	1.28284e-06	0.000328321
chr16	59588166	59588566	401	6.08767	6.62446	5.22322	-1.08064	1.34759e-05	0.00180478
chr4	8696840	8697240	401	3.98618	4.80567	1.89826	-1.07837	0.000154807	0.00944749
chr11	65421792	65422192	401	4.78877	5.4284	3.61112	-1.07477	0.000212148	0.0114635
chr2	20959787	20960187	401	4.50747	5.18354	3.19351	-1.06484	0.000278358	0.0139131
chr15	96641572	96641972	401	6.93223	7.42295	6.18286	-1.06326	3.54806e-07	0.00012569
chr2	12975773	12976173	401	4.24987	4.97073	2.74285	-1.06095	0.000290913	0.0143573
chr13	53261532	53261932	401	4.69372	5.34952	3.45758	-1.0571	0.000287045	0.0142164
chr5	51277899	51278299	401	5.01091	5.6162	3.94817	-1.05408	0.000206183	0.0113721
chr3	69042621	69043021	401	4.18049	4.90328	2.66437	-1.04571	0.000333297	0.0156209
chr2	18041134	18041534	401	4.15166	4.90096	2.50339	-1.04379	0.000316982	0.0152061
chr2	180134413	180134813	401	3.73607	4.59668	1.29538	-1.04286	0.000124066	1
chr13	37857364	37857764	401	6.29926	6.80482	5.51419	-1.04213	8.87453e-06	0.00133893
chr1	162732085	162732485	401	4.60386	5.26532	3.34654	-1.03646	0.000372073	0.0167208
chr15	40662148	40662548	401	4.74757	5.38257	3.58612	-1.03527	0.000340806	0.0158512
chr10	130256382	130256782	401	3.81906	4.63546	1.75412	-1.03336	0.000218805	1
chr13	12100163	12100563	401	4.16827	4.88847	2.66437	-1.02949	0.00039079	0.0171966
chr7	135715964	135716364	401	6.13875	6.65005	5.33954	-1.01698	3.78912e-05	0.00380809
chr18	44498509	44498909	401	5.65092	6.1845	4.79493	-1.01697	0.000105136	0.00746809
chr16	26077734	26078134	401	6.28614	6.78235	5.52369	-1.01481	1.53002e-05	0.00194771
chr1	183188220	183188620	401	5.74723	6.27763	4.89951	-1.01288	9.40845e-05	0.00692769
chr1	188003717	188004117	401	4.71158	5.34307	3.56226	-1.01137	0.000459307	0.0190388
chrX	102004012	102004412	401	5.52964	6.069	4.65838	-1.00937	0.000148051	0.00916541
chr18	16795193	16795593	401	4.28336	4.97861	2.89059	-1.00801	0.000501213	0.0200317
chr7	116230796	116231196	401	4.40728	5.07453	3.12787	-1.0063	0.000520213	0.0204277
chr2	20948518	20948918	401	4.44128	5.11284	3.14509	-1.00482	0.000528713	0.0205661
chr7	67968641	67969041	401	5.79253	6.31047	4.97671	-1.00155	8.83338e-05	0.00672836
chr2	109969914	109970314	401	5.36053	5.91384	4.45153	-1.0007	0.000251128	0.0129811
chr4	155211505	155211905	401	4.68398	5.31496	3.5364	-1.00042	0.000514467	0.0203263
chr7	67954727	67955127	401	4.86126	5.47002	3.7874	-1.00003	0.000476646	0.0194652
chr3	135686943	135687343	401	4.09394	4.82135	2.55584	-0.995897	0.000514778	0.0203263
chr11	57833518	57833918	401	4.01068	4.75352	2.39596	-0.995189	0.000492012	0.0197975
chr9	65638856	65639256	401	5.20232	5.77784	4.23028	-0.995117	0.000391829	0.0172091
chr4	148859716	148860116	401	4.06975	4.79481	2.54291	-0.994921	0.000523961	0.0204811
chr7	133112620	133113020	401	4.5911	5.22759	3.42444	-0.993375	0.000571205	0.0214722
chr6	8409735	8410135	401	5.85245	6.36782	5.04311	-0.991786	0.000111627	0.00776198
chr13	109911720	109912120	401	4.99525	5.57864	3.99997	-0.990139	0.000437366	0.0184627
chr8	39010206	39010606	401	5.79413	6.31533	4.97007	-0.990065	0.000150638	0.00926245
chr18	5018231	5018631	401	5.64675	6.1706	4.81592	-0.989467	0.00015126	0.00927732
chr7	133099831	133100231	401	4.9245	5.51439	3.90962	-0.986442	0.000488411	0.0196988
chr13	46896944	46897344	401	4.43975	5.10047	3.18521	-0.986282	0.000635631	0.0228551
chr6	99028505	99028905	401	8.11928	8.56477	7.4714	-0.98587	2.61344e-08	1.77434e-05
chr7	67996217	67996617	401	5.5892	6.11663	4.74919	-0.98228	0.00020732	0.0113721
chr15	73162172	73162572	401	5.43065	5.98427	4.5208	-0.978639	0.000363551	0.0165009
chr10	63485333	63485733	401	4.84016	5.43574	3.80784	-0.976628	0.000580969	0.0216973
chr7	27597004	27597404	401	4.25587	4.94458	2.89059	-0.976618	0.000676938	0.0236531
chr4	123624346	123624746	401	5.75059	6.26319	4.94817	-0.976107	0.00014434	0.00901119
chr9	65634421	65635201	781	4.2756	4.9526	2.95794	-0.975816	0.000698498	0.0240625
chr13	71961037	71961437	401	3.96592	4.72514	2.2642	-0.974886	0.000536133	0.0206523
chr14	34499616	34500016	401	4.21788	4.90741	2.84916	-0.973286	0.000703721	0.0241573
chr14	25467781	25468181	401	6.88546	7.34197	6.2138	-0.967602	2.81621e-06	0.000585808
chr13	53277286	53277686	401	3.93	4.67965	2.27987	-0.967227	0.000593868	0.0220091
chr12	74340364	74340764	401	5.4432	5.97358	4.59555	-0.961589	0.000327191	0.0154577
chr13	46872603	46873003	401	5.70613	6.2143	4.91465	-0.959945	0.000201638	0.0112391
chr12	71848410	71848810	401	4.97186	5.5457	4.0047	-0.959594	0.000630159	0.0227504
chr4	8714835	8715235	401	3.87303	4.64758	2.0839	-0.958934	0.000560462	0.0212355
chr4	57554937	57555337	401	4.72121	5.32464	3.66437	-0.957826	0.000770274	0.025545
chr1	134344311	134344711	401	5.77692	6.28012	4.99761	-0.95757	0.000172369	0.0101395
chr5	102520303	102520703	401	3.89187	4.6866	1.9773	-0.954398	0.000484741	0.0196318
chr2	31954082	31954482	401	5.5411	6.06509	4.70994	-0.953826	0.000332081	0.0155938
chr9	75406488	75406888	401	4.40959	5.05767	3.20176	-0.953409	0.000877638	0.0278148
chr12	117843531	117843931	401	6.45241	6.93323	5.72614	-0.953324	5.99818e-05	0.00517124
chr8	108714607	108715007	401	5.67367	6.19712	4.8439	-0.952295	0.000321265	0.0152679
chr15	40660710	40661110	401	4.10664	4.82135	2.62808	-0.951715	0.000797774	0.0261967
chr3	79532093	79532493	401	6.62191	7.07923	5.94847	-0.947572	1.48484e-05	0.00191931
chr14	66437653	66438053	401	4.15523	4.84981	2.7653	-0.945956	0.00088312	0.0278555
chr2	109920849	109921249	401	4.03321	4.75608	2.51668	-0.945933	0.000804209	0.0262957
chr13	102842700	102843100	401	5.1398	5.70495	4.19764	-0.945694	0.000685402	0.0238681
chr19	19528599	19528999	401	4.08001	4.78334	2.65237	-0.944383	0.000872146	0.0277379
chr8	94269753	94270153	401	5.30359	5.8436	4.43061	-0.940204	0.000567844	0.0214016
chr16	90443333	90443733	401	4.99009	5.56415	4.02229	-0.940072	0.000791914	0.0260681
chr14	34492934	34493334	401	4.81408	5.40648	3.79153	-0.937898	0.000908834	0.028498
chr3	126613460	126613860	401	4.66215	5.2657	3.60491	-0.937522	0.000968253	0.0294531
chr9	65632825	65633225	401	4.18884	4.88613	2.7874	-0.936363	0.000944761	0.0290823
chr11	78096773	78097173	401	5.35703	5.88428	4.5175	-0.935959	0.000519374	0.0204277
chr14	56581254	56581654	401	4.76979	5.35994	3.75412	-0.932478	0.000963589	0.0293844
chr2	109936700	109937100	401	4.30276	4.96058	3.0591	-0.931879	0.00106776	0.0312278
chr1	131086983	131087383	401	4.25464	4.92384	2.96766	-0.929928	0.00107067	0.0312278
chr15	77827189	77827589	401	4.95618	5.52131	4.0141	-0.927704	0.000906259	0.028462
chr7	30327382	30327782	401	4.90397	5.4756	3.94325	-0.926335	0.000939099	0.028981
chr5	92900009	92900409	401	4.51873	5.13811	3.41027	-0.926174	0.00112367	0.0321972
chr4	8699677	8700077	401	3.54973	4.45879	0.516684	-0.925266	0.000137597	1
chr16	52052584	52052984	401	4.44894	5.0928	3.25629	-0.923141	0.00117179	0.0329387
chr5	20553539	20553939	401	4.48017	5.10926	3.33908	-0.920717	0.00119582	0.0334021
chr8	12009807	12010207	401	3.64739	4.47249	1.51668	-0.920442	0.000488794	1
chr3	104640652	104641052	401	4.9993	5.55774	4.07605	-0.919271	0.000948534	0.0290979
chr5	90329845	90330245	401	4.23204	4.91746	2.88034	-0.918175	0.00114176	0.0324114
chr9	65642001	65642401	401	4.26434	4.93603	2.96766	-0.918015	0.00118291	0.0331372
chr4	154591642	154592420	779	4.54817	5.16792	3.43848	-0.917427	0.00123018	0.0340514
chr11	113678107	113678507	401	4.22916	4.89681	2.94817	-0.91687	0.00120762	0.0335601
chr2	157310613	157311013	401	3.74962	4.52788	1.93832	-0.916571	0.000743345	1
chr1	190165426	190165826	401	3.80017	4.58351	1.95794	-0.916504	0.000710928	1
chr7	133117812	133118212	401	4.13792	4.82572	2.77639	-0.914982	0.00116386	0.0328102
chr6	89556271	89556671	401	5.14735	5.68823	4.27206	-0.913304	0.000869366	0.0276959
chr10	30778707	30779107	401	3.75422	4.53324	1.93832	-0.91308	0.000759638	1
chr13	53149339	53149739	401	3.94423	4.6678	2.42444	-0.91256	0.00102827	0.0304278
chr16	38114386	38114786	401	4.92999	5.49254	3.99523	-0.912085	0.00107441	0.0312809
chr1	189914303	189914703	401	4.23704	4.89913	2.9773	-0.910825	0.00127409	0.0347358
chr3	54400987	54401387	401	5.99997	6.47916	5.27744	-0.910473	0.000251215	0.0129811
chr4	154626019	154626419	401	4.93529	5.50471	3.98092	-0.909069	0.00113518	0.0323426
chr4	8725410	8725810	401	3.97521	4.69942	2.45238	-0.908249	0.00104657	0.0307449
chr15	96617921	96618321	401	5.4939	6.00609	4.69248	-0.907478	0.000633723	0.0228453
chr3	97039167	97039567	401	3.59222	4.40648	1.54291	-0.906911	0.000581964	1
chr13	94816096	94816496	401	4.82139	5.40192	3.83462	-0.906573	0.00126102	0.0344563
chr5	99724272	99724672	401	4.6365	5.23787	3.58612	-0.905842	0.00134054	0.0357889
chr7	128531038	128531438	401	5.18323	5.72879	4.29538	-0.905159	0.00103957	0.0306426
chr9	97013405	97013805	401	4.35998	4.99642	3.19351	-0.90462	0.00139208	0.0366644
chr10	75137330	75137730	401	4.82508	5.40192	3.84916	-0.903959	0.00125624	0.0343641
chr17	13764164	13764564	401	4.21662	4.87586	2.96766	-0.903174	0.00137045	0.0363888
chr14	34495526	34495926	401	3.79107	4.54156	2.1365	-0.903086	0.000963024	1
chr6	17876574	17876974	401	5.65469	6.14786	4.89951	-0.902988	0.000475086	0.019434
chr14	46977480	46977880	401	6.8762	7.3096	6.25381	-0.902078	1.2635e-05	0.00173982
chr2	59622637	59623037	401	6.31603	6.77078	5.64822	-0.901997	0.000111089	0.00774661
chr5	81068569	81068969	401	4.51558	5.12751	3.43148	-0.900942	0.00143454	0.0373201
chr16	59565569	59565969	401	3.81665	4.61196	1.89826	-0.900825	0.000755063	1
chr6	121053920	121054320	401	6.77387	7.20956	6.1467	-0.900619	2.08498e-05	0.00245001
chr19	37147069	37147469	401	3.97744	4.68235	2.54291	-0.900534	0.00123098	0.0340543
chr2	20903222	20903975	754	4.68647	5.28844	3.6342	-0.900069	0.0014214	0.0370969
chrX	52482064	52482464	401	4.30536	4.96631	3.04998	-0.89707	0.0014465	0.0373893
chr13	53262568	53262968	401	5.4403	5.94458	4.65838	-0.894876	0.000742451	0.024961
chr1	188008809	188009209	401	3.71254	4.48116	1.95794	-0.894752	0.000918779	1
chr9	72076510	72076910	401	4.61749	5.22243	3.55584	-0.89341	0.00152845	0.0385375
chr13	35997846	35998246	401	5.91539	6.5473	4.76461	-0.893295	0.001546	0.0388151
chr1	134339183	134339583	401	5.94832	6.42246	5.23734	-0.893227	0.000339796	0.0158348
chr2	92348937	92349337	401	3.70965	4.48116	1.93832	-0.8925	0.00092772	1
chr1	156580845	156581245	401	3.85629	4.59155	2.27987	-0.89226	0.0011483	0.0325217
chr10	18493052	18493452	401	5.51281	6.01186	4.74355	-0.890679	0.000717019	0.0243911
chr4	117622894	117623294	401	4.18605	4.86264	2.87002	-0.890665	0.00147081	0.0377471
chr14	46889249	46889649	401	5.36729	5.88637	4.54859	-0.888679	0.000960405	0.0293422
chr1	74238343	74239049	707	4.84658	5.40811	3.91465	-0.885814	0.00147103	0.0377471
chr8	12260093	12260493	401	4.08778	4.77431	2.7315	-0.882452	0.00153776	0.0386678
chr9	101555143	101555543	401	3.56337	4.37363	1.54291	-0.882259	0.000722079	1
chr17	69156877	69157277	401	7.26539	7.67919	6.68292	-0.880909	2.98468e-06	0.000605395
chr5	67418254	67418654	401	4.71901	5.29931	3.7329	-0.880818	0.00166343	0.0404434
chr9	108238590	108238990	401	4.15797	4.83009	2.85963	-0.880348	0.00162231	0.0399111
chr14	63228027	63228427	401	4.44392	5.05767	3.35397	-0.880179	0.00174385	0.0416233
chr14	46989950	46990350	401	6.03476	6.49711	5.35026	-0.87997	0.000329347	0.015525
chr4	43884345	43884745	401	4.72205	5.29616	3.75412	-0.879278	0.00164216	0.0402172
chr11	67062478	67062878	401	3.95852	4.66507	2.51668	-0.879267	0.00146275	0.0376392
chr2	68457116	68457516	401	6.64637	7.0782	6.02723	-0.876152	5.51455e-05	0.00490123
chr14	63232516	63232916	401	5.86887	6.34069	5.16318	-0.876014	0.000493616	0.0198433
chr12	34463069	34463469	401	3.4553	4.32154	0.957944	-0.874985	0.000403276	1
chr19	60895135	60895535	401	5.35092	5.85435	4.57106	-0.874694	0.00101857	0.0301947
chr16	63817004	63817404	401	5.11022	5.64263	4.25727	-0.874227	0.00141473	0.0369621
chr9	72024641	72025041	401	5.42203	5.91999	4.65538	-0.87384	0.000961111	0.0293454
chr7	81927380	81927780	401	3.78582	4.53859	2.11918	-0.872815	0.00120883	1
chr2	52420852	52421252	401	4.34526	4.98645	3.16211	-0.872775	0.00182107	0.0427978
chr12	78768187	78768587	401	4.23031	4.87586	3.03158	-0.872149	0.00183225	0.0429778
chr1	138608632	138609032	401	5.59081	6.08552	4.83196	-0.871935	0.000948789	0.0290979
chr1	38103784	38104184	401	5.23793	5.76194	4.40671	-0.871214	0.00136729	0.036364
chr11	24114851	24115251	401	5.25472	5.76623	4.45498	-0.869461	0.00123254	0.034071
chr18	4947078	4947478	401	5.54539	6.03222	4.80513	-0.867941	0.000857487	0.0274143
chr14	63210627	63211027	401	5.07908	5.60718	4.23734	-0.867884	0.0014576	0.0375802
chr18	23787537	23787937	401	4.34513	4.97247	3.20997	-0.866345	0.00196535	0.0447055
chr6	47594482	47594882	401	8.0067	8.40168	7.46102	-0.86599	5.03683e-08	2.83006e-05
chr16	85133660	85134060	401	6.2718	6.713	5.63305	-0.862162	0.000214338	0.0115137
chr4	133038994	133039394	401	7.19633	7.60372	6.62654	-0.8606	6.88156e-06	0.00113263
chr2	172929926	172930326	401	5.94483	6.40274	5.27009	-0.860272	0.000471614	0.019373
chr8	44970000	44970400	401	5.12818	5.65281	4.29538	-0.859995	0.00162031	0.0399022
chr2	110036945	110037345	401	6.76404	7.19242	6.15203	-0.859888	0.000100833	0.00729147
chr6	145760964	145761364	401	4.79339	5.36295	3.83861	-0.859667	0.00197303	0.0447729
chr3	148958910	148959310	401	5.52741	6.01209	4.7922	-0.859202	0.00101056	0.0300665
chr9	30976819	30977219	401	4.62958	5.21096	3.64028	-0.858788	0.00206109	0.0458569
chr17	80721906	80722306	401	4.35054	4.98427	3.19351	-0.858628	0.00209162	0.0462018
chr12	24842252	24842652	401	5.22119	5.73967	4.40401	-0.858598	0.00157639	0.0391955
chr7	79771479	79771879	401	5.54679	6.02843	4.81861	-0.858026	0.000974568	0.0294983
chr19	32255352	32255752	401	4.31985	4.94458	3.19351	-0.857767	0.002121	0.0466355
chr4	136314043	136314443	401	3.67932	4.4386	1.9773	-0.855579	0.00127948	1
chr5	92899482	92899882	401	4.27604	4.90972	3.11918	-0.85516	0.00214402	0.0468093
chr6	134928143	134928543	401	7.75141	8.14693	7.20472	-0.853858	5.07012e-07	0.000163054
chr9	87727332	87727732	401	3.68013	4.44998	1.91843	-0.853111	0.00126389	1
chr16	22151983	22152383	401	5.41291	5.90832	4.65237	-0.853101	0.00125521	0.0343551
chr3	148977083	148977483	401	5.8814	6.33781	5.20997	-0.85245	0.000602339	0.0221718
chr16	59596052	59596828	777	5.07397	5.60321	4.22929	-0.850005	0.00181858	0.0427598
chr11	100824225	100824625	401	5.0818	5.61367	4.23028	-0.848915	0.00195091	0.0444927
chr14	63271253	63271653	401	7.62284	8.01709	7.07857	-0.8481	1.50137e-06	0.000366958
chr9	52056170	52056570	401	3.96008	4.65801	2.55584	-0.844223	0.00192466	0.0442108
chr14	34496174	34496574	401	4.10092	4.75811	2.85963	-0.843454	0.00225601	0.0482206
chr2	14602906	14603306	401	5.4177	5.90535	4.67553	-0.843289	0.00132948	0.0355518
chr9	32093047	32093447	401	3.7946	4.5171	2.27987	-0.843285	0.00175632	1
chr1	13366787	13367187	401	5.76176	6.22262	5.08053	-0.841519	0.000821703	0.0265931
chr4	56937152	56937552	401	5.2989	5.80025	4.5241	-0.84085	0.0016715	0.0405498
chr8	121809297	121809697	401	4.21796	4.85221	3.0591	-0.840611	0.00240749	0.0499937
chr3	135687502	135687902	401	3.46561	4.33659	0.91843	-0.840416	0.000508839	1
chr9	65642973	65643373	401	4.67669	5.24442	3.7272	-0.840401	0.00242404	0.0501669
chr1	69103466	69103866	401	4.2531	4.88008	3.11918	-0.840166	0.00245385	0.0506339
chr6	17749227	17749627	401	6.75985	7.17194	6.18077	-0.839989	7.52979e-05	0.0060242
chr3	69009327	69009727	401	4.10672	4.76268	2.87002	-0.839303	0.00233183	0.0489003
chr17	80709067	80709467	401	5.79337	6.25003	5.12136	-0.837401	0.000812163	0.0264145
chr7	67968074	67968474	401	5.16285	5.68688	4.33158	-0.837191	0.00203731	0.0456207
chr3	98054945	98055345	401	3.75707	4.49771	2.15362	-0.83669	0.0016483	1
chr2	59306416	59306816	401	3.76698	4.50623	2.17054	-0.836501	0.00163788	1
chr10	111177391	111177791	401	4.57178	5.15406	3.57981	-0.835689	0.00256919	0.0521336
chr10	67122756	67123156	401	4.0581	4.72307	2.7874	-0.835502	0.00232326	0.0488418
chr2	31716435	31716835	401	4.03413	4.70152	2.75412	-0.834445	0.00235572	0.0492356
chr9	102847598	102847998	401	4.03643	4.70152	2.7653	-0.833735	0.00237544	0.0495607
chr11	65255101	65255501	401	4.82132	5.37196	3.91966	-0.832267	0.0024964	0.0511233
chr1	184995533	184995933	401	3.91694	4.60464	2.55584	-0.829764	0.00224787	0.0481653
chr17	46618347	46618747	401	5.18995	5.69331	4.41027	-0.829682	0.00197143	0.0447729
chr1	189917233	189917633	401	4.84887	5.39015	3.97249	-0.828548	0.00253214	0.0515987
chr9	86859510	86859910	401	4.08863	4.73967	2.87002	-0.828189	0.00256499	0.05207
chr2	115949362	115949762	401	5.22243	5.72072	4.45498	-0.828179	0.00193094	0.0442108
chr10	18419171	18419571	401	4.34128	4.9486	3.27206	-0.828102	0.00276354	0.0544061
chr11	96006990	96007390	401	3.71443	4.44998	2.1365	-0.827609	0.00182246	1
chr3	35929640	35930040	401	4.53628	5.11684	3.54939	-0.826769	0.00279497	0.0549143
chr2	45100524	45100924	401	3.84513	4.54687	2.42444	-0.825657	0.00219271	1
chr1	153321016	153321416	401	6.3801	6.80544	5.77433	-0.825501	0.000334657	0.0156546
chr7	128529465	128529865	401	6.18646	6.61494	5.57424	-0.824634	0.000453153	0.0188605
chr7	114092361	114092761	401	4.33918	4.96234	3.21813	-0.823573	0.00282234	0.0552393
chr18	80144762	80145162	401	3.7039	4.4443	2.10165	-0.823161	0.00186492	1
chr8	45639349	45639749	401	4.42465	5.02547	3.37601	-0.822422	0.00290376	0.0560824
chr12	95697984	95698384	401	4.4264	5.03473	3.35397	-0.822157	0.00290506	0.0560852
chr18	43437706	43438106	401	6.94919	7.35019	6.3919	-0.822026	6.13429e-05	0.00526075
chr6	93912617	93913017	401	4.24349	4.86502	3.12787	-0.820535	0.00289987	0.0560522
chr6	37435457	37435857	401	3.97835	4.65744	2.65237	-0.820386	0.00251987	0.0514316
chr17	71784774	71785174	401	4.42726	5.01784	3.41027	-0.819887	0.00297811	0.0568889
chr16	90401445	90401845	401	4.51383	5.0912	3.5364	-0.819381	0.00297359	0.0568248
chr1	58969086	58969486	401	4.14055	4.77883	2.96766	-0.819082	0.00283813	0.0554279
chrX	48449768	48450168	401	3.80253	4.52012	2.31072	-0.816165	0.00213603	1
chr18	46627257	46627657	401	5.51694	5.98668	4.81592	-0.815681	0.00166546	0.0404434
chr3	126659025	126659425	401	7.3464	7.7334	6.81592	-0.815349	1.10853e-05	0.00159847
chr12	51672604	51673004	401	5.27651	5.76851	4.5241	-0.815062	0.00217686	0.0472101
chr19	53154074	53154474	401	5.54991	6.01485	4.85963	-0.814793	0.00151546	0.0384328
chr2	9970195	9970595	401	5.89474	6.34374	5.23934	-0.81479	0.00106331	0.0311244
chr8	121901640	121902040	401	5.23404	5.73037	4.4713	-0.814246	0.00226795	0.0482439
chr11	86624401	86624801	401	5.66728	6.1283	4.98571	-0.81314	0.00141024	0.0369475
chr1	36192356	36192756	401	3.77586	4.49771	2.2642	-0.812982	0.00221445	1
chr16	22259868	22260268	401	4.60672	5.16984	3.67033	-0.811276	0.00316281	0.058988
chr2	174294997	174295397	401	5.94988	6.39262	5.30787	-0.811191	0.00105879	0.0310293
chr8	11730295	11730695	401	3.97641	4.65801	2.64028	-0.810899	0.00265967	0.0532584
chr14	66438319	66438719	401	4.38829	4.99642	3.31646	-0.810774	0.00319859	0.0593609
chr18	43414688	43415088	401	3.7819	4.51168	2.23232	-0.810522	0.00218867	1
chr1	127776775	127777175	401	3.64145	4.39734	1.95794	-0.810419	0.0018341	1
chr1	89073193	89073593	401	4.07623	4.73243	2.83861	-0.810308	0.00293843	0.0564274
chr1	191821565	191821965	401	6.96366	7.36069	6.41405	-0.810197	8.43771e-05	0.0065574
chr7	81933937	81934337	401	6.68695	7.08887	6.12787	-0.808681	0.000151608	0.00928703
chr15	6722106	6722506	401	3.61332	4.36764	1.93832	-0.808555	0.00188639	1
chr18	35784016	35784416	401	4.0967	4.7443	2.89059	-0.807834	0.00300561	0.057124
chr5	130192031	130192431	401	5.33874	5.83348	4.57981	-0.807753	0.00234104	0.049044
chr7	67973313	67973713	401	7.15519	7.54356	6.62213	-0.807394	2.97102e-05	0.00320266
chr6	93983354	93983754	401	4.61813	5.18735	3.66437	-0.806998	0.00331027	0.0604468
chr6	118890634	118891034	401	3.90758	4.60239	2.51668	-0.806167	0.0026209	0.0526365
chr11	21241729	21242129	401	4.40332	5.002	3.36135	-0.805639	0.00335107	0.0607831
chr1	34688325	34689078	754	4.5702	5.14554	3.59868	-0.805252	0.00337157	0.0610869
chr10	25433221	25433621	401	6.07632	6.51439	5.44416	-0.805115	0.000951181	0.0291332
chr7	80294446	80294846	401	6.3388	6.75352	5.75446	-0.804372	0.000440404	0.018511
chr5	24838037	24838437	401	6.29657	6.71785	5.69904	-0.802844	0.000696904	0.0240625
chr2	68407035	68407435	401	5.08553	5.59041	4.30212	-0.802816	0.0027428	0.0541066
chr18	39482597	39482997	401	4.02674	4.68929	2.7653	-0.802553	0.00303366	0.0573594
chr5	76861979	76862379	401	6.96234	7.35834	6.41472	-0.801952	0.000106277	0.00751136
chr3	41075388	41075788	401	5.54111	6.00887	4.84455	-0.801253	0.00196701	0.0447213
chr1	106175924	106176324	401	4.45661	5.03894	3.46446	-0.801166	0.00349633	0.0623707
chr13	93495465	93495865	401	4.47824	5.07453	3.44373	-0.80059	0.00350794	0.0623786
chr5	107832444	107832844	401	3.46202	4.25743	1.54291	-0.800398	0.00145798	1
chr10	98930655	98931055	401	3.94833	4.61984	2.65237	-0.799723	0.00300794	0.057124
chr6	119000736	119001136	401	4.75895	5.30107	3.88034	-0.798705	0.0034335	0.0618202
chr6	54819255	54819655	401	3.91373	4.60688	2.52985	-0.798641	0.00280614	0.0550453
chr4	87983973	87984373	401	4.61816	5.17328	3.70414	-0.79859	0.00349802	0.0623707
chr6	87436515	87436915	401	4.68543	5.24076	3.77086	-0.798345	0.00350666	0.0623785
chr2	70809297	70809697	401	3.69754	4.42967	2.1365	-0.797567	0.00230155	1
chr15	8440591	8440991	401	4.03097	4.70628	2.72005	-0.796392	0.00308564	0.0580345
chr13	93311320	93311720	401	3.52746	4.29931	1.75412	-0.796376	0.001814	1
chr4	82483971	82484371	401	6.03897	6.46706	5.42753	-0.795696	0.000925583	0.0287272
chr14	61642454	61642854	401	4.11635	4.75608	2.93832	-0.795691	0.00340087	0.0614275
chr11	62442270	62442670	401	4.73742	5.27533	3.87002	-0.795354	0.00349083	0.0623692
chr8	45651819	45652219	401	3.99514	4.65527	2.74285	-0.794915	0.00324138	0.0597969
chr8	57336565	57336965	401	3.40416	4.25743	1.03387	-0.794806	0.000794665	1
chr16	52040702	52041102	401	4.55557	5.13614	3.56866	-0.794803	0.00369057	0.0641336
chr17	25482377	25482777	401	4.38217	4.97642	3.35397	-0.793708	0.00370916	0.0642732
chrX	7126230	7126630	401	5.02034	5.5267	4.23332	-0.792897	0.00311498	0.0584977
chr4	44068924	44069324	401	5.51808	5.97665	4.84191	-0.792769	0.002013	0.0452837
chr8	128394576	128394976	401	4.2239	4.83686	3.1365	-0.791936	0.00367894	0.0641137
chr17	69227235	69227635	401	5.7999	6.24115	5.16106	-0.791699	0.00151583	0.0384328
chr19	41523674	41524074	401	4.30894	4.91794	3.23431	-0.791548	0.00369192	0.0641336
chr15	73160845	73161245	401	3.79511	4.53088	2.21612	-0.791075	0.0024368	1
chr8	72415099	72415499	401	3.49936	4.29653	1.56866	-0.790938	0.00149046	1
chr5	92898191	92898591	401	7.03478	7.42182	6.50422	-0.790832	7.50826e-05	0.00602339
chr14	21086769	21087169	401	6.63971	7.04124	6.08137	-0.790654	0.000300987	0.0146545
chr9	52102314	52102714	401	4.71254	5.26428	3.80784	-0.790471	0.00376073	0.0647765
chr6	121077024	121077424	401	4.46691	5.04812	3.47811	-0.79033	0.00383298	0.0654673
chr12	83483412	83483812	401	6.43634	6.84658	5.86093	-0.789612	0.000528407	0.0205661
chr4	59208284	59208684	401	5.40533	5.87257	4.70994	-0.78909	0.00235258	0.0492089
chr17	35704119	35704519	401	5.34859	5.82257	4.63799	-0.788713	0.00258751	0.0523316
chr1	135547078	135547478	401	3.87647	4.55744	2.54291	-0.787942	0.00315256	0.0588785
chr9	65613522	65613922	401	4.50173	5.08391	3.51005	-0.787058	0.00393987	0.066572
chr2	18072782	18073182	401	3.68608	4.41231	2.15362	-0.786929	0.00252365	1
chr4	130667955	130668355	401	4.20648	4.81941	3.11918	-0.786641	0.00384044	0.0655147
chr4	129827199	129827599	401	4.63432	5.18695	3.7272	-0.785975	0.00392136	0.0664186
chr11	60871401	60871801	401	4.73237	5.27034	3.86483	-0.785732	0.0038118	0.0652573
chr14	21524364	21524764	401	4.72159	5.25743	3.85963	-0.785086	0.00381839	0.0653096
chr1	168423404	168423804	401	3.66263	4.39475	2.10165	-0.785043	0.00253966	1
chr16	38110282	38111013	732	4.7307	5.27392	3.84916	-0.7848	0.00389431	0.0661222
chrX	100777078	100777478	401	5.30149	5.78135	4.57742	-0.784772	0.0029295	0.0563552
chr18	20745878	20746278	401	6.96953	7.35314	6.44546	-0.783816	9.07673e-05	0.00679476
chr17	69267831	69268231	401	4.74745	5.3007	3.83861	-0.783756	0.00396925	0.0668835
chr17	47446454	47446854	401	4.54946	5.11327	3.61112	-0.783425	0.00405403	0.067751
chr16	58428836	58429236	401	4.80457	5.33081	3.96766	-0.783148	0.00381267	0.0652573
chr8	11774126	11774526	401	4.10831	4.76469	2.87002	-0.782735	0.00357864	0.0629487
chr17	73112291	73112691	401	6.39457	6.81353	5.80173	-0.782727	0.000987419	0.0296669
chr8	64198664	64199064	401	3.9643	4.63986	2.65237	-0.781935	0.00338046	0.0611708
chr18	57268866	57269266	401	5.36169	5.84766	4.62346	-0.78132	0.00317947	0.0592084
chr6	115240859	115241259	401	3.92654	4.58928	2.66437	-0.779961	0.00353741	0.0625318
chr2	128727213	128727613	401	4.62235	5.17479	3.71572	-0.779437	0.00414533	0.0686669
chr5	149320563	149320963	401	5.71683	6.1558	5.08277	-0.779283	0.00178727	0.0423761
chr18	75386672	75387072	401	4.97425	5.48271	4.18207	-0.778702	0.00375309	0.0647362
chr15	38074294	38074694	401	5.40376	5.87772	4.6932	-0.778039	0.00294271	0.0564776
chr12	70838011	70838411	401	3.66941	4.40648	2.0839	-0.777943	0.00262672	1
chr9	111429095	111429495	401	4.48275	5.05394	3.52328	-0.777732	0.00425775	0.0697322
chr4	148810413	148810813	401	4.30758	4.89913	3.28765	-0.777403	0.00423126	0.0695249
chr10	93166098	93166498	401	4.67998	5.21764	3.81323	-0.777274	0.00413112	0.0685788
chr10	7944471	7944871	401	3.5912	4.33388	1.9773	-0.776628	0.00246649	1
chr7	81726246	81726646	401	7.52666	7.8956	7.0297	-0.776486	1.41343e-05	0.00185733
chr1	91032532	91032932	401	5.29862	5.77205	4.58927	-0.776089	0.00298783	0.0570276
chr15	40970182	40970582	401	5.346	5.81379	4.64936	-0.776052	0.00283631	0.0554146
chr2	181424115	181424515	401	4.03544	4.67751	2.84916	-0.775477	0.00392638	0.0664186
chr11	60127319	60127719	401	3.8621	4.53623	2.55584	-0.775319	0.00350362	0.0623707
chr14	46893822	46894222	401	3.89188	4.58928	2.48998	-0.77338	0.00331839	0.0605272
chr3	146274541	146274941	401	5.2182	5.69914	4.49164	-0.772746	0.00338286	0.0611781
chr3	146222796	146223196	401	3.57454	4.32154	1.93832	-0.772664	0.00252075	1
chr14	32165331	32165731	401	6.71063	7.10076	6.17424	-0.772412	0.000296657	0.0145305
chr3	98094767	98095167	401	6.75789	7.14912	6.21941	-0.771955	0.000312527	0.0150219
chr1	86859412	86859812	401	3.74024	4.44748	2.29538	-0.770145	0.00312084	1
chr9	53614855	53615255	401	4.14236	4.76523	3.02229	-0.769884	0.00429865	0.0700669
chr16	22117362	22117762	401	6.41462	6.81427	5.85995	-0.769707	0.000691347	0.0240022
chr14	27145019	27145419	401	4.04214	4.69197	2.82799	-0.769145	0.00406068	0.06777
chr19	53213289	53213689	401	3.67074	4.39734	2.1365	-0.768851	0.00289387	1
chr1	106181028	106181428	401	4.38733	4.96456	3.41027	-0.767714	0.00462473	0.0733044
chr3	51333123	51333523	401	5.61482	6.05685	4.9743	-0.767454	0.00231646	0.0487453
chr10	22718198	22718598	401	4.1278	4.77631	2.91843	-0.767035	0.00415893	0.0687525
chr12	117058170	117058570	401	4.04508	4.68985	2.84916	-0.766807	0.00413866	0.0686029
chr15	86083084	86083484	401	5.84385	6.27052	5.23533	-0.766738	0.00175378	0.041756
chr1	190174920	190175320	401	5.84227	6.27674	5.21763	-0.76668	0.00197781	0.044843
chr15	40748755	40749155	401	4.02426	4.66018	2.85963	-0.766507	0.00425566	0.0697322
chr5	119841834	119842234	401	3.64015	4.36764	2.10165	-0.766201	0.00297077	1
chrX	81070708	81071108	401	6.22224	6.62948	5.65275	-0.765735	0.00107305	0.0312597
chr2	72312683	72313083	401	3.81142	4.50864	2.41027	-0.765156	0.00347496	1
chr11	77766607	77767007	401	5.05912	5.55627	4.29443	-0.76375	0.004057	0.067751
chr8	123004274	123004674	401	4.29185	4.88847	3.25629	-0.76359	0.00471695	0.0741051
chr11	54546707	54547107	401	4.14683	4.76268	3.04998	-0.763529	0.00455531	0.072799
chr1	156867305	156867705	401	3.28909	4.13811	0.957944	-0.761718	0.0011248	1
chr10	93194746	93195146	401	4.5954	5.14007	3.70994	-0.761555	0.00482035	0.0749469
chr16	36043429	36043829	401	4.62586	5.19414	3.6748	-0.761537	0.00487222	0.075346
chr9	65587119	65587519	401	5.35394	5.8306	4.63724	-0.76151	0.00370329	0.0642334
chr3	146273317	146273717	401	4.77696	5.29616	3.95794	-0.761033	0.00460647	0.0731335
chr9	50747710	50748110	401	4.42868	5.01739	3.41738	-0.760547	0.00486459	0.0752756
chr2	129689415	129689815	401	3.6074	4.34952	1.9964	-0.759889	0.0027274	1
chr17	10282759	10283159	401	4.88309	5.39933	4.07155	-0.758633	0.00466995	0.0738295
chr16	22133025	22133425	401	3.95773	4.60464	2.75412	-0.758596	0.00438019	0.0709466
chr8	72919067	72919467	401	6.39286	6.78734	5.84817	-0.758581	0.000715885	0.0243695
chr2	158774950	158775350	401	4.33773	4.91975	3.34654	-0.75839	0.00497092	0.0763131
chr17	78682394	78682794	401	5.242	5.71234	4.53965	-0.757835	0.00367897	0.0641137
chr14	34490913	34491313	401	4.23551	4.83686	3.18521	-0.757693	0.0049038	0.075643
chr4	82859229	82859629	401	6.9412	7.31602	6.43346	-0.756957	0.000193989	0.010994
chr18	82916870	82917270	401	4.08217	4.70628	2.95794	-0.756271	0.00472761	0.0741893
chr10	70113780	70114180	401	4.11752	4.74634	2.9773	-0.755833	0.00466904	0.0738295
chr1	157407916	157408316	401	5.81963	6.24586	5.21201	-0.755632	0.00217531	0.0472101
chr1	98081314	98081714	401	4.42215	4.99036	3.4713	-0.754782	0.00514916	0.0781152
chr10	22708174	22708574	401	4.51643	5.08187	3.57346	-0.75469	0.00515356	0.0781152
chr4	123605770	123606170	401	4.15208	4.78334	3.00353	-0.754686	0.0047531	0.0744555
chr9	25076084	25076484	401	6.62908	7.01857	6.09389	-0.752061	0.000710325	0.0242987
chr8	88334587	88334987	401	5.86884	6.29723	5.25678	-0.751883	0.00248379	0.0510531
chr6	145462287	145462687	401	5.67008	6.10566	5.04311	-0.750766	0.0027054	0.0536939
chr14	28126708	28127108	401	4.70332	5.23419	3.8544	-0.750219	0.00519751	0.0784948
chr14	34477618	34478018	401	3.95218	4.59441	2.7653	-0.74971	0.00470366	0.0739798
chr18	58725704	58726104	401	4.32164	4.90328	3.33158	-0.749565	0.005333	0.0793828
chr15	73119913	73120313	401	4.81553	5.32772	4.0141	-0.748254	0.00512997	0.0778541
chr10	34302491	34302891	401	5.95892	6.37064	5.38058	-0.748111	0.0017918	0.0424364
chr4	82858164	82858564	401	3.77139	4.45564	2.42444	-0.74782	0.00409823	1
chr17	35719873	35720273	401	8.05468	8.40372	7.5933	-0.747592	1.8245e-06	0.000414824
chr16	94657114	94657514	401	4.23212	4.86264	3.0861	-0.747191	0.00492143	0.0757953
chr4	123589027	123589427	401	4.87453	5.37828	4.09389	-0.747169	0.00504703	0.0770499
chr8	12010263	12010663	401	4.56687	5.11999	3.65838	-0.746808	0.0054872	0.0810609
chr12	75515469	75515869	401	4.18506	4.78585	3.1365	-0.746214	0.0053053	0.0792203
chr10	69347408	69347808	401	4.0068	4.63766	2.85963	-0.746167	0.00500218	0.0765804
chr6	49211832	49212232	401	4.08739	4.74376	2.84916	-0.746	0.00468927	0.0739174
chr9	86669040	86669440	401	3.88378	4.54156	2.64028	-0.744772	0.0046743	0.0738506
chr6	145787375	145787775	401	4.00444	4.63766	2.84916	-0.744442	0.00505026	0.077067
chr2	172906484	172906884	401	4.07545	4.70628	2.92841	-0.744196	0.00512126	0.0777461
chr10	31592350	31592750	401	3.97906	4.63488	2.74285	-0.744134	0.00476045	0.0744656
chr14	65805845	65806245	401	5.2315	5.70152	4.52985	-0.743556	0.0043009	0.0700741
chr13	14088864	14089264	401	5.70986	6.14765	5.07829	-0.743308	0.00306681	0.0577708
chr17	46628938	46629338	401	6.38556	6.78397	5.83329	-0.742769	0.00148594	0.0379785
chr5	106964281	106964681	401	6.63539	7.01347	6.12163	-0.741873	0.000592865	0.0220091
chr13	35795460	35795860	401	4.96581	5.47125	4.18104	-0.741541	0.00524952	0.0788606
chr13	12083757	12084157	401	4.90281	5.40063	4.1365	-0.739838	0.00530912	0.0792203
chr1	80739022	80739422	401	4.35875	4.92612	3.41027	-0.73938	0.00582379	0.0839281
chr2	104602756	104603156	401	3.78493	4.47249	2.42444	-0.738216	0.0043293	1
chr1	30868200	30868600	401	4.17289	4.76978	3.1365	-0.738086	0.00568049	0.0827658
chr8	45633417	45633817	401	5.89173	6.30334	5.31359	-0.737993	0.00222395	0.0479547
chr12	80383177	80383577	401	4.84413	5.35523	4.04541	-0.737737	0.00558619	0.0821124
chr5	105881952	105882352	401	4.29711	4.88008	3.30307	-0.737466	0.00581267	0.0838173
chr18	61579783	61580183	401	3.82759	4.50623	2.50339	-0.736748	0.00460866	1
chr13	46422808	46423208	401	6.6877	7.06108	6.1826	-0.73669	0.000492073	0.0197975
chr5	119826936	119827336	401	3.6052	4.32154	2.11918	-0.73655	0.00380494	1
chr4	139579793	139580193	401	3.54209	4.28667	1.91843	-0.735014	0.00333955	1
chr19	40244587	40244987	401	4.26201	4.8436	3.27206	-0.734915	0.00595859	0.0852675
chr8	33602102	33602502	401	3.63434	4.34952	2.15362	-0.734897	0.00378876	1
chr5	76860230	76860630	401	3.5403	4.27674	1.95794	-0.733131	0.00349111	1
chr6	119059060	119059460	401	4.49765	5.04271	3.61112	-0.732832	0.00614826	0.0868629
chr10	28108532	28108932	401	4.21043	4.80371	3.18521	-0.732462	0.00599824	0.0856343
chr13	53161748	53162148	401	5.03653	5.5159	4.31359	-0.732303	0.00526572	0.0790311
chr5	113901939	113902339	401	3.70186	4.4039	2.27987	-0.731715	0.0041802	1
chr4	135246112	135246512	401	4.39721	4.9566	3.4713	-0.731382	0.00622346	0.0874953
chr1	152620051	152620451	401	5.98899	6.39392	5.42401	-0.731265	0.00212151	0.0466355
chr11	102179208	102179608	401	3.64234	4.37029	2.10165	-0.73116	0.00378544	1
chr15	41819999	41820399	401	5.33707	5.79132	4.67033	-0.730992	0.00456615	0.0728245
chr10	19936077	19936477	401	4.32559	4.90096	3.35397	-0.730609	0.00620162	0.0872784
chr3	132831298	132831698	401	4.56643	5.11284	3.67626	-0.73038	0.00627338	0.0879313
chr7	75477662	75478062	401	3.82272	4.4867	2.55584	-0.729984	0.00500529	1
chr12	70854249	70854649	401	4.79012	5.30734	3.97612	-0.729865	0.00607453	0.0861854
chr5	119844444	119845238	795	5.117	5.58928	4.41027	-0.729677	0.0052032	0.0785267
chr8	92350018	92350418	401	3.54237	4.28312	1.93832	-0.728665	0.00355338	1
chr19	53125982	53126382	401	4.53515	5.08552	3.6342	-0.728104	0.00638863	0.0887621
chr14	67052809	67053209	401	4.06583	4.69675	2.91843	-0.727937	0.00575691	0.0833958
chr18	39481833	39482233	401	5.69859	6.12475	5.09113	-0.727448	0.00334799	0.0607724
chr4	154585726	154586126	401	4.69537	5.21911	3.86483	-0.726493	0.00634529	0.0884397
chr17	3151692	3152450	759	4.90881	5.40063	4.15682	-0.725458	0.00591945	0.0849062
chr14	74934052	74934831	780	5.18248	5.66234	4.45843	-0.725126	0.00564097	0.0824533
chr14	103341953	103342353	401	3.54768	4.28947	1.93832	-0.724421	0.0036373	1
chr5	108466159	108466559	401	4.2557	4.83252	3.27987	-0.724376	0.00648849	0.0895115
chr9	32094380	32094780	401	3.74312	4.4239	2.41027	-0.724354	0.00491491	1
chr5	134445386	134445786	401	5.55062	5.9884	4.91905	-0.723893	0.00406879	0.0678589
chr11	60169532	60169932	401	3.30634	4.12397	1.23232	-0.722823	0.0021035	1
chr15	99648558	99648958	401	4.04907	4.66018	2.96766	-0.720908	0.00625471	0.0878336
chr19	53148892	53149292	401	5.71424	6.13105	5.1257	-0.720745	0.00334613	0.0607611
chr8	125484479	125484879	401	4.43355	4.98254	3.5364	-0.720571	0.00678981	0.0917883
chr6	128079584	128079984	401	5.69549	6.13692	5.05626	-0.720467	0.0043974	0.0711546
chr17	13765327	13765727	401	3.66268	4.35558	2.27987	-0.720353	0.00473245	1
chr10	116529766	116530166	401	4.60538	5.14358	3.73719	-0.720329	0.00677753	0.0916476
chr1	131094048	131094448	401	3.97139	4.60972	2.79833	-0.720329	0.00579269	0.0835785
chr19	53159330	53159730	401	4.32784	4.90145	3.36135	-0.719274	0.00673892	0.0913541
chr18	46303415	46303815	401	7.17942	7.53519	6.70614	-0.718927	0.000215673	0.0115221
chr17	65609435	65609835	401	4.35674	4.92839	3.39596	-0.717629	0.00686912	0.0924513
chr12	35051294	35051694	401	4.52022	5.05602	3.65838	-0.717555	0.00693898	0.093033
chr17	86958634	86959034	401	4.14863	4.74892	3.10165	-0.71732	0.00663241	0.0906887
chr11	60140129	60140529	401	5.89116	6.30177	5.31503	-0.716851	0.00307912	0.057958
chr5	92143444	92144236	793	5.68316	6.12632	5.04025	-0.716114	0.00468373	0.0738843
chr18	44419440	44419840	401	5.05315	5.53356	4.32781	-0.715634	0.00619054	0.0872365
chr13	46921416	46921816	401	6.27335	6.65718	5.74884	-0.715301	0.00174729	0.0416445
chr18	65272487	65272887	401	4.93687	5.41974	4.20587	-0.715235	0.0063555	0.0885116
chr2	60228007	60228407	401	3.92636	4.57084	2.7315	-0.715169	0.00602924	0.085734
chr11	94314567	94314967	401	4.60552	5.13303	3.7653	-0.715035	0.00705068	0.093759
chr4	88012926	88013326	401	4.22062	4.80371	3.22624	-0.71392	0.00692962	0.0929839
chr9	43090935	43091335	401	4.8844	5.37994	4.12353	-0.713682	0.00675255	0.0914665
chr6	37423600	37424000	401	6.29313	6.67669	5.76913	-0.713449	0.00165383	0.0403414
chr7	130420177	130420577	401	5.21212	5.66751	4.54291	-0.712531	0.00563035	0.082379
chr13	73030790	73031190	401	3.32365	4.135	1.29538	-0.712464	0.00226074	1
chr9	21125877	21126277	401	6.73736	7.09986	6.25207	-0.712368	0.000651492	0.0231109
chr2	112284614	112285014	401	5.14688	5.61255	4.45498	-0.712279	0.00611442	0.0865493
chr13	63249916	63250316	401	4.20185	4.79231	3.18521	-0.711956	0.00701935	0.0935879
chr9	86738277	86738677	401	3.65778	4.34952	2.27987	-0.711883	0.00502712	1
chr2	103085510	103085910	401	4.21135	4.79678	3.20997	-0.711242	0.00707967	0.0938542
chr19	53150907	53151307	401	3.50799	4.23787	1.95794	-0.710723	0.00416566	1
chr7	79660183	79660583	401	5.53637	5.96368	4.92654	-0.710452	0.00444746	0.0716563
chr9	65612848	65613248	401	4.10922	4.72776	3.00353	-0.708984	0.00679765	0.091818
chr9	21483863	21484263	401	3.57568	4.33044	1.89826	-0.708849	0.00380732	1
chr6	134921941	134922341	401	4.7669	5.26892	3.99048	-0.708838	0.00712613	0.0940715
chr3	58426259	58426659	401	4.08345	4.68235	3.04081	-0.708262	0.00704931	0.093759
chr1	21960906	21961306	401	6.97525	7.32918	6.50525	-0.707363	0.000408097	0.017701
chr2	45106611	45107011	401	4.08121	4.68235	3.03158	-0.707325	0.0070817	0.0938542
chr8	44962459	44962859	401	3.8474	4.49529	2.64028	-0.707142	0.00624516	1
chr8	106512980	106513380	401	3.28388	4.09845	1.23232	-0.706883	0.00242038	1
chr15	58981430	58981830	401	3.64517	4.33388	2.27987	-0.706811	0.00529756	1
chr8	33919910	33920310	401	5.83865	6.24442	5.27206	-0.706528	0.00350947	0.062383
chr5	142811216	142811616	401	3.43718	4.19712	1.7315	-0.705985	0.00368676	1
chr5	119800391	119800791	401	3.45079	4.20089	1.79833	-0.705471	0.00374329	1
chr11	69559657	69560057	401	7.1811	7.52841	6.72272	-0.704863	0.000255055	0.0130827
chr15	73165087	73165487	401	5.35013	5.80495	4.68217	-0.704452	0.00630149	0.0880354
chr8	88329326	88329726	401	4.62716	5.14863	3.80242	-0.7044	0.00762463	0.0975693
chr10	111181227	111181627	401	4.02494	4.63766	2.93832	-0.70434	0.00707504	0.0938542
chr11	5196727	5197127	401	4.8931	5.40485	4.0928	-0.704255	0.00749614	0.0968204
chr4	154635886	154636286	401	7.69432	8.03095	7.25443	-0.704008	3.42894e-05	0.0035437
chr3	97299154	97299554	401	5.25329	5.70047	4.6018	-0.703459	0.00593062	0.0850166
chr2	143919879	143920279	401	3.92181	4.55216	2.77639	-0.703396	0.00672913	0.0913215
chr19	57367648	57368048	401	4.99358	5.47404	4.26813	-0.703308	0.00697861	0.0933313
chr16	26064788	26065188	401	4.09135	4.70152	3.01295	-0.702837	0.00722422	0.0949297
chr6	118999173	118999573	401	4.69461	5.20425	3.89951	-0.702703	0.00763691	0.0976753
chr13	53151687	53152087	401	4.61185	5.13966	3.77086	-0.7022	0.00781872	0.0988826
chrX	52613521	52613921	401	4.92762	5.40648	4.20587	-0.701763	0.00712235	0.0940469
chr9	118545063	118545463	401	4.15095	4.74634	3.11918	-0.701652	0.00748398	0.0967503
chr10	45289313	45289713	401	7.54432	7.88218	7.10233	-0.701399	6.94497e-05	0.00569616
chr9	66355127	66355527	401	4.76335	5.2639	3.99048	-0.701271	0.0075767	0.0973659
chr16	31264636	31265036	401	4.70282	5.21577	3.89951	-0.701041	0.00775452	0.0985094
chr4	151949527	151949927	401	3.77649	4.4386	2.51668	-0.699596	0.00628091	1
chr6	134932554	134932954	401	4.41199	4.96456	3.50504	-0.699329	0.00799025	0.10008
chr3	146782286	146782686	401	5.57231	5.99144	4.97911	-0.698671	0.00478636	0.0746083
chr3	105800991	105801391	401	6.76903	7.12692	6.29201	-0.698481	0.000780998	0.0257956
chr6	34712575	34712975	401	4.28166	4.85221	3.32404	-0.698117	0.00797601	0.100023
chr5	15934801	15935201	401	7.95481	8.28636	7.52359	-0.698079	1.48808e-05	0.00191931
chr18	56715477	56715877	401	4.573	5.10047	3.7329	-0.698066	0.00810158	0.100947
chr2	59190870	59191270	401	3.98826	4.60748	2.88034	-0.697159	0.00719262	0.094668
chr14	63260186	63260586	401	3.4154	4.16294	1.77639	-0.696694	0.00408876	1
chr2	59614761	59615161	401	4.33444	4.92971	3.30307	-0.696468	0.00772573	0.0982969
chr9	65654761	65655161	401	3.96485	4.5864	2.84916	-0.696071	0.00732902	0.0956754
chr18	43425080	43425480	401	6.47175	6.84886	5.95978	-0.695381	0.00199917	0.045118
chr5	100499041	100499441	401	5.4298	5.86527	4.80309	-0.695233	0.00607956	0.0861912
chr2	20962179	20962579	401	5.86039	6.26461	5.29683	-0.695178	0.0039884	0.0671367
chr6	119066396	119066796	401	4.03402	4.64044	2.96766	-0.69512	0.00755874	0.0972864
chr7	112444347	112444747	401	3.80216	4.46755	2.52985	-0.694558	0.00632443	1
chr9	75089489	75089889	401	4.58742	5.14204	3.6748	-0.694442	0.0083052	0.102263
chr9	66586881	66587281	401	3.85504	4.51168	2.61579	-0.69428	0.00669408	0.0910227
chr14	34475452	34475852	401	4.41325	4.98254	3.45928	-0.693989	0.00815281	0.10128
chr18	65987826	65988226	401	4.18168	4.76268	3.19351	-0.693938	0.00810436	0.100947
chr16	33400475	33400875	401	7.10435	7.45038	6.64822	-0.693661	0.000422132	0.0180851
chr8	121809999	121810399	401	4.84367	5.3383	4.085	-0.693021	0.00804194	0.100535
chrX	23347092	23347492	401	4.84367	5.3383	4.085	-0.693021	0.00804194	0.100535
chr2	116049681	116050081	401	4.75509	5.25419	3.98571	-0.693001	0.00812676	0.101084
chr3	116914675	116915075	401	5.26929	5.71129	4.62884	-0.692604	0.00646678	0.0892982
chr9	75776666	75777066	401	5.50613	5.92815	4.9071	-0.692585	0.00535978	0.0796006
chr7	67960472	67960872	401	3.57372	4.28312	2.11918	-0.692507	0.00532903	1
chr5	142768609	142769009	401	3.85455	4.49771	2.66437	-0.692122	0.00700387	0.0935183
chr3	123296675	123297075	401	4.56792	5.10004	3.71572	-0.691932	0.00850381	0.103818
chr8	11753457	11753857	401	3.55275	4.25743	2.11918	-0.691794	0.00544828	1
chr16	36064609	36065009	401	5.76641	6.17746	5.18937	-0.691505	0.00458008	0.0729514
chr18	61376297	61376697	401	4.64366	5.18204	3.77503	-0.691415	0.00854393	0.103954
chr9	65649221	65649621	401	3.60632	4.33044	2.0839	-0.690978	0.00508649	1
chr14	64956039	64956439	401	3.84045	4.48978	2.62808	-0.690427	0.00698275	1
chrX	102020979	102021379	401	4.36494	4.92203	3.44545	-0.689962	0.00852519	0.10395
chr2	68404361	68404761	401	4.19097	4.77231	3.20176	-0.689944	0.00827798	0.10203
chr15	93306448	93306848	401	5.60006	6.01677	5.01176	-0.689465	0.00535694	0.0796006
chr2	145018136	145018536	401	4.02049	4.62265	2.96766	-0.689198	0.00797069	0.0999872
chr1	86233096	86233496	401	3.56531	4.27674	2.10165	-0.689117	0.00543711	1
chr6	136524847	136525247	401	4.98411	5.46689	4.25331	-0.688818	0.00812512	0.101084
chr16	16523593	16523993	401	4.9812	5.45282	4.27597	-0.688429	0.00782713	0.0989177
chr18	73702051	73702451	401	3.69341	4.36163	2.41027	-0.688253	0.00654659	1
chr18	54952722	54953122	401	4.65125	5.15948	3.85963	-0.688242	0.00862907	0.104695
chr17	26530547	26530947	401	5.07325	5.53356	4.39324	-0.688164	0.007593	0.0973659
chr3	97761015	97761415	401	3.76565	4.42136	2.52985	-0.687647	0.00689961	1
chr7	114091547	114091947	401	3.54746	4.25094	2.11918	-0.687243	0.00563759	1
chr9	52138923	52139323	401	3.33978	4.11999	1.51668	-0.6869	0.00362011	1
chr16	85151075	85151475	401	5.42084	5.85101	4.80513	-0.685371	0.0062453	0.0877519
chr2	60120806	60121206	401	3.65613	4.34001	2.31072	-0.685192	0.00615601	1
chr5	58024856	58025256	401	3.54119	4.28947	1.89826	-0.685052	0.00463475	1
chr9	32097266	32097666	401	3.80976	4.46689	2.56866	-0.684925	0.00693635	1
chr5	151070663	151071063	401	4.74417	5.2621	3.92841	-0.68492	0.00890015	0.106693
chr14	57878052	57878452	401	5.66993	6.07739	5.09998	-0.684727	0.00499133	0.0764954
chr8	106507813	106508213	401	4.2717	4.82816	3.35397	-0.684671	0.0089012	0.106693
chr11	19002660	19003060	401	4.92807	5.41069	4.19764	-0.684378	0.00840114	0.102986
chr19	53181204	53181604	401	5.23539	5.67858	4.59241	-0.684059	0.00706603	0.0938542
chr9	25414892	25415292	401	3.5507	4.25094	2.1365	-0.683829	0.00580141	1
chr2	172905894	172906294	401	4.04657	4.6748	2.90838	-0.683568	0.00791479	0.0995741
chr1	119835177	119835577	401	4.98959	5.46318	4.27987	-0.683081	0.0084082	0.102986
chr16	32238093	32238493	401	5.90217	6.29389	5.36274	-0.68293	0.00408424	0.068047
chr9	7989275	7989675	401	4.98349	5.46128	4.2642	-0.681943	0.0084391	0.103287
chr10	57497228	57497628	401	4.54538	5.06879	3.71572	-0.680457	0.00928699	0.109211
chr19	57363778	57364178	401	3.68132	4.36764	2.3259	-0.680091	0.00623837	1
chr12	85819380	85819780	401	6.37367	6.73954	5.88228	-0.680041	0.00212528	0.0466544
chr1	23261872	23262272	401	4.32735	4.87586	3.43148	-0.679907	0.00926979	0.109171
chr9	65640746	65641146	401	3.64188	4.33731	2.24835	-0.679865	0.00618615	1
chr5	76946777	76947177	401	5.68687	6.09403	5.11754	-0.679766	0.00553916	0.0815575
chr13	93310234	93310634	401	4.05821	4.68985	2.90838	-0.679675	0.00798487	0.10008
chr14	34468766	34469166	401	4.58054	5.10926	3.73719	-0.679415	0.00936861	0.109692
chr18	44659976	44660376	401	3.8829	4.51168	2.74285	-0.678894	0.00807417	0.100784
chr6	145752236	145752636	401	4.06731	4.66995	3.01295	-0.678852	0.00868409	0.105127
chr14	57724709	57725109	401	3.45144	4.21803	1.70851	-0.678751	0.00421511	1
chr1	131081024	131081424	401	4.00579	4.61255	2.93832	-0.678453	0.00855321	0.104032
chr4	57597838	57598238	401	3.76108	4.41556	2.52985	-0.678241	0.00736816	1
chr10	41292688	41293088	401	7.61713	7.94518	7.19182	-0.677933	0.000103151	0.00738263
chr11	3368976	3369376	401	4.21047	4.77431	3.27206	-0.677881	0.00929625	0.109211
chr7	67358403	67358803	401	4.46293	4.99253	3.61731	-0.677816	0.00949396	0.110335
chr19	32176637	32177037	401	5.02929	5.49924	4.32781	-0.677743	0.00854055	0.103954
chr10	18469393	18469793	401	4.9989	5.46161	4.31359	-0.677375	0.00848919	0.103675
chr16	94591859	94592259	401	4.39659	4.93424	3.52985	-0.677192	0.00953442	0.110627
chr2	20939762	20940162	401	7.5428	7.87227	7.11509	-0.677143	0.000132023	0.0085141
chr12	71841971	71842371	401	4.9718	5.43574	4.28376	-0.675501	0.00868694	0.105136
chr8	80852051	80852451	401	5.63005	6.036	5.06307	-0.675039	0.00563784	0.0824533
chr5	90177812	90178212	401	5.97932	6.37315	5.43587	-0.674334	0.00484315	0.0750865
chr16	4600355	4600755	401	4.10427	4.68717	3.11044	-0.674062	0.00929575	0.109211
chr2	172925269	172925669	401	4.64051	5.14863	3.84916	-0.673522	0.00969568	0.111439
chr14	45510947	45511347	401	6.08901	6.47019	5.56947	-0.672785	0.00405611	0.067751
chr18	21231289	21231689	401	4.00513	4.61479	2.92841	-0.672491	0.00892067	0.106806
chr10	7937340	7937740	401	3.68755	4.36163	2.3815	-0.672447	0.00719037	1
chr16	22153867	22154267	401	3.62632	4.31807	2.24835	-0.671911	0.00671278	1
chr1	82263919	82264319	401	3.74755	4.39475	2.54291	-0.671901	0.00786662	1
chr8	12073474	12073874	401	5.45575	5.87375	4.86483	-0.671646	0.00679697	0.091818
chr13	109635434	109635834	401	3.82351	4.46128	2.65237	-0.67121	0.00823702	1
chr16	94593988	94594388	401	3.21298	4.13105	0.0338651	-0.671169	0.000705164	1
chr10	117094723	117095123	401	5.91137	6.2995	5.37876	-0.670845	0.00470094	0.0739608
chr19	24212767	24213167	401	4.95299	5.4239	4.24933	-0.669747	0.00933037	0.109454
chr14	60545046	60545446	401	4.4409	4.96677	3.60491	-0.669739	0.0101042	0.113965
chr18	80337436	80337836	401	6.40174	6.76053	5.9231	-0.669189	0.00230237	0.0486158
chr3	146233111	146233511	401	3.93927	4.54983	2.85963	-0.669079	0.00898378	0.107294
chr9	108229826	108230226	401	4.13574	4.72045	3.1365	-0.668984	0.00957901	0.110986
chr3	105046976	105047376	401	6.15787	6.53474	5.64634	-0.668793	0.00362304	0.0634124
chr4	108731352	108731752	401	3.99048	4.58928	2.94817	-0.668649	0.00930594	0.109273
chr4	148922527	148922927	401	3.30014	4.06922	1.54291	-0.668277	0.00429771	1
chr18	4156318	4156718	401	4.59433	5.10047	3.80784	-0.668087	0.0101464	0.114125
chr8	106518727	106519127	401	4.74921	5.23787	4.0047	-0.668037	0.00994931	0.113158
chr16	38672704	38673104	401	5.45354	5.87045	4.86483	-0.667391	0.00702596	0.0936086
chr9	75781105	75781898	794	5.17505	5.6162	4.5364	-0.667317	0.00838347	0.102915
chr13	71963345	71963745	401	5.54496	5.96345	4.95306	-0.667277	0.0069812	0.0933313
chr2	172939764	172940164	401	6.64245	6.99285	6.17868	-0.666746	0.00169403	0.0408128
chr1	34686729	34687129	401	4.5663	5.10609	3.69392	-0.666663	0.0102618	0.115026
chr9	65644494	65644894	401	3.76007	4.42136	2.50339	-0.666475	0.00786131	1
chr17	26835051	26835451	401	4.22656	4.78783	3.29538	-0.666206	0.0101164	0.114018
chr2	31715739	31716139	401	5.01367	5.47961	4.32119	-0.666187	0.00947244	0.110149
chr18	11062853	11063253	401	4.58024	5.10004	3.75972	-0.665828	0.0103969	0.115851
chr17	78730195	78730595	401	3.78673	4.44112	2.55584	-0.665736	0.00801356	1
chr7	114103807	114104207	401	4.01562	4.62546	2.93832	-0.665597	0.00923706	0.10901
chr8	45644319	45644719	401	6.70222	7.05353	6.23683	-0.665063	0.00203458	0.0455995
chr13	100786114	100786514	401	5.91809	6.30403	5.38964	-0.664422	0.00495897	0.0761814
chr2	32167556	32167956	401	6.16615	6.53548	5.66847	-0.664272	0.00344957	0.0619718
chr4	57581647	57582047	401	4.26402	4.81502	3.36135	-0.663389	0.0104336	0.116021
chr1	178209754	178210154	401	4.36011	4.90096	3.48489	-0.663197	0.0105715	0.116968
chr10	20208128	20208528	401	3.5177	4.2143	2.11918	-0.661869	0.00688104	1
chr10	84424985	84425385	401	4.49459	5.02927	3.6357	-0.661739	0.0106931	0.117683
chr3	145994900	145995602	703	4.44186	4.98254	3.56709	-0.660993	0.010769	0.118032
chr5	102520985	102521385	401	3.76234	4.40648	2.56866	-0.660398	0.00850562	1
chr4	45459774	45460174	401	4.05803	4.64263	3.0591	-0.660366	0.0101295	0.114066
chr13	53277928	53278328	401	3.22175	4.02759	1.23232	-0.659964	0.00355277	1
chr19	40563887	40564287	401	4.11304	4.68717	3.14509	-0.659512	0.0103684	0.115637
chr16	90408066	90408466	401	3.86882	4.4867	2.7653	-0.658987	0.00946262	0.110149
chr8	95365230	95365630	401	4.45006	4.98427	3.59241	-0.658595	0.0109867	0.119119
chr11	120241151	120241551	401	5.29456	5.72204	4.68439	-0.658522	0.00854344	0.103954
chr2	20908446	20908846	401	5.76287	6.15657	5.21966	-0.658275	0.00597241	0.0854152
chr2	45096846	45097246	401	4.3419	4.87586	3.48489	-0.658018	0.0110145	0.119199
chr2	3744944	3745344	401	5.75944	6.15135	5.21966	-0.657941	0.00589441	0.0846713
chr2	20944312	20944712	401	3.99458	4.59155	2.95794	-0.657557	0.0101042	0.113965
chr3	121430642	121431042	401	3.56581	4.29579	2.01526	-0.657447	0.00579395	1
chr9	109939595	109939995	401	3.83805	4.47314	2.67626	-0.657208	0.00893186	1
chrX	100783011	100783411	401	3.8577	4.4756	2.75412	-0.656872	0.00961593	0.111098
chr17	28180099	28180499	401	3.80047	4.4386	2.62808	-0.656658	0.00910672	1
chr18	82953925	82954325	401	5.29321	5.73112	4.66138	-0.656208	0.00917812	0.108528
chr12	29940670	29941070	401	3.92074	4.52551	2.85963	-0.655575	0.0100033	0.113341
chr1	97707159	97707559	401	3.59104	4.27034	2.2642	-0.65522	0.00783006	1
chr8	91329472	91329872	401	4.38543	4.91384	3.54291	-0.65504	0.0112857	0.121168
chr2	60117511	60117911	401	3.36146	4.09845	1.77639	-0.655036	0.00575356	1
chr7	48881246	48881646	401	6.66814	7.01666	6.20767	-0.654476	0.0020749	0.0460196
chr1	138579693	138580093	401	4.4748	5.00246	3.6342	-0.654172	0.0113714	0.121726
chr1	43163507	43163907	401	6.61376	6.96269	6.15257	-0.653544	0.00224452	0.0481653
chr17	10285156	10285556	401	3.91983	4.53088	2.83861	-0.653428	0.0100628	0.113656
chr4	136505673	136506073	401	4.28875	4.82816	3.41738	-0.652732	0.0114175	0.122004
chr13	71959809	71960209	401	3.11708	3.98818	0.56866	-0.65263	0.00182825	1
chr1	43469346	43469746	401	3.12943	3.96456	0.91843	-0.652579	0.00287061	1
chr8	128371428	128371828	401	7.2761	7.60074	6.85653	-0.652566	0.000465335	0.019212
chr15	96633030	96633430	401	4.50228	5.01784	3.69248	-0.651761	0.0115819	0.12297
chr12	85623769	85624169	401	5.10496	5.56269	4.43061	-0.651543	0.0104054	0.115892
chr1	98084476	98084876	401	5.12002	5.57229	4.45758	-0.651066	0.010336	0.115381
chr5	65490208	65490608	401	4.96321	5.42679	4.27597	-0.65084	0.0107663	0.118032
chr15	40704779	40705179	401	3.83754	4.47249	2.67626	-0.650669	0.00945048	1
chr1	131230077	131230477	401	3.3778	4.13105	1.70851	-0.64995	0.00560025	1
chr14	65363327	65363727	401	4.28169	4.82379	3.40313	-0.649721	0.0116606	0.123328
chr1	58958631	58959031	401	5.32893	5.75122	4.72935	-0.649506	0.00892109	0.106806
chr12	44992676	44993076	401	4.24924	4.79481	3.36135	-0.649165	0.0116292	0.123179
chrX	7316950	7317350	401	3.39297	4.14904	1.70851	-0.649048	0.00550072	1
chr2	45041719	45042119	401	5.76907	6.16177	5.22776	-0.648882	0.00679214	0.0917944
chr18	80323717	80324117	401	3.52939	4.22467	2.1365	-0.647832	0.00746156	1
chr13	109652146	109652546	401	4.09078	4.66018	3.1365	-0.647611	0.0113808	0.121788
chr2	64083211	64083611	401	3.96865	4.56037	2.94817	-0.646859	0.0109736	0.119073
chr17	47448377	47448777	401	3.85865	4.47002	2.77639	-0.646004	0.0104336	0.116021
chr9	63750382	63750782	401	4.57697	5.0782	3.80242	-0.645611	0.0120608	0.12539
chr4	136577913	136578313	401	4.58531	5.08552	3.81323	-0.645464	0.0120738	0.125442
chr1	131083848	131084248	401	4.61614	5.10767	3.86483	-0.645333	0.0120151	0.125253
chr10	25362264	25362664	401	4.08187	4.66018	3.10165	-0.645256	0.0114777	0.122289
chr4	97920582	97920982	401	6.36321	6.71484	5.89729	-0.645046	0.00326924	0.0599577
chr10	121436513	121436913	401	6.10112	6.46644	5.61074	-0.644718	0.00459646	0.0730571
chr5	92628206	92628606	401	6.15489	6.5246	5.65651	-0.644694	0.00481692	0.0749174
chr4	8551194	8551594	401	4.36936	4.89913	3.52328	-0.644344	0.012227	0.126309
chr8	53638548	53638948	401	4.68409	5.17328	3.93832	-0.644033	0.0120636	0.12539
chr1	106178184	106178584	401	4.24215	4.78783	3.35397	-0.644015	0.0120965	0.125624
chr17	24898766	24899166	401	4.04093	4.64044	2.9964	-0.643839	0.0108108	0.118203
chr15	77813852	77814252	401	4.15718	4.71837	3.22624	-0.643638	0.0118307	0.124406
chr11	20634918	20635318	401	4.03127	4.62767	2.9964	-0.643614	0.0109413	0.11888
chr3	82062046	82062446	401	4.32825	4.8674	3.45758	-0.643503	0.0122328	0.126324
chr6	119636866	119637266	401	4.40261	4.94007	3.5364	-0.643466	0.0122619	0.126399
chr18	80299528	80299928	401	4.08714	4.65527	3.1365	-0.643375	0.011737	0.123864
chr14	34491470	34491870	401	4.05755	4.66234	2.9964	-0.64333	0.0107856	0.118055
chr13	37829721	37830121	401	4.09644	4.6678	3.1365	-0.642896	0.0116822	0.123393
chr6	93922914	93923314	401	3.33953	4.07658	1.75412	-0.642875	0.00627309	1
chr9	86736672	86737072	401	4.25448	4.79926	3.3687	-0.64285	0.012167	0.126115
chr16	90389461	90389861	401	4.88828	5.34782	4.20997	-0.642607	0.0115668	0.122891
chr15	100108244	100108644	401	6.53606	6.88159	6.08081	-0.641947	0.00284309	0.0554806
chr17	46594323	46594723	401	3.98332	4.58928	2.91843	-0.641751	0.0110643	0.119529
chr18	11046922	11047322	401	3.34191	4.08391	1.7315	-0.641375	0.00624946	1
chr6	134780852	134781252	401	6.40236	6.75186	5.94016	-0.640942	0.00345993	0.0619928
chr19	53335544	53335944	401	4.02771	4.63824	2.94817	-0.640803	0.0108187	0.118226
chr4	155206865	155207265	401	3.1817	3.97688	1.2642	-0.640409	0.00430925	1
chr13	53158238	53158638	401	3.50138	4.19414	2.11918	-0.639971	0.00803197	1
chr4	119552123	119552523	401	4.01004	4.61196	2.95794	-0.639933	0.0112725	0.121107
chr13	93496340	93496740	401	4.12696	4.69197	3.18521	-0.639871	0.0121797	0.126146
chr8	60896794	60897194	401	5.28266	5.70285	4.68733	-0.63961	0.00994317	0.113141
chr1	86232259	86232659	401	4.13893	4.69942	3.20997	-0.639421	0.0122097	0.126274
chr8	39043301	39043701	401	3.49283	4.18354	2.11918	-0.639002	0.00821866	1
chr5	116019277	116019677	401	5.46434	5.8789	4.88034	-0.638903	0.00967711	0.111305
chr12	82232297	82232697	401	5.29861	5.71837	4.70414	-0.63886	0.00988651	0.112769
chr9	94526327	94526727	401	5.85943	6.23603	5.3484	-0.638384	0.00639399	0.0887948
chr13	11987908	11988308	401	4.92039	5.37662	4.24933	-0.63792	0.0119148	0.124771
chr14	63215431	63215831	401	4.56814	5.06346	3.80784	-0.637581	0.0128087	0.13001
chr2	179966666	179967066	401	3.89943	4.50077	2.84916	-0.637572	0.0114388	0.122114
chr18	6512856	6513256	401	4.39381	4.91794	3.56226	-0.637454	0.0128595	0.130234
chr10	56597700	56598100	401	3.746	4.38554	2.56866	-0.637433	0.0100745	1
chr4	154592655	154593055	401	3.746	4.38554	2.56866	-0.637433	0.0100745	1
chr5	91118884	91119284	401	5.83276	6.2117	5.3174	-0.637129	0.00674562	0.0914184
chr15	9086321	9086721	401	3.80612	4.4354	2.66437	-0.636918	0.0105806	1
chr4	47381470	47381870	401	4.45278	4.96456	3.65237	-0.636717	0.0129809	0.130727
chr13	3891677	3892077	401	4.03679	4.63267	3.00353	-0.636119	0.0118123	0.124284
chr9	100734323	100734723	401	3.18887	3.98035	1.29538	-0.63541	0.00454584	1
chr17	78687659	78688059	401	3.60836	4.29579	2.24835	-0.634479	0.00874615	1
chr1	92083604	92084004	401	5.79149	6.17156	5.27401	-0.634465	0.00711001	0.094011
chr4	82419701	82420101	401	4.18646	4.74172	3.27206	-0.634328	0.0128391	0.130183
chr8	108712191	108712591	401	4.34511	4.87772	3.49164	-0.633914	0.013156	0.13173
chr8	120498612	120499012	401	6.23487	6.58856	5.7653	-0.633462	0.00449935	0.072183
chr5	124249211	124249611	401	6.77506	7.10667	6.34375	-0.633128	0.00191121	0.0440749
chr17	69222375	69222775	401	4.58416	5.0928	3.79153	-0.632636	0.0133708	0.132847
chr3	146226436	146226836	401	3.56713	4.24442	2.24835	-0.6321	0.00918413	1
chr16	63857355	63857755	401	6.39805	6.74315	5.94356	-0.631847	0.00361311	0.063352
chr3	97291969	97292369	401	3.70961	4.34612	2.54291	-0.631583	0.0106839	1
chr2	72960224	72960624	401	3.48178	4.16984	2.11918	-0.631355	0.00870905	1
chr9	113700946	113701346	401	3.48178	4.16984	2.11918	-0.631355	0.00870905	1
chr6	54822603	54823003	401	5.28336	5.7039	4.68733	-0.631109	0.0107903	0.11808
chr1	184986584	184986984	401	4.19439	4.74688	3.28765	-0.630613	0.0131172	0.13153
chr2	166000060	166000460	401	3.8608	4.48978	2.72005	-0.630025	0.0111941	0.120476
chr11	87111588	87111988	401	3.83977	4.45564	2.74285	-0.629554	0.0116643	1
chr16	85160336	85160736	401	3.78257	4.41556	2.62808	-0.629514	0.0110087	1
chr13	94806507	94806907	401	4.62297	5.12553	3.84519	-0.62944	0.0137052	0.134745
chr7	75463632	75464032	401	5.16183	5.59041	4.54939	-0.629019	0.0116255	0.123166
chr1	106176611	106177011	401	3.97588	4.56037	2.9773	-0.628858	0.0124821	0.127851
chr7	116190160	116190560	401	5.75064	6.1336	5.22776	-0.628646	0.00798714	0.10008
chr18	44649719	44650119	401	4.69437	5.17328	3.97249	-0.628638	0.0135641	0.13387
chr3	126611370	126611770	401	6.14562	6.50274	5.66996	-0.628537	0.00518624	0.0784645
chr7	75470473	75470873	401	4.1881	4.76013	3.22624	-0.6281	0.0129783	0.130727
chr8	47970760	47971160	401	4.87097	5.33388	4.18521	-0.627907	0.0131235	0.131539
chr7	96661107	96661507	401	3.72326	4.37099	2.51668	-0.627863	0.0105319	1
chr9	82971544	82971944	401	3.80515	4.42713	2.68806	-0.627784	0.0112931	1
chr16	89789605	89790005	401	3.52009	4.21725	2.11918	-0.627734	0.00863665	1
chr1	125428604	125429004	401	6.65758	6.99187	6.22169	-0.627257	0.00261477	0.0525784
chr10	7948009	7948409	401	4.14712	4.72776	3.16002	-0.626679	0.0130388	0.131097
chr7	19652849	19653249	401	3.56741	4.24076	2.2642	-0.626445	0.00968806	1
chr9	86847994	86848394	401	3.55487	4.22096	2.27987	-0.625986	0.0098921	1
chr4	133183961	133184361	401	4.38096	4.90511	3.54939	-0.625473	0.0140645	0.136655
chr11	120231138	120231538	401	7.67178	7.98144	7.27695	-0.625442	0.000410013	0.0177482
chr11	87110601	87111001	401	4.58196	5.08916	3.79287	-0.625243	0.0141461	0.137204
chr10	67104677	67105077	401	4.00968	4.58412	3.04081	-0.624975	0.0131689	0.131832
chr4	123664421	123664821	401	7.6541	7.96058	7.26444	-0.624852	0.000271764	0.0136533
chr11	78137739	78138139	401	5.01224	5.4544	4.37146	-0.624615	0.0127323	0.129582
chr6	71249584	71249984	401	4.70593	5.18204	3.99048	-0.624459	0.0139249	0.135948
chr6	31407730	31408130	401	3.5619	4.23787	2.24835	-0.624278	0.00969578	1
chr2	27679784	27680184	401	7.1684	7.48471	6.76268	-0.624099	0.00111978	0.0321204
chr10	60286064	60286464	401	4.12221	4.67965	3.20176	-0.623765	0.0137534	0.135083
chr8	45646373	45646773	401	4.11767	4.68235	3.17686	-0.623542	0.0136425	0.134392
chr8	33601292	33601692	401	3.49954	4.18354	2.15362	-0.623389	0.00920068	1
chr10	7952636	7953036	401	3.76646	4.39475	2.62808	-0.623343	0.0116686	1
chr11	85214792	85215192	401	4.46406	4.97073	3.67626	-0.623033	0.0143794	0.138559
chr1	165341940	165342340	401	3.89851	4.50623	2.82799	-0.622879	0.0124927	0.127864
chr8	11821098	11821498	401	7.97472	8.27604	7.59339	-0.622379	0.000131584	0.0085082
chr13	12080395	12080795	401	4.13775	4.69197	3.22624	-0.622064	0.0138852	0.135805
chr11	108005847	108006247	401	3.39923	4.10566	1.95794	-0.62206	0.00846982	1
chr1	118447047	118447447	401	3.60015	4.28947	2.23232	-0.621835	0.00946157	1
chr14	21079730	21080130	401	5.29685	5.70997	4.71572	-0.621703	0.0114328	0.122077
chr13	93312434	93312834	401	3.88714	4.48116	2.85963	-0.621604	0.0129397	0.130552
chr16	89790144	89790544	401	3.40251	4.10968	1.95794	-0.620667	0.00843328	1
chr16	59586066	59586466	401	4.77667	5.25419	4.05798	-0.620655	0.0143159	0.138274
chrX	167369738	167370138	401	3.56334	4.22759	2.29538	-0.62065	0.0102517	1
chr16	4200665	4201065	401	3.39564	4.10566	1.93832	-0.620432	0.00849734	1
chr8	57333135	57333535	401	6.70603	7.04481	6.26247	-0.620071	0.00400579	0.0672441
chr3	36530677	36531077	401	4.64221	5.13656	3.88421	-0.619948	0.0146602	0.139905
chr5	20940051	20940451	401	5.62205	6.01017	5.08945	-0.619735	0.00971598	0.111464
chr9	49781262	49781662	401	5.57474	5.96963	5.02927	-0.619159	0.01	0.113341
chr5	151069267	151069667	401	4.93444	5.3885	4.26813	-0.619017	0.0138301	0.135619
chr18	58192351	58192751	401	5.42288	5.82694	4.85963	-0.618968	0.0109032	0.118677
chr1	78660895	78661295	401	3.85057	4.47314	2.7315	-0.617929	0.0122642	0.126399
chr3	27503483	27503883	401	6.29948	6.64842	5.83827	-0.617734	0.00559943	0.0821973
chr14	34491909	34492309	401	4.05477	4.61761	3.11918	-0.617681	0.0141644	0.137299
chr8	108704367	108704767	401	6.48389	6.82038	6.04426	-0.616523	0.00382989	0.0654375
chr6	119382253	119382653	401	3.61631	4.2639	2.41027	-0.616483	0.0113423	1
chr10	123063346	123063746	401	5.12951	5.55627	4.5208	-0.616454	0.0130419	0.131098
chr17	70990649	70991049	401	7.71103	8.01645	7.32309	-0.616288	0.000415467	0.0179094
chr11	60146782	60147182	401	4.50926	5.03684	3.66886	-0.616145	0.0150589	0.141699
chr10	31593259	31593659	401	3.38382	4.0912	1.93832	-0.61598	0.00882885	1
chr7	81655185	81655585	401	4.00347	4.57894	3.03158	-0.615929	0.0139874	0.136205
chr5	76194243	76194643	401	5.50789	5.90857	4.95122	-0.615878	0.0114086	0.121966
chr4	119110917	119111317	401	4.66399	5.13811	3.95306	-0.615859	0.0148665	0.140729
chr9	102840692	102841092	401	3.99593	4.56562	3.04081	-0.61559	0.0141865	0.137459
chrX	7125632	7126032	401	4.74705	5.21911	4.04081	-0.615169	0.0148693	0.140729
chr17	10294232	10294632	401	4.67521	5.15212	3.95794	-0.614718	0.0150458	0.141602
chr2	20955426	20955826	401	4.70791	5.17862	4.0047	-0.614595	0.0150095	0.141397
chr13	53271831	53272231	401	4.54173	5.03684	3.78191	-0.614341	0.0153248	0.143318
chr16	22255915	22256315	401	4.705	5.18695	3.97612	-0.614262	0.0151361	0.142097
chr10	111247829	111248229	401	3.62443	4.27034	2.42444	-0.614106	0.0115301	1
chr12	100697187	100697587	401	3.62331	4.27674	2.39596	-0.613589	0.0114104	1
chr3	60542240	60542640	401	4.07841	4.64044	3.14509	-0.613508	0.014487	0.139047
chr2	115948310	115948710	401	3.7009	4.34612	2.50339	-0.612543	0.0119122	1
chr2	34359428	34359828	401	4.84613	5.30107	4.17789	-0.612521	0.0148707	0.140729
chr16	20142351	20142751	401	3.62305	4.28031	2.3815	-0.612406	0.0113166	1
chr4	8770683	8771083	401	4.86626	5.33081	4.17686	-0.612255	0.0149964	0.141319
chr7	90143239	90143639	401	4.14886	4.70418	3.23431	-0.612204	0.0147697	0.140283
chr19	26974778	26975178	401	6.15699	6.5076	5.69284	-0.612178	0.00601695	0.0856813
chr15	51985451	51985851	401	4.05912	4.63267	3.0928	-0.612086	0.0145394	0.139304
chr13	84274775	84275175	401	4.91844	5.37196	4.25331	-0.611874	0.0147963	0.14039
chr13	12085071	12085471	401	3.81153	4.4354	2.68806	-0.611658	0.0125655	1
chr13	109923182	109923582	401	4.59961	5.08187	3.87002	-0.610816	0.0156179	0.144456
chr18	54951513	54951913	401	3.42127	4.12397	1.9964	-0.610783	0.00903125	1
chr10	13256811	13257211	401	4.00839	4.57604	3.0591	-0.610773	0.0146622	0.139905
chr1	89718189	89718589	401	4.34482	4.86502	3.52328	-0.610661	0.015703	0.144868
chr13	53208568	53208968	401	4.16185	4.71102	3.2642	-0.610566	0.0152819	0.143027
chr9	102845372	102845772	401	3.93616	4.5171	2.94817	-0.610495	0.0143905	0.138638
chrX	93799085	93799485	401	3.60815	4.25743	2.39596	-0.610306	0.0117853	1
chr11	8638868	8639268	401	3.75935	4.38554	2.62808	-0.60999	0.0128734	1
chr5	119833665	119834065	401	4.36652	4.88242	3.55584	-0.609488	0.0158093	0.145234
chr5	43239196	43239596	401	5.88755	6.25328	5.3964	-0.609358	0.00819533	0.101447
chr14	78528659	78529059	401	4.40412	4.92791	3.57346	-0.609116	0.0158638	0.145237
chrX	48453860	48454260	401	6.62486	6.95404	6.19764	-0.608654	0.0034614	0.0619928
chr15	9123605	9124005	401	3.46215	4.16984	2.01526	-0.608636	0.00885848	1
chr13	103085619	103086019	401	5.7097	6.08573	5.1997	-0.608345	0.00963967	0.111162
chr8	121898221	121898621	401	5.80444	6.175	5.30451	-0.607814	0.00924512	0.109056
chr3	27675243	27675643	401	3.93459	4.51168	2.95794	-0.607786	0.0147205	0.140188
chr11	68387090	68387490	401	6.83577	7.15705	6.4218	-0.607711	0.00274816	0.0541906
chr19	37341242	37341642	401	4.59265	5.08756	3.83331	-0.607589	0.0160948	0.146239
chr12	3891841	3892241	401	4.65514	5.12751	3.94817	-0.607497	0.0158588	0.145234
chr3	97291359	97291759	401	3.45972	4.13811	2.1365	-0.606567	0.0105847	1
chr13	109702496	109702896	401	3.83302	4.43288	2.7874	-0.606137	0.0139336	1
chr11	24109964	24110364	401	4.77023	5.2309	4.08945	-0.605732	0.0157935	0.145166
chr13	83573967	83574367	401	6.65157	6.97708	6.23054	-0.605355	0.00337546	0.0611122
chr14	64970373	64970773	401	3.74555	4.36764	2.62808	-0.604923	0.013427	1
chr15	99644208	99644608	401	3.78029	4.40906	2.64028	-0.604718	0.0131991	1
chr16	94593478	94593878	401	3.87029	4.45879	2.85963	-0.6046	0.0146122	0.139702
chr17	71024467	71024867	401	4.29793	4.82816	3.45067	-0.604376	0.0163102	0.147377
chr18	80322745	80323145	401	5.28345	5.70257	4.69027	-0.604312	0.0139363	0.136032
chr17	69192690	69193090	401	3.03805	3.85649	0.957944	-0.603688	0.00453739	1
chr7	116193959	116194359	401	5.60084	5.98363	5.07829	-0.60362	0.0109374	0.11888
chr2	128727870	128728270	401	5.18042	5.59698	4.59241	-0.603242	0.0139644	0.136116
chr7	114415312	114415712	401	5.99787	6.35322	5.52534	-0.602616	0.00791574	0.0995741
chr12	71837701	71838101	401	4.36433	4.88193	3.54939	-0.602565	0.0166416	0.148904
chr4	136172246	136172646	401	6.23725	6.58382	5.78019	-0.602422	0.00656495	0.0901952
chr4	154623268	154623668	401	3.28262	4.00802	1.75412	-0.601456	0.00879559	1
chr2	59195850	59196250	401	4.05559	4.62487	3.10165	-0.601342	0.0157678	0.145093
chr1	106221893	106222293	401	4.89781	5.34172	4.25331	-0.601317	0.0159111	0.145489
chr2	116056716	116057116	401	3.50288	4.18354	2.17054	-0.601145	0.0106775	1
chr6	55038003	55038403	401	7.4613	7.76078	7.0829	-0.601084	0.000748867	0.0250979
chr4	155216020	155216420	401	5.2403	5.67102	4.62346	-0.601052	0.0152503	0.142793
chrX	81079942	81080342	401	4.94544	5.39015	4.29923	-0.60067	0.0160337	0.145935
chr13	73268613	73269013	401	3.08852	4.00371	0	-0.600409	0.00140978	1
chr5	20938332	20938732	401	3.74093	4.36163	2.62808	-0.60028	0.013877	1
chr9	86683464	86683864	401	3.59795	4.24442	2.39596	-0.600042	0.0126774	1
chr10	45467263	45467663	401	3.54517	4.22096	2.23232	-0.599622	0.0114999	1
chr10	13077032	13077432	401	4.38877	4.90145	3.58612	-0.599364	0.0170588	0.151127
chr7	81655586	81655986	401	3.93121	4.5171	2.92841	-0.59927	0.0154104	0.143532
chr13	4649211	4649611	401	3.97965	4.54687	3.03158	-0.597772	0.0161282	0.146487
chr2	59276562	59276962	401	3.63028	4.28947	2.3815	-0.597227	0.0124952	1
chr2	78912478	78912878	401	4.09728	4.64263	3.20997	-0.597113	0.016761	0.149536
chr1	184097111	184097511	401	4.08557	4.63267	3.19351	-0.59673	0.0167981	0.149707
chr2	73763228	73763628	401	4.94166	5.3796	4.30978	-0.596476	0.0161234	0.146471
chr14	25478599	25478999	401	3.87493	4.48116	2.80917	-0.596342	0.0145123	0.139208
chr3	19308285	19308685	401	3.68679	4.32427	2.51668	-0.595475	0.0136193	1
chr2	154454958	154455358	401	4.03621	4.58928	3.12787	-0.595178	0.0167379	0.149442
chr10	28089806	28090206	401	4.2487	4.78585	3.38329	-0.594622	0.0171118	0.151398
chr1	135497623	135498023	401	4.17087	4.70893	3.30307	-0.594276	0.0171649	0.151731
chr11	58017529	58017929	401	3.55076	4.20761	2.31072	-0.594244	0.0123534	1
chr14	21119897	21120297	401	6.17623	6.51921	5.72541	-0.594083	0.00711811	0.0940409
chr1	52422453	52422853	401	4.89908	5.34172	4.25727	-0.593806	0.0169182	0.150393
chrX	42196659	42197059	401	3.1137	3.90328	1.23232	-0.593749	0.00629952	1
chr14	63259307	63259707	401	3.36019	4.05767	1.95794	-0.593517	0.010608	1
chr15	77837007	77837407	401	5.68889	6.07982	5.15097	-0.593402	0.0129952	0.13079
chr9	60837661	60838061	401	6.33486	6.67238	5.89347	-0.593122	0.00620335	0.0872784
chr18	10094486	10094886	401	3.97724	4.54687	3.02229	-0.59293	0.016615	0.148862
chr10	20163292	20163692	401	3.67311	4.30283	2.52985	-0.592326	0.0140189	1
chr13	48870898	48871298	401	6.76571	7.08705	6.35166	-0.592038	0.00389215	0.0661084
chr4	56930551	56930951	401	5.81333	6.1877	5.30643	-0.591881	0.0115593	0.122864
chr4	151101040	151101440	401	3.51114	4.16984	2.2642	-0.591865	0.012731	1
chr19	28994578	28994978	401	5.50064	5.88545	4.9743	-0.591338	0.012903	0.130425
chr3	126606579	126606979	401	3.92941	4.51471	2.92841	-0.591237	0.0161692	0.146706
chr16	26085181	26085581	401	5.08104	5.51288	4.46187	-0.591178	0.0166417	0.148904
chr1	191720471	191720871	401	4.36873	4.87586	3.57981	-0.591015	0.018176	0.156041
chr13	46884867	46885267	401	5.95117	6.3049	5.48151	-0.590931	0.00913359	0.108331
chr10	62984297	62984697	401	4.84325	5.29301	4.18624	-0.590766	0.0176071	0.153947
chr4	106357114	106357514	401	3.7422	4.3522	2.66437	-0.590499	0.0151347	1
chr11	3292245	3292645	401	5.32019	5.72569	4.75412	-0.590145	0.0150823	0.141837
chr6	136545689	136546089	401	4.89792	5.34001	4.25727	-0.589924	0.0173899	0.153028
chr2	109961174	109961574	401	5.08015	5.50198	4.48151	-0.58957	0.016241	0.147032
chr13	83565984	83566384	401	7.35683	7.65335	6.98316	-0.589383	0.00108755	0.0315133
chr1	182427218	182427618	401	4.34074	4.8541	3.5364	-0.589258	0.0183532	0.157038
chr2	109942917	109943317	401	3.58279	4.22096	2.41027	-0.588239	0.0140404	1
chr2	158768038	158768438	401	6.60312	6.92351	6.19066	-0.587591	0.00442977	0.0714656
chr9	65587718	65588118	401	4.41872	4.91154	3.66437	-0.587253	0.0187178	0.158544
chr5	115134581	115134981	401	5.29494	5.69436	4.74072	-0.587025	0.0149748	0.141206
chr11	114047655	114048055	401	3.7458	4.36428	2.64028	-0.586659	0.0152905	1
chr10	121423015	121423415	401	3.67014	4.30283	2.51668	-0.586334	0.0144979	1
chr16	21562020	21562420	401	3.93099	4.52012	2.91843	-0.586319	0.0166036	0.148787
chrX	106058379	106058779	401	4.02567	4.58123	3.11044	-0.585818	0.017871	0.155029
chr13	55215415	55215815	401	3.91759	4.49221	2.94817	-0.585473	0.0172304	0.152173
chr8	95366564	95366964	401	3.98048	4.5633	2.98688	-0.585334	0.0165714	0.148721
chr6	17756735	17757135	401	4.0811	4.63267	3.17686	-0.585243	0.0180855	0.155647
chr1	160785980	160786380	401	4.24019	4.75811	3.42444	-0.585046	0.0187985	0.158976
chr5	142769817	142770217	401	4.92951	5.36163	4.30978	-0.585042	0.0175836	0.153819
chr6	17775795	17776195	401	4.127	4.66018	3.27206	-0.584935	0.0185321	0.158039
chr9	100511043	100511443	401	4.127	4.66018	3.27206	-0.584935	0.0185321	0.158039
chr16	58421877	58422277	401	6.9309	7.23987	6.53721	-0.584871	0.00315957	0.0589513
chr19	53140009	53140409	401	4.93931	5.37064	4.32119	-0.584822	0.0176181	0.153998
chr10	40131889	40132289	401	3.38413	4.08713	1.95794	-0.584778	0.0109938	1
chr4	8735131	8735531	401	4.90968	5.3522	4.26813	-0.584671	0.0179765	0.155307
chr4	133724361	133724761	401	3.91599	4.4867	2.95794	-0.584624	0.0174103	0.153079
chr1	137905860	137906260	401	3.72902	4.34612	2.62808	-0.584362	0.0156033	1
chr18	24510962	24511362	401	3.74298	4.34952	2.67626	-0.584174	0.0157315	1
chr1	74244878	74245278	401	3.75322	4.37029	2.65237	-0.583985	0.0155666	1
chr17	21289338	21289738	401	5.48638	5.87586	4.95122	-0.583971	0.0147589	0.14027
chr2	58517248	58517648	401	4.67996	5.13811	4.0047	-0.583734	0.0187946	0.158976
chr2	174333298	174333698	401	3.97484	4.54687	3.01295	-0.58362	0.0176207	0.153998
chr10	19978481	19978881	401	5.19255	5.60464	4.61346	-0.583527	0.0163462	0.147563
chr11	79141773	79142173	401	4.44761	4.93829	3.69832	-0.583388	0.0192492	0.161178
chr2	179959159	179959559	401	4.72207	5.19075	4.02344	-0.58338	0.0191446	0.16066
chr5	140383786	140384186	401	6.26189	6.60576	5.80952	-0.583341	0.00855753	0.104058
chr9	100645407	100645807	401	4.07682	4.61761	3.20176	-0.58264	0.0185849	0.158226
chr2	59738846	59739246	401	5.23752	5.64511	4.66735	-0.58259	0.016357	0.147605
chr8	67920703	67921103	401	4.08537	4.63546	3.18521	-0.582545	0.0183618	0.157057
chr8	83613560	83613960	401	4.15161	4.69408	3.27206	-0.582042	0.0187277	0.158577
chr17	32271725	32272125	401	3.90685	4.48116	2.93832	-0.581968	0.017662	0.154146
chr15	6721525	6721925	401	4.01804	4.57084	3.11044	-0.581922	0.0184038	0.157278
chr3	104645553	104645953	401	3.78736	4.3796	2.7653	-0.58165	0.0168464	1
chr5	20946902	20947302	401	3.18973	3.9486	1.48998	-0.581456	0.00841814	1
chr3	40680041	40680441	401	4.307	4.81941	3.50504	-0.581328	0.0193186	0.161587
chr16	77383229	77383629	401	4.48597	4.96677	3.75972	-0.581034	0.0195565	0.162582
chr10	13103774	13104174	401	3.43954	4.11284	2.1365	-0.580989	0.0127802	1
chr18	5694989	5695389	401	4.73899	5.19563	4.06704	-0.580692	0.0191292	0.160568
chr12	51620062	51620462	401	4.04082	4.58928	3.14509	-0.580453	0.0185404	0.158039
chr1	135490816	135491216	401	3.98249	4.56037	3.00353	-0.580435	0.0177553	0.154523
chr13	46918940	46919340	401	7.08213	7.38488	6.6985	-0.579995	0.0023765	0.0495607
chr2	60119978	60120378	401	4.13036	4.6678	3.2642	-0.579848	0.0190566	0.160252
chr5	16163688	16164088	401	4.70701	5.16101	4.04081	-0.579787	0.0192371	0.161154
chr10	31609269	31609669	401	6.86848	7.18259	6.46638	-0.579462	0.00403133	0.0675064
chr11	88585307	88585707	401	4.69625	5.16599	3.99523	-0.579461	0.0196049	0.162691
chr9	65817922	65818322	401	3.79804	4.39734	2.75412	-0.579238	0.0169069	1
chr10	111171718	111172118	401	4.27035	4.77883	3.47811	-0.578859	0.0197796	0.163438
chr8	86742066	86742466	401	3.61152	4.25381	2.42444	-0.578758	0.0147024	1
chr1	172094538	172094938	401	5.28482	5.68341	4.7322	-0.578677	0.0160409	0.145966
chr5	23438765	23439165	401	3.92259	4.49221	2.96766	-0.578582	0.018119	0.155825
chr4	148808293	148808693	401	3.44745	4.1271	2.11918	-0.57833	0.0127965	1
chr18	16692489	16692889	401	4.98226	5.40648	4.37876	-0.578294	0.0181338	0.155858
chr5	57734261	57734661	401	3.95404	4.52788	2.98688	-0.576957	0.0180442	0.155538
chr12	12273940	12274340	401	5.12164	5.54007	4.52985	-0.576554	0.0178594	0.154984
chr13	112666869	112667269	401	4.17682	4.70628	3.33158	-0.576479	0.0197888	0.163438
chr8	86628378	86628778	401	4.65596	5.14162	3.91843	-0.576273	0.0202494	0.16514
chr7	84201252	84201652	401	3.15998	3.90328	1.54291	-0.57603	0.00928742	1
chr2	126015139	126015539	401	4.90383	5.34916	4.25629	-0.575813	0.0194133	0.161856
chr4	137481177	137481577	401	4.07089	4.61255	3.19351	-0.575417	0.0195034	0.162361
chr2	60037021	60037421	401	5.11202	5.52401	4.53313	-0.575337	0.0177311	0.154458
chr5	124179193	124179833	641	4.31104	4.81502	3.52985	-0.57514	0.0203545	0.16561
chr15	81605861	81606261	401	3.63812	4.25743	2.52985	-0.575129	0.0162837	1
chr14	93092781	93093181	401	4.5641	5.03306	3.86483	-0.574938	0.020328	0.165452
chr2	168194200	168194600	401	3.79902	4.39145	2.77639	-0.574829	0.0175635	1
chr1	134342153	134342553	401	5.36385	5.75582	4.82397	-0.574736	0.0162423	0.147032
chr4	82476115	82476515	401	4.48165	4.96058	3.75972	-0.574596	0.0204858	0.166044
chr8	128605746	128606146	401	5.4236	5.81599	4.88291	-0.574276	0.0165597	0.148666
chr8	90278004	90278404	401	3.93074	4.50318	2.96766	-0.573921	0.0185927	0.158229
chr11	100840526	100840926	401	4.24329	4.77631	3.38875	-0.573552	0.0201526	0.16478
chr8	127616620	127617020	401	3.07498	3.84791	1.29538	-0.573436	0.00776557	1
chr16	96149357	96149757	401	5.04134	5.45879	4.45153	-0.572912	0.0187477	0.158719
chr9	75085090	75085490	401	4.83342	5.27712	4.18937	-0.572777	0.020001	0.164293
chr2	60088342	60088742	401	4.6643	5.12397	3.98571	-0.572487	0.0205189	0.166257
chr4	149336036	149336436	401	3.95366	4.51168	3.03158	-0.572486	0.0193988	0.161849
chr10	69828929	69829329	401	6.86684	7.18269	6.46188	-0.572416	0.00503503	0.0768907
chr19	46936841	46937241	401	5.85528	6.21263	5.37921	-0.572113	0.0126924	0.129259
chr5	64236549	64236949	401	3.65406	4.27034	2.55584	-0.57206	0.0166344	1
chr13	73304421	73304821	401	3.24024	3.9566	1.75412	-0.571721	0.0111487	1
chr19	53177936	53178336	401	3.25077	3.96456	1.77639	-0.571241	0.0112126	1
chrX	35930212	35930612	401	4.57152	5.05974	3.82799	-0.571155	0.0210377	0.168229
chr18	73133514	73133914	401	5.15986	5.57084	4.58297	-0.571056	0.0182669	0.156574
chr1	165655698	165656098	401	3.57126	4.2143	2.3815	-0.570938	0.0155674	1
chr4	102346226	102346626	401	3.69453	4.31533	2.58137	-0.570818	0.0162638	1
chr17	30484897	30485297	401	3.48615	4.13811	2.2642	-0.570688	0.0149747	1
chr13	109645179	109645579	401	4.23783	4.77431	3.37422	-0.570394	0.0204859	0.166044
chr16	90385950	90386350	401	6.56727	6.88323	6.16212	-0.570218	0.00567356	0.0827142
chr2	104816391	104816791	401	7.77547	8.05757	7.42445	-0.569864	0.000640673	0.0229208
chr16	22151189	22151589	401	5.81232	6.17308	5.33016	-0.569778	0.0129362	0.130552
chr14	46980618	46981018	401	5.96796	6.31739	5.50588	-0.569675	0.011222	0.120669
chr18	43385986	43386386	401	3.95853	4.51168	3.04998	-0.569662	0.0198505	0.1638
chr13	103888371	103888771	401	3.84296	4.43288	2.82799	-0.569362	0.0185126	1
chr4	132650790	132651190	401	4.12424	4.65034	3.28765	-0.569068	0.0207445	0.166977
chr13	12026396	12026796	401	4.21445	4.72776	3.41027	-0.568794	0.0211538	0.168689
chr14	21234824	21235224	401	3.84678	4.4239	2.87002	-0.568084	0.0190937	1
chr15	77145335	77145735	401	4.01719	4.57604	3.0928	-0.56791	0.020065	0.164514
chr18	65294377	65294777	401	4.47656	4.96058	3.74285	-0.567794	0.0215491	0.170064
chr16	4757003	4757403	401	5.74173	6.10487	5.25529	-0.567743	0.0141206	0.13701
chr8	57310374	57310774	401	4.30739	4.81255	3.52328	-0.567514	0.0214949	0.169958
chr15	38169456	38169856	401	3.82848	4.40648	2.84916	-0.567497	0.0191961	1
chr18	12829072	12829472	401	3.23367	3.9486	1.75412	-0.567396	0.0115225	1
chr8	39031144	39031544	401	4.02843	4.59441	3.0839	-0.567131	0.0198877	0.163858
chr19	53018158	53018558	401	5.40218	5.79007	4.87002	-0.567117	0.0169844	0.150762
chr2	68249995	68250395	401	3.83791	4.41556	2.85963	-0.56703	0.0191196	1
chr17	46616957	46617357	401	3.17608	3.93245	1.48998	-0.567024	0.00935314	1
chr19	53125402	53125802	401	4.23455	4.76978	3.37422	-0.566848	0.0210063	0.168171
chr17	32242642	32243042	401	4.0337	4.59215	3.11044	-0.566601	0.0200319	0.164343
chr6	71254440	71254840	401	4.83961	5.3007	4.15787	-0.566144	0.0216351	0.170332
chr2	59188258	59188658	401	3.92486	4.50864	2.92841	-0.566107	0.0192808	0.161387
chr2	73671408	73671808	401	4.12146	4.65252	3.27206	-0.566075	0.0211629	0.168699
chr2	163368506	163368906	401	4.56426	5.04481	3.83861	-0.566075	0.0218163	0.171079
chr13	109915798	109916198	401	4.9456	5.36764	4.34654	-0.565822	0.0201	0.164557
chr8	122997954	122998354	401	4.51535	4.99036	3.80242	-0.565738	0.021823	0.171079
chr12	31369111	31369511	401	5.16033	5.56677	4.59241	-0.565491	0.0188621	0.159301
chr14	57737380	57737780	401	5.79114	6.14611	5.31929	-0.565479	0.0131847	0.131894
chr11	120185427	120185827	401	5.44785	5.82598	4.93399	-0.565468	0.0162623	0.147087
chr13	53282006	53282406	401	3.71151	4.31185	2.66437	-0.564923	0.0183204	1
chr13	93314243	93314643	401	5.09113	5.5171	4.48406	-0.564868	0.0202271	0.165068
chr19	3557674	3558074	401	3.71806	4.32427	2.65237	-0.564681	0.0181629	1
chrX	102005102	102005502	401	4.90025	5.3383	4.26813	-0.564555	0.020991	0.168171
chr8	35605785	35606185	401	3.32248	4.0157	1.93832	-0.564552	0.0131537	1
chr13	12001645	12002045	401	5.35875	5.74661	4.82664	-0.564467	0.0176965	0.154293
chr5	25705458	25705858	401	6.31318	6.64208	5.88644	-0.564314	0.00917125	0.108489
chr9	56147957	56148357	401	3.42649	4.10968	2.0839	-0.564214	0.0138271	1
chr8	119588592	119588992	401	4.45424	4.9428	3.70994	-0.563583	0.0221954	0.172905
chr3	116801505	116801905	401	6.28016	6.61661	5.84059	-0.563413	0.0100547	0.113642
chr3	60603164	60603564	401	5.16265	5.56708	4.59868	-0.563334	0.0194095	0.161856
chr15	83445733	83446133	401	5.65043	6.01401	5.16318	-0.563089	0.0148391	0.140605
chr9	118522754	118523154	401	3.26229	3.98818	1.7315	-0.562899	0.0114446	1
chr19	53336015	53336415	401	4.01441	4.56269	3.11918	-0.562427	0.0211278	0.168509
chr8	123036757	123037157	401	3.67254	4.30209	2.52985	-0.562191	0.0172378	1
chr18	12212269	12212669	401	3.95345	4.51471	3.02229	-0.562054	0.0205933	0.166512
chrX	169898908	169899308	401	5.57518	5.95237	5.06307	-0.562042	0.0163926	0.147784
chr7	34382936	34383336	401	4.00522	4.54687	3.12787	-0.56198	0.0213425	0.16953
chr14	20781482	20781882	401	3.47845	4.12397	2.27987	-0.561773	0.0160599	1
chr2	45062203	45062603	401	6.85104	7.15483	6.46574	-0.561763	0.00456102	0.0728137
chr15	25843207	25843607	401	4.98236	5.40485	4.38239	-0.561686	0.020749	0.166985
chr1	74066491	74066891	401	3.47505	4.12397	2.2642	-0.561468	0.0160027	1
chr2	17456579	17456979	401	4.21094	4.72569	3.40313	-0.561212	0.0222218	0.173026
chr2	59636918	59637318	401	3.08678	3.85649	1.3259	-0.561018	0.00847087	1
chr8	41245277	41245677	401	3.6914	4.29301	2.64028	-0.560925	0.0188234	1
chr11	18986691	18987091	401	4.11353	4.64758	3.25629	-0.560649	0.0219105	0.171526
chr1	118444561	118444961	401	4.21519	4.72307	3.42444	-0.560581	0.0224411	0.173794
chr18	54982950	54983350	401	3.96761	4.53387	3.02229	-0.560488	0.0205451	0.166333
chr16	18400742	18401142	401	4.57035	5.03517	3.88034	-0.560254	0.0226863	0.174663
chr13	53155042	53155442	401	3.97352	4.52551	3.06815	-0.560035	0.0210342	0.168229
chr9	62349110	62349510	401	4.90819	5.33695	4.29538	-0.560033	0.0216098	0.170221
chr7	75530800	75531200	401	3.56747	4.19712	2.42444	-0.559936	0.0172549	1
chr11	32486862	32487262	401	3.69725	4.29301	2.66437	-0.559533	0.0191354	1
chr14	63225055	63225455	401	3.76474	4.34952	2.7653	-0.559099	0.0197418	1
chr2	143923846	143924246	401	6.06517	6.40063	5.62731	-0.558944	0.0109883	0.119119
chr17	80053912	80054312	401	6.49913	6.82803	6.07238	-0.558211	0.0100628	0.113656
chr4	125495252	125495652	401	2.95022	3.79926	0.618828	-0.557939	0.00443966	1
chr10	41295762	41296162	401	3.25548	3.98473	1.70851	-0.557456	0.0116497	1
chr14	63368615	63369015	401	8.2856	8.55485	7.95428	-0.557334	0.000208437	0.0113721
chr1	184096588	184096988	401	3.7594	4.34612	2.75412	-0.557282	0.0200716	1
chr15	68954004	68954404	401	3.7594	4.34612	2.75412	-0.557282	0.0200716	1
chr1	44591639	44592039	401	4.45799	4.93829	3.7329	-0.557173	0.0232679	0.17678
chr5	141241550	141241950	401	5.80891	6.16274	5.33908	-0.557007	0.0140029	0.136268
chr4	55356897	55357297	401	4.51926	4.98645	3.82397	-0.556942	0.0232422	0.176722
chr6	46032096	46032496	401	4.19482	4.72831	3.33908	-0.556941	0.0222673	0.173134
chr1	81949743	81950143	401	5.29075	5.681	4.75412	-0.556508	0.0189779	0.159839
chr5	77087193	77087593	401	3.39211	4.05767	2.11918	-0.556504	0.015498	1
chr1	80334493	80334893	401	3.64356	4.28312	2.46615	-0.556445	0.0167657	1
chr8	80845441	80845841	401	7.27946	7.56779	6.91873	-0.556275	0.00237018	0.0495135
chr5	121181052	121181452	401	3.81432	4.4188	2.75412	-0.556106	0.0190173	1
chr14	65095936	65096336	401	3.40386	4.07247	2.11918	-0.555861	0.0154189	1
chr19	45300414	45300814	401	3.69246	4.28667	2.66437	-0.554798	0.0197811	1
chr18	43374475	43375168	694	4.53719	5.01231	3.82397	-0.554549	0.0237123	0.178795
chr18	75653160	75653560	401	4.2031	4.70893	3.41738	-0.554161	0.023488	0.177872
chr2	72351296	72351696	401	3.85848	4.43608	2.88034	-0.554096	0.0206004	0.166512
chr9	86873884	86874284	401	3.81802	4.38884	2.85963	-0.553678	0.021203	1
chr6	50419791	50420191	401	3.22302	3.94055	1.7315	-0.553616	0.0125477	1
chr1	170431555	170431955	401	4.11473	4.65527	3.24036	-0.552951	0.0228481	0.175302
chr19	53184248	53184648	401	5.04387	5.4544	4.46788	-0.55295	0.0215285	0.17004
chr14	25477332	25477732	401	3.39726	4.0944	1.9964	-0.552725	0.0136117	1
chr18	58827972	58828372	401	4.23763	4.76013	3.41027	-0.552687	0.0234455	0.177688
chr1	106279563	106279963	401	3.88719	4.4443	2.96766	-0.552542	0.0219911	0.17195
chr9	32101366	32101766	401	2.95165	3.75811	0.957944	-0.552528	0.0071148	1
chr18	67288986	67289386	401	5.8262	6.17328	5.36825	-0.552222	0.0142277	0.137749
chr2	105454889	105455289	401	4.44208	4.91794	3.7272	-0.552186	0.0241173	0.180264
chr6	90988125	90988525	401	5.95301	6.29459	5.50463	-0.552094	0.0134244	0.133082
chr3	55128621	55129021	401	4.54298	5.01186	3.8439	-0.55207	0.0240614	0.180102
chr4	133372088	133372488	401	4.79791	5.23419	4.1695	-0.552042	0.0232621	0.17678
chr18	15056967	15057367	401	3.3885	4.05767	2.10165	-0.551715	0.0158719	1
chr2	58513229	58513629	401	3.91531	4.4756	2.98688	-0.55144	0.0218739	0.171301
chr12	78232054	78232454	401	3.9425	4.48978	3.04998	-0.551404	0.0225462	0.174249
chr9	65757040	65757440	401	4.47201	4.95836	3.7329	-0.551308	0.0242382	0.180596
chr12	29952181	29952581	401	3.75738	4.34343	2.75412	-0.551289	0.0207384	1
chr15	55897286	55897686	401	5.24703	5.64511	4.6954	-0.551164	0.0206065	0.166512
chr8	128690349	128690749	401	4.53662	5.0003	3.84916	-0.550979	0.0242112	0.180512
chr9	67602909	67603309	401	4.04942	4.58928	3.17686	-0.550956	0.0231102	0.176195
chr18	53867664	53868064	401	3.56836	4.19414	2.43848	-0.55089	0.0182331	1
chr7	143302262	143302662	401	3.8207	4.38884	2.87002	-0.550299	0.0217327	1
chr5	144806151	144806551	401	4.45013	4.93198	3.72147	-0.550131	0.0244706	0.181434
chr4	45499440	45499840	401	3.61019	4.22096	2.52985	-0.550128	0.0196028	1
chr2	78910794	78911194	401	4.05273	4.58123	3.20997	-0.55	0.023567	0.178174
chr3	148983356	148983756	401	3.49625	4.13811	2.31072	-0.549538	0.0173978	1
chr9	70220992	70221392	401	4.37657	4.85649	3.65237	-0.549473	0.0245895	0.181768
chr11	62538783	62539183	401	6.08709	6.41893	5.65538	-0.549245	0.0117641	0.124043
chr2	119618145	119618545	401	6.12111	6.45157	5.69174	-0.548979	0.0120063	0.125253
chr10	89522292	89522692	401	6.66049	6.97543	6.25703	-0.548508	0.00846611	0.103488
chr5	24824164	24824564	401	4.04212	4.57604	3.18521	-0.548425	0.0237309	0.178798
chr8	12010852	12011252	401	4.01739	4.57314	3.10165	-0.548237	0.0229889	0.175753
chr6	17639011	17639411	401	4.15205	4.6748	3.32404	-0.54803	0.0242013	0.180512
chr13	53156244	53156644	401	5.1022	5.51048	4.53066	-0.547172	0.0228765	0.175316
chr9	77969270	77969670	401	4.00608	4.54156	3.14509	-0.545972	0.0238491	0.179178
chr2	20945065	20945465	401	3.46729	4.10968	2.27987	-0.545844	0.0179027	1
chr11	65768937	65769337	401	3.81996	4.39145	2.85963	-0.545745	0.0224228	1
chr9	57800519	57800919	401	3.37662	4.04271	2.10165	-0.545483	0.0166581	1
chr4	131884772	131885172	401	3.62142	4.22759	2.55584	-0.54539	0.0203015	1
chr5	121721866	121722266	401	4.16702	4.70362	3.30307	-0.545191	0.0240159	0.179919
chr15	25949014	25949414	401	4.71847	5.16984	4.05798	-0.545139	0.0250089	0.183161
chr9	114781208	114781608	401	6.03174	6.3653	5.59712	-0.545102	0.012779	0.12979
chr5	50058596	50058996	401	6.91814	7.2117	6.54919	-0.545088	0.00476972	0.0744676
chr18	16791255	16791655	401	4.38319	4.86076	3.66437	-0.545071	0.0253744	0.184276
chr1	80324338	80324738	401	4.14019	4.65527	3.33158	-0.544765	0.0248831	0.182829
chrX	106065525	106065925	401	3.80888	4.39734	2.79833	-0.544761	0.0213684	1
chr9	25526724	25527124	401	6.2333	6.57719	5.78089	-0.544742	0.014111	0.136944
chr17	71025719	71026119	401	4.37541	4.85221	3.65838	-0.544718	0.02544	0.184494
chrX	99872896	99873296	401	4.72147	5.15948	4.08945	-0.544585	0.0248706	0.182771
chr7	75467215	75467615	401	3.74381	4.32154	2.7653	-0.54381	0.0221918	1
chr7	34381977	34382377	401	3.80403	4.37363	2.84916	-0.543644	0.0228321	1
chr3	123149910	123150310	401	5.58307	5.96963	5.05342	-0.543587	0.0207717	0.167086
chr3	148982036	148982436	401	4.05873	4.5864	3.21813	-0.543559	0.024599	0.181768
chr10	67096505	67096905	401	8.61447	8.87577	8.29514	-0.543385	0.000107683	0.00756305
chr7	67971598	67971998	401	3.81825	4.38554	2.87002	-0.543384	0.02289	1
chr4	82340021	82340776	756	4.74686	5.18695	4.11044	-0.543372	0.0249762	0.183073
chr13	94828408	94828808	401	3.75124	4.32772	2.77639	-0.543279	0.0222795	1
chr9	52058768	52059168	401	2.95654	3.75811	0.996404	-0.542745	0.00770047	1
chr1	97766019	97766419	401	3.9247	4.4756	3.02229	-0.54249	0.0239678	0.179779
chr17	33678271	33678671	401	4.63156	5.10004	3.93337	-0.54213	0.0258543	0.186099
chr5	125447920	125448320	401	4.30947	4.79926	3.56226	-0.542064	0.0257842	0.185901
chr11	74767726	74768126	401	4.9891	5.40777	4.39684	-0.54205	0.0243289	0.181015
chr9	113902774	113903174	401	4.57429	5.03684	3.88933	-0.541774	0.0258649	0.186099
chr14	65103767	65104167	401	4.20924	4.72045	3.41027	-0.541629	0.0255547	0.184983
chr5	36554013	36554413	401	4.90052	5.31844	4.30978	-0.541587	0.024423	0.181274
chr3	69040486	69040886	401	3.75279	4.33731	2.75412	-0.54117	0.0221807	1
chr7	111439292	111439692	401	4.20327	4.70628	3.42444	-0.540506	0.0258726	0.186099
chr16	22144832	22145232	401	3.48523	4.12397	2.31072	-0.540428	0.018578	1
chrX	168823290	168823690	401	4.3278	4.81255	3.59241	-0.540377	0.0262074	0.187129
chr10	43124345	43124745	401	5.41946	5.79132	4.91716	-0.540284	0.0202575	0.165167
chr2	167553337	167553737	401	6.56986	6.87422	6.18364	-0.540168	0.00778066	0.0987132
chr18	13787255	13787655	401	6.17915	6.51016	5.74884	-0.539875	0.0129853	0.130744
chr16	4890058	4890458	401	7.15291	7.44319	6.78913	-0.539764	0.00438995	0.0710576
chr6	114913794	114914194	401	3.98904	4.52788	3.11918	-0.539531	0.024949	0.182982
chr2	166968861	166969261	401	3.70782	4.29931	2.68806	-0.539495	0.0218316	1
chr9	24757926	24758326	401	3.92152	4.46442	3.04081	-0.539453	0.0246545	0.181915
chr9	108705868	108706268	401	3.29118	3.97688	1.93832	-0.539258	0.0158237	1
chr13	17761686	17762086	401	3.92061	4.47002	3.02229	-0.539156	0.0245413	0.181656
chr4	59777749	59778149	401	5.78548	6.13536	5.32261	-0.539066	0.0166391	0.148904
chr8	122883561	122883961	401	4.46568	4.93019	3.77639	-0.538687	0.0265395	0.18821
chr4	48585169	48585569	401	7.03861	7.32609	6.67923	-0.538643	0.00425957	0.0697322
chr19	46956037	46956437	401	4.18485	4.69197	3.39596	-0.538614	0.0261766	0.187028
chr1	13356861	13357261	401	3.0436	3.82186	1.23232	-0.538502	0.00976452	1
chr3	60546070	60546470	401	4.08338	4.59953	3.27206	-0.538293	0.0259191	0.186128
chr5	77104852	77105252	401	4.08338	4.59953	3.27206	-0.538293	0.0259191	0.186128
chr1	13291139	13291539	401	4.94939	5.36596	4.36135	-0.537745	0.0250939	0.183435
chr6	30246840	30247240	401	3.98666	4.52788	3.11044	-0.537559	0.0252206	0.183728
chr5	100490376	100490776	401	4.84258	5.27354	4.22524	-0.537534	0.0257048	0.185547
chr12	31721038	31721438	401	5.11234	5.51168	4.55826	-0.537356	0.0236072	0.178333
chr2	128158899	128159299	401	4.32162	4.80371	3.59241	-0.537348	0.0267841	0.189277
chr6	33330188	33330588	401	3.45163	4.09845	2.24835	-0.537257	0.0189852	1
chr4	150426499	150426899	401	3.82921	4.41812	2.81729	-0.537089	0.022952	1
chr4	34874135	34874535	401	3.36831	4.02759	2.11918	-0.537075	0.0178341	1
chr15	58976628	58977028	401	4.08622	4.60972	3.25629	-0.537069	0.0259893	0.186308
chr1	165964304	165964704	401	3.86421	4.42713	2.92841	-0.536713	0.0242594	0.180691
chr10	75708420	75708820	401	3.22854	3.93245	1.79833	-0.536674	0.0144077	1
chr2	38771243	38771643	401	3.69956	4.31807	2.59396	-0.536125	0.0204652	1
chr6	94892845	94893245	401	3.54435	4.16294	2.43848	-0.53612	0.0205282	1
chr8	45676627	45677027	401	5.27222	5.65527	4.74919	-0.535834	0.0227528	0.174823
chr10	111110929	111111329	401	4.92342	5.34001	4.33534	-0.535371	0.0253854	0.184276
chr2	20922577	20922977	401	4.24405	4.74172	3.47811	-0.535269	0.0269731	0.190099
chr8	39008892	39009292	401	3.79687	4.36764	2.83861	-0.535039	0.0241106	1
chr3	126604810	126605210	401	3.93442	4.47871	3.04998	-0.534843	0.0252097	0.183724
chr7	81597307	81597707	401	3.86963	4.4239	2.95794	-0.534839	0.0249234	0.182905
chr17	84999714	85000114	401	4.64227	5.08959	3.99048	-0.534838	0.0270284	0.190407
chr2	72964130	72964530	401	3.23657	3.95213	1.75412	-0.534704	0.014319	1
chr1	177238608	177239008	401	5.65885	6.01102	5.19195	-0.534387	0.0186201	0.158243
chr17	80694015	80694415	401	4.4475	4.91384	3.75412	-0.534161	0.0274193	0.191491
chr16	90449610	90450010	401	5.77004	6.12496	5.29828	-0.53413	0.0188915	0.159519
chr9	22389004	22389404	401	6.52385	6.82973	6.13516	-0.534114	0.00894306	0.106991
chr18	5609964	5610364	401	3.82485	4.39803	2.85963	-0.533959	0.0238157	1
chr15	89173114	89173514	401	5.34739	5.73243	4.82063	-0.53362	0.0227261	0.174783
chr16	94657580	94657980	401	3.60992	4.22467	2.51668	-0.533439	0.0214611	1
chr18	64700180	64700580	401	6.45194	6.76002	6.05967	-0.533062	0.00988242	0.112769
chr2	166862361	166863069	709	4.48369	4.94458	3.80242	-0.532997	0.0276031	0.192066
chr5	23993478	23993878	401	6.66977	6.96765	6.29394	-0.532917	0.0074547	0.0965975
chr1	189888701	189889101	401	5.233	5.61761	4.70705	-0.532796	0.0234133	0.177526
chr5	35896788	35897188	401	3.72746	4.32154	2.69976	-0.532796	0.0224612	1
chr4	57579721	57580121	401	5.19724	5.59298	4.6501	-0.532466	0.0247554	0.182336
chr6	128015744	128016144	401	3.36464	4.02759	2.10165	-0.532372	0.0182547	1
chr7	16444522	16444922	401	6.17984	6.51395	5.74427	-0.532327	0.0153378	0.14332
chr8	120523996	120524396	401	3.8609	4.41556	2.94817	-0.532158	0.0252321	0.183728
chr14	26507775	26508175	401	3.98209	4.51168	3.1365	-0.532112	0.0264287	0.187751
chr10	18458737	18459137	401	3.37297	4.04271	2.0839	-0.532074	0.0180039	1
chr16	38135384	38135784	401	4.40225	4.87586	3.69248	-0.531715	0.0279104	0.192922
chr17	8416497	8416897	401	5.86114	6.19901	5.41915	-0.531625	0.0164621	0.148089
chr11	5766314	5766714	401	4.93854	5.35523	4.35026	-0.531522	0.0262605	0.187355
chr6	94962460	94962860	401	3.876	4.43608	2.94817	-0.531491	0.0249956	0.183106
chr15	93453978	93454378	401	3.05731	3.82186	1.3259	-0.531078	0.0106026	1
chr4	126197958	126198358	401	4.34128	4.83444	3.58612	-0.531006	0.0278999	0.192904
chr11	117821135	117821535	401	3.44152	4.07658	2.27987	-0.531002	0.0202158	1
chr6	21215082	21215482	401	5.53355	5.89381	5.05227	-0.530886	0.0206421	0.166608
chr19	8995957	8996357	401	3.73658	4.31185	2.7653	-0.53085	0.0243696	1
chr15	58998239	58998639	401	4.23001	4.73037	3.45758	-0.530818	0.027733	0.192582
chr18	34778855	34779255	401	4.54594	5.02547	3.82265	-0.530478	0.0281486	0.193637
chr3	152417241	152417641	401	3.73169	4.30909	2.75412	-0.530108	0.024266	1
chr5	122303009	122303409	401	3.74123	4.31807	2.7653	-0.529897	0.024448	1
chr3	153941720	153942120	401	4.11312	4.63488	3.28765	-0.529891	0.0272305	0.190977
chrX	102385459	102385859	401	4.85873	5.27853	4.2642	-0.529829	0.0268	0.189314
chr6	148945373	148945773	401	6.9346	7.22511	6.57046	-0.529786	0.00640148	0.0888296
chr3	19656946	19657346	401	3.84995	4.40063	2.94817	-0.529694	0.0259268	0.186128
chr16	38112662	38113062	401	3.7244	4.29931	2.75412	-0.529629	0.0246155	1
chr15	59076456	59076856	401	3.26847	3.9486	1.93832	-0.529618	0.017306	1
chr18	45278374	45278774	401	6.64356	6.94289	6.26542	-0.529548	0.00814946	0.10128
chr9	21617875	21618275	401	3.71047	4.30283	2.68806	-0.52938	0.0230752	1
chr4	132873899	132874299	401	4.64845	5.08756	4.0141	-0.529346	0.0279877	0.19321
chr11	105209842	105210242	401	4.02571	4.54687	3.20176	-0.529195	0.0273656	0.191312
chr1	170645608	170646008	401	3.183	3.88662	1.75412	-0.529085	0.0155038	1
chr19	17715214	17715614	401	6.22134	6.54215	5.80817	-0.529053	0.013354	0.132771
chr16	77015642	77016042	401	4.18087	4.67751	3.41738	-0.528827	0.0281243	0.193534
chr15	58982323	58982723	401	3.79612	4.35558	2.87002	-0.5284	0.0255091	1
chr7	102441737	102442137	401	6.13567	6.46784	5.70341	-0.528241	0.0164146	0.147899
chr1	133759903	133760303	401	3.74638	4.34001	2.72005	-0.527975	0.0239718	1
chr6	134946165	134946565	401	4.39932	4.87163	3.69248	-0.527786	0.0286993	0.1958
chr1	191277147	191277547	401	3.72622	4.30559	2.74285	-0.52766	0.0247697	1
chr2	72292979	72293379	401	4.36825	4.84981	3.64028	-0.52742	0.0287393	0.195936
chr2	179967900	179968300	401	4.56092	5.00802	3.90962	-0.527329	0.0285435	0.195282
chr4	148819351	148819751	401	4.56092	5.00802	3.90962	-0.527329	0.0285435	0.195282
chr13	35793433	35793833	401	4.08033	4.60464	3.24835	-0.527216	0.0277329	0.192582
chr15	5926835	5927235	401	4.02487	4.55216	3.18521	-0.526777	0.0276691	0.192397
chr9	80069005	80069405	401	3.85946	4.40648	2.96766	-0.526639	0.0265171	0.18816
chr16	58408440	58408840	401	7.46566	7.7358	7.13301	-0.526571	0.00239341	0.0497652
chr1	138615988	138616388	401	3.84174	4.40648	2.90076	-0.526496	0.0253486	1
chr11	32666547	32666947	401	3.36261	4.0157	2.1365	-0.526337	0.0195335	1
chr4	98401354	98401754	401	5.96413	6.29459	5.53476	-0.526242	0.0158532	0.145234
chr16	38701816	38702216	401	4.26771	4.75352	3.52985	-0.526229	0.0289083	0.196458
chr1	135491509	135491909	401	4.31518	4.81009	3.55584	-0.526045	0.0287554	0.195991
chr9	71676153	71676553	401	3.39104	4.10884	1.89826	-0.525667	0.0153651	1
chr15	100096295	100096695	401	3.59002	4.19035	2.54291	-0.525665	0.0235203	1
chr9	96712246	96712646	401	6.62726	6.926	6.25008	-0.525486	0.008765	0.105636
chr4	87844804	87845204	401	3.91923	4.46128	3.04081	-0.525288	0.0271903	0.190889
chr1	134909682	134910082	401	7.8406	8.10262	7.52019	-0.525188	0.00120414	0.0335015
chr6	98995534	98995934	401	4.29516	4.77883	3.56226	-0.524835	0.029145	0.197518
chr7	142660184	142660584	401	5.79771	6.14786	5.33438	-0.524712	0.0205722	0.166468
chr12	70869688	70870088	401	3.78892	4.34952	2.85963	-0.524701	0.0261075	1
chr11	4568966	4569366	401	3.72722	4.325	2.68806	-0.524635	0.0233583	1
chr8	45635453	45635853	401	4.27217	4.76268	3.52328	-0.524626	0.0291822	0.197661
chr6	97216918	97217318	401	3.58486	4.18354	2.54291	-0.524433	0.0237844	1
chr15	59074840	59075240	401	3.39671	4.05438	2.15362	-0.524348	0.0190751	1
chr10	58351650	58352050	401	3.74405	4.31807	2.77639	-0.52429	0.0254174	1
chr4	102286344	102286744	401	4.88087	5.29616	4.29538	-0.523977	0.0281073	0.193517
chr8	67930984	67931384	401	4.79585	5.2195	4.19351	-0.523792	0.0284872	0.195114
chr1	184999270	184999670	401	5.63142	5.98645	5.15947	-0.523641	0.0213942	0.169618
chr13	11941913	11942313	401	3.85519	4.40063	2.96766	-0.523139	0.0271805	0.190873
chr16	38094157	38094557	401	3.89094	4.45631	2.94817	-0.523048	0.0260151	0.186397
chr4	59823682	59824082	401	3.60934	4.20761	2.56866	-0.523017	0.0237183	1
chr4	82497222	82497622	401	4.23257	4.73967	3.44373	-0.52301	0.0291179	0.197389
chr2	32075071	32075471	401	4.17134	4.66995	3.40313	-0.522974	0.0293109	0.197956
chr13	96180450	96180850	401	5.93685	6.27194	5.49961	-0.522732	0.0175325	0.153701
chr13	52975701	52976101	401	3.97315	4.50928	3.11044	-0.522577	0.0278521	0.19287
chr9	77466473	77466873	401	3.93306	4.47002	3.06815	-0.522542	0.0276442	0.192278
chr4	57639114	57639514	401	4.11914	4.62265	3.33908	-0.52228	0.0292564	0.197911
chr6	53293362	53293762	401	2.99084	3.74892	1.29538	-0.522254	0.0119876	1
chr4	148809779	148810179	401	3.65277	4.23787	2.65237	-0.522177	0.0249841	1
chr4	12171403	12171803	401	6.80875	7.09816	6.44633	-0.522163	0.00754062	0.0971299
chr3	101395163	101395563	401	4.48722	4.94233	3.81861	-0.522153	0.0297984	0.200115
chr5	33351664	33352064	401	3.08362	3.81696	1.51668	-0.521885	0.0142047	1
chr1	182016831	182017231	401	4.258	4.75864	3.48489	-0.521818	0.0292942	0.197922
chr11	97368092	97368492	401	3.02168	3.78532	1.29538	-0.521755	0.011726	1
chr9	56140971	56141371	401	5.50334	5.86314	5.02287	-0.521638	0.0227501	0.174823
chr2	116069149	116069549	401	3.90276	4.4386	3.04081	-0.521477	0.0280906	0.193502
chr13	51127644	51128044	401	4.59284	5.03684	3.94817	-0.521436	0.0297017	0.199685
chr16	94652005	94652745	741	4.82228	5.23931	4.23332	-0.5213	0.0285838	0.195383
chr3	126614356	126614756	401	3.90598	4.44998	3.02229	-0.52121	0.0278999	0.192904
chr1	69027755	69028155	401	5.11692	5.512	4.57106	-0.521133	0.027266	0.1911
chr1	34030251	34030651	401	4.35014	4.82379	3.64028	-0.521088	0.0300799	0.20108
chr5	104464888	104465288	401	4.3257	4.81696	3.57503	-0.520219	0.0299012	0.200585
chr3	55112152	55112552	401	7.57614	7.84563	7.24447	-0.519861	0.00271676	0.0537883
chr13	72630056	72630456	401	3.48767	4.1271	2.31072	-0.519804	0.0212994	1
chr14	46988344	46988744	401	5.51522	5.87679	5.03158	-0.519719	0.0227344	0.174792
chr5	53607473	53607873	401	3.59828	4.19712	2.55584	-0.519404	0.0244827	1
chr3	7373397	7373797	401	3.80724	4.38884	2.81729	-0.51938	0.0260317	1
chr3	126602842	126603242	401	4.16655	4.66018	3.41027	-0.51936	0.0301133	0.201133
chr2	91526719	91527119	401	7.7267	7.9883	7.40693	-0.519301	0.00169083	0.0407559
chr9	77496979	77497379	401	6.06848	6.39015	5.65388	-0.51928	0.0154429	0.143626
chr14	66141360	66141760	401	3.43261	4.06509	2.27987	-0.51926	0.022113	1
chr18	80147078	80147478	401	3.36096	4.02759	2.0839	-0.519138	0.0197078	1
chr4	149417820	149418220	401	3.66341	4.2639	2.61579	-0.518943	0.0248716	1
chr3	102069469	102069869	401	6.08776	6.42441	5.64785	-0.518611	0.0193164	0.161587
chr14	65089286	65089686	401	3.81042	4.36764	2.89059	-0.518359	0.0272226	1
chr5	25029553	25029953	401	3.9092	4.44748	3.04081	-0.518351	0.028434	0.194997
chr5	112879605	112880005	401	4.05584	4.57604	3.23431	-0.518172	0.0292597	0.197911
chr9	20951188	20951588	401	4.40776	4.8735	3.71572	-0.518162	0.0307253	0.203437
chr8	61937836	61938236	401	3.85734	4.42136	2.91843	-0.51813	0.0272982	0.191171
chr16	77400047	77400447	401	5.47541	5.83373	4.99761	-0.5181	0.023112	0.176195
chr13	109646721	109647121	401	3.43484	4.07247	2.2642	-0.518082	0.0220609	1
chr19	57688044	57688444	401	4.60109	5.04437	3.95794	-0.517811	0.0305146	0.202752
chr11	57832401	57832801	401	3.25355	4.2143	0	-0.517728	0.000840168	1
chr9	96960582	96960982	401	4.17762	4.66995	3.42444	-0.517544	0.0304884	0.202661
chr18	16797896	16798296	401	3.89861	4.43288	3.04081	-0.5175	0.0288788	0.196346
chr8	77719420	77719820	401	4.06888	4.57604	3.27987	-0.517447	0.030082	0.20108
chr19	37378155	37378555	401	3.77464	4.33388	2.84916	-0.51726	0.0276434	1
chr8	45705928	45706328	401	4.39178	4.86076	3.69248	-0.517246	0.0309242	0.204335
chr6	136522692	136523092	401	4.32952	4.82572	3.56709	-0.517191	0.0306341	0.203214
chr16	38106685	38107085	401	5.37514	5.7443	4.87777	-0.517104	0.0252698	0.183807
chr5	28318577	28318977	401	3.57334	4.17671	2.51668	-0.517094	0.0247778	1
chr13	11765273	11765673	401	5.25483	5.63157	4.74355	-0.517009	0.0262791	0.1874
chr9	32146458	32146858	401	6.14456	6.46144	5.73789	-0.516815	0.0149283	0.140891
chr11	118208165	118208565	401	4.0166	4.53088	3.20997	-0.516725	0.0298865	0.200526
chr6	34735216	34735616	401	5.5429	5.91245	5.04484	-0.516627	0.0244129	0.181231
chr2	78895475	78895875	401	3.95925	4.4867	3.11918	-0.516579	0.0294953	0.198734
chr3	79141507	79141907	401	4.66581	5.10926	4.02229	-0.516566	0.0307188	0.203437
chr1	13353268	13353668	401	3.42109	4.05021	2.27987	-0.516467	0.0226907	1
chr10	62316811	62317211	401	3.78443	4.34343	2.85963	-0.516386	0.0275977	1
chr14	34489978	34490378	401	4.81924	5.23274	4.23734	-0.516289	0.02961	0.19926
chr17	17608509	17608909	401	4.03393	4.56792	3.17686	-0.51624	0.0294294	0.198482
chr1	106236923	106237323	401	3.61103	4.23419	2.48998	-0.516113	0.0237465	1
chr18	20741151	20741551	401	7.32779	7.59826	6.99464	-0.515547	0.00376228	0.0647805
chr19	38055079	38055479	401	5.85172	6.19394	5.40222	-0.515454	0.0213573	0.169532
chr15	73158979	73159379	401	3.72075	4.28667	2.77639	-0.515389	0.0272705	1
chr3	79247809	79248209	401	3.72075	4.28667	2.77639	-0.515389	0.0272705	1
chr3	104134651	104135051	401	5.83205	6.17671	5.37831	-0.515142	0.0207753	0.167088
chr8	111291534	111291934	401	7.20908	7.48194	6.87229	-0.515139	0.00437578	0.0708986
chr15	40824116	40824516	401	6.40341	6.70642	6.01937	-0.514879	0.0119313	0.124864
chr9	62363483	62363883	401	5.0334	5.43161	4.48151	-0.514812	0.0290446	0.197111
chr12	108554699	108555099	401	6.57117	6.87117	6.19195	-0.514802	0.0119408	0.124875
chr2	73654056	73654456	401	4.73786	5.18204	4.0928	-0.514802	0.0311848	0.205418
chr10	41275621	41276021	401	3.95681	4.4867	3.11044	-0.514727	0.029794	0.200113
chr12	76790389	76790789	401	6.94121	7.22226	6.59182	-0.514684	0.00648955	0.0895115
chr10	93462241	93462641	401	3.60848	4.21057	2.55584	-0.514525	0.0250668	1
chr3	146766446	146766846	401	6.49808	6.79704	6.12054	-0.514519	0.0114202	0.122004
chr8	117199908	117200308	401	3.7764	4.34001	2.83861	-0.514309	0.0280097	1
chr4	133377770	133378170	401	4.06643	4.57894	3.2642	-0.514273	0.0305098	0.202747
chr4	48545622	48546022	401	3.79762	4.36499	2.84916	-0.514037	0.0275015	1
chr8	106516619	106517019	401	5.45306	5.81696	4.96523	-0.513869	0.0249008	0.182895
chrX	82955584	82955984	401	4.16521	4.65527	3.41738	-0.513817	0.0313156	0.205898
chr3	82140996	82141396	401	5.26929	5.64511	4.75972	-0.513636	0.0264108	0.187751
chr4	98395817	98396217	401	7.29957	7.57141	6.96433	-0.513396	0.00416592	0.0687982
chr19	25253258	25253658	401	5.04504	5.43574	4.50755	-0.513091	0.0285086	0.195153
chr6	33035752	33036152	401	4.58336	5.02927	3.9346	-0.513002	0.0317624	0.2076
chr6	121064522	121064922	401	4.49656	4.9486	3.83462	-0.512906	0.03186	0.207868
chr18	43417090	43417490	401	3.56813	4.16984	2.51668	-0.512884	0.0255287	1
chr2	74825833	74826233	401	7.6328	7.89728	7.3087	-0.512732	0.00320473	0.0594073
chr9	86874868	86875268	401	4.50557	4.9526	3.8544	-0.512648	0.0317932	0.207663
chr5	124016224	124016624	401	5.06978	5.46004	4.53313	-0.512522	0.0284475	0.19502
chr13	49349322	49349722	401	3.63707	4.22096	2.64028	-0.512444	0.0268785	1
chr2	109955257	109955657	401	6.53118	6.82864	6.15602	-0.512307	0.010983	0.119119
chr5	51839361	51839761	401	4.62616	5.06138	3.99997	-0.512263	0.0315646	0.206943
chr8	60972115	60972515	401	4.22115	4.70628	3.48489	-0.511661	0.0319265	0.20805
chr3	116943316	116943716	401	5.79851	6.13381	5.3609	-0.51163	0.0204381	0.165839
chr8	124929987	124930387	401	5.10064	5.48548	4.57424	-0.511452	0.0284096	0.194912
chr6	119108839	119109239	401	5.35626	5.72072	4.86743	-0.511304	0.0257371	0.185618
chr4	97826852	97827252	401	7.17243	7.44541	6.83546	-0.511268	0.00511885	0.0777337
chr1	13300587	13300987	401	3.28658	3.9566	1.9964	-0.511084	0.0197733	1
chr10	57160842	57161242	401	4.11715	4.61984	3.33908	-0.511043	0.0316428	0.207373
chr9	25090921	25091321	401	3.15156	3.84791	1.75412	-0.51104	0.0180381	1
chrX	157709214	157709614	401	3.96873	4.50318	3.11044	-0.510777	0.0303952	0.202323
chr3	121439781	121440181	401	5.45091	5.82135	4.95122	-0.510706	0.0267491	0.189167
chr1	92176888	92177288	401	4.32008	4.81502	3.56068	-0.510649	0.0319964	0.208198
chr4	148816349	148816749	401	3.61242	4.22389	2.52985	-0.510605	0.0252714	1
chr3	90083165	90083565	401	4.47639	4.93829	3.79287	-0.510514	0.0324242	0.209456
chr13	35767732	35768132	401	4.17972	4.66995	3.43148	-0.510384	0.0320256	0.208198
chr8	44998345	44998745	401	7.49471	7.76071	7.16832	-0.510378	0.00324845	0.0598637
chr1	160448410	160448810	401	5.04316	5.43288	4.50755	-0.510145	0.0291709	0.197638
chr17	10373715	10374115	401	4.6461	5.08187	4.01878	-0.509964	0.032221	0.2087
chr16	16229701	16230101	401	5.15591	5.54273	4.62578	-0.509832	0.0286472	0.195554
chr4	133378971	133379371	401	4.18994	4.68448	3.43148	-0.509708	0.0320833	0.208305
chr5	118613966	118614366	401	4.44148	4.89497	3.77639	-0.509361	0.0326821	0.210543
chr2	58509738	58510138	401	4.31315	4.78334	3.61112	-0.50935	0.0326485	0.210437
chr2	18042200	18042600	401	3.83626	4.38554	2.93832	-0.509345	0.0297994	1
chr13	104494089	104494489	401	4.51776	4.97468	3.84519	-0.509331	0.032702	0.210588
chr4	150396481	150396881	401	4.94283	5.34172	4.38964	-0.509181	0.0304323	0.202453
chr17	24899288	24899688	401	3.89699	4.42713	3.04998	-0.509093	0.0306172	0.203185
chr7	130654820	130655220	401	5.6999	6.04646	5.24285	-0.508941	0.0227455	0.174823
chr7	73492126	73492526	401	3.59915	4.19414	2.56866	-0.508728	0.0261276	1
chr1	190174254	190174654	401	4.72475	5.15212	4.11482	-0.508612	0.0320538	0.20828
chr3	69038139	69038539	401	3.95037	4.48116	3.10165	-0.508435	0.0310264	0.204709
chr18	85195215	85195615	401	4.54494	4.99642	3.88421	-0.508356	0.0328383	0.211131
chr7	114063920	114064320	401	4.02783	4.56269	3.16846	-0.50833	0.0309643	0.204544
chr2	76442413	76442813	401	4.35519	4.82572	3.65237	-0.508298	0.032916	0.211353
chr12	82192305	82192705	401	5.39493	5.76268	4.90014	-0.507906	0.0270487	0.190441
chr1	188009915	188010315	401	3.88935	4.42713	3.02229	-0.507797	0.0306654	0.203284
chr8	70476479	70476879	401	5.60668	5.96193	5.13435	-0.507602	0.0257259	0.185618
chr5	119828387	119828787	401	3.05981	3.83546	1.2642	-0.507587	0.0119013	1
chr7	133039106	133039506	401	3.33934	4.0003	2.0839	-0.507498	0.0217696	1
chr5	77097535	77097935	401	5.02616	5.45813	4.40671	-0.507304	0.0325012	0.20982
chr11	99023802	99024202	401	5.71481	6.05312	5.27206	-0.507159	0.0219651	0.171823
chr7	67999067	67999467	401	3.80599	4.37627	2.84916	-0.5071	0.0289325	1
chr8	45722355	45722755	401	4.73669	5.17822	4.09723	-0.507056	0.0328759	0.211219
chr14	120349315	120349715	401	4.71823	5.13811	4.12353	-0.506859	0.0322483	0.208753
chr3	126603371	126603771	401	4.19203	4.71366	3.36689	-0.506832	0.0318856	0.207933
chr8	33869701	33870101	401	5.0122	5.40648	4.46788	-0.506767	0.0302631	0.201766
chr2	105436264	105436664	401	4.00591	4.5225	3.19351	-0.506753	0.0319988	0.208198
chr1	74643188	74643588	401	3.84491	4.39734	2.93832	-0.50655	0.0301904	1
chr2	120147796	120148196	401	6.48975	6.78622	6.11618	-0.506295	0.0120131	0.125253
chr4	44776856	44777256	401	3.96874	4.48978	3.14509	-0.506178	0.0315734	0.206974
chr3	32403630	32404030	401	4.03162	4.56792	3.16846	-0.506081	0.0313562	0.206037
chr3	104638722	104639122	401	9.00632	9.24901	8.71437	-0.505964	0.000101453	0.00731465
chr10	41878419	41878819	401	4.01211	4.52788	3.20176	-0.505958	0.0321698	0.208543
chr13	51114503	51114903	401	3.94322	4.46442	3.11918	-0.505953	0.0318239	0.20778
chr11	65769473	65769873	401	4.28388	4.76268	3.56226	-0.505922	0.0332832	0.212637
chr5	139257833	139258233	401	4.87222	5.28172	4.29828	-0.505904	0.0317013	0.207555
chr14	63371494	63371894	401	5.54749	5.89589	5.08723	-0.505645	0.0243674	0.181109
chr2	174335218	174335618	401	4.47116	4.92384	3.80784	-0.505528	0.0335368	0.213266
chr1	179961627	179962027	401	4.65327	5.08187	4.04081	-0.505437	0.0329696	0.211563
chr8	39024656	39025056	401	3.40818	4.04271	2.24835	-0.505429	0.024148	1
chr14	63217273	63217673	401	4.20295	4.69197	3.45758	-0.505366	0.0332893	0.212637
chr19	24779529	24779929	401	3.6981	4.2639	2.75412	-0.505303	0.0293674	1
chr8	123318130	123318530	401	4.25551	4.73037	3.54291	-0.505211	0.0335149	0.213183
chr18	20741882	20742282	401	4.81312	5.22759	4.22929	-0.505174	0.0322276	0.208715
chr15	40822078	40822478	401	4.07338	4.57604	3.29538	-0.505137	0.032725	0.21068
chr5	143635124	143635524	401	3.72361	4.28667	2.7874	-0.505103	0.0292028	1
chr1	184997340	184997740	401	3.70262	4.27392	2.74285	-0.505072	0.0289792	1
chr2	115887423	115887823	401	3.84229	4.38292	2.96766	-0.505054	0.0307277	1
chr17	73136641	73137041	401	3.50879	4.13811	2.36689	-0.504797	0.024897	1
chr2	14874026	14874426	401	4.55199	5.002	3.89443	-0.504593	0.0337025	0.213875
chr14	34471736	34472136	401	4.12998	4.63488	3.34654	-0.504154	0.0330471	0.211861
chr8	35591913	35592313	401	4.55912	5.02121	3.87519	-0.503874	0.0339829	0.214585
chr18	53877191	53877591	401	3.78268	4.33731	2.87002	-0.503528	0.0301153	1
chr4	57598628	57599028	401	4.05611	4.57084	3.24835	-0.503429	0.0328447	0.211145
chr5	76187758	76188158	401	4.26341	4.74172	3.54291	-0.503288	0.033961	0.214541
chr6	12073741	12074141	401	3.47945	4.0912	2.39596	-0.503213	0.0262969	1
chr5	67423350	67423750	401	3.25337	3.91975	1.9773	-0.503201	0.0213345	1
chr3	57523107	57523507	401	3.53695	4.14904	2.45238	-0.503078	0.0255877	1
chr12	108637493	108637893	401	4.05175	4.55511	3.27206	-0.502972	0.0332277	0.212406
chr7	34996367	34996767	401	4.0354	4.57314	3.16846	-0.502755	0.0319704	0.208195
chr9	67435586	67435986	401	5.91242	6.23603	5.49459	-0.502754	0.0198815	0.163849
chr9	55508900	55509300	401	3.5343	4.1668	2.3815	-0.502516	0.0245739	1
chr18	4304873	4305273	401	3.51725	4.14904	2.36689	-0.502451	0.024897	1
chr2	14630389	14630789	401	3.99667	4.50623	3.20176	-0.502323	0.0331418	0.212163
chr2	166514690	166515090	401	3.26705	3.9566	1.89826	-0.501873	0.0202076	1
chr1	92448035	92448435	401	3.89212	4.4239	3.04081	-0.501805	0.0322146	0.208686
chr17	72937703	72938103	401	6.31167	6.6169	5.92404	-0.501797	0.0153397	0.14332
chr15	73149064	73149464	401	5.66837	6.01102	5.21813	-0.501695	0.0247316	0.182236
chr3	53044656	53045056	401	6.30157	6.60733	5.91309	-0.501615	0.0156019	0.14439
chr5	124180340	124180740	401	3.47728	4.08391	2.41027	-0.501512	0.0268065	1
chr19	16181445	16181845	401	4.10139	4.59441	3.34654	-0.501473	0.0339444	0.214491
chr19	3894021	3894421	401	3.33113	3.98035	2.11918	-0.501275	0.0234361	1
chr12	71011766	71012166	401	4.32436	4.79678	3.61731	-0.501165	0.0345191	0.216638
chr8	45649803	45650203	401	6.72787	7.01432	6.37008	-0.501125	0.0104191	0.115939
chr3	89775031	89775431	401	4.01406	4.53387	3.19351	-0.500403	0.0329746	0.211563
chr8	88328580	88328980	401	3.97443	4.49771	3.14509	-0.500398	0.0328351	0.211131
chr7	99965339	99965739	401	3.49145	4.10248	2.41027	-0.500366	0.0265035	1
chr18	53885149	53885549	401	4.99629	5.38719	4.45843	-0.500266	0.0319775	0.208198
chr8	95362342	95362742	401	4.15635	4.64263	3.41738	-0.500205	0.0344716	0.216396
chr12	75567501	75567901	401	5.03646	5.42263	4.50755	-0.500186	0.031298	0.205898
chr10	76481760	76482160	401	3.89374	4.42967	3.03158	-0.50016	0.0324156	0.209456
chr4	133174009	133174409	401	4.38818	4.85031	3.70414	-0.500012	0.0348974	0.217893
chr17	73138420	73138820	401	3.7134	4.27674	2.77639	-0.499857	0.0304227	1
chr16	10056409	10056809	401	3.56113	4.15212	2.54291	-0.499628	0.0284604	1
chr7	81689016	81689416	401	5.33362	5.69675	4.84718	-0.49927	0.0286707	0.195687
chr7	81663177	81663577	401	3.32873	3.97247	2.1365	-0.499214	0.0239962	1
chr4	119555901	119556301	401	3.68852	4.25094	2.75412	-0.498933	0.0307438	1
chr15	77091850	77092250	401	3.70392	4.2639	2.77639	-0.498903	0.0307783	1
chr18	43386840	43387240	401	3.70392	4.2639	2.77639	-0.498903	0.0307783	1
chr3	79272694	79273094	401	3.33727	3.98818	2.11918	-0.498629	0.0237154	1
chr13	109683823	109684223	401	3.93672	4.45879	3.11044	-0.498594	0.0333731	0.212779
chr4	148835316	148835716	401	3.93672	4.45879	3.11044	-0.498594	0.0333731	0.212779
chr5	107966230	107966630	401	4.03918	4.57833	3.16846	-0.498518	0.0327833	0.210945
chr1	189745298	189745698	401	4.15268	4.64044	3.41027	-0.498461	0.0347803	0.217534
chr3	107322571	107322971	401	3.48714	4.10566	2.3815	-0.498408	0.0267522	1
chr3	129221831	129222231	401	3.48714	4.10566	2.3815	-0.498408	0.0267522	1
chr6	94241156	94241556	401	6.09697	6.40876	5.69868	-0.498376	0.0182066	0.156242
chr3	126695356	126695756	401	5.90767	6.23347	5.48616	-0.49801	0.0210992	0.168461
chr15	73168872	73169272	401	4.55258	4.98863	3.92466	-0.497915	0.0352591	0.219089
chr16	38370924	38371324	401	4.86893	5.26892	4.31359	-0.497904	0.0333461	0.212686
chr11	18879582	18879982	401	4.57273	5.01186	3.93832	-0.497898	0.0351712	0.218677
chr11	67040406	67040806	401	4.19539	4.68929	3.43848	-0.497697	0.0347615	0.217517
chr6	71244259	71244659	401	4.28993	4.75811	3.59241	-0.497652	0.0354537	0.219823
chr3	146252999	146253399	401	4.15055	4.64044	3.40313	-0.49765	0.0349347	0.218015
chr16	70354488	70354888	401	4.57792	5.01952	3.93832	-0.497637	0.0352832	0.219149
chr18	5619620	5620020	401	3.54736	4.13811	2.52985	-0.497587	0.0289047	1
chr3	97276189	97276589	401	5.34623	5.70656	4.86483	-0.497458	0.0288878	0.196346
chr2	59205628	59206028	401	3.89883	4.42967	3.04998	-0.497306	0.0331664	0.212238
chr15	58992745	58993145	401	6.30194	6.60774	5.9134	-0.497211	0.0164253	0.147915
chr14	54569429	54569829	401	5.41254	5.76851	4.93893	-0.496979	0.0280326	0.193329
chr7	81685271	81685671	401	4.00912	4.5171	3.21813	-0.496949	0.0343371	0.215773
chr13	9494846	9495246	401	6.16686	6.48255	5.76217	-0.496929	0.0186108	0.158243
chr3	83962229	83962629	401	3.95571	4.49529	3.0839	-0.496673	0.0329895	0.211603
chr8	77708396	77708796	401	4.14938	4.63267	3.41738	-0.496662	0.0353607	0.219413
chr1	13295554	13295954	401	3.69971	4.27392	2.7315	-0.496541	0.0304684	1
chr6	94169612	94170012	401	5.5979	5.94233	5.14456	-0.496419	0.025735	0.185618
chr6	97937610	97938010	401	4.41912	4.8674	3.7653	-0.496411	0.035791	0.220933
chr5	24019573	24019973	401	3.69916	4.25743	2.77639	-0.49641	0.0313536	1
chr16	94592466	94592866	401	3.82683	4.36163	2.96766	-0.496408	0.0329125	1
chr11	52775497	52775897	401	3.03949	3.75811	1.54291	-0.496333	0.0177975	1
chrX	103480763	103481163	401	3.5556	4.14904	2.52985	-0.496324	0.0287382	1
chr9	96985501	96985901	401	2.94685	3.69675	1.29538	-0.496182	0.0149518	1
chr18	61394601	61395001	401	4.56649	5.0003	3.94325	-0.495952	0.0355778	0.220201
chr4	86277202	86277602	401	3.45098	4.07982	2.31072	-0.495753	0.0256815	1
chr11	77376662	77377062	401	4.04362	4.54687	3.2642	-0.495739	0.0349879	0.218236
chr18	16659250	16659650	401	3.75922	4.30909	2.85963	-0.495626	0.0321314	1
chr5	136505416	136505816	401	3.99343	4.51168	3.17686	-0.495486	0.0344243	0.216195
chr12	83478859	83479259	401	4.24918	4.71837	3.54939	-0.495458	0.0359337	0.221172
chr7	16437431	16438212	782	4.50677	4.95437	3.8544	-0.495418	0.0359837	0.221368
chr14	34473954	34474354	401	3.87533	4.40063	3.04081	-0.495403	0.0338353	0.214106
chr5	92204764	92205164	401	4.14374	4.62767	3.41027	-0.495208	0.0357068	0.220692
chr2	6872120	6872520	401	7.56961	7.82646	7.2569	-0.495087	0.00341065	0.0615213
chr1	82845290	82845690	401	4.10401	4.60748	3.32404	-0.495036	0.0350835	0.21847
chr12	83925075	83925475	401	4.04572	4.54983	3.2642	-0.495027	0.035007	0.218256
chr15	99127528	99127928	401	4.05066	4.56562	3.24233	-0.494857	0.0342305	0.215519
chr6	119001725	119002125	401	5.31722	5.67858	4.83397	-0.49468	0.0293954	0.198335
chr5	100412486	100412886	401	3.69704	4.27034	2.7315	-0.494646	0.0310973	1
chr16	58419732	58420132	401	3.75207	4.29931	2.85963	-0.494615	0.0326689	1
chr11	74720467	74720867	401	4.84262	5.24442	4.28376	-0.494188	0.0346055	0.216977
chr6	119146480	119146880	401	4.05818	4.57375	3.24835	-0.493917	0.0347901	0.217548
chr6	136559166	136559886	721	4.60552	5.03306	3.99523	-0.493913	0.0359083	0.221099
chr13	51654089	51654489	401	3.48959	4.0912	2.43848	-0.493695	0.0283097	1
chr2	20914171	20914571	401	3.4072	4.02759	2.29538	-0.493623	0.0266484	1
chr5	142800953	142801353	401	3.16661	3.86126	1.77639	-0.493616	0.0199291	1
chr1	165674023	165674423	401	3.55909	4.14513	2.55584	-0.493282	0.0298395	1
chr19	53145990	53146390	401	4.23663	4.70893	3.52985	-0.49325	0.0364615	0.222849
chr14	118543953	118544353	401	3.23375	3.89497	1.9773	-0.493194	0.023065	1
chr18	23809989	23810389	401	3.56956	4.15907	2.55584	-0.492943	0.0296972	1
chr9	64281641	64282041	401	6.34297	6.64223	5.96493	-0.492877	0.0162326	0.147032
chr4	149338096	149338496	401	3.76935	4.31533	2.88034	-0.492656	0.0328524	1
chr7	122014940	122015340	401	5.30053	5.67751	4.78879	-0.492607	0.0320759	0.208301
chr11	104544985	104545385	401	3.64893	4.22467	2.67626	-0.492591	0.0305226	1
chr19	57365786	57366186	401	4.17152	4.65527	3.43848	-0.49241	0.0362591	0.222218
chr12	82189446	82189846	401	4.41283	4.86076	3.75972	-0.492352	0.0368135	0.223909
chr5	119824971	119825371	401	3.47195	4.10248	2.3259	-0.492232	0.0256299	1
chr7	75513690	75514090	401	3.65903	4.23419	2.68806	-0.491735	0.0308851	1
chr4	57633635	57634035	401	4.49369	4.93019	3.86483	-0.491701	0.0368296	0.223923
chr8	89041738	89042138	401	3.74746	4.29301	2.85963	-0.491566	0.0333899	1
chr5	72800200	72800600	401	3.57739	4.19035	2.48998	-0.491563	0.0285702	1
chr18	58204622	58205022	401	5.94785	6.27034	5.5319	-0.491553	0.0223424	0.173379
chr7	25072615	25073015	401	5.10034	5.47994	4.58375	-0.491493	0.0333498	0.212686
chr8	124931348	124931748	401	4.05795	4.55744	3.28765	-0.491468	0.0360411	0.221582
chr6	59409097	59409497	401	3.55382	4.13811	2.55584	-0.491264	0.0303221	1
chr2	59716904	59717304	401	3.30246	3.9486	2.10165	-0.49093	0.0253125	1
chr10	117328105	117328505	401	4.18961	4.66995	3.46446	-0.490918	0.0369202	0.224206
chr11	68388115	68388515	401	3.77488	4.33044	2.85963	-0.490748	0.0330482	1
chr1	150933456	150933856	401	3.62232	4.19712	2.65237	-0.49069	0.0315141	1
chr3	9002496	9002896	401	3.61701	4.19414	2.64028	-0.490647	0.031209	1
chr18	56727069	56727469	401	4.4724	4.91565	3.8293	-0.490507	0.0372768	0.225297
chr3	104215682	104216082	401	3.9313	4.4443	3.12787	-0.489501	0.0358497	0.221099
chr1	135524175	135524575	401	6.42961	6.72307	6.06081	-0.489484	0.0147935	0.14039
chr2	6948282	6948682	401	3.62317	4.19414	2.66437	-0.489106	0.0317511	1
chr13	44947436	44947836	401	4.93812	5.33081	4.39684	-0.489045	0.0353185	0.219208
chr16	31696363	31696763	401	3.56429	4.18053	2.46615	-0.488366	0.0275248	1
chr17	30474318	30474718	401	4.06537	4.56792	3.28765	-0.488121	0.0367429	0.223674
chr5	73227657	73228057	401	4.10681	4.61761	3.30884	-0.488075	0.0365047	0.222974
chr15	51981632	51982032	401	3.60912	4.18354	2.64028	-0.488014	0.0321296	1
chr12	81931942	81932342	401	5.09419	5.48238	4.56147	-0.48748	0.034694	0.217318
chr17	80048627	80049027	401	4.95523	5.34612	4.41738	-0.487394	0.0352967	0.219183
chr7	31140115	31140515	401	3.81464	4.3522	2.94817	-0.487349	0.0350136	1
chr10	45299122	45299522	401	4.28018	4.78783	3.48998	-0.487265	0.0369978	0.224525
chr3	82137928	82138328	401	4.85646	5.26532	4.28376	-0.487234	0.0367679	0.223771
chr3	97281479	97281879	401	5.25219	5.63017	4.73858	-0.486976	0.0345639	0.216864
chr9	7971429	7971829	401	4.30881	4.78532	3.59241	-0.486833	0.0380764	0.227541
chr10	7942849	7943249	401	4.0027	4.52788	3.16846	-0.48681	0.0361456	0.221836
chr5	67410757	67411157	401	6.49629	6.79566	6.11809	-0.486479	0.016626	0.148904
chr15	73150505	73150905	401	3.63234	4.21057	2.65237	-0.48631	0.0321816	1
chr5	20845494	20845894	401	3.01968	3.73967	1.51668	-0.486173	0.0190594	1
chr11	70409707	70410107	401	6.86611	7.13997	6.5278	-0.486105	0.0101429	0.114125
chr4	125490450	125490850	401	3.81904	4.35825	2.94817	-0.486031	0.0352266	1
chr7	99068532	99068932	401	4.3627	4.84119	3.64178	-0.48602	0.0379982	0.22739
chr18	20738053	20738453	401	5.76258	6.11026	5.30357	-0.485891	0.0287887	0.196164
chr14	30490891	30491291	401	5.35147	5.70893	4.87519	-0.485885	0.0319135	0.208016
chr2	166001053	166001453	401	3.38726	4.0157	2.24835	-0.485547	0.0280201	1
chr1	21856317	21856717	401	5.2907	5.65034	4.81054	-0.485368	0.0320675	0.208301
chr1	21842227	21842627	401	4.5953	5.01784	3.99523	-0.485007	0.0382328	0.227796
chr2	172875647	172876047	401	3.98737	4.48978	3.20997	-0.484955	0.0373514	0.225664
chr13	51121459	51121859	401	3.40135	4.01997	2.29538	-0.484949	0.0282536	1
chr15	12678645	12679045	401	4.23681	4.70628	3.5364	-0.48493	0.0386699	0.229294
chr7	126928926	126929326	401	6.75969	7.04019	6.41116	-0.48491	0.0116616	0.123328
chr6	31405091	31405491	401	4.64145	5.06879	4.03158	-0.48489	0.0383067	0.228109
chr5	73249722	73250122	401	3.73399	4.30836	2.7653	-0.484854	0.032818	1
chr10	18061419	18061819	401	3.93378	4.4443	3.1365	-0.484799	0.0370268	0.224525
chr18	43432886	43433286	401	4.85697	5.26067	4.29443	-0.484764	0.0370106	0.224525
chr13	51314819	51315219	401	5.94815	6.26319	5.54453	-0.484732	0.0226914	0.174663
chr7	16417253	16417653	401	5.57798	5.91679	5.13435	-0.484448	0.0285644	0.195317
chr2	180135151	180135551	401	3.39056	4.01997	2.24835	-0.48437	0.0278915	1
chr1	38129307	38129707	401	7.93532	8.18458	7.6338	-0.484288	0.00301105	0.0571609
chr1	115545756	115546156	401	4.08484	4.57084	3.34654	-0.484252	0.0383484	0.228274
chr19	53182906	53183306	401	3.92384	4.4443	3.10165	-0.484246	0.0368737	0.224099
chr9	77927233	77927633	401	3.92384	4.4443	3.10165	-0.484246	0.0368737	0.224099
chr9	32100551	32100951	401	4.06456	4.56037	3.30307	-0.484107	0.0377822	0.226874
chr9	24763383	24763783	401	5.64289	5.98144	5.1997	-0.48402	0.0278386	0.192862
chrX	93825619	93826019	401	4.13887	4.61761	3.41738	-0.484011	0.0385896	0.228985
chr5	137510385	137510785	401	7.44464	7.70186	7.13139	-0.483944	0.00491214	0.0757238
chr6	98996747	98997147	401	3.46487	4.07658	2.3815	-0.483898	0.0297439	1
chr11	5189387	5189787	401	3.21237	3.87822	1.93832	-0.483641	0.0244035	1
chr18	16788236	16788636	401	4.27773	4.74892	3.57346	-0.483626	0.0390171	0.230213
chr14	78881289	78881689	401	3.61505	4.18735	2.65237	-0.483302	0.0329084	1
chr14	65085796	65086196	401	3.03909	3.76321	1.51668	-0.483171	0.0189107	1
chr7	112730118	112730518	401	3.37669	3.99253	2.27987	-0.483112	0.0291239	1
chr6	17761592	17761992	401	6.04068	6.35607	5.63647	-0.483075	0.0229025	0.175422
chr18	43390195	43390595	401	4.14193	4.65469	3.33908	-0.483034	0.0376701	0.226581
chr3	100576712	100577112	401	3.37304	3.99253	2.2642	-0.483023	0.0289862	1
chr8	45637546	45637946	401	4.59217	5.01784	3.98571	-0.482991	0.0388749	0.229907
chr14	101899822	101900222	401	3.3049	3.9566	2.0839	-0.48278	0.0263438	1
chr16	90424649	90425049	401	3.80408	4.33388	2.95794	-0.482778	0.0363825	1
chr3	102096884	102097284	401	4.24574	4.71629	3.54291	-0.482481	0.0391811	0.23058
chr2	59627131	59627531	401	3.21497	3.88662	1.91843	-0.482451	0.0242913	1
chr11	115512066	115512466	401	3.54087	4.13811	2.50339	-0.482162	0.0315457	1
chr11	32671508	32671908	401	3.5623	4.14513	2.56866	-0.482098	0.0321375	1
chrX	159953648	159954048	401	3.29371	3.93245	2.11918	-0.48202	0.027176	1
chr13	56134923	56135323	401	7.36	7.61928	7.04369	-0.481801	0.00598116	0.0854904
chr4	151100515	151100915	401	3.60601	4.18354	2.62808	-0.481535	0.0333299	1
chr10	108183601	108184001	401	3.81562	4.34612	2.96766	-0.481229	0.0366719	1
chr16	90424145	90424545	401	3.82074	4.36428	2.93832	-0.481218	0.0361333	1
chr5	147069664	147070064	401	4.81593	5.22574	4.24135	-0.480911	0.0386165	0.229033
chr18	65351204	65351604	401	3.67132	4.22759	2.75412	-0.4809	0.0350342	1
chr5	35895637	35896037	401	3.46641	4.06509	2.42444	-0.48084	0.0312229	1
chr14	74882232	74882632	401	3.83764	4.39734	2.91086	-0.480725	0.0343096	1
chr1	165962290	165962690	401	3.47417	4.07982	2.41027	-0.480709	0.0308601	1
chr5	44260030	44260430	401	3.47417	4.07982	2.41027	-0.480709	0.0308601	1
chr9	77511856	77512256	401	3.47417	4.07982	2.41027	-0.480709	0.0308601	1
chr4	54949135	54949535	401	5.58088	5.92294	5.13166	-0.480584	0.0295408	0.198931
chr7	116228368	116228768	401	3.49479	4.11999	2.36689	-0.480559	0.029487	1
chr10	45117111	45117511	401	3.7804	4.33044	2.88034	-0.480478	0.0354761	1
chr7	116380338	116380738	401	4.13155	4.62487	3.37601	-0.480323	0.0389669	0.230189
chr2	109927937	109928337	401	3.46079	4.05767	2.42444	-0.480203	0.0314662	1
chr2	104488968	104489368	401	4.25315	4.71837	3.56226	-0.480111	0.0399377	0.233063
chr18	65580840	65581240	401	7.49083	7.75715	7.16397	-0.480097	0.00783264	0.0989617
chr9	13303949	13304349	401	4.13319	4.61255	3.41027	-0.479632	0.0397342	0.232475
chr16	94575960	94576360	401	4.66394	5.0782	4.08053	-0.479341	0.0394224	0.231341
chr17	30117102	30117502	401	4.3591	4.81061	3.69832	-0.479325	0.040365	0.234317
chr13	30873236	30873636	401	3.10789	3.79926	1.7315	-0.479029	0.0228839	1
chr3	148945742	148946142	401	4.12905	4.60972	3.40313	-0.478586	0.0400874	0.233591
chr14	74764433	74764833	401	4.24409	4.71102	3.54939	-0.478461	0.0404312	0.234546
chr13	91498408	91498808	401	3.52652	4.13105	2.46615	-0.47827	0.0305821	1
chr2	30419371	30419771	401	4.72071	5.13105	4.14509	-0.47783	0.0399207	0.23306
chr4	135258368	135258768	401	4.83671	5.23748	4.27987	-0.477823	0.0389738	0.230189
chr17	56303651	56304051	401	6.16586	6.46924	5.78123	-0.477799	0.0206062	0.166512
chr7	68549015	68549415	401	4.79265	5.20089	4.22119	-0.477461	0.0396489	0.232142
chr9	27150049	27150449	401	3.44602	4.04271	2.41027	-0.477441	0.0321063	1
chr6	119142086	119142486	401	4.72466	5.13105	4.15682	-0.477403	0.0395739	0.231814
chr4	148822859	148823259	401	3.92702	4.44179	3.11918	-0.477028	0.0386412	0.229152
chr8	11792355	11792755	401	4.02704	4.52012	3.27206	-0.476777	0.0399423	0.233063
chr3	73701928	73702328	401	5.82378	6.15386	5.39505	-0.476668	0.0285862	0.195383
chr17	73133703	73134103	401	4.27541	4.73708	3.59241	-0.476657	0.0410565	0.236336
chr11	5738535	5738935	401	5.32929	5.69331	4.84126	-0.476601	0.0350282	0.218265
chr10	111183836	111184236	401	6.40833	6.70152	6.03995	-0.47642	0.0182986	0.156708
chr8	34918602	34919002	401	4.6326	5.04646	4.04998	-0.476384	0.0404314	0.234546
chr2	158039991	158040391	401	3.45705	4.06182	2.39596	-0.476294	0.0315862	1
chr13	53279251	53279651	401	3.30768	3.94055	2.15362	-0.476115	0.0284165	1
chr16	38167531	38168302	772	5.03813	5.41812	4.5208	-0.476041	0.0376851	0.226616
chr3	108134737	108135137	401	3.79245	4.32154	2.94817	-0.475784	0.0381159	1
chr13	53162775	53163175	401	4.85567	5.25276	4.30596	-0.475687	0.0395815	0.231831
chr1	89102510	89102910	401	7.21433	7.47281	6.89919	-0.475669	0.00726467	0.0952316
chrX	52548040	52548440	401	4.0893	4.57084	3.36135	-0.47557	0.0407111	0.235417
chr6	95713245	95713645	401	4.30133	4.76066	3.62346	-0.475558	0.0412841	0.236901
chr18	84050072	84050472	401	4.35321	4.79926	3.70414	-0.475498	0.0414585	0.237364
chr5	107276601	107277001	401	3.88305	4.40063	3.06815	-0.475434	0.0387204	0.229538
chr9	121310197	121310597	401	5.0738	5.44589	4.57106	-0.47532	0.0370652	0.224586
chr4	148852261	148852661	401	3.29018	3.92791	2.11918	-0.474991	0.0287709	1
chr8	45752234	45752634	401	4.12413	4.59953	3.41027	-0.474695	0.0412492	0.236831
chr6	35260739	35261139	401	3.97952	4.49221	3.17686	-0.474581	0.0398053	0.232807
chrX	48455447	48455847	401	3.52838	4.11284	2.52985	-0.474155	0.034159	1
chr2	120143261	120143661	401	4.02639	4.5225	3.2642	-0.474035	0.0407235	0.235417
chr9	66368395	66368795	401	4.02639	4.5225	3.2642	-0.474035	0.0407235	0.235417
chr6	119194491	119194891	401	7.96647	8.20738	7.6771	-0.474029	0.00251531	0.051403
chr16	85155622	85156022	401	6.15901	6.46628	5.76808	-0.473832	0.0230113	0.175833
chr8	60893554	60893954	401	3.855	4.3796	3.02229	-0.473728	0.039184	0.23058
chr2	20958721	20959121	401	3.71314	4.29579	2.72005	-0.473188	0.0349693	1
chr9	22226929	22227329	401	4.08322	4.58123	3.31646	-0.473187	0.0409524	0.236172
chr15	83415282	83415682	401	3.96703	4.46442	3.20176	-0.473106	0.0407137	0.235417
chr5	73167558	73167958	401	4.26381	4.72307	3.58612	-0.473101	0.0420969	0.238956
chr8	111734420	111734820	401	3.84904	4.36764	3.03158	-0.472952	0.0396261	1
chr13	35845115	35845515	401	3.85857	4.37363	3.04998	-0.472946	0.0397194	0.232431
chr2	154460203	154460603	401	4.88151	5.26892	4.35026	-0.472938	0.0395727	0.231814
chr6	119179352	119179752	401	5.12832	5.49529	4.63495	-0.472465	0.037411	0.225829
chr1	135503682	135504082	401	3.23194	3.9079	1.91843	-0.472208	0.0253201	1
chr9	108223151	108223551	401	3.68771	4.25381	2.74285	-0.472164	0.0364469	1
chr7	59236728	59237128	401	3.44057	4.06182	2.3259	-0.471848	0.0300591	1
chr18	16783023	16783423	401	4.12749	4.60748	3.40313	-0.471822	0.0418525	0.238391
chr11	60130576	60130976	401	4.07956	4.57604	3.31646	-0.471815	0.0413754	0.237223
chr8	54114723	54115123	401	4.17614	4.64758	3.4713	-0.471804	0.0422346	0.239393
chr6	29352192	29352592	401	4.27703	4.74226	3.58612	-0.471431	0.0424065	0.239898
chr7	125766343	125766743	401	3.60799	4.19035	2.61579	-0.470929	0.0353455	1
chr8	61936102	61936502	401	3.99924	4.50318	3.21813	-0.470923	0.0409894	0.236172
chr6	98982324	98982724	401	4.13182	4.60748	3.41738	-0.470756	0.0422339	0.239393
chr10	26817023	26817423	401	3.10229	3.78135	1.77639	-0.47032	0.0248412	1
chr4	86750473	86750873	401	3.65966	4.20761	2.7653	-0.470304	0.0378861	1
chr11	49878538	49878938	401	3.65276	4.25381	2.60338	-0.470297	0.0339216	1
chr3	135691303	135691703	401	8.14719	8.38414	7.86353	-0.469923	0.00189839	0.0439806
chr10	98929600	98930000	401	4.84935	5.24912	4.29443	-0.46985	0.041219	0.236789
chr6	86851611	86852011	401	3.85573	4.37697	3.03158	-0.4698	0.0401029	0.233598
chr7	132950262	132950662	401	4.03777	4.52551	3.29538	-0.469506	0.0420129	0.238741
chr5	136489763	136490163	401	4.51724	4.95084	3.89443	-0.469312	0.0432035	0.242081
chr10	68203061	68203461	401	5.29245	5.65005	4.81592	-0.469304	0.0363545	0.2225
chr2	32171574	32171974	401	3.8278	4.35558	2.98688	-0.46929	0.0394164	1
chr3	95990311	95990711	401	2.88805	3.63267	1.2642	-0.469229	0.0186984	1
chr4	52043738	52044138	401	5.5444	5.88335	5.10053	-0.469175	0.0337294	0.213953
chr1	170651693	170652093	401	7.81844	8.0603	7.5277	-0.469141	0.00318678	0.0592703
chr19	59345414	59345814	401	7.16022	7.41974	6.84356	-0.469017	0.0086768	0.105091
chr17	71023682	71024082	401	4.54556	4.96677	3.94817	-0.468959	0.0429899	0.24166
chr10	125345615	125346015	401	3.79071	4.31533	2.95794	-0.468524	0.0401074	1
chr10	69579819	69580219	401	5.30263	5.65881	4.82865	-0.46841	0.0361914	0.222003
chr2	64079357	64079757	401	3.90603	4.41231	3.11918	-0.468398	0.0415924	0.23763
chr2	6386043	6386443	401	4.1809	4.65744	3.46446	-0.468332	0.0431323	0.24196
chr4	76363498	76363898	401	4.73401	5.13656	4.1737	-0.468318	0.0424405	0.239899
chr7	139392613	139393013	401	4.30677	4.75811	3.64634	-0.468192	0.0436202	0.243386
chr15	9087044	9087444	401	3.65365	4.20761	2.74285	-0.468055	0.0381779	1
chr17	43837547	43837947	401	5.30045	5.65389	4.83131	-0.468009	0.035992	0.221391
chr2	116056175	116056575	401	4.02556	4.51471	3.27987	-0.467984	0.0424259	0.239899
chr15	77157755	77158155	401	3.96063	4.45879	3.19351	-0.467974	0.0420926	0.238956
chr2	45054943	45055343	401	4.28127	4.73708	3.61112	-0.467928	0.0436306	0.243414
chr7	138905484	138906254	771	4.78479	5.18695	4.22524	-0.46774	0.0421384	0.239089
chr8	45636363	45636763	401	4.1588	4.65744	3.39053	-0.467696	0.0419363	0.238585
chr11	76379973	76380373	401	4.13886	4.62988	3.38875	-0.467653	0.0428312	0.241073
chr19	27441326	27441726	401	5.20058	5.57719	4.68955	-0.467564	0.0393326	0.231057
chr1	36074346	36074746	401	3.27497	3.90328	2.1365	-0.467301	0.0307895	1
chr13	96329967	96330367	401	3.27497	3.90328	2.1365	-0.467301	0.0307895	1
chr13	14115119	14115519	401	3.90742	4.42136	3.10165	-0.466955	0.0415127	0.237424
chr4	136311073	136311473	401	8.47575	8.70846	8.19816	-0.466873	0.00116597	0.0328507
chr1	13244237	13244637	401	5.392	5.74301	4.92715	-0.466819	0.0365575	0.223096
chr2	68361945	68362345	401	4.52082	4.94635	3.91465	-0.466762	0.0437926	0.243966
chr7	67962132	67962532	401	3.52419	4.09845	2.55584	-0.466739	0.036325	1
chr10	119237148	119237548	401	3.91587	4.42967	3.11044	-0.466707	0.0417425	0.238094
chr7	83641447	83641847	401	4.88488	5.27994	4.33908	-0.466658	0.0418818	0.238475
chr9	113811963	113812363	401	5.57417	5.91359	5.1295	-0.466657	0.0332448	0.21246
chr13	55694939	55695339	401	4.21288	4.67751	3.52328	-0.466633	0.0438739	0.244242
chr1	36631746	36632146	401	3.09345	3.78135	1.7315	-0.466612	0.0250396	1
chr4	8734213	8734613	401	3.60318	4.16294	2.67626	-0.466564	0.0375106	1
chr2	68431221	68431621	401	7.46194	7.71149	7.16	-0.466449	0.00583628	0.0840091
chr10	99017333	99017733	401	4.06954	4.55216	3.33908	-0.466358	0.0434096	0.242707
chr9	86878312	86878712	401	3.85	4.36163	3.04998	-0.466197	0.0416379	0.237789
chr3	28306997	28307397	401	5.26156	5.63737	4.752	-0.466181	0.0402002	0.233941
chr1	190978821	190979221	401	7.39366	7.64656	7.08681	-0.465909	0.00790891	0.0995395
chr2	109923953	109924353	401	3.35766	3.97247	2.2642	-0.465842	0.0329339	1
chr14	7826266	7826666	401	3.72603	4.2675	2.84916	-0.465778	0.039592	1
chr13	12243743	12244143	401	6.50672	6.79307	6.1491	-0.465742	0.0197551	0.163371
chr5	92144931	92145331	401	3.7513	4.28667	2.89059	-0.465709	0.0397724	1
chr19	16203842	16204242	401	3.72054	4.2639	2.83861	-0.465494	0.039854	1
chr2	59207564	59207964	401	7.50366	7.75861	7.19376	-0.465458	0.00753211	0.0970767
chr4	121199572	121199972	401	3.52062	4.10248	2.52985	-0.465453	0.0359488	1
chr13	109622394	109622794	401	4.57883	5.0003	3.98092	-0.465444	0.0440178	0.244586
chr5	24338851	24339251	401	3.73457	4.28312	2.83861	-0.465367	0.0395678	1
chr4	137471391	137471791	401	3.8421	4.36163	3.02229	-0.465358	0.0415902	1
chr2	94153814	94154214	401	4.03505	4.54453	3.24036	-0.46535	0.0423018	0.239611
chr2	167630245	167630645	401	4.28763	4.74634	3.61112	-0.465316	0.044382	0.245671
chr13	102873450	102873850	401	3.92521	4.45315	3.0839	-0.465287	0.0411197	0.236561
chr11	34344015	34344415	401	4.30746	4.75352	3.65838	-0.465179	0.0445539	0.246155
chr18	13898944	13899344	401	4.63565	5.04646	4.0591	-0.465154	0.0438793	0.244244
chr6	134566951	134567351	401	8.79051	9.01775	8.52065	-0.465153	0.00049795	0.0199199
chr14	34460547	34460947	401	3.91085	4.41556	3.12787	-0.464873	0.0423997	0.239898
chr3	41072889	41073289	401	3.54764	4.13417	2.54291	-0.464855	0.0359616	1
chr4	10257979	10258379	401	4.16237	4.62767	3.4713	-0.464791	0.0443932	0.245702
chr9	104252798	104253198	401	3.97186	4.46442	3.21813	-0.46413	0.0433008	0.242396
chr7	67607805	67608205	401	4.98766	5.36163	4.48151	-0.464068	0.0409957	0.236175
chr14	31191316	31191716	401	4.5784	4.99253	3.99523	-0.46401	0.0443021	0.245577
chr2	20945511	20945911	401	3.5188	4.0912	2.55584	-0.463962	0.0370868	1
chrX	23347715	23348115	401	4.63218	5.04812	4.04541	-0.463782	0.0443579	0.245645
chr9	58619523	58619923	401	4.87317	5.2675	4.32874	-0.463776	0.0434811	0.242913
chr5	23444648	23445048	401	3.489	4.11684	2.35214	-0.463688	0.0323569	1
chr9	63747417	63747817	401	3.54557	4.1271	2.55584	-0.463606	0.0365306	1
chr4	148813644	148814044	401	3.72466	4.28031	2.80917	-0.463598	0.038314	1
chrX	102018608	102019008	401	4.39427	4.82816	3.77086	-0.46327	0.0451126	0.247835
chr11	74756690	74757090	401	5.24062	5.59441	4.77086	-0.463137	0.0384033	0.228475
chr8	68000400	68000800	401	5.18606	5.54952	4.69904	-0.462899	0.0399293	0.23306
chr1	13293428	13293828	401	4.00961	4.49529	3.27206	-0.46271	0.0442031	0.245209
chr7	121995698	121996098	401	3.09383	3.77631	1.75412	-0.462674	0.0262669	1
chr4	148815526	148815926	401	2.69273	3.5864	0	-0.462615	0.00621187	1
chr6	119041756	119042156	401	3.59208	4.15212	2.66437	-0.462523	0.0388092	1
chr6	126242280	126242680	401	4.18582	4.65252	3.49164	-0.4625	0.0450246	0.247748
chr9	100512370	100512770	401	4.50591	4.93651	3.88933	-0.462362	0.0453165	0.248453
chr1	98080175	98080575	401	4.1616	4.63267	3.45758	-0.462316	0.0450424	0.247748
chr16	90405764	90406164	401	5.376	5.72645	4.91214	-0.462309	0.0373414	0.225632
chr5	139254396	139254796	401	4.21972	4.68448	3.52985	-0.462291	0.0452357	0.248234
chrX	36983088	36983488	401	5.01017	5.38719	4.49835	-0.462103	0.0422317	0.239393
chr4	50542436	50542836	401	4.06852	4.56037	3.31646	-0.461909	0.0443152	0.245603
chr1	153308399	153308799	401	5.75362	6.07188	5.34468	-0.461748	0.0305055	0.202747
chr9	85380999	85381399	401	6.7692	7.04395	6.42951	-0.461735	0.0158657	0.145237
chr11	60105483	60105883	401	7.86612	8.11041	7.57186	-0.461634	0.00495205	0.0761229
chr10	127385225	127385625	401	3.09506	3.77231	1.77639	-0.461347	0.0264506	1
chrX	129765167	129765567	401	4.77208	5.17136	4.21813	-0.461302	0.0443663	0.245645
chr4	8779493	8779893	401	4.28003	4.73243	3.61731	-0.460959	0.0457913	0.249802
chr3	119769182	119769582	401	4.0484	4.54391	3.28765	-0.460931	0.0443047	0.245577
chr13	53266513	53266913	401	4.72947	5.12751	4.17789	-0.460914	0.0445601	0.246155
chr5	148512576	148512976	401	3.091	3.76724	1.77639	-0.460841	0.0269303	1
chr1	91019883	91020283	401	3.95841	4.45564	3.19351	-0.460654	0.0443527	0.245645
chrX	23284334	23284734	401	5.92933	6.23859	5.53517	-0.460584	0.0288295	0.196298
chr18	7912949	7913349	401	3.44728	4.03517	2.43848	-0.460523	0.0361525	1
chr1	182016177	182016577	401	4.28639	4.74172	3.61731	-0.460016	0.0460509	0.250381
chr14	21444089	21444489	401	3.08371	3.75811	1.77639	-0.459966	0.027229	1
chr11	97257085	97257485	401	5.31621	5.66399	4.85702	-0.459738	0.0382063	0.227796
chr12	16907184	16907584	401	4.80652	5.19563	4.27206	-0.459326	0.0440978	0.244819
chr2	116071442	116071842	401	4.42894	4.85649	3.81861	-0.459001	0.0463943	0.251597
chr13	6630018	6630418	401	4.11561	4.58412	3.41738	-0.458933	0.0459824	0.250293
chr2	31727484	31727884	401	3.36001	3.98035	2.24835	-0.458814	0.0340688	1
chr2	45103061	45103461	401	5.38594	5.72672	4.93893	-0.458625	0.0374044	0.225817
chr2	75676464	75676864	401	5.52988	5.86195	5.09778	-0.458323	0.0350131	0.218256
chr2	77135013	77135413	401	4.65383	5.06922	4.06815	-0.458033	0.0465361	0.252049
chr1	16649635	16650035	401	3.37801	3.98473	2.31072	-0.457979	0.0345903	1
chr4	121181455	121181855	401	4.21916	4.6748	3.54939	-0.457715	0.0467795	0.252481
chr17	30136465	30136865	401	4.22248	4.67965	3.54939	-0.45768	0.0467687	0.252479
chr11	85218596	85218996	401	3.7366	4.29653	2.80917	-0.457618	0.0392544	1
chr14	121939709	121940109	401	4.07995	4.55744	3.36135	-0.457454	0.0461432	0.250736
chr10	123159826	123160226	401	4.43643	4.86502	3.82397	-0.45739	0.0469475	0.252913
chr14	67051390	67051790	401	3.79095	4.31185	2.96766	-0.457386	0.0434561	1
chr7	143131222	143131622	401	4.78041	5.16984	4.24534	-0.457094	0.0451005	0.247833
chr7	133759746	133760146	401	5.3321	5.67858	4.87519	-0.456961	0.0391567	0.230513
chr16	4601084	4601484	401	3.77469	4.29301	2.95794	-0.456929	0.0437653	1
chr9	74960567	74960967	401	4.35758	4.79481	3.7272	-0.456775	0.0472431	0.253472
chr8	79378068	79378468	401	3.34179	3.9566	2.24835	-0.45657	0.0349983	1
chr16	21689840	21690240	401	4.78404	5.17328	4.24933	-0.456354	0.0453657	0.248561
chr10	108190701	108191101	401	4.49679	4.91794	3.89951	-0.456147	0.0471732	0.253372
chr12	99385992	99386392	401	5.39614	5.73605	4.95062	-0.456062	0.0375331	0.226369
chr7	49534042	49534442	401	5.72482	6.04646	5.31025	-0.45606	0.0338526	0.214135
chr7	116262478	116262878	401	3.76915	4.29301	2.93832	-0.456028	0.043802	1
chr9	62969718	62970118	401	4.10564	4.57604	3.40313	-0.455843	0.0470244	0.253272
chr3	19684787	19685187	401	5.72964	6.05103	5.3155	-0.455631	0.0329652	0.211563
chr2	143931927	143932327	401	4.38046	4.82379	3.73719	-0.455557	0.0476451	0.254651
chr14	21590225	21590625	401	5.00019	5.37363	4.495	-0.455553	0.0440023	0.244567
chr13	73298846	73299246	401	5.87003	6.186	5.46488	-0.455414	0.0313109	0.205898
chr2	168574700	168575460	761	4.57869	5.00246	3.97612	-0.455373	0.0474828	0.254172
chr3	8984125	8984525	401	4.61178	5.03139	4.01763	-0.455184	0.0473938	0.254086
chr8	67921317	67921717	401	3.65391	4.20386	2.75412	-0.455174	0.0418853	1
chr2	109948522	109948922	401	3.78197	4.29931	2.96766	-0.455115	0.0442832	1
chr16	94600432	94600832	401	5.19307	5.54952	4.71859	-0.455067	0.0413909	0.237283
chr7	114200029	114200429	401	6.09458	6.39097	5.72111	-0.455023	0.0258947	0.186128
chr8	80781258	80781658	401	4.53282	4.9526	3.93832	-0.454952	0.0474691	0.254159
chr13	51379865	51380265	401	5.72058	6.04083	5.30834	-0.454889	0.0339899	0.214585
chr1	23892141	23892541	401	5.33562	5.67858	4.88484	-0.454833	0.0387684	0.229628
chr8	123022756	123023156	401	3.91358	4.41231	3.14509	-0.454766	0.0456679	0.249456
chr12	21403622	21404022	401	3.51521	4.09525	2.52985	-0.454737	0.0385719	1
chr16	16528173	16528573	401	4.03139	4.53859	3.24233	-0.454602	0.0451023	0.247833
chr17	81767027	81767427	401	4.81401	5.20089	4.28376	-0.454548	0.04589	0.250055
chrX	157705439	157705839	401	3.83631	4.34612	3.04081	-0.454327	0.0452846	1
chr1	58961063	58961463	401	4.24904	4.70152	3.58612	-0.454291	0.047992	0.255638
chr3	79213336	79213736	401	3.75869	4.29301	2.90076	-0.454198	0.0427934	1
chr6	87429709	87430109	401	4.73877	5.15017	4.16106	-0.454161	0.0473031	0.253711
chr16	94590843	94591243	401	3.83366	4.34612	3.03158	-0.454154	0.0452381	1
chr13	95325303	95325703	401	6.88021	7.14299	6.55866	-0.454001	0.0137796	0.135219
chrX	7314849	7315249	401	3.1613	3.80814	1.95794	-0.453978	0.0315469	1
chr1	58956117	58956517	401	4.12353	4.58928	3.43148	-0.453841	0.0476132	0.254586
chr13	49371493	49371893	401	3.06738	3.74892	1.7315	-0.453808	0.028035	1
chr16	45742561	45742961	401	8.02461	8.25622	7.74858	-0.45354	0.00298511	0.0570005
chr1	167272025	167272425	401	3.36237	3.96899	2.29538	-0.453474	0.0356839	1
chr8	83975840	83976240	401	3.80384	4.3522	2.90838	-0.453429	0.0428675	1
chr14	25475899	25476299	401	4.86116	5.24768	4.33158	-0.45341	0.0458673	0.250015
chr15	7152378	7152778	401	3.83512	4.35558	3.01295	-0.453148	0.0449433	1
chr2	103596879	103597279	401	4.23369	4.69886	3.54291	-0.453128	0.0480832	0.25585
chr13	35843247	35843647	401	4.24577	4.69675	3.58612	-0.453055	0.048414	0.256628
chr8	35604570	35604970	401	3.17775	3.83444	1.93832	-0.453055	0.031038	1
chr16	94594497	94594897	401	3.83842	4.37029	2.98688	-0.452993	0.0436829	1
chr1	165604167	165604567	401	3.5815	4.14204	2.65237	-0.452855	0.040956	1
chr16	94609168	94609568	401	5.1311	5.48824	4.65538	-0.452844	0.0423342	0.239751
chr14	45519700	45520100	401	4.77275	5.16447	4.23332	-0.452825	0.0465168	0.252049
chr2	7063474	7063874	401	4.71734	5.11126	4.1737	-0.452643	0.0470722	0.253278
chr13	36031877	36032277	401	4.89545	5.2863	4.35767	-0.452595	0.046575	0.25209
chr8	67735867	67736267	401	3.27247	3.89497	2.15362	-0.452545	0.0341299	1
chr2	163386255	163386655	401	4.67884	5.08552	4.11044	-0.452536	0.0476174	0.254586
chr4	148826828	148827228	401	3.49914	4.06922	2.54291	-0.452484	0.0400909	1
chr5	123749746	123750146	401	5.54107	5.87679	5.10273	-0.452469	0.0384778	0.228654
chr12	31719311	31719711	401	4.33131	4.76978	3.69832	-0.452455	0.0486834	0.257191
chr1	92448543	92448943	401	4.0036	4.4867	3.27206	-0.45241	0.0475391	0.25439
chr11	78133015	78133415	401	4.10644	4.57084	3.41738	-0.452392	0.0482389	0.25624
chr2	35129076	35129476	401	4.16641	4.63047	3.47811	-0.452347	0.0481836	0.256156
chr6	90736417	90736817	401	7.38963	7.63731	7.09043	-0.452216	0.00815228	0.10128
chr17	26853176	26853576	401	5.18079	5.53356	4.71283	-0.452194	0.0419584	0.238633
chr8	88340594	88340994	401	6.79418	7.06097	6.46659	-0.452121	0.0156245	0.144489
chr1	69074347	69074747	401	4.92007	5.29793	4.40671	-0.452066	0.0456341	0.249344
chr10	45371380	45371780	401	3.7646	4.28667	2.93832	-0.451921	0.0450605	1
chr3	97035712	97036112	401	4.42125	4.86076	3.78605	-0.451883	0.048871	0.257653
chr13	109625134	109625534	401	5.93848	6.24586	5.54737	-0.451768	0.0298498	0.20035
chr4	13743355	13743755	401	6.68096	6.95349	6.34468	-0.451737	0.0174538	0.153315
chr8	33921366	33921766	401	4.22451	4.67965	3.55584	-0.451651	0.048742	0.257291
chr5	124203573	124203973	401	3.63713	4.17671	2.7653	-0.451648	0.0434487	1
chr8	120119755	120120155	401	5.39693	5.74403	4.93893	-0.451529	0.040594	0.235075
chr10	111189641	111190041	401	4.8653	5.256	4.32781	-0.451352	0.0470692	0.253278
chr7	133114276	133114676	401	3.16785	3.82186	1.93832	-0.451335	0.031261	1
chr9	83601996	83602768	773	5.42489	5.76496	4.97911	-0.450834	0.0393256	0.231052
chr2	6795434	6795834	401	4.67287	5.0782	4.10713	-0.450828	0.0485059	0.256753
chr15	41028040	41028440	401	4.75509	5.16253	4.18521	-0.450795	0.0482026	0.256202
chr5	146758404	146758804	401	4.01793	4.50383	3.27987	-0.450759	0.0476036	0.254586
chrX	105800471	105800871	401	5.35521	5.7039	4.89443	-0.450575	0.0408707	0.235879
chr7	133035529	133035929	401	5.60163	5.92408	5.18572	-0.450552	0.0357037	0.220692
chr3	69115212	69115612	401	4.17119	4.65252	3.44373	-0.450358	0.048491	0.256753
chr14	21082412	21082812	401	5.35647	5.6957	4.91214	-0.450186	0.0400979	0.233596
chr15	36786575	36786975	401	4.42061	4.8546	3.79698	-0.450179	0.0494522	0.259091
chr3	79899765	79900165	401	3.64184	4.18735	2.75412	-0.449877	0.0433032	1
chr6	71255152	71255552	401	4.01365	4.49771	3.27987	-0.449795	0.0483001	0.256441
chr11	63704374	63704774	401	4.0021	4.48116	3.27987	-0.449786	0.0484852	0.256753
chr3	107568923	107569323	401	4.0021	4.48116	3.27987	-0.449786	0.0484852	0.256753
chr3	79542842	79543242	401	3.95774	4.4443	3.21813	-0.449735	0.0479796	0.2556
chr18	69523033	69523433	401	3.79038	4.33659	2.90076	-0.449688	0.0432099	1
chr1	119837054	119837454	401	7.46331	7.70774	7.16885	-0.449494	0.0083113	0.102286
chr18	20692435	20692835	401	3.90534	4.40063	3.14509	-0.449457	0.0474202	0.254131
chr6	94217592	94217992	401	3.99585	4.4756	3.27206	-0.44943	0.0485964	0.257019
chr8	121956418	121956818	401	3.79368	4.31185	2.9773	-0.449145	0.0459054	1
chr2	68244666	68245066	401	4.21026	4.67965	3.51005	-0.449141	0.0493403	0.258843
chr12	80224059	80224459	401	3.40825	3.99253	2.41027	-0.448848	0.0396965	1
chr2	6544968	6545368	401	3.44853	4.04602	2.41027	-0.448833	0.0386358	1
chr4	57638007	57638407	401	5.50922	5.83928	5.08053	-0.448416	0.0385275	0.228811
chr2	154438253	154438653	401	4.70788	5.10566	4.15682	-0.448351	0.0486083	0.257044
chr3	53416336	53416736	401	4.5018	4.92791	3.89443	-0.448125	0.0499955	0.260881
chr4	57627694	57628094	401	3.70477	4.23419	2.85963	-0.447872	0.0456098	1
chr3	116011913	116012313	401	4.01748	4.50318	3.27987	-0.447856	0.0488495	0.257596
chr10	69352447	69352847	401	6.9435	7.20116	6.6296	-0.44782	0.01355	0.133787
chr11	54867828	54868228	401	3.99823	4.4756	3.27987	-0.447802	0.0491797	0.258365
chr11	77785658	77786058	401	6.66547	6.9338	6.33557	-0.447757	0.0175733	0.153798
chr10	67087285	67087685	401	3.24149	3.86502	2.11918	-0.447687	0.0357116	1
chr3	97537773	97538173	401	3.19403	3.83928	1.9964	-0.447577	0.0323596	1
chr9	65663705	65664105	401	3.50156	4.07247	2.54291	-0.447525	0.0416325	1
chr1	138582988	138583388	401	3.56179	4.12397	2.62808	-0.447496	0.0426951	1
chr1	179568506	179568906	401	4.09621	4.56562	3.39596	-0.447371	0.0497924	0.260266
chr18	84771792	84772192	401	8.13261	8.36041	7.86199	-0.447316	0.00285484	0.0556288
chr6	120018298	120018698	401	3.70187	4.23419	2.84916	-0.44724	0.045663	1
chr18	16809298	16809698	401	7.32385	7.57185	7.02418	-0.447094	0.0103213	0.115322
chr4	150301118	150301518	401	4.27239	4.71837	3.62346	-0.447035	0.0504247	0.262253
chr8	69995930	69996330	401	7.41142	7.65807	7.11372	-0.446914	0.0100209	0.113418
chr16	4719032	4719432	401	5.41008	5.7443	4.9743	-0.446816	0.0398542	0.232913
chr13	111686300	111686700	401	8.03207	8.26453	7.75482	-0.446598	0.00383665	0.0654843
chr15	77140011	77140411	401	4.01216	4.49221	3.28765	-0.446579	0.049456	0.259091
chr6	37428040	37428440	401	4.01216	4.49221	3.28765	-0.446579	0.049456	0.259091
chr4	41269221	41269621	401	3.33088	3.93245	2.27987	-0.446505	0.0381396	1
chr6	148318999	148319399	401	3.33088	3.93245	2.27987	-0.446505	0.0381396	1
chr7	112690253	112690653	401	3.33088	3.93245	2.27987	-0.446505	0.0381396	1
chr4	119837964	119838364	401	5.24647	5.6086	4.76182	-0.446376	0.0451071	0.247833
chr1	43128017	43128417	401	5.97292	6.27373	5.59241	-0.446311	0.0300904	0.201081
chr5	34583711	34584111	401	3.35025	3.97247	2.23232	-0.446298	0.0367735	1
chr12	85350470	85350870	401	4.0948	4.56037	3.40313	-0.446163	0.050283	0.261794
chr1	178644539	178644939	401	4.28569	4.73503	3.62959	-0.44615	0.050614	0.262845
chr4	150452074	150452474	401	4.41512	4.84119	3.80784	-0.446148	0.0507551	0.263187
chr17	29271927	29272327	401	3.26605	3.88662	2.15362	-0.446083	0.0357055	1
chr6	55230372	55230772	401	3.45075	4.03517	2.45238	-0.446009	0.0397763	1
chr6	94667966	94668366	401	4.3675	4.79926	3.7485	-0.445942	0.0509129	0.263585
chr2	73670756	73671156	401	4.24832	4.69464	3.59868	-0.445923	0.0508257	0.26335
chr6	37421469	37421869	401	4.49129	4.90972	3.89951	-0.445856	0.0507447	0.263187
chr8	13109091	13109491	401	3.88287	4.3796	3.11918	-0.445791	0.0487973	0.257431
chr15	79680680	79681080	401	3.19552	3.85171	1.95794	-0.445519	0.0324352	1
chr14	120286351	120286751	401	3.87485	4.38554	3.07715	-0.445478	0.0474714	0.254159
chr3	116942409	116942809	401	4.2164	4.6678	3.55584	-0.445466	0.0508174	0.263346
chr2	163382933	163383333	401	4.28291	4.72307	3.64634	-0.445441	0.051111	0.264219
chr9	82957188	82957588	401	3.57516	4.14204	2.62808	-0.445366	0.0425889	1
chr12	73925168	73925568	401	4.52955	4.9526	3.92841	-0.445286	0.0509609	0.26375
chr7	75468095	75468495	401	3.92428	4.4239	3.15362	-0.445045	0.0485371	0.256864
chr1	153327521	153327921	401	3.8845	4.38554	3.11044	-0.444938	0.0488897	0.257697
chr6	119159645	119160045	401	3.71136	4.2473	2.84916	-0.444879	0.0461041	1
chrX	101647866	101648266	401	3.04536	3.75406	1.59396	-0.444703	0.0251805	1
chr16	59568276	59568676	401	3.5898	4.16599	2.61579	-0.444409	0.0424882	1
chr17	32244091	32244491	401	3.38758	3.99253	2.3259	-0.444062	0.0377971	1
chr14	26494190	26494964	775	5.0328	5.39605	4.54615	-0.444041	0.0466379	0.252218
chr5	124158292	124158692	401	3.81788	4.32772	3.02229	-0.444035	0.0484422	1
chrX	169881810	169882210	401	3.81788	4.32772	3.02229	-0.444035	0.0484422	1
chr9	61946336	61946736	401	5.49254	5.82038	5.0676	-0.44367	0.0395079	0.231632
chr19	53670824	53671224	401	7.55876	7.79833	7.27132	-0.443636	0.00730998	0.0954726
chr6	121090448	121090848	401	5.0744	5.43986	4.58375	-0.443527	0.0472111	0.253466
chr2	59219893	59220293	401	6.06739	6.36078	5.69868	-0.443487	0.0288406	0.196298
chr9	77312889	77313289	401	4.04742	4.5171	3.34654	-0.443356	0.0510752	0.264118
chr6	113611558	113611958	401	4.28167	4.71837	3.65237	-0.443031	0.0519777	0.266865
chr18	53865721	53866121	401	5.20406	5.55744	4.73505	-0.442988	0.0449919	0.247701
chr7	120898032	120898432	401	3.28912	3.91154	2.17054	-0.442982	0.0361371	1
chr10	69348669	69349069	401	4.02279	4.51407	3.27206	-0.442845	0.0502442	0.261704
chr5	97980157	97980557	401	8.19177	8.41712	7.92459	-0.44281	0.0026739	0.0533722
chr15	12518807	12519207	401	3.47611	4.04271	2.52985	-0.442533	0.04337	1
chrX	101901859	101902259	401	3.3452	3.96105	2.24835	-0.442459	0.0377666	1
[truncated: 60,136 more rows]

## Sheet: b) P1_H3K27ac_DiffBind
Chrom	Start	End	width	Conc	Conc_Ctrl	Conc_cKO	Fold	p-value	FDR
chr8	125255446	125255846	401	5.05488	0	6.05488	6.51857	2.71575e-07	9.22929e-05
chr3	147163484	147163884	401	5.0122	0	6.0122	6.35109	4.46916e-07	0.000131578
chr8	32304292	32304692	401	4.97125	0	5.97125	6.16605	7.34029e-07	0.000184001
chr4	27970736	27971136	401	4.89875	0	5.89875	6.02496	9.64812e-07	0.000216878
chr6	35063039	35063439	401	4.82744	0	5.82744	5.91887	1.14248e-06	0.000242328
chr4	73950330	73950730	401	4.77338	0	5.77338	5.88001	1.15845e-06	0.000244463
chr2	127890642	127891042	401	4.78627	0	5.78627	5.85245	1.27348e-06	0.000262052
chr6	117379535	117379935	401	4.74245	0	5.74245	5.78991	1.39582e-06	0.000280255
chr2	71982470	71982870	401	4.69391	0	5.69391	5.5501	2.31256e-06	0.000423229
chr13	14414390	14414790	401	4.66274	0	5.66274	5.53656	2.29362e-06	0.000421628
chr5	67595355	67595755	401	4.66274	0	5.66274	5.53656	2.29362e-06	0.000421628
chr7	134497440	134497840	401	4.61936	0	5.61936	5.35596	3.23767e-06	0.000517039
chr11	86689494	86689894	401	4.60097	0	5.60097	5.34692	3.22754e-06	0.000517039
chr3	149111621	149112021	401	4.55435	0	5.55435	5.19071	4.23493e-06	0.000608198
chr18	56477272	56477672	401	4.51206	0	5.51206	5.02272	5.64512e-06	0.000738867
chr10	116394514	116394914	401	4.51998	0	5.51998	5.0201	5.71644e-06	0.000738867
chr9	110963301	110963701	401	4.5128	0	5.5128	4.99079	5.99239e-06	0.000766376
chr2	161704806	161705206	401	5.95484	1.26605	6.92659	4.96493	2.62117e-11	8.85068e-08
chr17	28912951	28913351	401	4.47025	0	5.47025	4.66935	1.02978e-05	0.00105428
chr3	89913065	89913465	401	4.50297	0	5.50297	4.61295	1.15674e-05	0.00114186
chr13	16222390	16222790	401	5.73175	1.35942	6.69649	4.60958	6.69567e-09	7.69276e-06
chr2	117099438	117099838	401	4.50088	0	5.50088	4.56775	1.24404e-05	0.00119941
chrX	38326214	38326614	401	5.49854	0.818499	6.47013	4.44312	1.90555e-08	1.45955e-05
chr8	93870894	93871294	401	5.12001	0	6.10664	4.41126	7.99647e-06	0.000921287
chr5	34988097	34988497	401	4.35118	0	5.35118	4.40954	1.47062e-05	0.00135012
chr17	29711110	29711510	401	4.36884	0	5.36884	4.37909	1.56237e-05	0.00141094
chr17	31838709	31839109	401	4.33524	0	5.33524	4.35097	1.60339e-05	0.001431
chr12	90987829	90988229	401	4.29644	0	5.29644	4.17576	2.07863e-05	0.00171264
chr7	103580267	103580667	401	4.31631	0	5.31631	4.15086	2.18504e-05	0.00175486
chr1	64288769	64289169	401	4.27007	0	5.27007	4.1029	2.30232e-05	0.00182077
chr8	101937571	101937971	401	4.96438	0	5.94948	4.05072	1.47595e-05	0.00135012
chr4	12617080	12617480	401	5.38058	0.944385	6.34686	4.01924	1.11672e-06	0.000239556
chr11	53759770	53760170	401	5.21987	0.944385	6.18213	4.00469	5.99964e-07	0.00016219
chr14	105669220	105669620	401	5.33992	0.818499	6.30817	3.99804	3.03784e-07	9.97206e-05
chr17	76967136	76967536	401	5.00606	0	5.98613	3.98995	4.27731e-06	0.000610048
chr19	23987057	23987457	401	5.4502	1.38161	6.40656	3.98294	3.205e-08	2.07128e-05
chr15	5537097	5537497	401	4.35515	0	5.35515	3.94265	3.04445e-05	0.00219909
chr11	67527444	67527844	401	4.30196	0	5.30196	3.91996	3.09291e-05	0.00222094
chr16	73835960	73836360	401	5.29002	0.973893	6.25334	3.91725	3.00437e-07	9.94109e-05
chr2	167607432	167607832	401	4.21074	0	5.21074	3.85137	3.31457e-05	0.00233518
chr14	76760683	76761083	401	7.01902	3.78975	7.93997	3.8467	9.79627e-18	4.05183e-13
chr6	117606840	117607240	401	4.95344	0	5.93277	3.83159	6.76645e-06	0.000820724
chr10	12980969	12981369	401	5.00144	0	5.99147	3.83094	2.45585e-05	0.00190218
chr2	72855834	72856234	401	4.21284	0	5.21284	3.76011	3.80971e-05	0.00257894
chr10	95630809	95631209	401	5.20254	0.944385	6.16434	3.73326	2.51255e-06	0.00044411
chrX	167087484	167087884	401	4.16263	0	5.16263	3.6781	4.23924e-05	0.00276788
chr12	79925519	79925919	401	4.86238	0	5.85141	3.6536	3.13612e-05	0.00224029
chr5	53181969	53182369	401	6.23988	2.95182	7.16407	3.65212	1.19063e-10	3.02376e-07
chr10	24984699	24985099	401	5.53317	1.62585	6.48428	3.61628	1.08999e-07	5.12308e-05
chr7	79211616	79212016	401	4.37449	0	5.37449	3.61616	4.91552e-05	0.00309453
chr13	35326522	35326922	401	5.09624	0.403461	6.06807	3.6147	5.70917e-06	0.000738867
chr10	46294058	46294458	401	4.77776	0	5.76612	3.60012	3.28515e-05	0.00232772
chrX	19166683	19167083	401	6.37362	3.21727	7.29035	3.58936	2.17287e-12	2.2468e-08
chr12	54316739	54317139	401	4.13146	0	5.13146	3.5544	5.05857e-05	0.00317392
chr3	134189374	134189774	401	7.20047	4.01042	8.11918	3.549	7.01217e-11	1.93353e-07
chr19	27076359	27076759	401	5.48617	1.86717	6.42623	3.53424	2.17593e-07	7.96448e-05
chr4	84206207	84206607	401	4.79404	0	5.78253	3.49414	4.08742e-05	0.00271364
chr4	64576779	64577179	401	5.39731	1.71669	6.33993	3.4687	1.24911e-07	5.65588e-05
chr6	22269871	22270271	401	4.91558	0.403461	5.88362	3.4555	7.03787e-06	0.000846201
chrX	57799336	57799736	401	5.05563	0.818499	6.01686	3.45042	3.03747e-06	0.000496572
chr6	144074524	144074924	401	5.42914	1.62585	6.37652	3.4391	3.29178e-07	0.000105544
chr1	82804855	82805255	401	5.0179	0.818499	5.97809	3.41006	3.34159e-06	0.000527525
chr5	66151219	66151619	401	4.82869	0.359423	5.79576	3.40495	1.74917e-05	0.0015187
chr3	68403680	68404080	401	6.20477	3.15366	7.115	3.39477	4.77025e-11	1.4093e-07
chr13	5369777	5370177	401	5.14662	0.359423	6.12026	3.39031	2.75319e-05	0.00206669
chr5	16415175	16415575	401	7.03741	4.20163	7.93265	3.38976	2.72172e-15	5.62866e-11
chr10	118936311	118936711	401	4.9817	0.973893	5.93614	3.38705	2.7085e-06	0.000470699
chr11	85800058	85800458	401	5.59303	2.31349	6.51676	3.37488	2.40102e-08	1.6832e-05
chr9	80688345	80688745	401	4.82949	0.607144	5.79032	3.36297	7.28186e-06	0.000862995
chr18	69925782	69926182	401	5.38473	1.80214	6.32323	3.35917	3.17981e-07	0.00010275
chr8	48843932	48844332	401	4.71805	0.114165	5.68807	3.35771	1.93743e-05	0.00161732
chr15	27793501	27793901	401	4.68634	0	5.67394	3.3359	5.21524e-05	0.00322433
chr13	82892242	82892642	401	6.07499	2.89829	6.99293	3.31175	2.14839e-09	2.86643e-06
chr18	20187792	20188192	401	4.93765	0.944385	5.89163	3.29809	9.5841e-06	0.00102167
chr18	33744531	33744931	401	5.42265	1.62585	6.36979	3.29443	1.37672e-06	0.000277769
chr4	22938040	22938440	401	5.15939	1.35942	6.10664	3.28256	5.52244e-06	0.000729126
chr13	110541457	110541857	401	5.82127	2.61653	6.74083	3.27183	1.01075e-08	9.95371e-06
chr4	135831800	135832200	401	5.66342	2.32499	6.59029	3.25857	1.36591e-07	6.01384e-05
chr18	33803497	33803897	401	4.74629	0	5.73439	3.23849	6.46862e-05	0.00376829
chr3	37895167	37895567	401	6.28212	3.20461	7.19403	3.23691	2.07285e-09	2.85784e-06
chr5	73817468	73817868	401	5.08256	1.14043	6.03485	3.22259	4.33137e-06	0.000613527
chr15	102035218	102035618	401	4.95614	0.818499	5.91457	3.21255	8.72072e-06	0.000969618
chr6	52428750	52429150	401	6.27608	3.46778	7.16924	3.21083	2.19345e-11	8.85068e-08
chr15	96201080	96201480	401	4.04418	0	5.04418	3.20668	8.34197e-05	0.00445203
chr2	45587595	45587995	401	4.93978	0.818499	5.89773	3.20481	8.65128e-06	0.000967096
chr2	50071149	50071549	401	4.3198	0	5.3198	3.19455	8.80494e-05	0.00461395
chr18	35311743	35312143	401	4.93076	0.818499	5.88843	3.19354	8.96147e-06	0.000985785
chr13	28847278	28847678	401	4.03893	0	5.03893	3.16841	8.82385e-05	0.00461395
chr15	98969352	98969752	401	4.04654	0	5.04654	3.16062	8.93889e-05	0.00466231
chr4	31937698	31938098	401	6.19888	3.34795	7.09526	3.15484	1.05603e-09	1.89906e-06
chr14	30113150	30113550	401	5.65921	2.48859	6.57679	3.14999	2.64606e-07	9.22929e-05
chr7	142929669	142930069	401	5.76567	2.70793	6.67633	3.12829	4.49927e-08	2.54924e-05
chr5	66843107	66843507	401	5.02383	1.14043	5.9741	3.12723	6.61779e-06	0.000811412
chr11	116819204	116819604	401	4.12476	0	5.12476	3.1152	9.65311e-05	0.00491097
chr8	61691467	61691867	401	5.31341	2.04573	6.23649	3.11444	5.99215e-07	0.00016219
chr6	93233545	93233945	401	5.06349	1.14043	6.01514	3.11061	8.5454e-06	0.000963791
chr1	23927843	23928243	401	4.65234	0	5.63382	3.08905	8.07214e-05	0.004336
chr1	186719129	186719529	401	4.76652	0	5.74296	3.08461	5.15446e-05	0.00320903
chr1	158553966	158554366	401	4.86431	0.818499	5.81996	3.07668	1.40639e-05	0.00130719
chr19	20601440	20601840	401	4.84424	0.403461	5.81063	3.07632	3.00955e-05	0.00219538
chr16	13505181	13505581	401	4.83768	0.944385	5.7883	3.06695	2.1843e-05	0.00175486
chr18	4808907	4809307	401	6.19571	3.26605	7.09779	3.06448	1.82587e-08	1.4249e-05
chr14	15476317	15476717	401	4.62807	0	5.61515	3.06095	8.60625e-05	0.00455196
chr8	10961769	10962169	401	4.84851	0.818499	5.80367	3.03715	1.66431e-05	0.00146152
chr12	108936478	108936878	401	5.1343	0.818499	6.09762	3.03489	3.016e-05	0.00219575
chr2	63274546	63274946	401	4.99292	1.35942	5.93359	3.02825	1.42274e-05	0.00131647
chr8	57927422	57927822	401	5.03957	1.69913	5.96654	3.02138	3.20649e-06	0.000516045
chr17	4227792	4228192	401	4.62274	0	5.60383	3.01717	9.16705e-05	0.00475732
chr14	28533372	28533772	401	5.49127	2.49878	6.39766	3.01459	1.85212e-07	7.15939e-05
chr13	52738246	52738646	401	5.2508	2.03177	6.17117	3.01286	2.4209e-06	0.000433467
chr16	11526553	11526953	401	5.30437	1.94439	6.23235	3.01213	6.09999e-06	0.000776313
chr6	88936699	88937099	401	5.56947	2.48859	6.48159	3.00953	8.05611e-07	0.000194859
chr1	143543236	143543636	401	5.68058	2.7856	6.58018	3.00843	1.55106e-07	6.46577e-05
chr19	57240470	57240870	401	6.53185	3.87093	7.41303	2.99926	2.68321e-10	5.28478e-07
chr6	25690263	25690663	401	3.99306	0	4.99306	2.99855	0.000113104	0.00547144
chr6	5992463	5992863	401	5.51577	2.33639	6.43386	2.99701	7.04532e-07	0.000180304
chr5	19201506	19201906	401	5.14821	1.80214	6.07547	2.99384	3.03458e-06	0.000496572
chr3	66661341	66661741	401	4.04603	0	5.04603	2.98987	0.000115189	0.0055306
chr15	80521997	80522397	401	4.6223	0	5.60933	2.98926	9.82684e-05	0.00499322
chr13	6250552	6250952	401	4.82939	0	5.81816	2.97285	0.000107161	0.00527549
chr10	104456006	104456406	401	7.02807	4.49878	7.89737	2.97279	1.79281e-11	8.85068e-08
chr3	125759217	125759617	401	4.83612	1.242	5.77511	2.96186	1.61383e-05	0.00143239
chr4	32537748	32538148	401	5.01548	1.50889	5.95057	2.94659	7.73973e-06	0.000901755
chr5	51582857	51583257	401	4.67819	0.403461	5.64043	2.94522	3.85546e-05	0.00259716
chr10	17347513	17347913	401	5.4533	2.48859	6.3578	2.94232	7.67656e-07	0.000190126
chr4	156025140	156025540	401	4.59404	0	5.57475	2.9417	0.000104722	0.00521229
chr7	74465231	74465631	401	5.44366	2.04573	6.37355	2.94071	7.06596e-06	0.000847116
chr14	103471762	103472162	401	5.88521	2.85894	6.79384	2.93824	4.54762e-07	0.000132461
chr5	149374227	149374627	401	6.27764	3.54418	7.16488	2.92903	5.88736e-08	3.20404e-05
chr18	55695420	55695820	401	5.05037	1.7856	5.9733	2.91534	6.93537e-06	0.000836309
chr15	94397866	94398266	401	4.86159	1.38161	5.79545	2.91471	1.1555e-05	0.00114186
chr7	130574579	130574979	401	5.9223	3.28409	6.80151	2.91397	1.38847e-08	1.22611e-05
chr9	116384071	116384471	401	5.16312	1.86717	6.08773	2.91143	9.16237e-06	0.00100255
chr4	87230378	87230778	401	4.69152	0	5.66669	2.90574	7.84553e-05	0.00424294
chr18	4808049	4808449	401	5.26341	1.94439	6.18926	2.90573	1.12981e-05	0.00112062
chr10	12020056	12020456	401	4.90759	1.38161	5.84357	2.90024	1.45776e-05	0.00134586
chr11	109545192	109545592	401	4.57194	0	5.54494	2.90019	7.26494e-05	0.00401182
chr14	46144342	46144742	401	5.84392	3.03177	6.73738	2.88862	4.89388e-07	0.000139489
chr4	141952184	141952584	401	5.80125	3.11417	6.68465	2.88441	7.01218e-08	3.60261e-05
chr13	34725986	34726386	401	5.45557	2.14043	6.38121	2.88117	5.28418e-06	0.000709286
chr10	91914924	91915324	401	4.53593	0	5.51584	2.87274	0.000117554	0.00558132
chr13	19803858	19804258	401	5.12669	1.68135	6.0589	2.86393	2.14024e-05	0.00173914
chr11	88429499	88429899	401	4.08699	0	5.08699	2.86386	0.000139152	0.00622888
chr19	19232014	19232788	775	6.08053	3.49878	6.9547	2.85919	1.08318e-08	1.01821e-05
chr15	59668589	59668989	401	6.25278	3.64013	7.12974	2.85844	7.05522e-08	3.60261e-05
chr8	90939956	90940356	401	4.76036	0.818499	5.71264	2.8528	3.46789e-05	0.00239458
chr13	32960563	32960963	401	4.83985	1.26605	5.77796	2.84693	1.95139e-05	0.00162071
chr1	22375397	22375797	401	5.24359	2.10085	6.15951	2.82953	9.73385e-06	0.00102209
chr1	161507240	161507640	401	6.21072	3.75155	7.07318	2.82564	1.54138e-09	2.55012e-06
chr18	56648632	56649032	401	4.13494	0	5.13494	2.82033	0.000148577	0.00646872
chr14	121025849	121026249	401	3.9426	0	4.9426	2.81804	0.00014797	0.00646212
chr15	102023677	102024077	401	5.05927	1.69913	5.98726	2.81239	1.762e-05	0.00152048
chr3	65822240	65822640	401	4.94282	1.58819	5.87052	2.80821	2.18013e-05	0.00175486
chr2	45519352	45519752	401	4.57229	0	5.5453	2.80525	9.44697e-05	0.00484184
chr3	85197044	85197444	401	4.47678	0	5.46243	2.80067	0.000134703	0.00608752
chr4	107085032	107085432	401	3.98603	0	4.98603	2.7955	0.000153428	0.00661725
chr17	8958298	8958698	401	4.82468	0.818499	5.77908	2.79233	5.06465e-05	0.00317392
chr18	53993097	53993497	401	5.39716	2.55886	6.2926	2.78928	1.12361e-06	0.000239556
chr18	54613355	54613755	401	5.21925	2.03177	6.13782	2.78629	1.41901e-05	0.00131596
chr4	131380695	131381095	401	5.5983	2.91393	6.48147	2.78521	7.50649e-07	0.000187034
chr16	52831884	52832284	401	5.01433	1.80214	5.93432	2.77477	1.18211e-05	0.00115861
chr5	97367273	97367673	401	4.89537	1.50889	5.82469	2.77201	1.86382e-05	0.00158174
chr18	38495691	38496091	401	4.63154	0.607144	5.58652	2.77191	6.48291e-05	0.00377131
chr13	82303813	82304213	401	5.528	2.84304	6.41122	2.7706	4.46662e-07	0.000131578
chr2	174442014	174442414	401	5.23707	2.26605	6.142	2.76559	3.65053e-06	0.00055637
chr5	17904934	17905334	401	5.37409	2.30191	6.28567	2.76442	1.2383e-05	0.00119667
chr3	21650191	21650591	401	5.06762	1.88281	5.98603	2.76185	1.37847e-05	0.00129874
chr14	98908550	98908950	401	7.46018	5.17149	8.30443	2.76053	1.51493e-10	3.48105e-07
chr5	21283335	21283735	401	6.18482	3.71232	7.04861	2.74127	1.79787e-08	1.4249e-05
chr2	145669983	145670383	401	5.29495	2.48859	6.18796	2.74057	3.37142e-06	0.000528455
chr19	57221764	57222164	401	4.13224	0	5.13224	2.74	0.000167143	0.00696787
chr5	11984870	11985270	401	4.85026	1.14043	5.79405	2.73283	4.24273e-05	0.00276788
chr6	137315103	137315503	401	5.57191	2.82696	6.46008	2.73093	2.91811e-06	0.000486917
chr9	53264429	53264829	401	5.75997	3.01736	6.64796	2.72607	1.18409e-06	0.00024735
chr12	12810454	12810854	401	5.66791	3.04573	6.54571	2.7165	6.38524e-07	0.000170387
chr5	122431499	122431899	401	5.33067	2.48859	6.22639	2.71194	5.77739e-06	0.000742107
chr10	41716829	41717229	401	4.77112	0	5.74764	2.70698	0.000134738	0.00608752
chr12	16850573	16850973	401	4.48888	0	5.46027	2.70653	0.000117564	0.00558132
chr14	62170675	62171075	401	6.12817	3.66768	6.99078	2.69657	2.36622e-07	8.437e-05
chr3	8162579	8162979	401	7.39161	5.17135	8.22785	2.69135	2.78182e-11	8.85068e-08
chr16	11906855	11907255	401	4.44573	0	5.42434	2.68922	0.000163854	0.00690138
chr18	35065364	35065764	401	5.80609	3.34795	6.66845	2.68573	1.82165e-07	7.10804e-05
chr11	104249159	104249559	401	5.7625	3.28409	6.62688	2.6852	2.72231e-07	9.22929e-05
chr5	43113593	43114380	788	6.2532	3.9629	7.09764	2.67242	7.11469e-09	7.95326e-06
chr9	52273214	52273614	401	5.15249	2.31349	6.04798	2.66997	8.55181e-06	0.000963791
chr19	28335191	28335591	401	5.46765	2.73441	6.35487	2.66689	6.3289e-06	0.000788462
chr5	91241702	91242102	401	4.67611	0.818499	5.62548	2.66288	7.17591e-05	0.00397859
chr1	90734042	90734442	401	4.43055	0.114165	5.39388	2.66072	0.00012326	0.0057347
chr1	40885505	40885905	401	4.4365	0	5.42174	2.66027	0.000174713	0.00709851
chr3	131803246	131803646	401	4.79238	1.48859	5.71742	2.64976	4.46624e-05	0.00287739
chr6	137364956	137365356	401	4.55162	0.403461	5.51035	2.64667	0.000100657	0.00510204
chr1	21073500	21073900	401	6.86113	4.73647	7.68544	2.63952	2.53522e-11	8.85068e-08
chr10	124288664	124289064	401	4.92589	1.71669	5.8457	2.6381	2.87336e-05	0.00212984
chr6	127927787	127928187	401	4.66643	0.944385	5.61071	2.63803	9.48419e-05	0.00484889
chr16	37704391	37704791	401	5.31648	2.60714	6.20174	2.63413	4.46403e-06	0.000630159
chr11	75153072	75153472	401	4.40445	0	5.38936	2.63279	0.000183141	0.00727245
chr12	63552771	63553171	401	6.53937	4.31349	7.37628	2.62954	7.8017e-09	8.27401e-06
chr6	115292786	115293186	401	5.18289	1.98842	6.10186	2.62774	2.71767e-05	0.00205096
chr7	141887082	141887482	401	4.99699	1.62585	5.92553	2.62524	4.16334e-05	0.002729
chr10	127354191	127354591	401	5.50111	2.73441	6.39102	2.6222	1.18507e-05	0.00115877
chr14	105802850	105803250	401	5.68019	3.18582	6.54614	2.62135	1.07906e-06	0.000236009
chr6	135252078	135252478	401	7.17055	5.03345	7.99647	2.61761	1.79972e-10	3.91781e-07
chr1	126807000	126807400	401	4.88305	1.40346	5.81689	2.61758	5.28464e-05	0.0032575
chr9	112023527	112023927	401	5.90511	3.50385	6.76165	2.617	1.78827e-07	7.04424e-05
chr2	128322104	128322504	401	4.97508	1.40346	5.9131	2.61647	6.21803e-05	0.00366359
chr14	90049670	90050070	401	4.72544	1.26605	5.65832	2.61591	5.72854e-05	0.00344888
chr1	58603270	58603670	401	5.44439	2.63552	6.33759	2.61438	1.61758e-05	0.00143265
chr3	46447821	46448221	401	5.43501	2.56856	6.33255	2.61269	1.00146e-05	0.00103813
chr3	87114919	87115319	401	4.55601	0.403461	5.51487	2.6102	0.000114435	0.00551007
chr1	137591024	137591424	401	5.45107	2.70793	6.3391	2.60939	7.35031e-06	0.000868618
chr5	111754914	111755314	401	4.9074	1.80214	5.82104	2.60439	3.106e-05	0.00222647
chr2	72221513	72221913	401	6.09969	3.7856	6.94681	2.60028	2.27682e-07	8.25173e-05
chr4	138724787	138725187	401	4.53713	0.607144	5.48901	2.59898	0.000111014	0.00539559
chr14	15477636	15478036	401	7.15088	4.87484	7.99369	2.59833	2.31343e-08	1.65467e-05
chr12	34792389	34792789	401	5.40007	2.76005	6.27944	2.59261	3.84012e-06	0.000568665
chr16	11690044	11690444	401	5.34924	2.66296	6.23257	2.59101	5.58535e-06	0.000733383
chr4	118543285	118543685	401	5.79625	3.27226	6.66505	2.58525	4.16026e-06	0.000601652
chr2	29493592	29493992	401	5.16137	2.20461	6.06533	2.58394	1.94998e-05	0.00162071
chr13	47221233	47221633	401	4.07578	0	5.07578	2.58322	0.00021119	0.00794817
chr7	48137993	48138393	401	5.26291	2.65387	6.13955	2.57533	5.5353e-06	0.000729126
chr16	74739321	74739721	401	5.96086	3.48859	6.82463	2.57512	2.38804e-06	0.000430328
chr1	21052096	21052496	401	7.25521	5.20156	8.07007	2.5737	6.41234e-12	5.30442e-08
chr1	113110005	113110405	401	5.50302	2.81034	6.38689	2.57195	6.63714e-06	0.000811412
chr13	32680494	32680894	401	6.36297	4.18266	7.19433	2.57146	1.94514e-08	1.46278e-05
chr4	105402932	105403332	401	5.24414	2.55886	6.12739	2.56832	7.61758e-06	0.000892551
chr10	16545141	16545541	401	6.85787	4.55886	7.7033	2.56205	1.56325e-07	6.46577e-05
chr13	112722067	112722467	401	4.40088	0	5.37881	2.56086	0.000208584	0.00790042
chr15	74923121	74923521	401	5.18675	2.43609	6.07538	2.56009	1.61151e-05	0.00143239
chr16	87324615	87325015	401	4.98387	2.04573	5.88654	2.55855	2.91418e-05	0.00215238
chr8	90046736	90047136	401	6.0676	3.84304	6.90436	2.55743	4.17206e-08	2.39668e-05
chr1	186182742	186183142	401	4.39187	0	5.36966	2.55413	0.000211093	0.00794817
chr7	70633900	70634300	401	4.03977	0	5.03977	2.55244	0.000221518	0.00820985
chr6	108350602	108351002	401	5.33023	2.61653	6.21585	2.55142	9.71322e-06	0.00102209
chr16	32541264	32541664	401	5.84671	3.28997	6.71858	2.55137	5.05422e-06	0.000692211
chr10	52048634	52049034	401	5.31922	2.39258	6.22109	2.55107	2.59934e-05	0.0019836
chr16	25048031	25048431	401	6.52008	4.25408	7.36173	2.54729	2.02639e-07	7.6194e-05
chr8	125208751	125209151	401	4.44677	0	5.41731	2.54592	0.000176701	0.00712333
chr6	8659432	8659832	401	5.67857	3.26008	6.53691	2.54191	1.46674e-06	0.000290268
chr17	51658668	51659068	401	5.84084	3.50385	6.6905	2.54142	4.17405e-07	0.000126017
chr3	85186715	85187115	401	4.60475	0.403461	5.56499	2.53859	0.000149792	0.00648746
chr10	17301202	17301602	401	5.04563	2.10085	5.94876	2.53855	4.52352e-05	0.00290976
chr4	138724290	138724690	401	5.52247	3.04573	6.38669	2.53228	3.51347e-06	0.000546319
chrX	168755165	168755565	401	6.05646	3.43055	6.93459	2.53127	7.24871e-06	0.000862995
chr16	58704613	58705013	401	5.25552	2.33639	6.15685	2.52743	2.83667e-05	0.00211154
chr12	109595394	109595794	401	5.02937	1.89829	5.94459	2.52449	5.16722e-05	0.00320903
chr9	60315868	60316268	401	4.82281	1.14043	5.7655	2.52405	0.000108507	0.00530075
chr12	117755633	117756033	401	4.96844	1.86717	5.88183	2.52007	6.88593e-05	0.0038926
chr7	53270502	53270902	401	6.28764	3.76428	7.15638	2.51936	4.81414e-06	0.00066867
chr10	68355446	68355846	401	6.93793	4.79587	7.76448	2.51818	9.31138e-09	9.39337e-06
chr1	14304343	14304743	401	5.15597	2.39258	6.04562	2.51811	1.82329e-05	0.00156135
chr1	81723585	81723985	401	5.31276	2.70793	6.18903	2.51784	9.68114e-06	0.00102209
chr14	64845511	64845911	401	4.86613	1.40346	5.79917	2.51477	8.80907e-05	0.00461395
chr19	25421953	25422353	401	4.37825	0	5.35582	2.51444	0.000227699	0.00832701
chr4	45795012	45795412	401	6.0008	3.76868	6.83846	2.51232	3.4921e-07	0.00011045
chr4	67116132	67116532	401	6.3378	4.23274	7.15955	2.50812	2.62775e-08	1.75301e-05
chr2	135411367	135411767	401	5.19498	2.16678	6.10373	2.50122	6.94853e-05	0.00390487
chr7	128500008	128500408	401	5.81061	3.36476	6.67175	2.49916	2.90005e-06	0.000486917
chrX	161728316	161728716	401	5.54962	3.1795	6.40288	2.49704	3.65882e-06	0.00055637
chr2	71867561	71867961	401	5.11739	2.48859	5.99577	2.49468	1.98014e-05	0.00163801
chr5	97601969	97602369	401	6.46744	4.39815	7.28443	2.49184	5.05674e-09	6.29479e-06
chr2	103962106	103962506	401	4.48478	0.403461	5.44152	2.48743	0.000164315	0.0069037
chr10	122844379	122844779	401	4.60057	0.944385	5.54219	2.48607	0.00015442	0.00663235
chr5	51853378	51853778	401	5.55895	2.98118	6.43276	2.4842	9.783e-06	0.00102439
chr3	39443169	39443569	401	5.0723	1.62585	6.00457	2.48393	0.000102282	0.00514657
chr13	114106353	114106753	401	5.54555	3.16009	6.40043	2.48186	2.77655e-06	0.000480506
chr1	131855344	131855744	401	4.45493	0	5.44036	2.47582	0.000248308	0.00889202
chr19	26984125	26984525	401	5.05446	2.242	5.94794	2.47353	4.88413e-05	0.00308416
chr12	83015564	83015964	401	6.41575	4.29582	7.23946	2.47265	3.40907e-08	2.1364e-05
chr4	15481204	15481604	401	4.8157	1.40346	5.7463	2.47035	0.000102604	0.00515651
chr5	96513592	96513992	401	5.09988	2.26605	5.99498	2.46569	3.90058e-05	0.00262328
chr8	61223607	61224007	401	4.48652	0.403461	5.44332	2.45771	0.000181189	0.00723517
chr11	34083932	34084332	401	5.80335	3.17287	6.68188	2.45422	1.84887e-05	0.00157348
chr12	16635974	16636374	401	3.9291	0	4.9291	2.44928	0.000260942	0.00920888
chr18	16701050	16701450	401	5.30282	2.88281	6.16131	2.44727	8.61814e-06	0.000966003
chr2	132607133	132607533	401	5.32815	2.71669	6.205	2.44416	1.90698e-05	0.00160314
chr7	70847690	70848090	401	4.82828	1.88281	5.73146	2.44143	7.0599e-05	0.00394879
chr11	104249740	104250140	401	5.34135	2.76005	6.21548	2.43955	1.87383e-05	0.00158174
chr1	184629714	184630114	401	4.32358	0	5.30761	2.43744	0.000264574	0.00928195
chrY	1010243	1010643	401	6.4947	0	7.4947	2.43639	4.83384e-06	0.00066867
chr1	193418962	193419362	401	4.89125	1.40346	5.82547	2.43628	0.000131795	0.0060055
chr13	82943079	82943479	401	6.64472	4.59295	7.45933	2.43302	1.1576e-07	5.37973e-05
chr15	60824626	60825026	401	6.30345	4.11085	7.13633	2.43167	1.42141e-06	0.000282648
chr10	15841677	15842077	401	5.27785	2.7856	6.14358	2.43132	2.11094e-05	0.0017221
chr12	91265610	91266010	401	6.49983	4.43344	7.31642	2.42941	1.48947e-07	6.35113e-05
chr12	104002804	104003204	401	6.06279	3.85102	6.89801	2.42932	7.88446e-07	0.000192964
chr3	30600075	30600475	401	4.39014	0.114165	5.35242	2.429	0.000228468	0.00834041
chr1	64318074	64318474	401	4.83323	1.14043	5.77635	2.4271	0.000161601	0.00684133
chr16	73286694	73287094	401	5.51704	3.1472	6.37027	2.4243	9.73631e-06	0.00102209
chr7	51455397	51455797	401	5.25159	2.27793	6.15671	2.42111	6.91142e-05	0.00389399
chr3	37687396	37687796	401	6.85088	4.90804	7.64988	2.418	8.01054e-10	1.50602e-06
chr13	117721971	117722371	401	5.23913	2.61653	6.11698	2.41589	2.72673e-05	0.00205096
chr8	120144021	120144421	401	5.58474	3.05266	6.4543	2.41512	2.05202e-05	0.00169409
chr13	51569660	51570060	401	5.77718	3.10056	6.6597	2.41202	3.50186e-05	0.00241401
chr11	56552839	56553239	401	4.48229	0	5.45355	2.41106	0.000251053	0.00895547
chr5	138724883	138725283	401	6.52124	4.53914	7.32602	2.41027	1.06549e-08	1.01821e-05
chr4	32363321	32363721	401	6.47006	4.47295	7.277	2.40728	1.42292e-08	1.22611e-05
chr1	164786059	164786459	401	5.40056	2.88281	6.26876	2.40593	2.53111e-05	0.00194606
chr7	19822890	19823290	401	4.82418	1.14043	5.76693	2.40463	0.00017549	0.00710917
chr3	51798491	51798891	401	5.11461	2.39258	6.00092	2.39738	4.79026e-05	0.00304815
chr5	51985051	51985451	401	4.99579	2.31349	5.87879	2.39633	5.54841e-05	0.00336
chr13	107073507	107073907	401	4.88395	2.04573	5.77938	2.39257	7.56911e-05	0.00412471
chr11	17460726	17461126	401	5.31335	2.71669	6.18888	2.39091	3.13459e-05	0.00224029
chr8	15152339	15152739	401	7.42905	5.57961	8.21356	2.39088	1.16079e-11	8.00189e-08
chr14	25837962	25838362	401	4.76761	1.88281	5.66648	2.38867	8.72699e-05	0.00459233
chr10	20105840	20106240	401	4.30295	0	5.28675	2.38547	0.000292339	0.00991915
chr14	27902212	27902612	401	5.06176	1.94439	5.97615	2.37784	0.000148274	0.00646234
chr13	44024410	44024810	401	5.35581	3.03877	6.20326	2.37502	1.31288e-05	0.00125699
chr1	175128089	175128489	401	5.50896	3.24805	6.35002	2.37412	9.30742e-06	0.00100593
chr7	30422463	30422863	401	5.11556	2.60714	5.98286	2.3727	3.0787e-05	0.00221757
chr12	82104853	82105253	401	6.4388	4.35918	7.25718	2.37213	4.21314e-07	0.000126275
chr1	143524196	143524596	401	6.24632	4.26916	7.05038	2.37139	8.42037e-08	4.09735e-05
chr10	68140937	68141337	401	6.12762	3.94422	6.95937	2.37106	3.57048e-06	0.000553104
chr11	108934050	108934450	401	5.57888	3.38161	6.41234	2.37084	3.80768e-06	0.000568554
chr14	121798115	121798515	401	7.69693	5.90713	8.47159	2.36989	8.01138e-13	1.10453e-08
chr5	13470219	13470619	401	5.50199	3.15366	6.35289	2.36515	1.58057e-05	0.00142117
chr18	37172093	37172493	401	4.63746	0.944385	5.58058	2.36118	0.000236713	0.00855828
chr14	16200733	16201133	401	7.51146	5.56498	8.311	2.35705	2.56079e-08	1.73634e-05
chr2	84340643	84341043	401	7.24535	5.27658	8.04819	2.35704	6.29528e-08	3.33819e-05
chr3	118562573	118562973	401	6.25184	4.14706	7.07356	2.35696	8.41487e-07	0.000198718
chr3	79023767	79024167	401	4.77437	1.26605	5.70955	2.35117	0.000199853	0.00770359
chr2	149675424	149675824	401	6.89573	4.93471	7.69743	2.34969	3.99052e-08	2.35788e-05
chr6	144781765	144782165	401	4.35473	0	5.3391	2.34745	0.000315348	0.0104193
chr15	94385391	94385791	401	5.80142	3.72124	6.61987	2.34725	1.90078e-06	0.000364643
chr1	22931057	22931457	401	5.79221	3.39803	6.64802	2.34711	1.83045e-05	0.00156424
chr10	108537997	108538397	401	5.30793	2.91393	6.16372	2.34613	3.33683e-05	0.00233923
chr3	40130725	40131125	401	4.55578	0.818499	5.50065	2.34523	0.000222817	0.00822117
chr4	43629160	43629560	401	4.31391	0.114165	5.27411	2.34468	0.000280289	0.00966892
chr16	95440574	95440974	401	4.61601	1.48859	5.53101	2.34432	0.000164577	0.0069037
chr4	9068058	9068458	401	5.96894	3.80625	6.79811	2.34315	2.90812e-06	0.000486917
chr9	31710390	31710790	401	5.10874	1.8185	6.03305	2.34062	0.000170243	0.00702364
chr7	134498930	134499330	401	6.54721	4.60243	7.3465	2.33354	1.08995e-07	5.12308e-05
chr7	130043710	130044110	401	5.533	3.22955	6.37893	2.33261	1.4787e-05	0.00135012
chr5	113930563	113930963	401	5.51039	2.76849	6.39831	2.33227	8.16113e-05	0.00437244
chr10	85953116	85953516	401	4.8651	1.95921	5.7655	2.33127	0.000133993	0.0060835
chr11	69253318	69253718	401	5.40505	3.12078	6.2488	2.33016	1.50549e-05	0.00136554
chr7	110772512	110772912	401	4.66439	1.14043	5.60027	2.32981	0.000209686	0.0079146
chr3	68405477	68405877	401	6.11404	3.933	6.9455	2.32819	1.02904e-05	0.00105428
chr2	135035444	135035844	401	5.3009	2.79389	6.16807	2.32793	5.3086e-05	0.0032674
chr2	79087522	79087922	401	7.40145	5.45202	8.20143	2.32722	1.72049e-07	6.90885e-05
chr18	35066048	35066448	401	5.27828	2.40346	6.17643	2.32631	0.000106914	0.00527065
chr5	16973314	16974086	773	5.64003	3.47295	6.46975	2.32619	5.32257e-06	0.000710151
chr11	108135695	108136095	401	5.40668	3.18582	6.24299	2.326	1.1761e-05	0.00115546
chr4	31945590	31945990	401	6.34282	4.21095	7.16807	2.32365	3.86342e-06	0.000568665
chr2	107614744	107615144	401	5.47964	3.25408	6.31653	2.32333	1.22459e-05	0.00118619
chr2	69077552	69077952	401	5.10697	2.16678	6.00978	2.32048	0.000160677	0.0068197
chr1	42041202	42041602	401	5.37613	3.01026	6.22893	2.32045	2.71544e-05	0.00205096
chr11	88540181	88540581	401	5.6836	3.60243	6.50218	2.31712	2.9061e-06	0.000486917
chr4	119001919	119002319	401	6.06013	3.6307	6.91959	2.31636	4.15152e-05	0.00272557
chr9	120734771	120735171	401	5.55405	3.35358	6.3879	2.3138	9.61302e-06	0.00102199
chr5	12293537	12293937	401	6.24698	4.25408	7.05332	2.31288	7.77445e-07	0.000191404
chr4	86716806	86717206	401	5.86194	3.51393	6.7128	2.31234	2.17347e-05	0.00175486
chr4	62557551	62557951	401	4.31855	0	5.28632	2.31228	0.000310982	0.0103148
chr6	100326918	100327318	401	5.09708	2.65387	5.95795	2.30771	4.84584e-05	0.00307638
chr3	150610558	150610958	401	5.63704	3.54909	6.45653	2.30746	4.09166e-06	0.000595899
chr4	138723163	138723563	401	4.65373	1.48859	5.57099	2.30708	0.000201309	0.00772391
chr3	50443798	50444198	401	5.18625	2.47834	6.0714	2.30486	0.00012306	0.0057347
chr16	91452277	91452677	401	5.36099	3.12078	6.19962	2.30379	1.57444e-05	0.00141874
chr4	25519195	25519595	401	4.83517	1.89829	5.73775	2.29737	0.000144078	0.00636267
chr5	118214614	118215014	401	5.22221	2.27793	6.12531	2.29721	0.000142809	0.00633767
chr6	30618248	30618648	401	5.08962	2.14043	5.99306	2.29707	0.000142219	0.00632507
chr11	68655562	68655962	401	4.35008	0	5.3344	2.29646	0.000347822	0.011086
chr13	53088159	53088559	401	6.75703	4.93104	7.53772	2.29396	1.39885e-08	1.22611e-05
chr14	111822040	111822440	401	5.17789	2.74301	6.03791	2.29197	6.17836e-05	0.00364541
chr2	117090603	117091385	783	5.80585	3.68562	6.62959	2.287	6.13867e-06	0.000776457
chr16	89425149	89425549	401	6.41822	4.40358	7.22766	2.28516	1.51582e-06	0.000298552
chr9	116872872	116873272	401	6.94623	5.1192	7.72709	2.28361	3.40595e-08	2.1364e-05
chr15	66697886	66698286	401	5.28819	3.01026	6.13122	2.27978	2.65189e-05	0.00201626
chr17	66350166	66350566	401	5.803	3.75581	6.61697	2.2791	2.91955e-06	0.000486917
chr12	89470492	89470892	401	5.04843	2.60714	5.9091	2.27837	5.93456e-05	0.00355738
chr3	80006125	80006525	401	5.78615	3.75155	6.59838	2.27779	3.14321e-06	0.000509829
chr16	57251796	57252196	401	5.41577	3.05266	6.26827	2.27427	4.12351e-05	0.00272033
chr16	57563743	57564143	401	5.26557	2.92152	6.11601	2.2732	4.896e-05	0.00308694
chr4	31642451	31642851	401	6.05407	4.01382	6.86708	2.27229	2.84207e-06	0.000486211
chr5	103859911	103860311	401	5.18343	2.27793	6.08379	2.27196	0.000155632	0.00667055
chr10	122891022	122891422	401	5.28482	3.04573	6.12331	2.27075	2.53603e-05	0.00194606
chr7	83814069	83814469	401	6.27612	4.38436	7.06733	2.27034	1.76878e-07	7.03448e-05
chr18	57845260	57845660	401	6.37185	4.44414	7.16858	2.27005	1.19433e-06	0.000248235
chr10	27653784	27654184	401	6.035	4.11417	6.83068	2.26508	8.59759e-07	0.000200907
chr15	77857539	77857939	401	4.46492	1.11417	5.39242	2.26214	0.0002682	0.00938497
chr18	53755839	53756239	401	5.82175	3.79802	6.63246	2.26071	3.93933e-06	0.000577782
chr18	55247773	55248173	401	4.97787	2.44666	5.84735	2.25912	8.95838e-05	0.00466659
chr17	48029632	48030032	401	4.90618	2.32499	5.7803	2.25869	0.000103667	0.00519102
chr9	51824723	51825123	401	4.86896	2.12736	5.75687	2.25658	0.000140648	0.00628221
chr8	106137132	106137532	401	5.01505	1.98842	5.9237	2.25512	0.000196462	0.00762275
chr16	22517935	22518335	401	5.11859	2.43609	6.00161	2.25431	0.000144394	0.00636706
chr4	88950357	88950757	401	6.79842	4.91376	7.58852	2.25414	1.93076e-07	7.32642e-05
chr18	36242001	36242401	401	4.92504	2.12736	5.81738	2.2509	0.00016076	0.0068197
chr16	38902405	38902805	401	5.37438	3.16009	6.20991	2.25087	2.45399e-05	0.00190218
chr7	120977381	120977781	401	5.32442	3.12078	6.15865	2.24916	2.60517e-05	0.00198439
chr5	111730511	111730911	401	4.67412	1.80214	5.57205	2.24747	0.000183937	0.00728716
chr10	87855514	87855914	401	6.10232	4.17619	6.8988	2.24669	8.38574e-07	0.000198718
chr4	102557387	102557787	401	7.46629	5.66983	8.24207	2.24373	2.32032e-08	1.65467e-05
chr13	54006957	54007357	401	5.58223	3.39827	6.41404	2.24345	3.54318e-05	0.00243342
chr9	112174507	112174907	401	5.17942	2.69027	6.04485	2.24094	0.0001156	0.00554036
chr1	39228817	39229217	401	5.95899	4.01026	6.75887	2.23893	1.67169e-06	0.000326145
chrX	36328776	36329176	401	4.24498	0	5.22811	2.23863	0.000389408	0.0118747
chr3	65441830	65442230	401	6.98521	5.23579	7.75293	2.23715	7.35199e-09	8.00226e-06
chr3	21821051	21821451	401	4.92545	2.37056	5.79716	2.23615	0.000136077	0.00612408
chr11	80497885	80498285	401	5.1328	2.83502	5.97809	2.23581	6.04522e-05	0.00360803
chr2	12355873	12356273	401	5.23227	3.00312	6.06958	2.23509	4.10785e-05	0.00272033
chr8	118712872	118713272	401	4.69303	1.50889	5.6114	2.23467	0.000255316	0.00904914
chr12	14174851	14175251	401	5.75129	3.77288	6.55554	2.23386	4.21552e-06	0.00060752
chr5	12467637	12468037	401	6.27563	4.37321	7.0685	2.23259	6.68621e-07	0.000175969
chr10	52048029	52048429	401	7.03115	5.29296	7.7969	2.23212	5.17451e-09	6.29479e-06
chr15	102003256	102003656	401	5.88093	3.63993	6.71964	2.23168	3.62299e-05	0.00247687
chr14	76622921	76623321	401	4.50714	1.26605	5.42875	2.23063	0.000271014	0.00944346
chr8	4568695	4569095	401	5.47918	3.26605	6.31457	2.22933	2.97831e-05	0.00217643
chr18	46378005	46378405	401	6.34533	4.52415	7.12523	2.22867	1.55614e-07	6.46577e-05
chr10	103368014	103368414	401	4.916	2.19211	5.80246	2.22735	0.000171865	0.00705208
chr19	18101716	18102116	401	5.48739	3.32499	6.31653	2.22726	2.49474e-05	0.0019251
chr6	144361702	144362102	401	5.26128	2.67199	6.13614	2.22568	0.000121842	0.005699
chr18	66475888	66476288	401	6.11786	4.24187	6.90659	2.22396	6.55356e-07	0.000173758
chr13	16220185	16220585	401	5.92575	3.95921	6.72826	2.22373	6.00338e-06	0.000766376
chr1	186584375	186584775	401	5.29481	3.01026	6.1386	2.22129	5.48174e-05	0.00333918
chr15	90335491	90335891	401	4.29003	0	5.27368	2.221	0.000402831	0.0121422
chr2	152758562	152758962	401	4.88707	2.32499	5.75944	2.22058	0.000131072	0.00599696
chr1	36305065	36305465	401	5.42241	3.27819	6.24924	2.21534	3.82344e-05	0.00258279
chr16	52186909	52187309	401	4.99043	1.94439	5.90034	2.21533	0.000283752	0.00974772
chr2	67505273	67505673	401	7.21472	5.34783	8.00201	2.21517	4.9238e-07	0.000139489
chr8	58411771	58412171	401	5.90453	3.92152	6.70944	2.21403	8.12679e-06	0.000931114
chr4	32409767	32410167	401	4.24587	0	5.22901	2.21351	0.000409207	0.0122204
chr9	26548263	26548663	401	5.30943	3.15366	6.13773	2.21183	3.37276e-05	0.00235643
chr4	12617715	12618115	401	5.35661	2.89829	6.219	2.20969	0.000101735	0.00513493
chr11	31546515	31546915	401	3.9168	0	4.9168	2.20756	0.000384059	0.0117929
chr1	140245618	140246018	401	4.52228	0.403461	5.48015	2.20709	0.000387455	0.0118597
chr3	127789692	127790092	401	4.59669	0	5.58349	2.20402	0.000410895	0.0122266
chr3	148733586	148733986	401	5.98102	4.094	6.77149	2.20285	2.91634e-06	0.000486917
chr1	35759159	35759559	401	5.86208	3.91773	6.66131	2.20049	7.83215e-06	0.00090741
chr10	99474690	99475090	401	5.56211	3.02474	6.43218	2.19609	0.000175202	0.00710443
chr9	115763971	115764371	401	5.62781	3.43609	6.46058	2.19565	5.44358e-05	0.00332545
chr6	36819623	36820023	401	4.75269	1.97389	5.64355	2.19448	0.000216508	0.00808942
chr3	37860186	37860586	401	6.00063	3.95166	6.81485	2.18657	1.91664e-05	0.00160576
chr9	122187680	122188080	401	6.8088	5.0872	7.57161	2.18616	3.92639e-08	2.35788e-05
chr18	28852385	28852785	401	5.93998	4.02811	6.73429	2.1854	4.00788e-06	0.00058576
chr15	11906910	11907310	401	5.94621	3.95166	6.75279	2.18342	1.11485e-05	0.00111511
chr18	42109085	42109485	401	5.34636	3.1795	6.17605	2.18342	6.08552e-05	0.00362048
chr7	110114492	110114892	401	4.62009	1.48859	5.53534	2.17953	0.000332773	0.0108036
chr14	25708642	25709042	401	5.43818	3.32499	6.261	2.17948	3.41135e-05	0.00237537
chr19	5945569	5945969	401	4.93209	2.44666	5.79716	2.17901	0.000146252	0.00642204
chr13	93000648	93001048	401	5.04658	2.70793	5.89642	2.17558	0.000103391	0.00518347
chr10	68446466	68446866	401	6.46952	4.72775	7.23591	2.1714	1.0732e-07	5.12308e-05
chr5	67794657	67795057	401	6.2684	4.47822	7.04313	2.17129	8.45587e-07	0.000198718
chr9	37786842	37787242	401	4.80124	1.89829	5.70142	2.17048	0.000271499	0.00944974
chr16	57500102	57500502	401	6.09459	4.28703	6.87224	2.16874	1.09154e-06	0.000236373
chr10	43655440	43655840	401	4.25712	0	5.23271	2.16571	0.000450587	0.0129873
chr5	89369761	89370161	401	5.24697	2.96657	6.09027	2.16339	0.000101744	0.00513493
chr2	17522711	17523111	401	4.79761	2.19211	5.67394	2.16287	0.000209096	0.00790532
chr12	27958788	27959188	401	4.76897	0.818499	5.72154	2.16249	0.000429401	0.0126229
chr19	19218387	19218787	401	7.95351	6.25021	8.71303	2.16089	2.5154e-08	1.73399e-05
chr2	91666498	91666898	401	4.61212	1.35942	5.53438	2.16027	0.000389288	0.0118747
chr5	99339793	99340193	401	5.54134	3.52913	6.35043	2.15798	2.10823e-05	0.0017221
chr9	94614768	94615168	401	5.88555	3.81461	6.70276	2.15779	4.29518e-05	0.00279329
chr15	34678611	34679011	401	5.33895	3.15366	6.17094	2.15765	7.4596e-05	0.00408326
chr8	124793034	124793434	401	4.87253	2.37056	5.73921	2.15594	0.000206621	0.00784043
chr2	103962722	103963122	401	5.67719	3.66768	6.4859	2.15584	3.44997e-05	0.00239019
chr14	103469614	103470014	401	7.86947	6.23956	8.61526	2.15424	2.62851e-10	5.28478e-07
chr5	69522160	69522560	401	4.77842	2.19211	5.65301	2.15209	0.00021718	0.00809988
chr2	68222443	68222843	401	7.23101	5.56382	7.98387	2.15056	1.29913e-08	1.19407e-05
chr6	135528542	135528942	401	5.04703	2.20461	5.94278	2.14944	0.000285274	0.00978576
chr9	51775716	51776116	401	5.8893	3.99954	6.6802	2.14895	1.04647e-05	0.00106872
chr4	77004822	77005222	401	6.26346	4.41999	7.04701	2.14714	5.29894e-06	0.000709286
chr12	16270704	16271104	401	5.35077	3.28997	6.1666	2.14649	4.04271e-05	0.00269323
chr12	36557387	36557787	401	5.86409	3.95166	6.65849	2.14628	8.67569e-06	0.000967211
chr14	78329903	78330303	401	5.23145	3.08036	6.05915	2.14527	7.41089e-05	0.00407609
chr10	70131573	70131973	401	4.71704	2.11417	5.59313	2.14493	0.000244758	0.00879532
chr11	52086054	52086454	401	7.40155	5.7803	8.14567	2.14471	1.72874e-09	2.64824e-06
chr12	72477289	72477689	401	6.5165	4.74506	7.28803	2.14462	5.54064e-07	0.000152778
chr4	55207836	55208236	401	6.24632	4.48336	7.01639	2.14413	7.06202e-07	0.000180304
chr16	32713385	32713785	401	6.25856	4.50648	7.02674	2.14136	8.66529e-07	0.000201351
chr19	37919916	37920316	401	4.82343	2.03177	5.7153	2.14014	0.000319085	0.0104981
chr13	102585905	102586305	401	4.31252	0.607144	5.25613	2.13923	0.000448399	0.0129567
chr10	11233292	11233692	401	5.96013	3.89443	6.77663	2.13811	4.04365e-05	0.00269323
chr3	79974654	79975054	401	5.65282	3.70354	6.45278	2.13598	1.9649e-05	0.00162866
chr16	85900736	85901136	401	5.48493	3.21109	6.32749	2.13582	0.000141471	0.00630303
chr18	55289685	55290085	401	6.41107	4.56129	7.19563	2.13442	3.82179e-06	0.000568608
chr13	71785017	71785417	401	6.43668	4.46789	7.23953	2.13429	3.32066e-05	0.00233518
chr16	50689328	50689728	401	5.5601	3.20488	6.41174	2.13262	0.000185759	0.00732427
chr6	144209032	144209432	401	4.68237	1.69913	5.58814	2.13039	0.000369393	0.0114876
chr7	119919900	119920300	401	5.82106	3.76023	6.6369	2.13025	6.65594e-05	0.00382437
chr12	69496722	69497122	401	5.86404	3.87502	6.66982	2.12868	4.02549e-05	0.00269323
chr15	77069500	77069900	401	5.8349	3.76428	6.65207	2.1279	4.41908e-05	0.00285772
chr4	28300012	28300412	401	4.93952	2.242	5.8238	2.12462	0.000317294	0.0104487
chr12	26688487	26688887	401	6.30734	4.40629	7.09999	2.12301	1.1229e-05	0.00111645
chr8	92024798	92025198	401	4.19572	0.114165	5.15247	2.12006	0.000496488	0.0138564
chr3	25144201	25144601	401	5.74222	3.85516	6.5327	2.11994	1.8387e-05	0.00156805
chr12	108937425	108937825	401	5.15388	2.40346	6.04249	2.11955	0.000296201	0.00999281
chr18	45698322	45698722	401	5.67784	3.65842	6.48795	2.11842	4.30426e-05	0.00279479
chr2	67446257	67446657	401	8.30966	6.65161	9.06081	2.11796	7.24938e-08	3.6566e-05
chr18	41985495	41985895	401	6.86106	5.22342	7.60833	2.11646	1.71631e-08	1.41976e-05
chr18	54476635	54477035	401	7.22122	5.60243	7.96486	2.11606	8.03046e-09	8.3037e-06
chr1	192800115	192800515	401	3.73534	0	4.73534	2.11468	0.000457428	0.0131023
chr1	20941533	20941933	401	5.47126	3.16009	6.31806	2.11326	0.000160461	0.0068197
chr5	96619466	96619866	401	5.12202	2.7856	5.97162	2.11294	0.000197937	0.00766352
chr12	46800901	46801301	401	4.73209	1.62585	5.64579	2.11078	0.000399125	0.0120762
chr16	87238497	87238897	401	6.44293	4.75155	7.20027	2.11051	2.71841e-07	9.22929e-05
chr19	56381544	56381944	401	5.27094	3.04573	6.10778	2.10785	0.000136016	0.00612408
chr4	128770586	128770986	401	3.73597	0	4.73597	2.10702	0.000463442	0.0132251
chr15	18993130	18993530	401	5.47229	3.4937	6.27656	2.10647	4.5405e-05	0.00291615
chr12	68584772	68585172	401	5.31201	3.28409	6.12331	2.10581	6.45191e-05	0.00376386
chr3	37693876	37694276	401	5.17002	3.04573	5.99429	2.10579	9.35414e-05	0.00481814
chr9	70840596	70840996	401	4.92054	2.39258	5.78971	2.10485	0.00025095	0.00895547
chr4	57229012	57229412	401	6.25337	4.51404	7.01932	2.10477	1.18304e-06	0.00024735
chr6	39749655	39750055	401	5.54778	3.55398	6.35425	2.10149	4.65189e-05	0.00296924
chr13	44043199	44043599	401	5.9745	3.99938	6.77827	2.10056	3.23619e-05	0.00230518
chr16	86949818	86950218	401	5.19986	3.01026	6.03238	2.10036	0.000123123	0.0057347
chr3	51755729	51756129	401	4.29568	0.359423	5.24777	2.09986	0.000523058	0.0143273
chr12	35284547	35284947	401	5.18698	2.89057	6.03212	2.09942	0.000169074	0.00702065
chr5	105293909	105294309	401	5.25663	3.12078	6.08239	2.09926	0.000104093	0.00519975
chr6	65921657	65922057	401	6.02172	4.16023	6.80815	2.09802	2.27628e-05	0.00180709
chr14	84848684	84849084	401	5.13589	2.95921	5.96681	2.09715	0.000141571	0.00630303
chr9	71826275	71826675	401	5.5815	3.68116	6.37404	2.09386	2.36068e-05	0.00184924
chr8	34805045	34805445	401	4.88367	2.44666	5.7439	2.09327	0.000239247	0.00863481
chr11	42903792	42904192	401	4.83047	1.62585	5.75003	2.09315	0.000449056	0.0129567
chr15	96915419	96915819	401	6.4846	4.78966	7.24259	2.09243	4.60839e-07	0.000133292
chr9	40821194	40821594	401	5.31289	3.26008	6.12763	2.0914	7.25152e-05	0.00400976
chr17	62172005	62172405	401	5.56278	3.23566	6.41135	2.09113	0.000188337	0.00738033
chr11	37117594	37117994	401	5.84183	3.68582	6.67015	2.09064	0.000149595	0.00648573
chr1	105399306	105399706	401	4.46439	1.48859	5.36966	2.08662	0.000444728	0.0129409
chr8	66772431	66772831	401	6.72839	4.99047	7.49409	2.08606	3.70676e-06	0.000559545
chr6	117230576	117230976	401	4.38548	0.403461	5.3391	2.08459	0.000536322	0.0145748
chr10	108565058	108565458	401	4.4465	1.26605	5.36465	2.08253	0.000470435	0.0133507
chr2	110710543	110710943	401	4.81302	1.8185	5.71954	2.07941	0.000429312	0.0126229
chr10	17527804	17528204	401	4.7476	2.19211	5.61936	2.07908	0.000317259	0.0104487
chr11	44196042	44196442	401	5.89981	4.11417	6.67377	2.07888	1.0121e-05	0.00104133
chr8	102785526	102785926	401	4.41705	0.818499	5.35623	2.07885	0.000521165	0.0142944
chr11	18354970	18355370	401	4.30592	0	5.2734	2.07876	0.000553661	0.0149088
chr7	74409043	74409443	401	5.14863	2.92907	5.9848	2.07646	0.000169571	0.00702065
chr7	92454457	92454857	401	5.32564	2.82696	6.192	2.07553	0.000327138	0.0106794
chr5	99479174	99479574	401	5.66158	3.71232	6.46154	2.07459	4.13038e-05	0.00272033
chr18	80617449	80617849	401	5.87087	4.0492	6.65085	2.07383	1.22001e-05	0.00118453
chr1	23114619	23115019	401	5.30227	3.21109	6.12219	2.07204	0.000139306	0.00622901
chr2	80852218	80852618	401	5.25192	3.1795	6.06933	2.07171	0.000126479	0.00584504
chr2	46512987	46513387	401	5.1831	2.91393	6.02511	2.07135	0.000231403	0.00841042
chr3	151003621	151004021	401	5.95665	3.98858	6.75938	2.07102	6.03711e-05	0.00360803
chr1	151062083	151062483	401	6.33714	4.66758	7.09044	2.07081	7.20749e-07	0.000181774
chr17	62545226	62545626	401	6.86735	5.14057	7.63108	2.06993	2.97572e-06	0.000494293
chr17	48002012	48002412	401	7.15446	5.54903	7.89548	2.06916	3.82023e-08	2.35788e-05
chr11	52088942	52089342	401	7.00707	5.33652	7.76057	2.0673	9.04839e-07	0.000206895
chr2	135887953	135888353	401	4.77398	1.14043	5.71465	2.06571	0.000548175	0.01479
chr10	54039032	54039432	401	5.93396	3.95905	6.73769	2.0653	5.53578e-05	0.00335726
chr7	130590882	130591282	401	6.69737	5.04044	7.44831	2.06392	4.15137e-07	0.000126017
chr2	51768173	51768573	401	5.98907	4.24187	6.7564	2.06382	5.27911e-06	0.000709286
chr7	133793991	133794391	401	5.85933	3.75599	6.68086	2.0634	0.000158933	0.00678392
chr11	21023943	21024343	401	5.44675	3.46778	6.25107	2.06296	7.62143e-05	0.00414776
chr14	17211013	17211413	401	5.47685	3.54418	6.27433	2.061	6.71815e-05	0.00383798
chr16	6448657	6449057	401	4.4059	0.818499	5.34461	2.05871	0.000554686	0.014917
chr4	81899817	81900217	401	7.30469	5.55758	8.072	2.05836	5.04176e-06	0.000692211
chr10	5184876	5185276	401	5.13575	2.96657	5.96573	2.05783	0.000176605	0.00712333
chrX	49377209	49377609	401	5.84849	4.07696	6.62004	2.05707	1.39857e-05	0.00130719
chr10	45002993	45003393	401	5.87327	3.99579	6.66224	2.05658	2.90012e-05	0.00214583
chr18	23649806	23650206	401	5.34411	3.38161	6.14603	2.05605	7.20723e-05	0.00399061
chr19	53503118	53503518	401	4.57061	1.80214	5.46066	2.05515	0.00043187	0.0126674
chr2	19666104	19666504	401	7.10178	5.52918	7.83626	2.05298	4.13155e-08	2.39668e-05
chr1	40659317	40659717	401	5.10337	2.71669	5.95839	2.05096	0.000275876	0.00954056
chr7	46628874	46629274	401	4.78811	2.242	5.65899	2.0505	0.000397938	0.0120491
chr1	89183829	89184229	401	5.46654	3.17315	6.31133	2.05044	0.000281497	0.00969442
chr7	90353728	90354128	401	5.95151	4.04573	6.74489	2.04891	5.34842e-05	0.00328701
chr9	97188384	97188784	401	4.36966	0.403461	5.32275	2.048	0.00059315	0.0155767
chr3	70253218	70253618	401	5.13683	2.99595	5.96323	2.04697	0.000199749	0.00770359
chr13	41244793	41245193	401	4.31071	0	5.2783	2.04377	0.000602338	0.0157779
chr2	21909349	21909749	401	6.8275	5.11905	7.58794	2.0434	3.40391e-06	0.00053128
chr10	17542578	17542978	401	5.13671	2.84304	5.98153	2.04295	0.000264616	0.00928195
chr18	37178731	37179131	401	4.17054	0.114165	5.12651	2.04187	0.000606791	0.0158444
chr6	33818945	33819345	401	5.40127	3.28409	6.22462	2.04143	0.000178945	0.00719274
chr4	32180137	32180537	401	4.52919	0.973893	5.46648	2.04072	0.000590836	0.0155455
chr3	150819737	150820137	401	6.372	4.48068	7.16313	2.03876	4.6159e-05	0.00295539
chr8	54779948	54780348	401	4.70801	2.19211	5.57604	2.03841	0.000377002	0.0116803
chr10	111567251	111567651	401	5.5844	3.75155	6.36621	2.03762	3.3254e-05	0.00233518
chr12	94155419	94155819	401	6.4997	4.70344	7.27545	2.03602	1.71065e-05	0.00148956
chr3	85532329	85532729	401	6.65002	4.97207	7.40488	2.03585	2.48499e-06	0.000443025
chr1	51648103	51648503	401	4.52459	1.14043	5.45379	2.03508	0.000579386	0.015401
chr2	71939047	71939447	401	6.78641	5.06322	7.5495	2.03402	1.2193e-05	0.00118453
chr1	164787671	164788071	401	4.62632	1.35942	5.54936	2.03327	0.000595409	0.0156162
chr6	117169628	117170028	401	5.42769	3.52415	6.22072	2.03319	6.71557e-05	0.00383798
chr9	71383950	71384350	401	4.28789	0.403461	5.2382	2.03292	0.000616223	0.0160501
chr10	19062409	19062809	401	7.79513	6.21173	8.53179	2.02947	1.47443e-07	6.35113e-05
chr18	30990273	30990673	401	5.55109	3.45191	6.37208	2.0288	0.000159713	0.00681019
chr4	107084515	107084915	401	4.90085	2.60714	5.74567	2.02711	0.000290093	0.00987404
chr3	87982748	87983148	401	6.42777	4.80839	7.17152	2.02665	8.96577e-07	0.000206895
chr18	38779157	38779557	401	5.41614	3.35918	6.23145	2.02594	0.000143533	0.00635619
chr8	10965220	10965620	401	6.26294	4.54418	7.02524	2.02564	1.40356e-05	0.00130719
chr6	28705853	28706253	401	4.98778	2.69027	5.83303	2.02524	0.000333489	0.0108153
chr4	116376231	116376631	401	4.95132	2.70793	5.79032	2.02486	0.000261906	0.00921932
chr8	34894152	34894552	401	4.25783	0.359423	5.20863	2.02447	0.000634491	0.0163537
chr11	8782299	8782699	401	4.90682	2.55886	5.75769	2.02433	0.000315915	0.0104282
chr12	83015082	83015482	401	4.84884	2.49878	5.69992	2.01983	0.000339231	0.0109105
chr13	101233537	101233937	401	7.44315	5.8867	8.17434	2.01954	8.03637e-08	3.9744e-05
chr11	117958627	117959027	401	4.49469	1.50889	5.40063	2.01706	0.000560028	0.0150119
chr13	21882289	21882689	401	5.29411	2.97389	6.14191	2.01634	0.000321153	0.0105339
chr14	46387498	46387898	401	6.01395	4.11417	6.8064	2.01591	8.84114e-05	0.00461715
chr15	11574557	11574957	401	6.89854	5.20637	7.65603	2.01247	1.17441e-05	0.00115546
chr12	70679615	70680015	401	6.12334	4.4494	6.87746	2.00947	9.42199e-06	0.00101485
chr14	25345596	25345996	401	5.17866	3.15366	5.98955	2.00927	0.000166505	0.00696787
chr6	88937820	88938220	401	5.57289	3.77288	6.34927	2.00851	4.21133e-05	0.00275609
chr9	95407550	95407950	401	5.07244	2.85102	5.90882	2.0053	0.000274337	0.00949527
chr7	67797154	67797554	401	6.1512	4.07341	6.96933	2.00498	0.000193698	0.00752964
chr4	134454264	134454664	401	4.78877	2.26605	5.65745	2.00474	0.000439621	0.0128322
chr2	71836376	71836776	401	5.1542	3.12078	5.96627	2.00398	0.000172978	0.00709071
chrX	50948397	50948797	401	6.15911	4.47295	6.91549	2.00297	8.31379e-06	0.000949908
chr10	40491618	40492018	401	6.13722	4.3871	6.90506	2.00168	2.15897e-05	0.00175092
chr18	88927241	88927641	401	6.66963	5.094	7.40472	2.00142	1.11912e-06	0.000239556
chr14	105566076	105566476	401	7.35223	5.77283	8.08808	2.00095	5.42216e-07	0.000151531
chr5	111725242	111725642	401	7.69009	5.97936	8.45094	1.99875	1.37476e-05	0.00129821
chr14	84443115	84443515	401	6.31689	4.65842	7.06812	1.99853	5.49881e-06	0.000728963
chr10	51969414	51970018	605	5.87723	3.82291	6.69218	1.99846	0.000234145	0.0084774
chr2	94275554	94275954	401	5.88325	4.1275	6.65207	1.99842	4.13823e-05	0.00272117
chr13	110599747	110600147	401	5.00643	2.80214	5.84074	1.99757	0.000289999	0.00987404
chr18	55547609	55548009	401	7.17509	5.56635	7.91677	1.99646	3.75947e-06	0.000565438
chr12	79966875	79967275	401	7.28972	5.6493	8.03752	1.99522	6.25522e-06	0.000781638
chr8	11169104	11169504	401	4.67397	1.35942	5.59958	1.99519	0.000674857	0.0169931
chr6	38807017	38807417	401	5.49405	3.67668	6.27332	1.99394	6.50747e-05	0.00378027
chr10	21577735	21578135	401	4.68929	1.68135	5.5967	1.9939	0.000647485	0.0165517
chr10	9638360	9638760	401	5.89114	4.10738	6.66478	1.99356	3.54768e-05	0.00243342
chr6	119660775	119661175	401	4.88553	2.65387	5.72314	1.99285	0.000333826	0.0108153
chr15	63112464	63112864	401	5.04047	2.84304	5.87394	1.9924	0.000306239	0.0102148
chrX	161717755	161718155	401	4.96314	2.79389	5.79314	1.99019	0.000304745	0.0101896
chr16	42781568	42781968	401	8.37196	6.87444	9.09078	1.98957	2.13354e-08	1.57581e-05
chr1	79581120	79581520	401	5.35741	3.10752	6.19718	1.98899	0.000375473	0.0116504
chr10	94462969	94463369	401	6.92536	5.4159	7.64674	1.98863	8.0716e-08	3.9744e-05
chr6	145122023	145122423	401	5.53161	3.67218	6.31772	1.98748	0.000105723	0.00523689
chr16	97419310	97419710	401	4.81957	1.94439	5.71774	1.98692	0.000640459	0.0164498
chr17	31276851	31277251	401	5.25463	3.28409	6.05773	1.98572	0.000178369	0.00718123
chr7	112311592	112311992	401	5.05218	2.87502	5.88315	1.98564	0.000334972	0.0108325
chr10	93944643	93945043	401	5.28421	3.1665	6.10762	1.98455	0.00024212	0.00872245
chr10	71028964	71029364	401	4.54003	1.14043	5.47001	1.98292	0.000690264	0.0171988
chr8	45875035	45875435	401	5.60476	3.69007	6.39951	1.98206	0.000109756	0.00534074
chrX	36096252	36096652	401	4.8989	2.55886	5.74889	1.98134	0.000406652	0.0121849
chr2	92055723	92056123	401	6.21127	4.43332	6.98391	1.98119	4.4219e-05	0.00285772
chr19	29292139	29292539	401	5.03051	2.75155	5.87366	1.98103	0.000387667	0.0118597
chr8	11381146	11381546	401	5.11533	2.81034	5.96144	1.98083	0.000374186	0.0116191
chr8	107499075	107499475	401	5.95197	4.16009	6.72699	1.98076	5.16125e-05	0.00320903
chr6	137135653	137136053	401	5.73431	3.68582	6.54846	1.98014	0.000267785	0.00937838
chr4	89688041	89688441	401	5.69161	3.69027	6.49916	1.97857	0.000229743	0.00837033
chr15	43675726	43676126	401	6.66188	5.0492	7.40432	1.97744	3.65656e-06	0.00055637
chr4	149841416	149841816	401	6.24059	4.62838	6.98295	1.97739	5.12324e-06	0.000694761
chr2	148857157	148857557	401	6.492	4.93667	7.22297	1.97696	8.11595e-07	0.000195165
chr18	8585450	8585850	401	5.07354	2.47834	5.94893	1.9755	0.000588539	0.015498
chr10	111504360	111504760	401	5.50531	3.30191	6.33951	1.97415	0.000392855	0.0119565
chr4	18054240	18054640	401	5.05409	2.71669	5.9038	1.97399	0.000411438	0.012234
chr1	35849884	35850284	401	6.30549	4.48325	7.08556	1.97294	6.65735e-05	0.00382437
chr10	91464857	91465257	401	5.07365	2.96657	5.89567	1.97229	0.000290236	0.00987404
chr10	110241685	110242085	401	6.05951	4.08021	6.86388	1.97075	0.000169565	0.00702065
chr5	132028641	132029041	401	5.24756	3.01026	6.08584	1.97075	0.000378291	0.0116873
chr13	32903593	32903993	401	4.87061	1.98842	5.76929	1.97035	0.000639696	0.0164498
chr5	138846249	138846649	401	5.57425	3.53904	6.38656	1.96814	0.000212709	0.00798353
chr6	13288077	13288477	401	6.16445	4.54663	6.90789	1.96712	9.89103e-06	0.00103309
chr6	51767797	51768197	401	5.10275	3.08036	5.91327	1.96385	0.000250905	0.00895547
chr13	30782138	30782538	401	5.49026	3.69913	6.26515	1.96293	8.65266e-05	0.00457066
chr7	64022611	64023011	401	5.6134	3.77288	6.39646	1.96277	0.000112779	0.00546802
chr4	46664488	46664888	401	5.64598	3.76023	6.43625	1.96234	0.000174275	0.00709851
chr11	117060109	117060509	401	5.65081	3.90613	6.4177	1.96032	5.19183e-05	0.00321948
chr7	63886860	63887260	401	4.14158	0	5.11512	1.95938	0.000691159	0.0172107
chr1	121013990	121014390	401	5.47808	3.65842	6.25773	1.9578	9.25502e-05	0.00478857
chr1	151079890	151080290	401	5.21845	3.28409	6.01618	1.95715	0.000201496	0.00772391
chr5	96688735	96689135	401	5.25544	3.05956	6.08873	1.95708	0.000354623	0.011171
chr1	23120649	23121049	401	5.25044	3.14071	6.07281	1.95631	0.000366839	0.0114598
chr15	97663798	97664198	401	5.1394	3.08712	5.95408	1.95553	0.000272086	0.00944974
chr1	98192061	98192461	401	4.73678	2.05956	5.61936	1.9554	0.000621471	0.0161563
chr2	75584995	75585395	401	5.82748	4.03512	6.60257	1.95473	6.96848e-05	0.00391077
chr18	39636190	39636590	401	5.74724	3.87484	6.53541	1.95429	0.000119073	0.00562214
chr11	106958257	106958657	401	7.10943	5.63657	7.82289	1.95284	1.36675e-07	6.01384e-05
chr8	34842079	34842479	401	4.83883	2.38161	5.7011	1.95108	0.000566826	0.0151352
chr16	32541857	32542257	401	5.94145	4.28703	6.69191	1.94933	2.32734e-05	0.00182659
chr14	48120187	48120587	401	4.65495	2.04573	5.53161	1.94924	0.000635776	0.0163738
chr17	7274762	7275162	401	5.06843	3.01026	5.8839	1.94643	0.000299549	0.0100729
chr2	167079259	167079659	401	6.12105	4.29874	6.90114	1.94636	0.000103148	0.00517758
chr3	101536717	101537117	401	5.77035	4.09736	6.52429	1.94555	3.56485e-05	0.00244115
chr8	69849216	69849616	401	5.08727	2.97389	5.91012	1.94539	0.000338093	0.0108909
chr18	33528317	33528717	401	6.42359	4.85912	7.15643	1.94504	5.42771e-06	0.00072185
chr6	117415324	117415724	401	5.1675	2.89829	6.00952	1.94354	0.000445224	0.0129409
chr13	98152836	98153236	401	4.95442	2.47834	5.81857	1.94348	0.000630812	0.016298
chrX	106839929	106840329	401	5.51941	3.49878	6.32969	1.9428	0.000287649	0.00984073
chr6	116673498	116673898	401	5.37565	3.20488	6.20583	1.94188	0.000455473	0.0130851
chr13	94058114	94058514	401	3.70122	0	4.70122	1.94177	0.000620376	0.016138
chr15	80010515	80010915	401	4.65633	1.40346	5.5786	1.94166	0.0007775	0.0185114
chr13	5592141	5592541	401	7.09585	5.43194	7.8481	1.94162	2.26939e-05	0.00180709
chr13	42866496	42866896	401	5.00466	2.27793	5.89135	1.94079	0.000675025	0.0169931
chr4	98622729	98623129	401	5.34782	3.47295	6.13638	1.93912	0.000162357	0.00685931
chr17	62193111	62193511	401	4.90909	2.53925	5.76231	1.93809	0.000584772	0.0154865
chr10	111102949	111103349	401	5.31689	3.30771	6.12555	1.93497	0.000336529	0.0108574
chr6	146682901	146683301	401	4.37905	1.26605	5.29316	1.93444	0.000786171	0.0186268
chr2	72627980	72628380	401	4.8513	2.20461	5.73126	1.93386	0.000670894	0.0169097
chr9	61654969	61655369	401	6.46156	4.77498	7.21802	1.93378	4.60204e-05	0.00295109
chr9	70730402	70730802	401	4.92464	2.75155	5.75511	1.93319	0.00043484	0.0127105
chr16	32710802	32711202	401	4.41808	0.818499	5.35732	1.93243	0.000817485	0.0190968
chr10	99203937	99204337	401	6.71653	5.21411	7.43641	1.93091	1.0537e-06	0.00023182
chr3	82275760	82276160	401	6.06928	4.2929	6.84166	1.92846	0.000104509	0.00520796
chr11	37064511	37064911	401	5.17833	2.98118	6.01177	1.92791	0.000432139	0.0126674
chr7	67549296	67549696	401	5.10079	3.11417	5.90622	1.92771	0.000310804	0.0103148
chr19	12501655	12502055	401	5.39064	3.26605	6.21494	1.92594	0.000396127	0.0120207
chr13	29574724	29575124	401	6.11265	4.52664	6.84982	1.92593	1.0802e-05	0.00109774
chr3	101355165	101355565	401	5.81785	4.10738	6.57866	1.92534	5.52934e-05	0.00335726
chr18	8410164	8410931	768	5.82909	4.09049	6.59492	1.92489	7.11269e-05	0.00396257
chr5	52865960	52866360	401	5.15212	3.03177	5.97588	1.92483	0.000456195	0.0130851
chr16	37729384	37729784	401	6.49838	4.87306	7.24329	1.92254	3.71205e-05	0.00252523
chr8	77049877	77050277	401	4.64142	1.14043	5.57626	1.92242	0.000840987	0.0194651
chr1	51747837	51748237	401	4.83561	2.49878	5.68525	1.92017	0.000586284	0.0154893
chr5	107998187	107998587	401	5.69483	3.91393	6.46799	1.92016	0.000158847	0.00678392
chr4	86887070	86887470	401	5.09436	3.00312	5.91429	1.91948	0.000421174	0.0124937
chrX	19151116	19151516	401	5.46064	3.65842	6.23739	1.91871	0.000136219	0.00612408
chr8	47721991	47722391	401	5.73975	4.01752	6.50267	1.91718	0.000105538	0.00523605
chr15	25923967	25924367	401	5.38694	3.55398	6.16877	1.91588	0.000174062	0.00709851
chr4	82023590	82023990	401	6.07752	4.12078	6.87859	1.91583	0.000295661	0.00999088
chr11	108754542	108754942	401	5.85029	3.85912	6.65638	1.91565	0.000341194	0.0109396
chr3	107833646	107834046	401	5.2914	3.37056	6.08708	1.91384	0.000305943	0.0102148
chr12	104041603	104042003	401	6.47203	4.73423	7.23771	1.91377	9.38588e-05	0.00482248
chr1	182100134	182100534	401	4.60604	2.03177	5.47954	1.91321	0.000753884	0.0181998
chr8	45333343	45333743	401	4.46508	1.14043	5.39122	1.91184	0.000861999	0.0198073
chr16	24676320	24676720	401	5.91579	4.30178	6.65849	1.91149	3.2381e-05	0.00230518
chr4	88550316	88550716	401	5.91455	4.01382	6.70715	1.91063	0.000240672	0.00867868
chr15	51710150	51710550	401	6.82349	5.37188	7.53224	1.90831	4.48549e-07	0.000131578
chr15	96715919	96716319	401	4.75461	2.43609	5.60223	1.90735	0.000631187	0.016298
chr13	81368770	81369170	401	5.16899	3.25408	5.96377	1.90715	0.000285511	0.00978576
chr7	46134611	46135011	401	4.25144	0.403461	5.20045	1.90576	0.000878156	0.0200136
chr7	132443227	132443627	401	5.7753	4.05266	6.53829	1.90103	9.00955e-05	0.00468146
chr13	34105691	34106091	401	7.8973	6.49558	8.59466	1.90062	1.76637e-08	1.4249e-05
chr9	66620315	66620715	401	5.63943	3.90613	6.40432	1.90053	0.000117804	0.00558132
chr10	53434936	53435336	401	5.27623	3.1665	6.09861	1.9003	0.000448233	0.0129567
chr18	52749718	52750118	401	5.4602	3.59295	6.24755	1.89942	0.000287399	0.00984033
chr9	72208515	72208915	401	4.84599	1.89829	5.74932	1.89888	0.000863751	0.0198145
chr15	59131007	59131407	401	5.86792	4.05266	6.64684	1.89717	0.000183725	0.00728577
chr11	117426175	117426575	401	4.49713	1.88281	5.37424	1.89648	0.000802062	0.0188168
chr19	27028626	27029026	401	6.18258	4.65387	6.90803	1.89447	9.55289e-06	0.00102167
chr5	103859354	103859754	401	4.2631	0	5.24644	1.89375	0.000771023	0.0184337
chr3	145657116	145657516	401	7.02869	5.53538	7.74661	1.89373	2.84478e-06	0.000486211
chr9	107609295	107609695	401	4.68588	2.05956	5.56405	1.89314	0.000791258	0.0186563
chr10	80509467	80509867	401	5.14466	3.21727	5.94133	1.89185	0.000352501	0.0111484
chr8	125755793	125756193	401	5.40136	3.55886	6.18474	1.89134	0.000217749	0.00810651
chr1	186833558	186833958	401	4.88871	2.14043	5.77715	1.89011	0.000837998	0.0194086
chr8	109105510	109105910	401	6.36442	4.84504	7.0879	1.88886	6.40822e-06	0.000793564
chr11	62761079	62761479	401	5.36291	3.4037	6.16434	1.88826	0.000402242	0.0121422
chr5	88807226	88807626	401	5.62035	3.91773	6.37974	1.88723	0.000137653	0.00618183
chr2	131395813	131396213	401	6.97705	5.55154	7.6799	1.88673	3.13137e-07	0.000101982
chr5	66809202	66809602	401	4.70084	2.32499	5.55471	1.88547	0.000713758	0.0175516
chr13	99857672	99858072	401	6.65317	5.16504	7.36996	1.88399	6.69908e-06	0.000814943
chr4	110200720	110201120	401	5.31606	3.3307	6.12131	1.88277	0.000381243	0.011736
chr16	77077292	77077692	401	5.16108	3.01026	5.98875	1.88228	0.000566349	0.0151323
chr2	46443250	46443650	401	5.92227	4.31349	6.66395	1.88134	6.33861e-05	0.00370966
chr1	82832286	82832686	401	6.71918	5.1552	7.45192	1.88103	1.87046e-05	0.00158174
chr13	16017191	16017591	401	5.16512	3.04573	5.98875	1.88093	0.000552253	0.0148806
chr18	79844422	79844822	401	4.87394	2.14043	5.76119	1.88085	0.000865082	0.0198231
chr10	46186250	46186650	401	5.09891	2.67199	5.95812	1.88021	0.000741764	0.0180259
chr8	40098088	40098488	401	4.54182	0.818499	5.48614	1.87815	0.000952812	0.0212449
chr5	66861550	66861950	401	4.69822	2.242	5.5604	1.87782	0.000826562	0.0192172
chr9	92227804	92228204	401	3.65301	0	4.65301	1.87665	0.000702489	0.0173882
chr15	102034277	102034677	401	5.6352	3.87892	6.40412	1.87656	0.00020507	0.00780305
chr4	84545110	84545510	401	5.67742	3.89443	6.45093	1.87612	0.000184506	0.00729576
chr4	88537278	88537678	401	5.04581	2.97389	5.86315	1.87468	0.000505405	0.0140296
chr1	131854873	131855273	401	5.09211	2.76005	5.94123	1.87457	0.000719659	0.0176547
chr2	104525160	104525560	401	5.83888	3.98496	6.62411	1.87282	0.000310856	0.0103148
chr18	58742298	58742698	401	5.10679	3.18582	5.90249	1.87281	0.000393387	0.0119639
chr15	80054544	80054944	401	4.23434	0.403461	5.18274	1.87208	0.000963824	0.0214533
chr18	61482208	61482608	401	5.49167	3.61184	6.28102	1.872	0.000310473	0.0103148
chr15	38198954	38199354	401	6.42408	4.82898	7.16306	1.87175	6.91976e-05	0.00389399
chr15	62334183	62334583	401	5.03277	2.71669	5.88011	1.87063	0.000712194	0.017534
chrX	84671640	84672040	401	5.86912	4.11417	6.63781	1.86852	0.000213616	0.00801029
chr16	32666007	32666407	401	5.02621	2.67199	5.87775	1.8684	0.000735877	0.0179461
chr6	99884195	99884595	401	5.81794	4.21727	6.55803	1.86809	7.13722e-05	0.00396259
chr3	53707534	53707934	401	4.83842	2.69913	5.66461	1.86721	0.000634522	0.0163537
chr11	80055959	80056359	401	5.66326	3.99954	6.41548	1.86589	0.000134252	0.00608752
chr2	124333321	124333721	401	5.63285	3.84703	6.40683	1.86559	0.000222788	0.00822117
chr6	101278041	101278441	401	5.20719	2.72539	6.0719	1.8647	0.000823347	0.019164
chr15	65858116	65858516	401	5.94111	4.3927	6.67065	1.8645	3.64251e-05	0.00248611
chr4	63315954	63316354	401	4.93897	2.88281	5.75417	1.86395	0.000558407	0.0149879
chr10	121510291	121510691	401	4.63628	1.62585	5.54386	1.86264	0.000986413	0.021785
chr12	69474438	69474838	401	4.70029	2.38161	5.54792	1.8626	0.000774985	0.0184857
chr2	77551942	77552342	401	6.48865	5.04051	7.19662	1.8624	4.15058e-06	0.000601652
chr9	111226445	111226845	401	5.017	2.85102	5.84658	1.86132	0.000630924	0.016298
chr1	163312638	163313038	401	6.22493	4.69017	6.95164	1.86106	2.82703e-05	0.00211063
chr3	85339848	85340248	401	7.99404	6.55647	8.69963	1.86043	2.39296e-06	0.000430328
chr15	5555748	5556148	401	5.92543	4.32797	6.66488	1.85886	8.53842e-05	0.00453347
chr14	51083486	51083886	401	5.45537	3.56393	6.24653	1.85791	0.000442966	0.0129146
chr18	89053692	89054092	401	4.78234	2.5977	5.61424	1.85726	0.000716509	0.0176008
chr14	115040158	115040558	401	5.55199	3.66748	6.34206	1.85417	0.000351572	0.0111395
chr8	11249924	11250324	401	4.75743	2.44666	5.60418	1.85238	0.000791671	0.0186563
chr11	5846950	5847350	401	5.60985	3.78541	6.39029	1.85235	0.000288043	0.00984607
chr10	25198255	25198655	401	4.1348	0	5.11658	1.85035	0.000859009	0.0197542
chr16	64323975	64324375	401	5.38881	3.5832	6.16613	1.85028	0.000290345	0.00987404
chr2	170220735	170221135	401	6.47156	4.77698	7.22949	1.84997	0.000147281	0.00643942
chr13	41510862	41511262	401	7.19282	5.76652	7.89585	1.84946	2.69475e-06	0.000470285
chr7	114311459	114311859	401	3.73763	0	4.73763	1.8489	0.000727671	0.017809
chr4	59175909	59176653	745	5.75213	4.07696	6.50648	1.84832	0.000176564	0.00712333
chr13	45690800	45691200	401	4.61485	2.25408	5.4671	1.84774	0.000863303	0.0198145
chr18	39699892	39700292	401	7.38774	5.98956	8.08427	1.84711	1.35757e-06	0.000277611
chr2	60689303	60689703	401	6.39467	4.91954	7.10863	1.84697	8.61249e-06	0.000966003
chr12	35676748	35677148	401	6.62096	5.12242	7.34	1.84684	1.6455e-05	0.00145302
chr2	48332955	48333355	401	5.60559	3.61673	6.41135	1.84632	0.000584179	0.0154865
chr3	85274623	85275023	401	5.1475	3.25408	5.93897	1.84493	0.00044693	0.0129567
chr18	54612604	54613004	401	5.83931	4.25408	6.57632	1.84461	8.12079e-05	0.00435647
chr10	16588999	16589399	401	7.85693	6.4969	8.54437	1.84272	1.61106e-07	6.59754e-05
chr5	102727233	102727633	401	5.31373	3.45737	6.09934	1.84249	0.000447275	0.0129567
chr1	132150453	132150853	401	4.90151	2.55886	5.75179	1.84163	0.000855252	0.019707
chr11	89302257	89302657	401	5.25721	2.94406	6.10422	1.84157	0.00081369	0.0190391
chr15	38601800	38602200	401	6.82707	5.12235	7.58684	1.84145	0.000188024	0.00738033
chr13	4790829	4791229	401	6.28967	4.74719	7.01799	1.84124	3.43256e-05	0.00238612
chr18	57997353	57997753	401	4.96518	2.95921	5.77338	1.84078	0.000615018	0.0160288
chr3	128608400	128608800	401	5.33645	3.1472	6.16892	1.84071	0.000782794	0.0185869
chr13	99238530	99238930	401	6.96433	5.4373	7.68942	1.8394	2.83846e-05	0.00211154
chr6	54409119	54409912	794	6.43979	4.96849	7.1529	1.83847	2.08937e-05	0.00171806
chr17	84890548	84890948	401	5.95628	4.32499	6.70234	1.83845	0.000117765	0.00558132
chr12	8351451	8351851	401	5.08802	2.85102	5.92626	1.83839	0.000786141	0.0186268
chr9	60616754	60617154	401	7.84094	6.52605	8.51725	1.83753	3.56347e-09	4.6059e-06
chr13	21851970	21852370	401	7.47722	6.03086	8.18479	1.83686	1.06477e-05	0.00108473
chr18	56790876	56791276	401	5.08934	2.81034	5.93249	1.83535	0.00082216	0.0191579
chr13	16199443	16199843	401	5.34268	3.52913	6.12131	1.83531	0.000344501	0.0110115
chr17	90039724	90040124	401	5.17039	3.22342	5.97001	1.83457	0.000539081	0.0146281
chr12	86091537	86091937	401	7.31714	5.78961	8.04233	1.83297	3.74441e-05	0.00254306
chr4	59329727	59330127	401	7.86713	6.44534	8.56913	1.83155	3.65266e-06	0.00055637
chr4	82167862	82168262	401	4.97118	2.54909	5.82989	1.83062	0.000968045	0.0215149
chr4	75845274	75845674	401	5.30698	3.41987	6.09747	1.82977	0.000447439	0.0129567
chr17	6013726	6014126	401	5.64883	3.99219	6.39971	1.82836	0.000157978	0.0067571
chr5	123301463	123301863	401	5.86458	4.20474	6.61607	1.8282	0.000186573	0.00734237
chr11	67527020	67527420	401	5.05682	3.01026	5.87071	1.82745	0.000666809	0.0168504
chr5	65937336	65937736	401	4.8457	2.14043	5.73062	1.82489	0.00106722	0.0231469
chr12	12261395	12261795	401	5.87959	4.14706	6.64434	1.82471	0.00025585	0.00906011
chr18	57845916	57846316	401	5.41446	3.50889	6.2078	1.82464	0.000477307	0.0134849
chr8	114774204	114774604	401	5.26626	3.3307	6.06417	1.82436	0.000519711	0.0142804
chr10	16440726	16441126	401	6.41942	4.72981	7.17643	1.82293	0.000203046	0.00775456
chr17	48041538	48041938	401	5.84326	4.17633	6.59607	1.82289	0.000251163	0.00895547
chr10	17361762	17362162	401	6.51441	5.07696	7.21997	1.82261	1.36169e-05	0.00128881
chr17	45443463	45443863	401	5.46801	3.53904	6.26493	1.82172	0.000512995	0.0141548
chr12	70423920	70424320	401	5.31565	3.21727	6.13653	1.82162	0.000778302	0.0185114
chr13	5248960	5249360	401	6.32882	4.69017	7.07628	1.82081	0.000181139	0.00723517
chrX	57580422	57580822	401	6.45	4.74282	7.21021	1.82021	0.000231685	0.00841329
chr12	73205236	73205636	401	5.12974	3.10752	5.94024	1.81925	0.000731593	0.0178733
chr6	5299564	5299964	401	5.8202	4.24187	6.55583	1.81818	0.000103793	0.00519105
chr4	22924013	22924413	401	6.17815	4.365	6.95673	1.81815	0.000470621	0.0133507
chr3	19634978	19635378	401	5.50825	3.83502	6.26224	1.81803	0.000255084	0.00904914
chr3	65869010	65869410	401	5.98302	4.39815	6.71996	1.81758	0.000115263	0.0055306
chr5	105301448	105301848	401	6.96061	5.60955	7.64587	1.81756	4.0265e-07	0.000124284
chr4	105495911	105496311	401	6.22201	4.77288	6.93021	1.8172	1.67789e-05	0.00146957
chr7	112337896	112338296	401	4.51893	1.7856	5.40616	1.81448	0.00114771	0.0244441
chr4	89445545	89445945	401	4.72467	2.44666	5.5677	1.81315	0.00093141	0.020937
chr3	142758180	142758580	401	7.70857	6.3705	8.39065	1.81056	3.78949e-07	0.000117847
chr17	81005022	81005422	401	5.5789	3.58798	6.38495	1.81045	0.000660078	0.0167597
chrX	166665071	166665471	401	4.15712	0.785596	5.08569	1.81042	0.00116667	0.0247206
chr13	52858521	52858921	401	5.97877	4.30771	6.73235	1.81006	0.000290771	0.00987404
chr3	117359922	117360322	401	5.90331	4.3106	6.64182	1.80982	0.000176273	0.00712333
chr2	14199338	14199738	401	5.96	4.33083	6.70565	1.80926	0.000210082	0.00792088
chr4	63605506	63605906	401	5.64107	3.831	6.41913	1.80923	0.000493548	0.0138023
chr2	102729079	102729479	401	5.8725	4.1633	6.63308	1.80905	0.000273767	0.00948347
chr13	20900765	20901165	401	5.84786	4.12736	6.61047	1.80812	0.000294156	0.00995628
chr5	66676175	66676575	401	5.65783	3.78541	6.446	1.80795	0.000506623	0.0140445
chr3	57625341	57625741	401	4.40521	1.38161	5.31366	1.80755	0.0011954	0.0251441
chr9	105612369	105612769	401	5.38107	3.30191	6.19939	1.80739	0.000855779	0.0197082
chr1	163284189	163284589	401	5.14439	3.19837	5.94387	1.8071	0.000605955	0.0158325
chr18	20459755	20460155	401	5.18222	3.29582	5.97259	1.807	0.000532963	0.0145075
chr6	112256806	112257206	401	5.62242	3.89443	6.38636	1.80672	0.000295551	0.00999088
chr14	71202885	71203285	401	6.04561	4.29887	6.81287	1.80598	0.000391389	0.0119206
chr10	58653038	58653438	401	4.92891	2.7856	5.75562	1.80563	0.000911542	0.0205857
chr14	55157171	55157571	401	5.14014	3.1795	5.94178	1.80507	0.000716611	0.0176008
chr3	36743504	36743904	401	6.35705	4.89653	7.06779	1.80354	4.28382e-05	0.00279029
chr9	78020808	78021208	401	4.87519	2.16678	5.76037	1.80252	0.00119823	0.0251567
chr3	128990674	128991074	401	5.42031	3.72124	6.17905	1.80236	0.000342116	0.0109522
chr10	122842548	122842948	401	5.48646	3.76868	6.24858	1.80228	0.00036606	0.0114442
chr4	81726985	81727385	401	5.07808	2.95921	5.90165	1.80198	0.000892423	0.0202366
chr15	64377255	64377655	401	5.62468	4.02459	6.36465	1.80172	0.000175046	0.00710443
chr5	104112189	104112589	401	5.30044	3.52415	6.07281	1.80104	0.000436542	0.0127513
chr3	135470639	135471039	401	5.37681	3.67668	6.13575	1.80072	0.000328967	0.0107221
chr17	48039853	48040253	401	5.22274	3.4145	6.00049	1.79862	0.000471867	0.0133747
chr14	77733138	77733538	401	5.23659	3.3307	6.02999	1.7979	0.000586459	0.0154893
chr4	11889173	11889573	401	6.2797	4.86109	6.98096	1.79657	1.60533e-05	0.001431
chr16	35915100	35915500	401	5.84816	4.27213	6.58333	1.79595	0.000150607	0.00651596
chr1	72936736	72937136	401	6.97041	5.60832	7.65836	1.79593	1.40453e-06	0.000280641
chr13	89741859	89742259	401	5.26881	3.13391	6.09445	1.79592	0.000865908	0.019831
chr17	50679237	50679637	401	4.96971	2.91393	5.78486	1.79565	0.00087751	0.0200136
chr7	27257700	27258100	401	5.62774	4.04573	6.36411	1.79525	0.000155557	0.00667055
chr15	97135597	97135997	401	7.37218	5.96102	8.07173	1.7929	1.40061e-05	0.00130719
chr3	150823815	150824215	401	5.58294	3.55907	6.39368	1.7923	0.000864548	0.0198218
chr7	16156214	16156614	401	5.60246	4.02459	6.338	1.79142	0.000167738	0.00697967
chr1	171249620	171250020	401	4.90286	2.92152	5.70753	1.79048	0.000786756	0.0186268
chr1	125401466	125401866	401	4.37525	1.69913	5.25773	1.79013	0.0012349	0.0256153
chr5	22118657	22119057	401	5.4554	3.61653	6.2382	1.789	0.000520165	0.0142804
chr12	85129605	85130005	401	5.39653	3.72124	6.1509	1.78877	0.000351008	0.0111356
chr18	56070882	56071282	401	6.35421	4.84304	7.07595	1.78862	8.58823e-05	0.00454824
chr11	88168818	88169218	401	5.87805	4.35077	6.6032	1.7872	0.000112334	0.00545332
chr11	108753402	108753802	401	5.54879	3.91773	6.2948	1.78714	0.00029371	0.00994935
chr14	99298329	99298729	401	5.55296	3.84703	6.31295	1.78506	0.000354074	0.0111622
chr6	35605375	35605775	401	6.65191	5.16983	7.36739	1.7848	7.04007e-05	0.00394559
chr9	83257305	83257705	401	4.24322	0.403461	5.19194	1.78413	0.00122036	0.0254155
chr1	31019220	31019620	401	6.68954	5.31199	7.38119	1.78351	6.8644e-06	0.000830171
chr9	116856062	116856462	401	6.18196	4.48848	6.93969	1.7819	0.000357458	0.0112261
chr17	49732900	49733300	401	5.23436	3.30771	6.03093	1.78133	0.000792101	0.0186563
chr4	11633444	11633844	401	5.91327	4.36209	6.64339	1.78121	0.000170832	0.00702364
chr7	19940382	19940782	401	5.12519	3.09386	5.93697	1.78104	0.000823225	0.019164
chr10	77434402	77434802	401	6.83681	5.5001	7.51856	1.7809	2.29105e-06	0.000421628
chr9	66516170	66516570	401	4.69524	2.49878	5.52859	1.78083	0.00103182	0.0225805
chr13	41745482	41745882	401	5.993	4.44402	6.72266	1.78035	0.000141095	0.00629538
chr11	108891280	108891680	401	6.09007	4.41719	6.84399	1.78026	0.000326087	0.010655
chr8	5858878	5859278	401	4.74056	1.98842	5.62931	1.77935	0.00127713	0.0262151
chr1	33205456	33205856	401	5.75683	3.87875	6.54589	1.77828	0.000626512	0.0162564
chr12	16642446	16642846	401	5.04981	2.52935	5.91827	1.77827	0.00126556	0.0260552
chr16	17561485	17561885	401	6.84907	5.13227	7.61101	1.77818	0.00039784	0.0120491
chr12	75702745	75703145	401	5.78931	4.08374	6.54923	1.77668	0.00040766	0.0121918
chr10	121903875	121904275	401	5.67357	3.99219	6.42907	1.77569	0.000350308	0.0111356
chr16	87553359	87553759	401	4.53802	2.03177	5.40512	1.77487	0.00127199	0.0261356
chr2	68208514	68208914	401	6.39973	4.98496	7.10011	1.77366	2.92449e-05	0.00215615
chr9	86952009	86952409	401	7.27455	5.89448	7.9668	1.77355	8.90789e-06	0.000982504
chr4	129011985	129012385	401	5.69165	4.0492	6.43985	1.77312	0.000298244	0.0100453
chr5	97999438	97999838	401	5.30628	3.5977	6.06675	1.77246	0.000467644	0.0132845
chrX	16713854	16714254	401	6.11804	4.45191	6.87071	1.7721	0.000322868	0.0105688
chr4	142165929	142166329	401	5.5712	3.56856	6.37893	1.77181	0.000829493	0.0192529
chr10	59275621	59276021	401	5.37057	3.33639	6.18274	1.7698	0.000876748	0.0200136
chr2	173047869	173048269	401	5.06435	3.16009	5.85749	1.76851	0.000734457	0.0179221
chr2	65909596	65909996	401	4.36419	1.69913	5.24572	1.76788	0.00133494	0.0270129
chr5	97554209	97554609	401	6.48447	5.10238	7.1772	1.7651	1.39663e-05	0.00130719
chr10	68289496	68289896	401	4.97542	2.40346	5.8487	1.76327	0.00130681	0.0266155
chr7	115628451	115628851	401	4.14063	0	5.11415	1.76119	0.00104655	0.0228319
chr10	111558806	111559206	401	6.39539	4.95913	7.10068	1.76095	5.09169e-05	0.00318123
chr18	3274458	3274858	401	4.7617	1.98842	5.65213	1.76074	0.00136944	0.0274511
chr8	120050597	120050997	401	5.7637	4.25708	6.48447	1.76035	0.000134817	0.00608752
chr6	137317742	137318142	401	5.42296	3.75581	6.17582	1.76013	0.000378882	0.0116947
chr7	71581499	71581899	401	4.90992	2.56856	5.76006	1.7588	0.00121664	0.0253892
chr13	97010142	97010542	401	5.57976	4.02106	6.31141	1.75808	0.000247022	0.00885362
chr8	36251507	36251907	401	7.46101	6.17543	8.12985	1.75739	3.49821e-07	0.00011045
chr14	48074122	48074522	401	5.27226	3.51916	6.04063	1.75635	0.000608025	0.0158666
chr2	149873096	149873496	401	5.60355	3.9253	6.35847	1.75628	0.000451054	0.0129917
chr17	31789743	31790143	401	5.20417	3.26008	6.00335	1.75472	0.000878316	0.0200136
chr6	146671726	146672126	401	7.37561	6.06315	8.0513	1.75426	2.17211e-06	0.000408366
chr12	79998845	79999245	401	5.54978	3.78541	6.32009	1.75291	0.000560846	0.0150241
chr10	56921294	56921694	401	6.03115	4.22955	6.80779	1.75153	0.000668129	0.0168606
chr15	61554981	61555381	401	5.04318	3.04573	5.85017	1.75142	0.00097419	0.0215981
chr14	65900692	65901092	401	7.0815	5.6561	7.78433	1.75106	4.86463e-05	0.00307654
chr6	6466765	6467165	401	4.86455	2.76005	5.68623	1.75	0.00107659	0.0232769
chr6	5152028	5152428	401	5.91345	4.28396	6.65916	1.74957	0.000327941	0.0106971
chr8	93777824	93778224	401	5.58909	3.86307	6.35268	1.74932	0.000565094	0.0151085
chr14	23590431	23590831	401	6.42883	4.80438	7.17357	1.74922	0.000421984	0.0124937
chr2	82223403	82223803	401	5.72781	4.22035	6.44876	1.74919	0.000179976	0.00721316
chr11	60982224	60982624	401	4.81033	2.74301	5.62705	1.74818	0.00111724	0.0239555
chr9	86953475	86953875	401	5.60297	4.06315	6.33074	1.74741	0.000227113	0.00832029
chr10	99676273	99676673	401	4.9298	2.85102	5.74807	1.7465	0.00106425	0.0231312
chrX	36552063	36552463	401	5.89451	4.30771	6.63185	1.74631	0.000371542	0.0115457
chr1	171470063	171470463	401	6.84907	5.54289	7.52317	1.74565	3.01102e-06	0.000496171
chr1	167339853	167340253	401	4.43986	0.818499	5.38002	1.74262	0.00140165	0.0279041
chr11	31796359	31796759	401	5.69641	3.43055	6.53804	1.74214	0.0012676	0.0260712
chr1	161494747	161495147	401	4.61964	2.32499	5.46458	1.74152	0.00130693	0.0266155
chr4	155149166	155149566	401	5.17492	3.43609	5.94079	1.74132	0.000653401	0.016672
chr10	94514255	94514655	401	5.53582	3.94422	6.27411	1.74111	0.000356175	0.0112114
chr1	144075868	144076268	401	5.5092	3.71669	6.28432	1.74109	0.000658413	0.0167379
chr1	151644591	151644991	401	4.56834	2.25408	5.41548	1.74073	0.0013425	0.027051
chr13	20306070	20306470	401	5.90632	4.46778	6.61213	1.7394	9.61304e-05	0.00490265
chr5	91206806	91207206	401	6.03545	4.47811	6.76683	1.73921	0.000246274	0.00883448
chr10	36973624	36974024	401	5.15431	3.10752	5.96822	1.73882	0.00115454	0.0245278
chr12	95085196	95085596	401	4.91223	2.56856	5.76263	1.73874	0.00132982	0.0269539
chr2	53710450	53710850	401	5.86318	4.41181	6.57188	1.73844	0.000107903	0.00529416
chr1	35924333	35924733	401	5.06144	3.12736	5.85913	1.73783	0.00092506	0.0208169
chr13	52066685	52067085	401	5.53502	3.84703	6.29174	1.73745	0.000515228	0.0141917
chr15	41415062	41415462	401	4.6264	1.68135	5.52955	1.73739	0.00149036	0.0289647
chr15	62328653	62329053	401	7.66841	6.39818	8.33326	1.73706	6.96359e-07	0.000180013
chr13	110626928	110627328	401	5.94931	4.49624	6.65839	1.73697	0.000116628	0.00556384
chr6	90499721	90500121	401	4.75996	2.10085	5.64098	1.73689	0.00149419	0.0289768
chr4	11885155	11885555	401	4.95219	3.04573	5.74567	1.73603	0.000933927	0.0209581
chr2	134825275	134825675	401	4.88426	2.87502	5.69293	1.73495	0.00113144	0.0241598
chr3	41228864	41229264	401	5.75307	4.1633	6.491	1.73429	0.000315393	0.0104193
chr7	112333964	112334364	401	5.08648	2.76849	5.93404	1.73396	0.00134271	0.027051
chr1	23119337	23120116	780	5.55668	3.76023	6.33247	1.73382	0.000834633	0.0193505
chr13	21169703	21170103	401	5.88048	4.29874	6.6168	1.73359	0.000301657	0.0101273
chr3	119498831	119499231	401	6.08694	4.31625	6.85835	1.73341	0.000685394	0.0171726
chr11	108753939	108754339	401	5.82147	4.24503	6.55673	1.73337	0.000395928	0.0120207
chr12	79856545	79856945	401	5.57792	3.76428	6.35657	1.73281	0.000744947	0.0180926
chr8	10883111	10883511	401	6.16542	4.56372	6.90571	1.73274	0.000342925	0.0109696
chr2	63273440	63273840	401	5.95822	4.26008	6.7168	1.73251	0.000568473	0.0151499
chr14	21988026	21988426	401	6.69274	5.20149	7.41021	1.73178	0.000154033	0.00662452
chr5	88806411	88806811	401	5.06422	2.95921	5.88597	1.73136	0.00124681	0.0257461
chr2	167841521	167841921	401	5.39118	3.75155	6.13884	1.73117	0.000475093	0.0134499
chr13	113222030	113222430	401	4.82605	2.45714	5.67917	1.73053	0.00139118	0.02777
chr14	20298228	20298628	401	5.28958	3.18582	6.11117	1.72725	0.00125491	0.0258618
chr16	22495375	22495775	401	7.06811	5.75798	7.74322	1.727	6.63952e-06	0.000811412
chr4	107374784	107375184	401	5.88925	4.33948	6.61908	1.72511	0.00037836	0.0116873
chr1	60952935	60953335	401	5.01278	2.81034	5.84687	1.72403	0.00131358	0.0267162
chr1	161142340	161142740	401	5.18256	3.13391	5.99673	1.72357	0.0011485	0.0244483
chr10	51930471	51930871	401	5.62867	3.72105	6.42233	1.72327	0.000948371	0.0211573
chr10	69106873	69107273	401	6.07396	4.3338	6.84006	1.7215	0.000795202	0.0186877
chr4	56708439	56708839	401	5.78869	4.28997	6.50778	1.72081	0.000224024	0.00825097
chr11	105905718	105906118	401	5.36686	2.85894	6.23412	1.72043	0.00152489	0.0294311
chr7	141048024	141048424	401	6.36988	4.97944	7.06458	1.72005	6.09234e-05	0.00362048
chr4	66828250	66828650	401	8.84135	7.61984	9.49318	1.71963	2.89354e-08	1.89968e-05
chr9	49485859	49486259	401	6.55409	5.23115	7.23242	1.71962	1.5088e-05	0.00136555
chr14	99018732	99019132	401	5.9623	4.11733	6.74608	1.71829	0.000884955	0.0201224
chr12	104057379	104057779	401	5.10012	3.34795	5.86832	1.71808	0.000792963	0.0186563
chr7	98236991	98237391	401	6.56211	5.25558	7.23631	1.71699	9.97047e-06	0.00103615
chr15	63484365	63484765	401	7.5382	6.18575	8.2238	1.71691	3.08287e-05	0.00221757
chr5	105806414	105806814	401	5.22071	3.44138	5.99359	1.71678	0.000821704	0.0191579
chr14	118713301	118713973	673	5.29869	3.28997	6.10729	1.71651	0.00119593	0.0251441
chr7	144233737	144234137	401	4.51179	1.71669	5.40392	1.71597	0.0016044	0.0305242
chr7	48925427	48925827	401	5.64437	4.07696	6.37779	1.71561	0.00042833	0.0126094
chr7	19809150	19809550	401	6.48033	5.1192	7.16804	1.71559	6.17344e-05	0.00364541
chr12	119960978	119961378	401	5.1191	3.1665	5.91956	1.71547	0.00107067	0.0231613
chr18	4250482	4250882	401	4.87756	2.27793	5.75335	1.71482	0.00157635	0.0301152
chr2	158361041	158361441	401	5.74438	4.18266	6.47665	1.71472	0.000425374	0.0125531
chr19	29418563	29418963	401	5.08683	2.62585	5.94948	1.71446	0.00153218	0.029503
chr10	16507981	16508381	401	7.50984	6.12153	8.20404	1.71375	5.9714e-05	0.00357428
chr5	23393873	23394273	401	5.07971	2.98874	5.8996	1.71325	0.00137216	0.0274838
chr8	10924773	10925173	401	7.24409	5.90321	7.92686	1.71316	2.72728e-05	0.00205096
chr15	59759720	59760120	401	6.4916	5.09232	7.18838	1.71212	0.000117024	0.00557632
chr17	84226490	84226890	401	4.90318	2.89057	5.71232	1.71191	0.00120278	0.0252227
chr13	37423622	37424022	401	4.77694	2.64472	5.60223	1.71088	0.00140806	0.0279667
chr15	5446667	5447067	401	6.62484	5.23725	7.31888	1.7106	6.41199e-05	0.00374585
chr13	35395917	35396317	401	6.73768	5.41321	7.41639	1.70995	2.9703e-05	0.0021764
chr1	119195163	119195563	401	6.833	5.38161	7.5417	1.70943	0.000184736	0.00729788
chr5	90889615	90890015	401	5.18101	3.09386	6.00039	1.70823	0.00130544	0.0266155
chr1	41651463	41651863	401	5.08834	2.98874	5.90938	1.70786	0.00141267	0.0279711
chr17	48023544	48023944	401	7.19996	5.95917	7.85701	1.70762	8.16728e-07	0.000195264
chr10	34272069	34272469	401	6.81878	5.51529	7.49221	1.70747	9.14537e-06	0.00100255
chr8	40442582	40442982	401	4.25569	0.403461	5.20486	1.70743	0.00149092	0.0289647
chr6	51702723	51703123	401	5.46667	3.73853	6.23064	1.70692	0.000721136	0.0176804
chr10	108601850	108602250	401	4.78374	1.8185	5.68828	1.70683	0.00165305	0.0311343
chr13	83055864	83056264	401	5.44966	3.88281	6.18297	1.70663	0.000443071	0.0129146
chr5	133482162	133482562	401	6.75891	5.25851	7.47836	1.70653	0.000253242	0.00901407
chr3	65928105	65928505	401	5.92445	4.44677	6.63897	1.70532	0.000289752	0.00987404
chr2	44990189	44990589	401	5.47345	3.75581	6.23554	1.70415	0.000745666	0.018093
chr9	30448038	30448438	401	4.67737	2.44666	5.51487	1.70412	0.0014788	0.0288219
chr15	80074234	80074634	401	5.2943	3.6214	6.04823	1.70293	0.000746713	0.018093
chr12	54405331	54405731	401	7.30945	6.00767	7.98244	1.70291	2.10642e-05	0.0017221
chr10	25061732	25062132	401	6.08582	4.44677	6.83337	1.70291	0.000654614	0.0166927
chr11	31713897	31714297	401	6.68993	5.28101	7.38896	1.70189	0.000106362	0.00525596
chr7	67700985	67701385	401	4.85864	2.92152	5.65678	1.70139	0.00121867	0.0254054
chr13	53016790	53017190	401	4.54421	1.62585	5.4455	1.70081	0.00168797	0.0314912
chr13	22020334	22020734	401	5.75041	4.28409	6.46243	1.69965	0.000269331	0.00941655
chr3	107528882	107529282	401	5.50947	3.365	6.33633	1.69937	0.00149509	0.0289768
chr13	56522611	56523011	401	4.98103	2.97389	5.7894	1.69848	0.00127974	0.0262296
chr17	78200158	78200558	401	6.14884	4.74506	6.84667	1.69846	0.000105579	0.00523605
chr13	5842999	5843399	401	5.57006	3.89443	6.32449	1.69845	0.000656103	0.0166997
chr5	52040269	52040669	401	7.11998	5.84604	7.7858	1.69768	4.29857e-06	0.000610973
chr6	47318776	47319176	401	5.94302	4.36488	6.67862	1.69751	0.000514839	0.0141917
chr9	103593392	103593792	401	5.40759	3.71688	6.16481	1.69733	0.000829107	0.0192529
chr1	169900655	169901055	401	4.55295	2.1795	5.40656	1.69562	0.00165606	0.0311488
chr16	51809322	51809722	401	5.25892	3.60243	6.00978	1.69473	0.000711821	0.017534
chr7	64048586	64048986	401	5.61793	3.93659	6.37343	1.69445	0.000696736	0.0173183
chr2	92429816	92430216	401	5.158	3.46778	5.91513	1.69392	0.000788388	0.0186547
chr3	66515918	66516318	401	6.17648	4.77078	6.87475	1.69249	0.000162952	0.00687742
chr16	52947549	52947949	401	5.05032	3.25408	5.82606	1.69214	0.00102664	0.022491
chr11	108966005	108966405	401	6.54143	4.95721	7.27825	1.69209	0.000507381	0.0140467
chr18	40541637	40542037	401	5.57903	3.91393	6.3315	1.69126	0.000812176	0.0190218
chr13	6042560	6042960	401	5.613	3.76428	6.39738	1.69116	0.00106045	0.0230969
chr2	135861788	135862188	401	6.129	4.64243	6.84546	1.69095	0.000377874	0.0116873
chr3	8766995	8767395	401	5.88615	4.47037	6.58676	1.69062	0.000162109	0.00685583
chr14	16478519	16478919	401	4.92189	2.97389	5.72166	1.69037	0.00124304	0.025681
chr6	127154903	127155303	401	5.73887	4.28703	6.44767	1.6898	0.000256367	0.00907064
chr6	15310635	15311035	401	4.01185	0	4.992	1.68915	0.00123291	0.0256153
chr9	64049762	64050162	401	6.45846	4.96649	7.17608	1.68858	0.000302766	0.0101536
chr2	114091584	114091984	401	5.74406	4.07681	6.49694	1.68794	0.000688112	0.017189
chr15	73561569	73561969	401	4.96566	3.08712	5.7548	1.68758	0.00115934	0.0246157
chr3	85364829	85365229	401	6.10099	4.65159	6.80924	1.68637	0.000271812	0.00944974
chr4	130081637	130082037	401	5.45997	3.56372	6.25188	1.6862	0.00118047	0.0249235
chr7	118848592	118848992	401	5.33716	3.68562	6.08708	1.68482	0.000697196	0.0173194
chr3	37845413	37845813	401	4.80742	2.61653	5.64009	1.68458	0.00155743	0.0298502
chr6	140666825	140667225	401	5.92287	4.42266	6.64227	1.68453	0.000400571	0.0121111
chr2	39011583	39011983	401	6.13222	4.39803	6.89727	1.68405	0.000870363	0.0199
chr1	139438888	139439288	401	5.24045	3.54909	5.99779	1.68349	0.000858338	0.0197542
chr18	75519561	75519961	401	4.76167	2.05956	5.64634	1.68341	0.00178457	0.0325736
chr16	96806086	96806486	401	4.77048	2.50889	5.61161	1.68182	0.00163704	0.0309741
chr4	141928959	141929359	401	5.72407	3.89846	6.50469	1.68179	0.0011674	0.0247233
chr4	83656375	83656775	401	5.1984	3.35358	5.98216	1.68166	0.0011546	0.0245278
chr8	123717635	123718035	401	6.11103	4.55398	6.84234	1.68118	0.000525626	0.0143691
chr7	90200757	90201157	401	4.91657	2.71669	5.75034	1.68074	0.00159353	0.0303874
chr3	60648515	60648915	401	5.5246	4.0067	6.24777	1.68069	0.000434823	0.0127105
chrX	11493953	11494353	401	6.43632	5.05619	7.12858	1.67917	0.000131839	0.0060055
chr9	71387369	71387769	401	5.46939	3.31349	6.2977	1.67808	0.0016272	0.030855
chr7	143784196	143784596	401	5.7559	4.28703	6.46849	1.67718	0.00034635	0.0110621
chr3	152884273	152884673	401	4.7696	2.14043	5.64802	1.67618	0.00181707	0.032992
chr3	134302953	134303353	401	7.0406	5.70014	7.72327	1.67533	6.56446e-05	0.00379822
chr18	3563797	3564197	401	7.2037	5.99133	7.85303	1.6748	9.48877e-07	0.000214462
chr2	9182266	9182666	401	5.05988	3.11417	5.85931	1.67439	0.0014131	0.0279711
chr10	7126568	7126968	401	5.43488	3.85516	6.17079	1.67414	0.00068419	0.0171612
chr11	20908436	20908836	401	5.13719	3.19837	5.93559	1.67309	0.00134589	0.027102
chr4	106281513	106281913	401	6.23827	4.87101	6.92746	1.67213	0.00014531	0.00640062
chr12	50385517	50385917	401	4.77827	2.14043	5.65745	1.67186	0.00184629	0.033376
chr12	73790388	73790788	401	6.70359	5.38573	7.38064	1.67096	5.20439e-05	0.00322243
chr16	89829893	89830293	401	5.5014	3.98858	6.22349	1.6698	0.000461396	0.0131794
chr1	151890264	151890664	401	5.40228	3.71232	6.15936	1.66954	0.000867178	0.0198491
chr1	164246778	164247178	401	5.45268	3.73872	6.21412	1.66953	0.00106227	0.0231123
chr4	47670532	47670932	401	6.84106	5.56993	7.50614	1.66809	2.31781e-05	0.00182583
chrX	11728757	11729157	401	5.86632	4.45202	6.56659	1.66705	0.000259865	0.00918655
chr4	9674128	9674528	401	5.33995	3.77288	6.07331	1.66674	0.000646994	0.0165494
chr13	16208616	16209016	401	6.71685	5.36905	7.40132	1.66658	0.000107395	0.00527549
chr8	124375379	124375779	401	7.01356	5.77925	7.66887	1.66599	9.31485e-06	0.00100593
chr1	83359462	83359862	401	4.22672	1.11417	5.14081	1.66518	0.00183536	0.0332512
chr2	141152287	141152687	401	5.29707	3.30191	6.10373	1.66421	0.00159676	0.0304349
chr19	27031494	27031894	401	5.86571	4.38984	6.57983	1.6637	0.000357423	0.0112261
chr11	108752289	108752689	401	6.27834	4.94794	6.95852	1.66339	8.72024e-05	0.00459233
chr3	70250297	70250697	401	6.43842	5.05101	7.1324	1.66306	0.000215871	0.0080729
chr9	86438741	86439141	401	6.17331	4.66522	6.8944	1.66305	0.000447546	0.0129567
chr4	8589343	8589743	401	5.55004	3.99954	6.28001	1.66259	0.000670501	0.0169097
chr1	143503437	143503837	401	6.70384	5.35924	7.38752	1.66257	0.000118362	0.00559491
chr11	59899950	59900350	401	6.03194	4.50132	6.75778	1.66212	0.000547606	0.01479
chr1	66931312	66931712	401	5.11076	2.62585	5.97578	1.66138	0.00188409	0.0337643
chr1	55888171	55888571	401	5.15312	3.21109	5.952	1.66073	0.00153762	0.0295664
chr1	74254021	74254421	401	5.12334	3.4037	5.88579	1.66065	0.00111531	0.0239388
chr14	120868059	120868459	401	7.32898	6.1406	7.97164	1.66049	4.80934e-07	0.000138138
chr4	123164246	123164646	401	5.03855	3.03177	5.84687	1.65993	0.00162916	0.030855
chr11	94160788	94161188	401	7.96218	6.70956	8.62239	1.65944	1.11885e-05	0.00111511
chr14	93890868	93891268	401	5.40083	3.85912	6.12899	1.65876	0.000644231	0.0164991
chr4	81728352	81728752	401	4.65953	1.62585	5.56864	1.65838	0.00191498	0.0340229
chr12	32995455	32995855	401	5.13191	2.94406	5.96421	1.6579	0.00173832	0.0320035
chr11	53627048	53627448	401	4.04011	0	5.00092	1.65763	0.00158464	0.0302456
chr14	105483400	105483800	401	6.7884	5.33652	7.49721	1.65761	0.000379999	0.0117117
chr12	101029326	101029726	401	5.30531	3.42522	6.09469	1.65755	0.00133914	0.0270468
chr1	56973131	56973531	401	4.73121	2.50889	5.5677	1.65717	0.00178076	0.0325481
chr3	53724762	53725162	401	6.42245	5.00662	7.12307	1.6569	0.00024272	0.00872969
chr1	37496716	37497116	401	4.71916	2.60714	5.54182	1.65687	0.00171185	0.0317221
chr5	151315687	151316419	733	5.95472	4.52664	6.65816	1.65675	0.000310547	0.0103148
chrX	6894288	6894688	401	5.08658	2.62585	5.9492	1.65659	0.00190899	0.0339895
chr5	41807799	41808199	401	6.44632	5.00856	7.15196	1.65622	0.000385575	0.0118219
chr16	50784066	50784466	401	5.2003	3.44666	5.96876	1.656	0.0011293	0.0241389
chr18	54807625	54808025	401	7.49053	6.31054	8.13082	1.6549	5.0845e-07	0.000143061
chr8	80982899	80983299	401	5.80843	4.33652	6.52168	1.6548	0.00044495	0.0129409
chr8	10041294	10041694	401	6.11643	4.30746	6.89431	1.65362	0.0012373	0.0256521
chr15	76083075	76083475	401	5.19642	3.26008	5.99445	1.65311	0.00151685	0.0292897
chr13	64372560	64372960	401	4.69845	2.65387	5.51206	1.65306	0.00168227	0.0314702
chr16	44216369	44216769	401	5.00829	3.25408	5.77685	1.65296	0.001206	0.0252227
chr14	16201416	16201816	401	5.16152	3.49878	5.91355	1.65246	0.000964232	0.0214533
chr18	55248574	55248974	401	6.06678	4.6213	6.77415	1.65244	0.000353924	0.0111622
chr6	106473882	106474282	401	5.16248	3.44666	5.92425	1.6519	0.00106538	0.0231384
chr4	84675279	84675679	401	5.78478	4.28101	6.50495	1.65186	0.000490051	0.0137231
chr11	85803639	85804039	401	5.53489	3.867	6.28789	1.65181	0.00097309	0.0215981
chr8	90828408	90828808	401	6.09568	4.71896	6.78713	1.65152	0.000198527	0.0076741
chr19	11120846	11121246	401	4.41082	1.95921	5.27253	1.65099	0.00197277	0.0347068
chr8	48690483	48690883	401	5.81522	4.09721	6.57738	1.64984	0.00105307	0.0229483
chr6	6004777	6005177	401	5.93346	4.57841	6.6197	1.6498	0.000170696	0.00702364
chr10	69916342	69916742	401	4.67873	1.98842	5.5624	1.64939	0.00199967	0.0351054
chr7	100816118	100816518	401	7.61364	6.40158	8.26289	1.64886	4.51841e-06	0.000633512
chr5	96939565	96939965	401	5.75913	3.70813	6.57363	1.64846	0.0017662	0.0323667
chr2	73046394	73046794	401	5.42022	3.53431	6.21051	1.64837	0.00156065	0.0298842
chr9	85842384	85842784	401	5.01863	3.03177	5.82409	1.64763	0.00170263	0.0316296
chr1	164857956	164858356	401	4.60111	2.43609	5.43056	1.64673	0.00186237	0.0335705
chr12	98668533	98668933	401	6.6042	5.23877	7.29295	1.64592	0.0001814	0.00723517
chr3	93445981	93446381	401	4.89409	3.01026	5.68406	1.6459	0.00147594	0.0287954
chr7	25379469	25379869	401	4.72841	2.48859	5.56699	1.6459	0.0019298	0.0341689
chr5	53181289	53181689	401	5.80101	4.3761	6.50372	1.64551	0.000405313	0.0121638
chr18	74064484	74064884	401	5.87916	4.47822	6.57632	1.64446	0.000339565	0.0109128
chr7	79358552	79358952	401	6.36802	5.00312	7.05664	1.64441	0.000231265	0.00841042
chr18	64755997	64756397	401	4.36851	1.88281	5.23361	1.64422	0.00202173	0.0353278
chr11	77428692	77429092	401	5.54253	4.05971	6.25817	1.64387	0.000563216	0.0150778
chr8	8488611	8489011	401	4.44111	1.50889	5.34336	1.64352	0.00201719	0.0352931
chr15	78845064	78845464	401	5.561	3.53904	6.37147	1.64325	0.00168722	0.0314912
chr11	109995395	109995795	401	6.7468	5.39673	7.43182	1.64271	0.000159908	0.00681151
chr14	124574981	124575381	401	4.91178	1.98842	5.81341	1.64269	0.00202756	0.0353757
chr2	151575694	151576094	401	7.13631	5.88091	7.79725	1.64247	4.64077e-05	0.00296672
chr10	24754434	24754834	401	5.17792	3.51916	5.92921	1.64233	0.00108254	0.0233811
chr18	54119441	54119841	401	7.61562	6.43676	8.25559	1.64131	1.62847e-06	0.000319219
chr2	108625635	108626035	401	4.24655	0.359423	5.19695	1.64127	0.00165891	0.0311883
chr4	95636918	95637318	401	7.40756	6.05964	8.09205	1.6395	0.000180431	0.00722442
chr3	107740519	107740919	401	5.47511	3.84304	6.22132	1.63929	0.000981634	0.021712
chr10	59133174	59133574	401	6.07952	4.72991	6.76443	1.63818	0.00018198	0.00725134
chr10	78752787	78753187	401	4.77034	2.75155	5.58036	1.63771	0.00176142	0.0322935
chr3	37896499	37896899	401	6.21057	4.87697	6.89154	1.63696	0.000202724	0.00774942
chr13	9449331	9449731	401	4.9967	3.21727	5.7696	1.6366	0.0014134	0.0279711
chr10	108446211	108446611	401	5.92607	4.5342	6.62111	1.63572	0.00034758	0.011086
chr3	148232992	148233392	401	5.22239	3.5736	5.97179	1.63526	0.00110502	0.0237595
chr10	89819046	89819802	757	5.45802	3.76023	6.21653	1.63512	0.00127936	0.0262296
chr13	5345460	5345860	401	5.76763	4.36766	6.46458	1.63498	0.000335361	0.0108366
chr11	29794978	29795378	401	6.00035	4.42522	6.73534	1.6333	0.000792267	0.0186563
chr2	67441641	67442041	401	5.24499	3.6493	5.9841	1.63324	0.000980369	0.0216956
chr15	59795366	59795766	401	6.49113	5.20474	7.16017	1.63314	9.31687e-05	0.00481092
chr9	94135972	94136372	401	5.90464	4.56382	6.58739	1.63278	0.000204012	0.00777252
chr5	88807981	88808381	401	3.9484	0	4.92765	1.63238	0.00141414	0.0279724
chr9	36947941	36948341	401	4.84163	2.75155	5.66141	1.63179	0.00189524	0.0338613
chr11	87316677	87317077	401	5.24763	3.39827	6.03212	1.63177	0.00162184	0.0307993
chr15	66308876	66309276	401	4.47464	1.14043	5.40128	1.63168	0.00199199	0.0350152
chr10	76447545	76447945	401	8.28808	7.06745	8.93968	1.63118	1.59881e-05	0.001431
chr8	71670301	71670701	401	5.49109	3.99954	6.20863	1.62991	0.000701952	0.0173853
chr10	59321501	59321901	401	5.26569	3.42522	6.04874	1.62898	0.00147879	0.0288219
chr9	63663112	63663512	401	4.90761	2.40346	5.7745	1.62733	0.00213389	0.0366223
chr15	91703133	91703533	401	6.96546	5.76968	7.61019	1.62669	6.12029e-06	0.000776457
chr1	144306559	144306959	401	6.11804	4.55642	6.85029	1.62602	0.000863099	0.0198145
chr6	113313239	113313639	401	5.83988	4.38984	6.54828	1.62583	0.000476906	0.0134828
chr4	88515378	88515778	401	6.13032	4.59036	6.85811	1.62579	0.000751747	0.018183
chr16	25041954	25042354	401	5.58044	4.13078	6.28875	1.62543	0.000593063	0.0155767
chr6	97349905	97350305	401	6.55335	5.23427	7.23071	1.62446	0.000202223	0.00773743
chr6	97278355	97278755	401	7.21326	6.02906	7.85475	1.62353	8.09265e-06	0.000929778
chr18	49770947	49771347	401	7.51997	6.34437	8.15902	1.62341	2.79791e-06	0.000482185
chr11	46130556	46130956	401	5.37072	3.78975	6.10689	1.62323	0.00102551	0.022478
chr13	92758702	92759102	401	5.32068	3.75155	6.05446	1.62322	0.000916985	0.0206576
chr3	93447057	93447457	401	7.10474	5.90908	7.74944	1.62321	1.39898e-05	0.00130719
chr9	34721825	34722225	401	7.03913	5.70898	7.71925	1.62294	0.000170353	0.00702364
chr16	30475833	30476233	401	6.45174	5.16016	7.12212	1.62283	0.000130023	0.00596881
chr2	128753043	128753443	401	5.55746	3.78957	6.32838	1.62078	0.00138942	0.0277626
chr15	80024541	80024941	401	7.71121	6.54599	8.3473	1.62044	2.36869e-06	0.000429699
chr7	45488803	45489203	401	4.9186	3.07356	5.7024	1.62035	0.00169106	0.0315347
chr9	58544916	58545316	401	6.75272	5.45998	7.4234	1.61992	0.000167233	0.00696787
chr2	120518276	120518676	401	6.22126	4.80848	6.92117	1.61917	0.000524044	0.0143353
chr11	72349414	72349814	401	5.81815	4.34501	6.53167	1.61842	0.000584927	0.0154865
chr2	77588951	77589351	401	7.13385	5.96194	7.77185	1.61802	3.17775e-06	0.000513418
chr13	41746091	41746491	401	6.38825	5.10071	7.0576	1.61688	0.000130498	0.00597735
chr18	28851705	28852105	401	5.87556	4.45202	6.57796	1.61676	0.000536276	0.0145748
chr15	40475734	40476134	401	6.07305	4.71013	6.76119	1.61656	0.000279217	0.00964511
chr16	84774147	84774547	401	5.27667	3.70354	6.01125	1.61556	0.000998593	0.0219696
chr18	58470201	58470601	401	4.96542	2.86717	5.78627	1.61533	0.00209105	0.0361421
chr17	69105157	69105557	401	5.2607	3.63532	6.00562	1.6137	0.00111676	0.0239555
chr12	52501433	52501833	401	5.30011	3.59295	6.06032	1.61318	0.00147339	0.0287728
chr3	9704672	9705072	401	5.85092	4.50648	6.53456	1.61296	0.000319301	0.0104981
chr10	123624423	123624823	401	5.12926	3.4937	5.87614	1.61223	0.00123914	0.025668
chr2	7526518	7526918	401	4.37362	1.35942	5.28145	1.61051	0.00215401	0.0368758
chr15	3269842	3270242	401	4.54131	2.12736	5.39918	1.61028	0.00225204	0.0378029
chr19	23057275	23057675	401	7.42537	6.11988	8.0993	1.60935	0.000169913	0.00702364
chr18	38185751	38186151	401	4.55177	2.31349	5.39016	1.60935	0.00221408	0.0374638
chr8	28693618	28694018	401	6.52094	5.10063	7.22259	1.60921	0.000497829	0.0138751
chr2	55818145	55818545	401	6.2513	4.81859	6.95579	1.60887	0.00051605	0.0141917
chr6	127375371	127375771	401	4.82177	2.66296	5.65046	1.60879	0.00212798	0.0365816
chr13	41872466	41872866	401	5.81921	4.38436	6.52418	1.60849	0.000567668	0.015148
chr19	38592942	38593342	401	5.9359	4.61429	6.6139	1.60809	0.000262628	0.00923685
chr16	53071863	53072263	401	6.09937	4.37044	6.86348	1.60784	0.00148136	0.0288331
chr12	100211805	100212205	401	4.69186	2.69913	5.49818	1.60676	0.00201514	0.0352721
chr12	53753149	53753549	401	4.98396	3.10752	5.77276	1.60568	0.00188722	0.0338022
chr18	53793678	53794078	401	5.09896	3.22955	5.88665	1.60443	0.00178082	0.0325481
chr9	70835294	70835694	401	3.54219	0	4.54219	1.60385	0.00120523	0.0252227
chr3	96160712	96161112	401	7.47184	6.30105	8.10952	1.60376	9.56299e-06	0.00102167
chr3	83275596	83275996	401	4.95888	3.01736	5.75769	1.60355	0.00189359	0.0338611
chr3	133672853	133673253	401	7.78215	6.59767	8.4237	1.60315	1.66362e-05	0.00146152
chr13	47193933	47194333	401	7.01076	5.78238	7.66447	1.6024	6.70738e-05	0.00383798
chr8	34806803	34807203	401	7.06951	5.84812	7.72131	1.60225	5.87382e-05	0.00353121
chr8	31089699	31090099	401	4.87052	2.96657	5.66362	1.60217	0.00190497	0.0339771
chr13	21200309	21200709	401	6.98684	5.73647	7.64645	1.6019	0.000106021	0.00524539
chr2	29691851	29692251	401	4.3936	1.14043	5.31589	1.60166	0.00220102	0.0373412
chr10	17230308	17230708	401	5.15549	3.54909	5.8967	1.60136	0.00123356	0.0256153
chr4	124570721	124571121	401	6.06689	4.71241	6.75298	1.6007	0.000402965	0.0121422
chr3	137293533	137293933	401	6.80966	5.55525	7.47034	1.59999	0.000121219	0.00568452
chr7	89204203	89204603	401	5.57065	4.12078	6.27901	1.59978	0.000686695	0.0171823
chr8	81825084	81825484	401	5.1525	3.4937	5.9038	1.59956	0.00141261	0.0279711
chr8	84520133	84520533	401	5.07309	3.26605	5.85064	1.59911	0.00168136	0.0314673
chr8	32044498	32044898	401	6.75692	5.47945	7.42366	1.59898	0.000151697	0.00654942
chr17	26478899	26479299	401	4.42713	0.944385	5.36112	1.59827	0.00202972	0.0353777
chr12	39957424	39957824	401	5.83556	4.47295	6.52363	1.59818	0.000379412	0.0117023
chr10	67672633	67673033	401	5.32593	3.71688	6.06766	1.59606	0.00135577	0.0272477
chr4	12135923	12136323	401	4.74962	2.16678	5.62389	1.59587	0.00238229	0.0390853
chr11	116940359	116940759	401	6.50518	5.28255	7.15733	1.59521	5.6146e-05	0.00339015
chr16	43309771	43310171	401	5.55517	3.99579	6.28697	1.5944	0.00103737	0.0226899
chr11	68674965	68675365	401	7.6618	6.49939	8.29708	1.59411	5.078e-06	0.000693171
chr6	135253418	135253818	401	3.95162	0	4.9214	1.59288	0.00156899	0.0300161
chr16	20959206	20959606	401	5.95302	4.59522	6.63992	1.59286	0.000397662	0.0120491
chr11	79460414	79460814	401	4.14255	0.403461	5.08749	1.59243	0.00205931	0.0357578
chr5	62762582	62762982	401	6.42025	5.17784	7.07773	1.59166	0.000119443	0.00562677
chr10	21399472	21399872	401	6.18286	4.93479	6.84186	1.59118	0.000126717	0.00584951
chr19	34265549	34265949	401	6.8548	5.68344	7.49264	1.59031	1.76035e-05	0.00152048
chr11	112782275	112782675	401	4.84781	2.61653	5.68537	1.58964	0.00233992	0.0387009
chr10	110061220	110061620	401	5.76512	4.41181	6.45093	1.58945	0.000430095	0.0126344
chr19	38043409	38043809	401	5.31107	3.56372	6.07844	1.58933	0.00162375	0.0308214
chr5	51125301	51125701	401	5.22181	3.60243	5.96556	1.5886	0.00136977	0.0274511
chr15	6386769	6387169	401	4.94283	3.01736	5.73921	1.58853	0.00200295	0.0351314
chr6	16317684	16318084	401	4.31189	1.58819	5.19833	1.58815	0.00241268	0.039419
chr17	8907160	8907560	401	6.4421	5.18259	7.10413	1.58774	0.000147104	0.00643872
chr16	85415573	85415973	401	5.44257	3.92907	6.16481	1.58746	0.000994487	0.0219181
chr10	110455967	110456367	401	5.53056	4.03162	6.24969	1.58742	0.000907215	0.0205158
chr2	145937118	145937518	401	6.95511	5.65035	7.62886	1.58705	0.000254237	0.00903392
chr8	123871844	123872244	401	4.71737	2.66296	5.53233	1.5867	0.00221722	0.0374924
chrX	51205881	51206281	401	4.83614	2.87502	5.63785	1.58559	0.00218969	0.0372513
chr9	85650009	85650409	401	4.51546	0.818499	5.45874	1.58547	0.0021059	0.0363381
chr4	84546189	84546589	401	4.4919	1.68135	5.38523	1.58501	0.00240166	0.0392969
chr3	68406085	68406485	401	5.44235	3.85102	6.18059	1.58488	0.00121926	0.0254054
chr2	55432247	55432647	401	5.42121	3.80214	6.1649	1.58472	0.00134261	0.027051
chr9	61655765	61656165	401	5.58397	3.86307	6.34666	1.58328	0.00169843	0.0316272
chr5	54894886	54895286	401	6.17387	4.92152	6.83401	1.58226	0.000183213	0.00727245
chr9	34748808	34749208	401	5.47001	3.98858	6.18535	1.58151	0.000936994	0.0209941
chr5	92277775	92278175	401	7.22353	6.08036	7.85322	1.58145	7.27101e-06	0.000862995
chr14	45445328	45445728	401	5.44283	3.97024	6.15623	1.58102	0.000886722	0.0201338
chr13	43991534	43991934	401	5.7183	4.30468	6.41842	1.58059	0.000712153	0.017534
chr7	112281179	112281932	754	5.8723	4.53172	6.555	1.5802	0.000501894	0.0139508
chr15	42506425	42506825	401	4.59351	2.1795	5.45138	1.57942	0.00252376	0.0405222
chr13	90886431	90886831	401	7.95514	6.75262	8.60175	1.57916	6.14439e-05	0.00363719
chr1	144367908	144368308	401	6.41573	5.2063	7.06425	1.57897	7.35052e-05	0.00405367
chr6	34862958	34863358	401	6.31279	5.05619	6.97405	1.57824	0.000171385	0.00703939
chr13	48260340	48260740	401	6.08935	4.74292	6.77348	1.57821	0.000449213	0.0129567
chr17	9863886	9864286	401	5.4047	3.84703	6.13614	1.57751	0.00120622	0.0252227
chr7	113651222	113651622	401	5.72907	4.38161	6.41345	1.57696	0.000487022	0.0136568
chr3	36446589	36446989	401	6.62566	5.40087	7.2784	1.57665	9.33607e-05	0.00481483
chr5	8797664	8798064	401	4.32636	1.14043	5.24483	1.57616	0.00239754	0.0392575
chr9	24723799	24724199	401	4.89188	2.99595	5.68373	1.57584	0.00219463	0.037291
chr19	56704658	56705058	401	5.48374	3.8946	6.22154	1.57467	0.00148277	0.0288471
chr6	23089611	23090011	401	4.35426	1.88281	5.21795	1.57458	0.00256729	0.0409667
chr18	42061807	42062207	401	6.06886	4.77925	6.73874	1.57419	0.000349291	0.0111217
chr3	125404226	125404626	401	4.84412	2.87502	5.64701	1.57412	0.00231011	0.0383599
chr12	100982548	100982948	401	4.72959	2.54909	5.56098	1.57411	0.00248535	0.0401601
chr16	11473316	11473716	401	5.24638	3.61184	5.99306	1.57411	0.00146642	0.028659
chr8	111513587	111513987	401	4.74952	2.14043	5.62616	1.57389	0.00257278	0.0410227
chr14	118706261	118706661	401	6.63117	5.3927	7.2876	1.57348	0.00017357	0.00709851
chr14	65345702	65346102	401	5.22456	3.31349	6.01875	1.57293	0.00222418	0.0375334
chr18	84376807	84377207	401	6.2182	4.8925	6.89721	1.57292	0.000368167	0.0114753
chr12	57083208	57083608	401	5.0465	3.3761	5.79996	1.57228	0.00171413	0.0317459
chr2	164442624	164443024	401	6.61958	5.40087	7.27065	1.57149	9.40391e-05	0.00482575
chr11	86284575	86284975	401	5.30753	3.55886	6.07513	1.57121	0.00183704	0.033267
chr2	160263587	160263987	401	4.15528	0	5.11913	1.57074	0.00190681	0.0339895
chr3	145705153	145705553	401	7.93192	6.81354	8.55427	1.57047	2.68571e-06	0.000470285
chr11	89193261	89193661	401	4.4734	1.14043	5.39998	1.56931	0.00237593	0.0390274
chr1	161506166	161506566	401	6.19848	4.83703	6.88626	1.56917	0.000626894	0.0162564
chrX	106656040	106656440	401	6.83596	5.65733	7.47587	1.56903	5.59945e-05	0.00338595
chr1	144076458	144076858	401	5.29553	3.72558	6.02947	1.56896	0.00140234	0.0279041
chr9	41041315	41041715	401	4.71232	2.14043	5.5856	1.56849	0.00262046	0.0414473
chr19	9954313	9954713	401	4.64156	1.94439	5.52581	1.56814	0.00256981	0.0409912
chr10	54060180	54060580	401	4.94713	3.12078	5.72788	1.56808	0.00207371	0.0359487
chr15	36073950	36074350	401	5.06105	3.11417	5.86065	1.56805	0.00231797	0.0384571
chr15	36346015	36346415	401	5.26457	3.72124	5.99306	1.56743	0.0013634	0.0273745
chr8	126712815	126713215	401	7.09118	5.95355	7.71925	1.5666	8.38203e-06	0.000952443
chr10	59578618	59579018	401	4.80107	2.88281	5.59636	1.56615	0.00228028	0.0381069
chr14	48295543	48295943	401	5.74823	4.37886	6.43793	1.5661	0.000664172	0.0168429
chr2	75964464	75964864	401	5.42505	3.98496	6.13122	1.56561	0.00094567	0.0211198
chr8	7816158	7816558	401	4.69846	2.70793	5.50446	1.56524	0.00236189	0.0389524
chr1	120305605	120306005	401	5.03862	3.06673	5.84192	1.56506	0.00241898	0.0394681
chr10	87711441	87711841	401	5.46506	4.02106	6.17211	1.5648	0.000995018	0.0219181
chr13	60287010	60287410	401	6.74095	5.44265	7.41306	1.56342	0.000336863	0.0108597
chr4	129049186	129049586	401	6.40161	5.2063	7.04621	1.56339	8.27435e-05	0.00442737
chr7	145111468	145111868	401	6.21758	4.80008	6.91858	1.56331	0.000838079	0.0194086
chr16	8864222	8864622	401	5.41056	3.27226	6.23664	1.56319	0.00258244	0.041145
chr17	51653012	51653412	401	4.64615	2.65387	5.4524	1.56288	0.00241312	0.039419
chr10	16474135	16474535	401	5.24652	3.64472	5.98683	1.56245	0.0016422	0.0310009
chr13	37560051	37560451	401	5.36517	3.53431	6.14665	1.5622	0.00223921	0.0377255
chr13	22026039	22026439	401	5.04153	3.31925	5.80446	1.56171	0.00192127	0.0341055
chrX	16817018	16817418	401	4.93637	3.01736	5.73177	1.56165	0.00225987	0.0379037
chr7	115217098	115217498	401	5.83806	4.509	6.51791	1.56112	0.000539346	0.0146281
chr13	63141028	63141428	401	6.34307	4.81469	7.06845	1.56056	0.00140033	0.0279041
chr15	86189086	86189486	401	6.17307	4.89837	6.83909	1.56049	0.000290666	0.00987404
chr1	41384238	41384638	401	4.81502	2.96657	5.59936	1.56031	0.00220605	0.0373646
chr5	8819876	8820276	401	4.8686	2.16678	5.75324	1.56026	0.00263487	0.0415955
chr10	17023913	17024313	401	5.44386	3.8867	6.1752	1.56004	0.00138807	0.0277621
chr3	146620872	146621272	401	5.25869	3.5736	6.01488	1.55939	0.00187262	0.0336755
chr16	22475904	22476304	401	5.36561	3.88281	6.08124	1.55895	0.00117088	0.0247519
chr6	126095975	126096375	401	5.82342	4.2901	6.54983	1.55822	0.00145854	0.0285848
chr4	6221734	6222134	401	5.19138	3.52913	5.94332	1.55802	0.00174548	0.0320865
chr16	56478607	56479007	401	5.36252	3.51393	6.14689	1.55723	0.00215815	0.036901
chr8	10925975	10926375	401	4.52144	1.62585	5.4211	1.55651	0.0026569	0.0418636
chr1	160681243	160681643	401	4.83467	2.56856	5.67633	1.55584	0.00267402	0.0421174
chr7	53725138	53725538	401	6.70369	5.5267	7.34313	1.5553	8.70678e-05	0.00459233
chr12	67011129	67011529	401	6.64591	5.30752	7.32807	1.55522	0.000529368	0.0144427
chr6	38809217	38809617	401	4.09485	0.403461	5.03791	1.5552	0.00229641	0.0382374
chr1	160251366	160251766	401	4.94464	3.01736	5.7413	1.5552	0.00233899	0.0387009
chr14	34768638	34769038	401	6.01843	4.68339	6.69976	1.55516	0.000547794	0.01479
chr2	65896839	65897239	401	5.96002	4.66079	6.63236	1.5546	0.000496907	0.0138588
chr6	119920461	119920861	401	4.66345	2.55886	5.48515	1.55354	0.00260127	0.0413177
chr13	111939484	111939884	401	4.49892	1.62585	5.39693	1.55335	0.00269088	0.0423668
chr2	62646230	62646630	401	7.14714	6.03873	7.7665	1.55335	4.95664e-06	0.000683371
chr5	31881942	31882342	401	5.02864	3.29582	5.79344	1.55324	0.00196488	0.0346417
chr6	136492666	136493066	401	4.71244	2.69913	5.52168	1.55323	0.00255518	0.0408206
chr18	24919255	24919655	401	4.27757	1.14043	5.19315	1.55307	0.00258651	0.0411939
chr9	12380670	12381070	401	7.68362	6.44265	8.34072	1.55145	0.000222406	0.00822117
chr2	109884124	109884524	401	6.76864	5.53673	7.4233	1.55123	0.000264807	0.00928195
chr14	77485172	77485572	401	5.73186	4.34231	6.42635	1.5508	0.000938004	0.0210053
chr15	73431341	73431741	401	5.23153	3.52913	5.99087	1.54962	0.00194151	0.0343322
chr14	98169590	98169990	401	6.79809	5.64348	7.43111	1.54914	4.12453e-05	0.00272033
chr18	84504983	84505383	401	5.55687	4.10738	6.26515	1.54913	0.00102959	0.0225435
chr15	27787805	27788205	401	6.81162	5.58808	7.464	1.54888	0.000221809	0.0082133
chr5	118067966	118068366	401	5.73332	4.28101	6.44223	1.54865	0.001043	0.0227886
chr18	76354853	76355253	401	6.90215	5.53662	7.59092	1.54734	0.000746425	0.018093
chr10	97437604	97438004	401	4.59667	2.39258	5.43096	1.54685	0.00273589	0.0428632
chr1	40828545	40828945	401	5.02935	2.98118	5.84346	1.54666	0.00259776	0.0412778
chr10	88376497	88376897	401	4.37165	1.71669	5.25232	1.5459	0.00280862	0.0435246
chr1	154090565	154090965	401	4.40587	1.97389	5.26559	1.54566	0.00282706	0.0436635
chr16	50877680	50878080	401	6.43079	5.08881	7.11383	1.54552	0.000636843	0.0163911
chr10	119079141	119079541	401	5.35793	3.72124	6.10502	1.54534	0.00189151	0.0338533
chr2	18219290	18219690	401	6.90771	5.57956	7.58733	1.54514	0.000585222	0.0154865
chr16	30518065	30518465	401	6.42243	5.22649	7.06721	1.54491	0.00011746	0.00558132
chr3	107733707	107734107	401	5.53969	3.66315	6.32851	1.54377	0.00249974	0.0403087
chr9	118721159	118721559	401	5.40287	3.9629	6.109	1.5434	0.00116217	0.0246632
chr10	37617675	37618075	401	6.66206	5.35492	7.33641	1.54248	0.000481186	0.0135759
chr3	65842863	65843622	760	6.43566	5.18582	7.09514	1.54242	0.000351013	0.0111356
chr15	93001002	93001402	401	4.67961	1.94439	5.56699	1.542	0.00276867	0.0431696
chr13	54101477	54101877	401	4.66691	1.98842	5.54959	1.54182	0.00284492	0.0438258
chr3	115530542	115530942	401	6.62603	5.41456	7.27512	1.54157	0.000223644	0.00824431
chr16	15654604	15655004	401	6.24513	5.00856	6.90105	1.54151	0.00033908	0.0109105
chr9	42109475	42109875	401	5.3168	3.66296	6.06716	1.54079	0.00187224	0.0336755
chr5	12383312	12383712	401	5.51533	3.50911	6.32357	1.54018	0.00270589	0.0425383
chr6	137448695	137449095	401	4.74468	2.66296	5.56334	1.53911	0.00272985	0.0428012
chr3	104299229	104299629	401	5.66752	3.82291	6.45124	1.53749	0.00251745	0.0404523
chr5	148633078	148633478	401	6.25405	4.84703	6.95263	1.53738	0.000995195	0.0219181
chr13	42618754	42619154	401	4.73072	2.16678	5.60327	1.53733	0.00287367	0.0441195
chr18	58835943	58836343	401	4.71414	2.5977	5.53738	1.53672	0.00282708	0.0436635
chr6	113166779	113167179	401	5.66125	4.13063	6.38709	1.53571	0.00145845	0.0285848
chr9	94582152	94582552	401	6.96406	5.80536	7.59826	1.53569	0.000108669	0.00530075
chr12	71954924	71955324	401	3.95668	0	4.91513	1.535	0.00218644	0.0372154
chr1	106063949	106064349	401	6.82567	5.66527	7.46037	1.53477	6.83645e-05	0.00387955
chr4	8938677	8939077	401	6.06027	4.82071	6.717	1.53453	0.000312578	0.0103511
chr10	53422099	53422499	401	7.32394	6.14878	7.96287	1.53442	0.00012572	0.00582298
chr5	99570247	99570647	401	4.7266	2.58819	5.55269	1.53435	0.00288427	0.0441511
chr1	125478482	125478882	401	6.96122	5.64223	7.63856	1.53389	0.000596772	0.015642
chr10	60350609	60351009	401	5.93188	4.6213	6.6071	1.53286	0.000593639	0.0155796
chr15	13385084	13385484	401	7.1491	5.96932	7.78933	1.53218	0.000131601	0.0060055
chr8	68855340	68855740	401	4.73781	2.61653	5.56169	1.53192	0.00283137	0.0436816
chr1	67014440	67014840	401	5.6539	4.28114	6.3444	1.53187	0.00101809	0.0223273
chr3	145685170	145685570	401	4.59009	2.26605	5.43832	1.53159	0.00294833	0.0448496
chr4	129034972	129035372	401	5.23928	3.33639	6.03221	1.53026	0.00255803	0.0408347
chr8	114978194	114978594	401	5.49973	4.06658	6.20432	1.53019	0.00118369	0.0249662
chr9	113635385	113635785	401	4.39374	1.40346	5.29998	1.52904	0.00284398	0.0438258
chr2	156782500	156783154	655	5.222	3.67218	5.95183	1.52867	0.00178858	0.0326035
chr9	75523902	75524302	401	6.50559	5.26008	7.16391	1.52814	0.000363643	0.0113858
chr13	117127897	117128297	401	8.52337	7.4609	9.12857	1.52689	1.08415e-06	0.000236009
chr13	110924266	110924666	401	5.00378	2.51894	5.86879	1.52682	0.00301271	0.0454445
chr1	121329576	121329976	401	5.38556	3.47811	6.1792	1.52653	0.00265072	0.0417821
chr19	44363737	44364137	401	5.99756	4.74515	6.65772	1.52582	0.000492108	0.0137714
chr3	145674332	145674732	401	7.38047	6.29512	7.9928	1.52517	4.67159e-06	0.000652776
chr18	54827972	54828372	401	5.92497	4.6095	6.60142	1.525	0.000664862	0.0168501
chr17	62412765	62413165	401	6.93823	5.72237	7.58852	1.52449	0.000353914	0.0111622
chr6	92875220	92875620	401	6.32676	5.06136	6.99034	1.52381	0.000433717	0.0126956
chr12	71616245	71616645	401	7.50225	6.39543	8.12113	1.52334	2.45263e-05	0.00190218
chr6	8755449	8755849	401	5.60649	4.12407	6.32204	1.5225	0.00146007	0.0285936
chr11	85572157	85572557	401	7.74663	6.68511	8.35152	1.52249	1.36923e-06	0.000277611
chr7	84332519	84332919	401	5.68524	4.22342	6.39626	1.52225	0.00142705	0.028147
chr15	59563411	59563811	401	5.98607	4.42522	6.71816	1.52211	0.0017374	0.0320035
chr12	70523626	70524026	401	4.70602	1.8185	5.60509	1.52181	0.00294807	0.0448496
chr4	46665524	46665924	401	5.31259	3.83502	6.02708	1.52116	0.00157874	0.0301469
chr2	19690068	19690468	401	6.80962	5.69797	7.42995	1.52076	2.85459e-05	0.00211973
chr13	70885044	70885444	401	4.45876	1.14043	5.38457	1.52033	0.00273121	0.0428063
chr11	28697616	28698016	401	5.08754	3.13391	5.88815	1.51959	0.00277033	0.0431696
chr18	44298671	44299071	401	5.40205	3.80643	6.14114	1.51932	0.00209286	0.0361582
chr9	13454289	13454689	401	6.52971	5.31775	7.17893	1.51898	0.00027005	0.00943374
chr10	11229515	11229915	401	5.30695	3.80214	6.02734	1.51889	0.00157598	0.0301152
chr8	66697158	66697558	401	4.98213	3.31925	5.73419	1.5187	0.00222023	0.0375145
chr3	88162493	88162893	401	5.22094	3.64472	5.95615	1.51779	0.00203421	0.0354247
chr3	93467449	93467849	401	6.06602	4.79173	6.73193	1.5174	0.000521949	0.0143064
chr16	86800597	86800997	401	6.01334	4.70793	6.68725	1.51707	0.000697683	0.017321
chr5	66745740	66746140	401	5.41989	3.95166	6.13233	1.51633	0.00145462	0.0285546
chr2	173134850	173135250	401	4.33502	1.35942	5.24026	1.516	0.00284501	0.0438258
chr1	179646341	179646741	401	5.24926	3.77288	5.9635	1.51512	0.00157553	0.0301152
chr10	11197703	11198103	401	6.00812	4.6095	6.70474	1.51493	0.00116646	0.0247206
chr10	99461136	99461536	401	6.03779	4.80008	6.69401	1.51421	0.000406841	0.0121849
chr1	72183219	72183619	401	5.10774	3.54909	5.83938	1.51349	0.00194721	0.034393
chr8	106526918	106527318	401	5.52801	4.13078	6.22431	1.51319	0.00129809	0.0265046
chr17	84926586	84926986	401	5.14811	3.40911	5.91401	1.51313	0.00251547	0.0404413
chr14	99017184	99017584	401	5.28146	3.74729	6.00805	1.51312	0.00187225	0.0336755
chr5	36530697	36531097	401	5.40397	3.95166	6.11287	1.51247	0.00141701	0.0279832
chr13	95763624	95764024	401	4.82734	2.40346	5.68623	1.51184	0.00316764	0.047063
chr9	29594853	29595634	782	5.53633	4.12407	6.23613	1.5118	0.0012336	0.0256153
chr15	38524965	38525365	401	7.89085	6.72166	8.52807	1.51144	0.000164511	0.0069037
chr2	65118245	65118645	401	6.13265	4.74729	6.82616	1.51118	0.00122552	0.0255101
chr12	16006297	16006697	401	6.12671	4.85318	6.79243	1.5103	0.000739415	0.0180006
chr17	8896590	8896990	401	5.4962	3.91756	6.2319	1.50976	0.00192555	0.034143
chr4	107079438	107079838	401	4.80516	2.27793	5.67427	1.50976	0.00318441	0.0471404
chr10	53518679	53519079	401	5.93344	4.40899	6.65799	1.50969	0.00173632	0.0320035
chr2	115777091	115777491	401	4.89778	3.07356	5.67818	1.50963	0.00278754	0.0433222
chr4	14525840	14526240	401	6.22334	4.97952	6.88121	1.5085	0.000583371	0.0154865
chr7	109837195	109837595	401	6.57191	5.33361	7.22829	1.50819	0.000449067	0.0129567
chr6	72926356	72926756	401	5.15529	3.3871	5.92626	1.50623	0.00261891	0.0414387
chr12	94732651	94733051	401	5.15028	3.43078	5.91271	1.50605	0.00260511	0.0413309
chr15	63007106	63007506	401	7.08027	5.9479	7.70678	1.50581	7.43061e-05	0.00407609
chr2	94045250	94045650	401	8.23816	7.1187	8.86085	1.50574	6.87331e-05	0.0038926
chr3	97684108	97684508	401	6.22703	1.98842	7.1883	1.50556	0.00223446	0.0376607
chr2	30269839	30270239	401	5.40475	3.69451	6.16551	1.50551	0.00240558	0.0393424
chr1	23398808	23399208	401	4.75748	2.27793	5.62197	1.50537	0.00323609	0.0475988
chr18	33523583	33523983	401	6.97688	5.87302	7.59486	1.50475	6.14684e-05	0.00363719
chr17	88421571	88421971	401	5.90123	4.59759	6.57469	1.50424	0.000764115	0.0183582
chr6	129400215	129400615	401	5.10823	3.31349	5.88372	1.50418	0.00277264	0.0431696
chr12	32989613	32990013	401	4.382	1.71669	5.26356	1.50366	0.00320661	0.0473167
chr5	4006892	4007292	401	6.26355	5.10071	6.89895	1.50322	0.000198068	0.00766352
chr3	121646294	121646694	401	6.33195	5.16664	6.96805	1.5024	0.000253707	0.00902287
chr11	42388699	42389099	401	5.91911	4.63773	6.58687	1.50193	0.000806263	0.018894
chr7	89203430	89203830	401	5.2206	3.10085	6.04428	1.50156	0.00323353	0.0475781
chr4	31874556	31874956	401	5.27301	3.71688	6.00414	1.50135	0.00216454	0.0369949
chr3	123139953	123140353	401	5.78636	4.32212	6.49792	1.50015	0.00166896	0.0313323
chrX	57286420	57286820	401	4.78837	2.87502	5.58292	1.50013	0.00305304	0.0458521
chr17	31901402	31901802	401	4.55643	2.44666	5.37881	1.49944	0.00320931	0.0473316
chr18	14017046	14017446	401	5.01857	3.15366	5.80555	1.49799	0.00296049	0.0449853
chr8	18723909	18724309	401	4.94566	2.85894	5.76499	1.49769	0.0031862	0.0471501
chr15	80012936	80013336	401	6.00464	4.70133	6.67802	1.49749	0.000934639	0.0209581
chr5	21395048	21395448	401	4.39789	2.03177	5.25071	1.49747	0.00332015	0.0483197
chr13	42174811	42175211	401	5.41305	3.87093	6.14129	1.49729	0.00196637	0.0346511
chr1	138906141	138906541	401	5.8153	4.43609	6.50734	1.49643	0.00136636	0.0274206
chr5	110181449	110181849	401	5.01166	3.25408	5.7808	1.496	0.0027727	0.0431696
chr10	58604533	58604933	401	4.95487	2.85894	5.77542	1.49568	0.00321951	0.047422
chr16	37995012	37995412	401	4.95541	2.40346	5.82684	1.49444	0.00333944	0.0484981
chr12	86101805	86102205	401	5.48658	4.02459	6.19764	1.49417	0.00175629	0.0322357
chr7	127689225	127689625	401	6.63854	5.39673	7.29586	1.49415	0.000554549	0.014917
chr11	52077788	52078188	401	7.56654	6.495	8.17458	1.49412	2.6991e-05	0.00204584
chr17	87473255	87473655	401	4.53495	2.26605	5.37693	1.49264	0.00336375	0.0486623
chr11	56507935	56508335	401	5.83234	4.54909	6.50058	1.49249	0.000879176	0.0200136
chr2	108623033	108623433	401	6.79145	5.60602	7.43328	1.49205	0.000389022	0.0118747
chr14	28505111	28505511	401	6.14556	4.90421	6.80276	1.48938	0.000664028	0.0168429
chr14	101288260	101288660	401	6.27468	5.09057	6.91614	1.48881	0.00037795	0.0116873
chr5	19226882	19227282	401	6.40003	5.09386	7.07414	1.48854	0.000896021	0.0202959
chr15	38555573	38555973	401	6.76407	5.67101	7.37877	1.48844	6.71482e-05	0.00383798
chr13	4183203	4183603	401	5.19238	3.5832	5.93415	1.48815	0.00235654	0.0389252
chr13	4662583	4662983	401	7.07029	5.89066	7.71048	1.48797	0.000381355	0.011736
chr10	61762150	61762550	401	4.73575	1.98842	5.62411	1.48795	0.00333617	0.0484746
chr3	52198155	52198555	401	6.6103	5.44677	7.2459	1.48774	0.000347904	0.011086
chr8	28195594	28195994	401	5.05842	3.35918	5.81719	1.48724	0.00264142	0.0416514
chr2	141587155	141587555	401	5.31183	3.79389	6.03501	1.48717	0.00211106	0.0363967
chr15	59587678	59588078	401	6.31709	5.16497	6.94939	1.48709	0.000219226	0.00814683
chr6	51129608	51130008	401	5.96387	4.68572	6.63078	1.48676	0.000929399	0.0209031
chr14	24750891	24751291	401	4.77016	2.76005	5.57895	1.48668	0.00326809	0.0478544
chr4	108593654	108594054	401	5.27426	3.69913	6.00926	1.48652	0.00236292	0.0389524
chr10	100199026	100199426	401	4.87541	3.05266	5.65557	1.48632	0.00296812	0.0450099
chr10	67647388	67647788	401	4.9222	2.67199	5.762	1.48626	0.00343101	0.0492059
chr8	68975973	68976373	401	6.18675	5.01744	6.824	1.48625	0.000298527	0.0100467
chr6	59365703	59366103	401	5.07998	3.44138	5.82744	1.48588	0.00254141	0.0406478
chr13	103494290	103494690	401	6.45784	5.13738	7.13554	1.48491	0.00119451	0.025143
chr12	99340798	99341198	401	6.94576	5.7991	7.57647	1.48449	0.000255321	0.00904914
chr19	55556512	55556912	401	4.12103	1.11417	5.02837	1.48353	0.00316118	0.0470322
chr3	93555469	93555869	401	5.92907	4.54653	6.62191	1.48343	0.00138593	0.0277327
chr18	43193116	43193516	401	5.79856	4.41719	6.49112	1.48337	0.00140394	0.0279041
chr13	23435911	23436311	401	6.20967	5.05274	6.84337	1.48326	0.000293613	0.00994935
chr18	75819531	75819931	401	6.34134	5.20319	6.96957	1.48301	0.000227667	0.00832701
chr8	40005216	40005616	401	6.3961	5.23731	7.03033	1.48282	0.000314883	0.0104191
chr3	131656232	131656632	401	6.321	4.74933	7.05529	1.48274	0.00229966	0.0382608
chr15	37233656	37234056	401	4.48383	2.38161	5.30521	1.48249	0.00342941	0.0492058
chr11	20897681	20898081	401	4.49336	2.242	5.3333	1.48187	0.00350289	0.049908
chr10	87872242	87872642	401	5.6835	4.38436	6.35582	1.4818	0.000993946	0.0219181
chr3	78673180	78673580	401	4.86014	2.81034	5.67447	1.48123	0.0033685	0.0486623
chr9	61645843	61646243	401	6.39699	5.25858	7.02529	1.48099	0.000193427	0.00752619
chr15	80011756	80012156	401	4.3228	1.95921	5.17535	1.48045	0.00351427	0.0500529
chr3	53730132	53730532	401	7.23041	6.15769	7.83882	1.48028	3.02384e-05	0.00219575
chr12	41084384	41084784	401	4.6745	2.65387	5.48477	1.4792	0.0034102	0.0490777
chr11	65380897	65381297	401	5.6938	4.3927	6.36662	1.47904	0.00111977	0.0239972
chr8	48688379	48688779	401	5.52541	4.12407	6.22267	1.47896	0.00154056	0.0296092
chr2	45288485	45288885	401	4.70862	2.84304	5.4957	1.47838	0.00319845	0.0472636
chr1	175360112	175360512	401	6.23866	5.08036	6.87276	1.47836	0.000334179	0.0108153
chr2	4578193	4578593	401	4.3283	1.14043	5.24689	1.47742	0.00317118	0.047063
chr7	110647937	110648337	401	4.57159	1.94439	5.44984	1.47666	0.00342981	0.0492058
chr9	115024365	115024765	401	4.66549	2.14043	5.53438	1.47631	0.0035503	0.0503737
chr16	92762155	92762555	401	3.9034	0	4.87215	1.47528	0.00207593	0.0359708
chr9	61630264	61630664	401	4.97594	2.76849	5.81063	1.47349	0.00357352	0.0505611
chr3	53890738	53891138	401	5.67461	4.28703	6.36864	1.47256	0.00165378	0.0311343
chr8	128156197	128156597	401	4.86487	3.15366	5.62582	1.47255	0.00294663	0.0448496
chr4	12655355	12655755	401	5.54558	4.22342	6.22372	1.47202	0.00125479	0.0258618
chr6	146674960	146675360	401	7.48786	6.39753	8.10172	1.47103	0.000121941	0.005699
chr19	36133617	36134385	769	6.00682	4.68349	6.68525	1.47061	0.00139011	0.0277626
chr1	188215291	188215691	401	5.34793	3.867	6.06316	1.46944	0.00208862	0.0361151
chr14	106011652	106012052	401	6.66516	5.50264	7.30047	1.46926	0.0004107	0.0122266
chr16	76432105	76432505	401	4.99109	2.68135	5.83772	1.46906	0.00365114	0.0512151
chr13	109248092	109248492	401	6.25084	5.07007	6.89135	1.46901	0.000523989	0.0143353
chr1	106630326	106630726	401	6.78924	5.64467	7.41934	1.46881	0.00033096	0.0107701
chr10	108868196	108868596	401	5.86989	4.55409	6.54643	1.4688	0.00140265	0.0279041
chr1	87882111	87882511	401	4.5167	1.8185	5.40103	1.4681	0.00357684	0.0505611
chr17	56101083	56101483	401	4.79683	3.03877	5.56606	1.46781	0.00317763	0.0470729
chr17	80887742	80888142	401	6.83806	5.73207	7.45669	1.46766	0.000131595	0.0060055
chr4	154972806	154973206	401	5.12425	3.55398	5.85826	1.46732	0.00252557	0.0405301
chr8	126826893	126827293	401	7.01002	5.89933	7.63007	1.46716	0.000154077	0.00662452
chr2	169494566	169494966	401	4.18593	0.973893	5.10591	1.4671	0.00319773	0.0472636
chr3	69479760	69480160	401	5.43456	4.08036	6.12059	1.46696	0.00153736	0.0295664
chr19	47484618	47485018	401	5.49926	4.05266	6.20689	1.46668	0.00190891	0.0339895
chr2	6815779	6816179	401	6.85659	5.79493	7.46154	1.46518	5.41502e-05	0.00331317
chr3	101212406	101212806	401	4.7591	2.71669	5.57241	1.46483	0.00357542	0.0505611
chr5	96622944	96623344	401	7.07248	6.00763	7.67843	1.46463	6.79649e-05	0.00387203
chr9	84179209	84179609	401	4.21673	1.50889	5.10186	1.46397	0.00360087	0.0508041
chrX	152148358	152148758	401	4.78493	2.33639	5.64634	1.46315	0.00371757	0.0517422
chr3	121642924	121643324	401	5.07134	3.51916	5.80166	1.46234	0.00261295	0.0414166
chr10	44529503	44529903	401	5.671	4.17936	6.38855	1.46222	0.00221462	0.0374638
chr19	55120060	55120460	401	5.44553	4.07696	6.13503	1.46207	0.00173093	0.0319469
chr6	64728228	64728628	401	5.66997	4.20474	6.38174	1.46191	0.0021864	0.0372154
chr1	20934801	20935201	401	5.82667	4.40099	6.52955	1.46139	0.00208599	0.0360847
chr2	58157037	58157437	401	4.787	2.96657	5.56677	1.46129	0.00335794	0.0486302
chr11	117483425	117483825	401	5.24084	3.30746	6.03842	1.46037	0.00349478	0.0498588
chrX	44368007	44368407	401	3.48204	0	4.48204	1.45994	0.0016441	0.0310118
chr4	116492276	116492676	401	5.27942	3.76446	6.00197	1.4598	0.00252947	0.0405301
chr3	49642197	49642597	401	7.03753	5.92809	7.6572	1.45889	0.000166914	0.00696787
chr6	137110674	137111074	401	5.52249	4.18266	6.205	1.45812	0.00162685	0.030855
chr18	6282705	6283105	401	4.50042	2.43609	5.31674	1.45789	0.00373729	0.0519241
chr3	134629594	134629994	401	4.25094	1.48859	5.14051	1.45747	0.00357673	0.0505611
chr12	117744382	117744782	401	6.13669	4.81655	6.81431	1.4574	0.00133726	0.0270467
chr16	87246707	87247107	401	6.45161	5.28697	7.08753	1.4573	0.00042551	0.0125531
chr10	107499445	107499845	401	7.06167	6.01034	7.66335	1.45623	6.5751e-05	0.00379822
chr3	87987190	87987590	401	5.52675	4.22035	6.20091	1.45535	0.00140979	0.0279667
chr8	88627616	88628016	401	5.01339	3.44138	5.74775	1.45493	0.00271896	0.0427114
chr1	58602756	58603156	401	4.53874	2.54909	5.34461	1.45433	0.00371969	0.0517491
chr4	14775877	14776277	401	7.33824	6.2579	7.94903	1.45338	0.000160315	0.0068197
chr19	42752965	42753365	401	7.39367	6.20467	8.0365	1.45329	0.000630333	0.016298
chr5	115653238	115653638	401	5.3281	3.71232	6.07115	1.45293	0.00285113	0.0438874
chr13	21160401	21160801	401	6.91565	5.84907	7.52214	1.4528	7.8125e-05	0.00423503
chr5	72444784	72445184	401	5.53518	4.21727	6.21224	1.45273	0.00155936	0.0298734
chr8	121170421	121170821	401	5.37763	3.95166	6.08059	1.45273	0.00200751	0.0351834
chr9	94670108	94670508	401	4.99072	3.19837	5.76581	1.45272	0.00336888	0.0486623
chr13	98148013	98148413	401	4.71125	1.98842	5.59762	1.45262	0.00372895	0.0518335
chr12	83101124	83101524	401	5.09168	3.41987	5.84541	1.45243	0.00304491	0.0458132
chr2	72175659	72176059	401	5.93407	4.36766	6.66729	1.45178	0.00275556	0.0430825
chr7	80830812	80831212	401	6.13857	4.94988	6.78132	1.45078	0.000766056	0.0183853
chr9	92271120	92271520	401	5.30849	3.831	6.02297	1.45075	0.00250457	0.0403393
chr6	135049137	135049537	401	5.03346	2.69027	5.8838	1.45029	0.00387988	0.053238
chr1	163337680	163338080	401	4.82124	2.40346	5.6795	1.44978	0.00389359	0.0533483
chr10	53430181	53430581	401	5.34226	3.9629	6.03434	1.44922	0.00193708	0.0342684
chr8	77962884	77963284	401	7.8348	6.64761	8.47712	1.44908	0.000741691	0.0180259
chr5	137741720	137742120	401	5.07156	3.47295	5.81123	1.44885	0.00288342	0.0441511
chr10	111516255	111516655	401	4.92296	2.62585	5.76817	1.44806	0.00392273	0.0535472
chr19	53565266	53565666	401	5.02943	3.23566	5.80476	1.4478	0.00342313	0.0492033
chr8	15072620	15073020	401	6.97861	5.89544	7.59026	1.44743	0.00012785	0.00589519
chr3	96093963	96094363	401	7.13868	6.11665	7.73091	1.44639	2.2375e-05	0.00178659
chr11	107355995	107356395	401	5.77148	4.30165	6.48428	1.44529	0.00228731	0.0381691
chr18	12253433	12253833	401	5.58774	4.2751	6.26348	1.4451	0.00149254	0.0289768
chr3	80006975	80007375	401	5.56122	4.21418	6.2455	1.44448	0.00188334	0.0337643
chr4	144930061	144930461	401	7.32878	6.18098	7.95982	1.44341	0.000482126	0.0135917
chr5	123974067	123974467	401	5.86049	4.53409	6.53967	1.44323	0.00151064	0.029199
chr3	66480173	66480573	401	6.10402	4.62848	6.81807	1.44289	0.00259412	0.0412358
chr11	65372668	65373068	401	5.21239	3.63532	5.94777	1.44257	0.00286412	0.0440328
chr8	115374889	115375289	401	5.61692	4.26008	6.30358	1.44218	0.00179184	0.0326198
chr4	29092395	29092795	401	5.71001	4.39815	6.38556	1.44188	0.00155355	0.0298173
chr11	10038614	10039014	401	3.85525	0.114165	4.80027	1.44177	0.00292923	0.0446576
chr18	73988012	73988412	401	4.56552	2.38161	5.39733	1.4403	0.00402022	0.054397
chr15	42605760	42606160	401	5.04003	2.8185	5.87642	1.43998	0.00402049	0.054397
chr2	53687641	53688041	401	7.09971	6.00215	7.71578	1.43981	0.000229895	0.00837033
chr13	49016059	49016459	401	4.98333	2.9063	5.80136	1.43979	0.00401375	0.0543437
chr19	55113955	55114355	401	6.8528	5.80429	7.45358	1.43832	0.000102206	0.00514657
chr1	155111136	155111536	401	5.03482	2.94406	5.85469	1.43816	0.00398873	0.0541443
chr17	66504163	66504563	401	6.28857	5.08028	6.93678	1.43784	0.000850617	0.019633
chr10	71249958	71250358	401	6.71848	5.65045	7.32543	1.43639	0.000189336	0.00739484
chr5	24941405	24941805	401	4.24432	0.944385	5.16915	1.43569	0.00326914	0.0478544
chr18	40548606	40549006	401	7.40792	6.39611	7.9968	1.43485	2.21454e-05	0.00177167
chr11	85643714	85644114	401	4.82298	2.91393	5.61686	1.43445	0.00395111	0.0537572
chr8	61672854	61673254	401	4.11432	0.818499	5.03893	1.43438	0.00349443	0.0498588
chr10	27652824	27653224	401	5.96199	4.63993	6.64009	1.43429	0.00160329	0.0305214
chr16	95376889	95377289	401	4.87599	2.77725	5.69692	1.43409	0.00410167	0.0550452
chr9	92403415	92403815	401	5.04009	3.49878	5.76817	1.43348	0.00290345	0.0443754
chr10	84571409	84571809	401	5.46584	4.13731	6.14555	1.4334	0.00177601	0.0325177
chr11	53859201	53859601	401	5.61108	4.35077	6.27332	1.43329	0.00134888	0.0271226
chr15	59596640	59597040	401	5.42652	3.67199	6.19514	1.432	0.00355655	0.0503948
chr18	71790794	71791194	401	5.80741	4.32225	6.52356	1.43172	0.0028255	0.0436635
chr18	56476757	56477157	401	5.03513	3.46258	5.7696	1.43151	0.00316382	0.0470376
chr9	122177964	122178364	401	5.14012	3.6493	5.85749	1.43099	0.002803	0.0434826
chr11	101067182	101067582	401	5.56822	3.7471	6.34811	1.43044	0.00374352	0.0519932
chr4	35100145	35100545	401	5.66581	4.25093	6.36621	1.43024	0.00220556	0.0373646
chr13	5841325	5841725	401	6.67923	5.40081	7.34622	1.42992	0.00140913	0.0279667
chr8	32293355	32293755	401	6.55395	5.48598	7.16088	1.42975	0.000222472	0.00822117
chr3	105450877	105451277	401	4.63986	2.05956	5.5139	1.42962	0.00407917	0.0549725
chr3	87985044	87985672	629	4.62207	2.64472	5.42616	1.42918	0.00409745	0.0550412
chr3	93465540	93465940	401	5.34028	3.94422	6.0363	1.42891	0.00228769	0.0381691
chr11	114829832	114830232	401	6.94885	5.89456	7.55147	1.42888	0.000174167	0.00709851
chr1	153139590	153139990	401	5.00749	3.40911	5.74713	1.42864	0.00326047	0.0477875
chr12	71748117	71748517	401	6.83496	5.70133	7.46185	1.42831	0.000575854	0.0153367
chr14	20802883	20803283	401	4.64223	2.79389	5.42655	1.4283	0.00392146	0.0535472
chr16	26316562	26316962	401	4.68416	2.64472	5.49706	1.4282	0.00415382	0.0555287
chr14	46386949	46387349	401	5.28072	3.87892	5.97809	1.42732	0.00240184	0.0392969
chr13	23449549	23449949	401	6.21487	5.07526	6.84352	1.42707	0.00068821	0.017189
chr12	71543837	71544237	401	4.65667	2.64472	5.46572	1.42669	0.0041579	0.0555474
chr10	24581584	24581984	401	5.50627	4.07	6.21156	1.42593	0.00245481	0.0398183
chr10	53462469	53462869	401	5.76466	4.49115	6.43037	1.42562	0.00162925	0.030855
chr14	55160811	55161211	401	6.25405	5.08212	6.89206	1.42561	0.000943207	0.0210822
chr9	102634355	102634755	401	5.98483	4.5832	6.68215	1.42522	0.00230631	0.0383406
chr14	31768441	31768841	401	5.6846	4.23566	6.39275	1.42457	0.00247655	0.040044
chr6	84164924	84165324	401	4.45841	2.25408	5.29273	1.42413	0.00425187	0.0563298
chr1	175492194	175492594	401	4.82506	3.11417	5.58595	1.42411	0.00370237	0.051688
chr2	19550280	19550680	401	5.23479	3.71232	5.95893	1.42409	0.00288067	0.0441511
chr8	48377192	48377592	401	6.07047	4.90038	6.70795	1.42399	0.000906029	0.0205002
chr11	95425109	95425509	401	6.01591	4.84712	6.65301	1.42395	0.000898407	0.0203388
chr7	80127237	80127637	401	5.33299	3.77707	6.06408	1.42367	0.00311809	0.0466259
chr4	119599791	119600191	401	6.3281	5.12571	6.97467	1.42355	0.000974396	0.0215981
chrX	57579941	57580341	401	5.57359	4.15688	6.27441	1.42329	0.00241768	0.0394681
chr10	88356813	88357213	401	4.67233	2.70793	5.47452	1.42315	0.00413027	0.0552497
chr8	99394522	99394922	401	5.21615	3.76868	5.92397	1.42257	0.00272572	0.0427526
chr12	91646212	91646612	401	4.3308	1.40346	5.23271	1.42229	0.0039341	0.0536493
chr1	41431449	41431849	401	5.9365	4.64472	6.60693	1.42064	0.00186273	0.0335705
chr7	48825005	48825405	401	7.34348	6.19047	7.97605	1.42028	0.000685962	0.0171744
chr8	15055889	15056289	401	5.01783	3.10085	5.81292	1.41899	0.00421204	0.0560174
chr12	73764982	73765382	401	6.7647	5.62601	7.39308	1.41798	0.000655504	0.0166948
chr18	36328762	36329162	401	5.69643	4.37044	6.37551	1.41692	0.00195401	0.0344794
chr15	51591782	51592182	401	5.59962	3.98134	6.34315	1.41683	0.00353999	0.0502672
chr1	105907976	105908376	401	6.44627	5.31775	7.07165	1.41653	0.000557423	0.0149711
chr1	41133636	41134036	401	6.06796	4.91385	6.70084	1.41646	0.000829291	0.0192529
chr18	42211992	42212392	401	4.00313	0.785596	4.92342	1.41602	0.00357993	0.0505874
chr10	18687983	18688383	401	5.61428	4.28997	6.29295	1.41589	0.00199421	0.0350393
chr5	23394707	23395107	401	5.30827	3.59274	6.06999	1.41584	0.00372098	0.0517496
chr7	64791834	64792234	401	5.48	4.13078	6.16481	1.41571	0.00227202	0.0380588
chr10	20657876	20658276	401	6.80411	5.74408	7.40853	1.41571	0.000285569	0.00978576
chr19	29986736	29987136	401	6.29812	5.03869	6.96013	1.4157	0.00153174	0.029503
chr2	134872300	134872700	401	5.37224	3.78143	6.11037	1.41569	0.00354369	0.0502987
chr12	100212759	100213159	401	4.87913	2.82696	5.69379	1.41524	0.00435862	0.0572671
chrX	167732705	167733105	401	5.37112	3.9629	6.06999	1.41439	0.00261788	0.0414383
chr3	17786111	17786511	401	5.34275	3.58798	6.11141	1.41381	0.00389784	0.0533483
chr11	42387622	42388022	401	5.15006	3.50889	5.89801	1.41362	0.00351938	0.0500752
chr2	51768837	51769237	401	4.98215	3.26008	5.74504	1.41291	0.00385538	0.0530506
chr2	70069998	70070398	401	4.91756	2.98874	5.71445	1.41291	0.00432032	0.0569811
chr1	152223405	152223805	401	4.98099	3.08036	5.77357	1.41269	0.00424361	0.0562795
chr10	125266257	125266657	401	5.43262	4.11747	6.109	1.41193	0.00201887	0.0353076
chr7	97494856	97495256	401	5.2025	3.76868	5.90724	1.41189	0.002823	0.0436635
chr12	113035172	113035572	401	5.02982	3.44666	5.76643	1.41124	0.00338521	0.0488458
chr2	90887930	90888330	401	5.46123	3.89074	6.19528	1.41113	0.00353919	0.0502672
chr8	125337424	125337824	401	5.18734	3.64472	5.91568	1.41029	0.00341265	0.0490959
chr4	29118291	29118691	401	6.19525	5.06486	6.82119	1.41003	0.000679806	0.0170823
chr17	35804200	35804600	401	5.39113	3.93283	6.10137	1.40963	0.00282463	0.0436635
chr10	116986461	116986861	401	5.12956	3.53409	5.86861	1.40962	0.00342669	0.0492033
chr4	11704507	11704907	401	7.50266	6.52981	8.07846	1.40956	1.01136e-05	0.00104133
chr5	73268953	73269353	401	5.5434	4.01026	6.26977	1.40938	0.00324789	0.0477462
chr16	43383103	43383503	401	6.07909	4.7938	6.74785	1.40895	0.00173864	0.0320035
chr17	63678599	63678999	401	5.34563	4.00312	6.0288	1.40847	0.0022912	0.0381969
chr18	38796115	38796515	401	4.6869	2.75155	5.48477	1.40827	0.00434813	0.0571475
chr11	79214256	79214656	401	4.76776	3.04573	5.53065	1.40719	0.00396539	0.0539338
chr3	19239987	19240387	401	5.60198	4.28997	6.27757	1.40713	0.00204037	0.0355034
chr1	86151447	86151847	401	5.01375	2.72539	5.85797	1.40673	0.00450572	0.0585156
chr1	153962136	153962536	401	4.82616	3.15366	5.58001	1.40625	0.00385492	0.0530506
chr4	81829704	81830430	727	5.97921	4.55398	6.68199	1.40625	0.00277166	0.0431696
chr7	136047009	136047409	401	7.06782	6.00219	7.67401	1.40571	0.000316952	0.0104487
chr11	17469014	17469414	401	5.48777	4.09064	6.18405	1.40544	0.0027769	0.0431949
chr18	55364904	55365304	401	7.0507	6.01921	7.64601	1.40484	0.00013602	0.00612408
chr5	43948652	43949052	401	4.87981	2.52935	5.73094	1.40483	0.00447062	0.0581741
chr4	84884782	84885182	401	4.95887	3.14071	5.73827	1.40461	0.00430516	0.0568174
chr11	101772679	101773079	401	5.96437	4.70133	6.62733	1.40456	0.00178989	0.0326131
chr1	76020819	76021219	401	5.32287	3.87093	6.0317	1.40415	0.00284715	0.0438425
chr18	33530691	33531091	401	5.19653	3.56372	5.94288	1.40386	0.00365039	0.0512151
chr11	4261132	4261532	401	4.95887	3.34231	5.70207	1.40336	0.00380971	0.0526121
chr1	82541032	82541432	401	5.67899	4.32797	6.36424	1.40272	0.00250785	0.0403765
chr4	82338624	82339024	401	5.93956	4.74077	6.58513	1.40267	0.00124796	0.0257569
chr11	7055847	7056247	401	7.62208	6.56619	8.2252	1.40249	0.000246109	0.00883448
chr2	70901710	70902110	401	7.69718	6.71842	8.275	1.40246	1.59808e-05	0.001431
chr13	30235130	30235530	401	8.1439	7.15038	8.7267	1.40238	4.11993e-05	0.00272033
chr4	14747473	14747873	401	8.06213	7.10787	8.63152	1.40197	3.7794e-06	0.000566376
chr7	112649611	112650011	401	4.87744	3.25408	5.62197	1.40141	0.00379336	0.0524915
chr18	84314624	84315024	401	5.76935	4.57841	6.41273	1.40063	0.00124041	0.025668
chr12	84907710	84908110	401	5.15823	3.68116	5.87261	1.40034	0.00314154	0.0468349
chr1	72439060	72439460	401	4.13187	0.944385	5.05043	1.39934	0.00371773	0.0517422
chr3	135825056	135825456	401	5.69288	4.33083	6.38081	1.39878	0.00260282	0.0413263
chr18	74921864	74922264	401	4.40291	1.68135	5.28918	1.39869	0.00423117	0.0561815
chr1	71339708	71340108	401	5.22601	3.73423	5.9436	1.39869	0.00317788	0.0470729
chr2	135409379	135409779	401	5.31813	3.87093	6.02589	1.39867	0.0029138	0.0444879
chr4	82916116	82916516	401	4.89389	3.26008	5.64043	1.39843	0.00381899	0.0527227
chr10	42101128	42101528	401	4.2353	1.7856	5.09682	1.39835	0.00451131	0.0585479
chr3	53674404	53674804	401	6.64006	5.60243	7.23735	1.39722	0.000242308	0.00872245
chrX	94049260	94049660	401	4.74087	3.00312	5.50655	1.39685	0.00421658	0.0560598
chr4	154881153	154881553	401	5.75478	4.30758	6.46255	1.39653	0.00304803	0.0458434
chr1	143941676	143942076	401	4.5835	2.48859	5.40392	1.39636	0.00466177	0.0597321
chr9	118727897	118728297	401	4.66956	2.88281	5.4437	1.39571	0.0043351	0.0570931
chr13	90360018	90360418	401	7.3441	6.28703	7.9476	1.39461	0.000365462	0.0114341
chr4	43695773	43696173	401	5.82037	4.22329	6.55975	1.39434	0.00368257	0.0515447
chr7	46607707	46608107	401	5.29775	3.51393	6.0714	1.39433	0.0042613	0.0564366
chr5	33743856	33744256	401	4.27063	1.71669	5.14224	1.39347	0.00457928	0.0591147
chr4	45765405	45765805	401	4.56346	2.53925	5.37424	1.39323	0.00469463	0.0599489
chr9	115977787	115978187	401	5.26612	3.56372	6.02546	1.39299	0.00408197	0.0549725
chr14	25759509	25759909	401	4.64857	1.98842	5.52969	1.39279	0.00452045	0.0586298
chr1	63383598	63383998	401	6.02982	4.9023	6.6549	1.39256	0.000914497	0.0206241
chr3	65927304	65927704	401	5.54764	4.18266	6.23627	1.39254	0.00274913	0.0430218
chr13	51883854	51884254	401	4.65824	2.84304	5.43715	1.38964	0.00447618	0.0582016
chr17	3851589	3851989	401	5.64017	4.42534	6.29018	1.38952	0.001603	0.0305214
chr8	106713968	106714368	401	4.46021	2.32499	5.28589	1.38946	0.00477141	0.060496
chr1	78859980	78860380	401	6.26117	5.06829	6.9051	1.38938	0.00136084	0.0273365
chr13	63940592	63940992	401	4.95988	3.40911	5.68991	1.38936	0.00372952	0.0518335
chr8	71629047	71629447	401	4.55311	2.26605	5.39718	1.3886	0.00477835	0.060496
chr12	8443189	8443589	401	5.13566	3.19211	5.93477	1.38782	0.00469452	0.0599489
chr7	58840729	58841129	401	5.39758	4.08036	6.07447	1.38755	0.00243815	0.0396394
chr3	37656990	37657390	401	4.41852	1.68135	5.30606	1.38628	0.00437156	0.0573312
chr10	109974085	109974485	401	5.87051	4.51163	6.55767	1.38503	0.0028985	0.0443526
chr8	102567798	102568198	401	8.13982	7.13327	8.72696	1.38493	0.000174697	0.00709851
chr1	153140156	153140556	401	5.55144	4.15688	6.24711	1.38455	0.0029438	0.0448466
chr17	26582094	26582494	401	5.55633	3.95921	6.29572	1.38419	0.00405008	0.0547257
chr2	96579787	96580187	401	5.2945	3.82679	6.00683	1.38388	0.0033017	0.048119
chr18	24420085	24420485	401	5.31322	3.32499	6.11889	1.3834	0.00480865	0.0605638
chr12	13212317	13212717	401	5.52966	3.95166	6.26523	1.38287	0.00388173	0.053238
chr1	78537287	78537687	401	6.82168	5.44923	7.51212	1.38265	0.002762	0.0431416
chr3	99814585	99814985	401	4.23233	1.7856	5.09355	1.38203	0.00474478	0.0603471
chr16	21608552	21608952	401	6.43837	5.38161	7.04177	1.38171	0.00045349	0.0130437
chr13	42245270	42245670	401	5.20699	3.81868	5.90119	1.38135	0.00299312	0.0452265
chr7	88278244	88278644	401	5.29692	3.78975	6.01781	1.38107	0.00374545	0.0520026
chr16	30800016	30800416	401	4.75094	2.7856	5.55327	1.38098	0.00486615	0.0608026
chr8	93627255	93627655	401	6.93052	5.7504	7.57085	1.3809	0.00133149	0.0269568
chr4	43629592	43629992	401	4.29811	1.71669	5.17226	1.37964	0.00475234	0.0603875
chr17	45442868	45443268	401	5.97609	4.72331	6.63635	1.37959	0.00191318	0.0340128
chr2	53711409	53711809	401	5.91196	4.71013	6.55838	1.37944	0.00151117	0.029199
chr7	110108845	110109245	401	6.73421	5.62479	7.35388	1.37943	0.00077787	0.0185114
chr15	32532445	32532845	401	6.13478	4.93471	6.78071	1.37939	0.00148479	0.0288727
chr10	17331170	17331570	401	7.43317	6.30092	8.05966	1.37926	0.00096526	0.0214646
chr1	45859840	45860240	401	4.30656	2.04573	5.1476	1.37906	0.00492899	0.0613136
chr9	94491478	94491878	401	5.94227	4.71906	6.59457	1.37875	0.00196808	0.0346538
chr16	31508704	31509104	401	5.34542	3.91376	6.04967	1.37841	0.0031771	0.0470729
chr6	136491872	136492272	401	5.83685	4.57349	6.4999	1.37812	0.00201012	0.0352141
chr1	21100833	21101233	401	5.2286	3.72991	5.94767	1.37789	0.00364913	0.0512151
chr18	42218692	42219092	401	5.99248	4.77069	6.6444	1.37758	0.00168384	0.0314853
chr12	75701625	75702025	401	4.74694	3.01026	5.51243	1.37754	0.00450599	0.0585156
chr1	20997317	20997717	401	3.86427	0	4.83215	1.37725	0.00264105	0.0416514
chr9	70510337	70510737	401	6.85397	5.78767	7.46037	1.37667	0.000665821	0.0168504
chr13	113454796	113455196	401	6.90715	5.87795	7.50172	1.37666	0.000376954	0.0116803
chr15	93001671	93002071	401	5.87635	4.52426	6.56187	1.37615	0.0030193	0.0455273
chr10	15760060	15760460	401	5.94194	4.72114	6.59359	1.37601	0.00175671	0.0322357
chr18	74008068	74008468	401	5.99115	4.87297	6.61345	1.3757	0.000986518	0.021785
chr12	119099355	119099755	401	5.80698	4.58081	6.46008	1.37566	0.00185261	0.0334756
chr4	22938558	22938958	401	4.65998	2.16678	5.52581	1.37539	0.00477578	0.060496
chr18	43128770	43129170	401	5.199	3.73423	5.91068	1.3753	0.00344157	0.0492891
chr8	13674736	13675136	401	5.15722	3.72991	5.86047	1.37518	0.00329247	0.0480459
chr2	91112780	91113180	401	5.74355	4.47307	6.40847	1.3745	0.00243571	0.039616
chr2	84387325	84387725	401	7.00646	6.0219	7.58623	1.37329	0.000101388	0.00513282
chr1	21068744	21069144	401	7.59606	6.64582	8.16405	1.37303	2.77633e-05	0.00208028
chr11	54710296	54710696	401	6.44919	5.32505	7.07326	1.37266	0.00112801	0.0241365
chr18	42219576	42219976	401	4.24798	1.35942	5.14713	1.37215	0.00436549	0.0573136
chr6	140482374	140482774	401	5.19173	3.3761	5.97071	1.37173	0.00484048	0.0607103
chr8	89880114	89880514	401	4.13583	0.944385	5.05462	1.37063	0.00401393	0.0543437
chr9	49385287	49385687	401	7.58556	6.58987	8.16908	1.37023	0.000181284	0.00723517
chr1	50629199	50629599	401	6.22925	5.094	6.85662	1.36987	0.00131982	0.0267987
chr13	32956837	32957237	401	5.65666	4.30758	6.34144	1.36977	0.00290041	0.0443654
chr11	63130870	63131270	401	6.71605	5.64348	7.32441	1.36954	0.000676273	0.0170142
chr10	46697449	46697849	401	5.30344	3.68562	6.04689	1.36836	0.00429789	0.0567396
chr11	21398878	21399278	401	8.68995	7.75233	9.25351	1.36783	9.55171e-06	0.00102167
chr19	5392579	5392979	401	5.4357	4.0492	6.12947	1.3667	0.00315778	0.0470135
chr12	40674857	40675257	401	5.03522	3.39258	5.78344	1.36668	0.00437444	0.0573474
chr18	80632003	80632403	401	5.00732	3.46778	5.73502	1.36559	0.00412144	0.0552357
chr15	31292993	31293393	401	7.06852	6.07607	7.65096	1.36514	0.000197016	0.00763711
chr2	31213910	31214310	401	5.22614	3.6307	5.96519	1.36469	0.00434652	0.0571475
chr14	111675335	111675735	401	5.58595	4.07681	6.30726	1.36463	0.00383384	0.0528572
chr10	3339925	3340325	401	5.69934	4.42266	6.36588	1.36428	0.00253757	0.0406021
chr18	4136752	4137152	401	5.22036	3.67668	5.94893	1.36366	0.00419379	0.0558645
chr2	70315245	70315645	401	4.96	2.72539	5.79796	1.36348	0.00520612	0.063538
chr12	4038410	4038810	401	5.92256	4.49358	6.6262	1.36273	0.00348468	0.0497686
chr4	31873363	31873763	401	7.2889	6.31559	7.86486	1.36231	9.37123e-05	0.00482094
chr6	117605347	117605747	401	5.99733	4.5783	6.69869	1.36197	0.00340779	0.0490601
chr10	81215473	81215873	401	6.11898	4.90995	6.76739	1.36152	0.00191359	0.0340128
chr3	5261175	5261575	401	5.08823	3.33664	5.85633	1.36138	0.00496443	0.0615509
chr19	56701166	56701566	401	7.31418	6.28473	7.90882	1.36137	0.000367627	0.0114753
chr6	117168546	117168946	401	6.10868	4.83082	6.77552	1.36131	0.00239637	0.039254
chr11	116104094	116104494	401	6.76339	5.68111	7.37477	1.36096	0.00076383	0.0183582
chr2	167842866	167843266	401	4.89794	3.19837	5.65678	1.36094	0.00468479	0.0599343
chr3	154824460	154824860	401	6.36342	5.1207	7.02099	1.36085	0.00214142	0.0367054
chr10	17299390	17299790	401	7.55639	6.62252	8.11862	1.36034	1.68709e-05	0.00147215
chr4	134453697	134454097	401	4.61058	2.74301	5.39798	1.35918	0.00516499	0.0632225
chr7	112332932	112333332	401	4.46449	2.25408	5.29955	1.35906	0.00527152	0.0641847
chr9	112160886	112161286	401	6.5849	5.3031	7.25276	1.35884	0.00248728	0.0401601
chr14	61098046	61098446	401	7.37445	6.33945	7.9709	1.35841	0.00057708	0.0153595
chr19	56631267	56631667	401	6.11075	4.9629	6.74182	1.35817	0.00156173	0.0298911
chr14	54108251	54108651	401	4.56907	2.50889	5.38482	1.3579	0.00528757	0.0643012
chr2	65441729	65442129	401	5.87406	4.58798	6.54302	1.35789	0.00253068	0.0405301
chr9	57614610	57615010	401	5.47391	4.07356	6.17094	1.35771	0.0036346	0.0511329
chr11	105885539	105885939	401	4.18117	0	5.15544	1.35728	0.00254623	0.0407091
chr17	45737007	45737407	401	5.19703	3.61184	5.93404	1.35639	0.00440169	0.0575588
chr17	9976591	9976991	401	6.43231	5.34077	7.04654	1.35587	0.000933451	0.0209581
chr16	14372865	14373265	401	6.76016	5.62368	7.38789	1.35544	0.00142861	0.0281508
chr15	30463795	30464195	401	4.38868	1.14043	5.31069	1.35477	0.00438232	0.0574143
chr16	11474217	11474617	401	4.40469	2.05956	5.25525	1.35459	0.00531642	0.0644467
chr18	84764709	84765109	401	5.27034	3.56393	6.03041	1.35416	0.00499977	0.0618407
chr8	46941559	46941959	401	7.70887	6.75742	8.27728	1.35382	5.40289e-05	0.00331184
chr4	86886121	86886521	401	6.91886	5.91389	7.50547	1.35339	0.00041043	0.0122266
chr6	31137515	31137915	401	4.78919	3.03877	5.55708	1.35305	0.00507797	0.0625275
chr14	18398251	18398651	401	5.18539	3.48325	5.94469	1.35292	0.00482698	0.0606467
chr15	29255101	29255501	401	5.41231	4.07	6.09543	1.3529	0.00307826	0.0461137
chr12	103347798	103348198	401	4.49356	2.39258	5.31478	1.35265	0.00539746	0.0651808
chr7	136060586	136060986	401	5.97978	4.73647	6.63751	1.35249	0.00248678	0.0401601
chr17	23546901	23547301	401	6.40222	5.37465	6.99625	1.35115	0.000508821	0.0140677
chr18	20642737	20643137	401	4.65457	2.5977	5.46987	1.351	0.00543062	0.0654857
chr15	41155135	41155535	401	6.70063	5.6664	7.29683	1.35058	0.000494141	0.0138096
chr3	128609029	128609429	401	6.23351	5.04392	6.87651	1.35048	0.00185499	0.0334893
chr3	10294146	10294546	401	5.11151	3.47811	5.85797	1.35028	0.00469771	0.0599697
chr5	111749580	111749980	401	6.33714	5.02106	7.01375	1.35017	0.00312182	0.046648
chr1	156473947	156474347	401	4.95787	3.30771	5.70753	1.34974	0.00494648	0.0614574
chr5	65181350	65181750	401	6.43117	5.38305	7.03183	1.34971	0.000792382	0.0186563
chr16	57495998	57496398	401	6.40998	5.33219	7.01997	1.34937	0.000884081	0.0201136
chr8	35433962	35434362	401	5.86225	4.69692	6.49836	1.34929	0.00191152	0.0340128
chr2	51279126	51279526	401	5.68031	4.44666	6.33545	1.34817	0.0022964	0.0382374
chr18	54452988	54453388	401	5.66432	4.4494	6.31435	1.3476	0.00238779	0.039129
chr9	105794525	105794925	401	5.60851	4.14071	6.32086	1.34703	0.00426648	0.0564511
chr3	66512089	66512489	401	4.80986	2.79389	5.61948	1.34694	0.00549186	0.0660125
chr10	21994412	21994812	401	6.53801	5.49491	7.13705	1.34617	0.000624427	0.0162128
chr3	108880755	108881155	401	6.89175	5.89745	7.47481	1.34613	0.000352558	0.0111484
chr9	51394638	51395038	401	5.64023	4.3565	6.30859	1.34566	0.00307489	0.0460799
chr1	163313922	163314322	401	5.20939	3.69913	5.93094	1.34559	0.00442737	0.0578032
chr4	61855425	61855825	401	5.68251	4.34501	6.36445	1.34557	0.00317524	0.0470729
chr18	75232256	75232656	401	5.58291	4.31349	6.24755	1.34493	0.00292612	0.0446265
chr15	90992282	90992682	401	4.86322	3.28409	5.59901	1.3446	0.00474198	0.0603471
chr1	40874529	40874929	401	6.29604	5.15212	6.92595	1.34305	0.00185778	0.0335252
chr18	59318826	59319226	401	6.20402	4.96298	6.86114	1.34247	0.00278207	0.0432591
chr18	78480397	78480797	401	4.28741	1.48859	5.17983	1.34245	0.00495592	0.0615007
chr2	135765996	135766396	401	5.5159	4.2751	6.17296	1.34241	0.00253005	0.0405301
chr13	4776812	4777212	401	4.80864	2.51894	5.65301	1.34151	0.00557571	0.0665946
chr9	115893684	115894084	401	6.44232	5.26021	7.08322	1.33989	0.00227546	0.0380686
chr2	108827844	108828244	401	7.00802	5.89745	7.62804	1.33932	0.00145879	0.0285848
chr13	52236245	52236645	401	5.65393	4.3565	6.32581	1.33869	0.00331745	0.0482975
chr12	79775211	79775611	401	5.06835	3.45191	5.81153	1.33829	0.00485408	0.0607282
chr18	34900796	34901196	401	6.14803	5.04044	6.76714	1.33785	0.00130669	0.0266155
chr6	15414927	15415327	401	4.87232	3.28997	5.60877	1.33784	0.00482424	0.0606344
chr3	51652372	51652772	401	5.56984	4.31638	6.23027	1.3378	0.00285383	0.0438963
chr2	60712190	60712590	401	5.45067	4.03177	6.152	1.33775	0.00420144	0.0559093
chr19	34244102	34244502	401	5.0054	3.30165	5.76499	1.33743	0.00515187	0.0632116
chr1	82803881	82804281	401	5.63103	3.9848	6.37995	1.33702	0.00497814	0.0616654
chr7	76410783	76411183	401	5.60633	4.41181	6.25071	1.33697	0.00225136	0.0378029
chr8	57013579	57014343	765	6.25167	5.21257	6.84943	1.33675	0.000799713	0.0187736
chr12	3960035	3960435	401	6.11144	4.90038	6.76041	1.33628	0.00253019	0.0405301
chr1	55171898	55172298	401	5.44869	3.88281	6.18181	1.33551	0.00484966	0.0607103
chr1	20935452	20935852	401	5.37329	3.93659	6.07869	1.33528	0.00403273	0.0545269
chr12	109595997	109596397	401	5.04968	3.32499	5.81303	1.33497	0.00531808	0.064448
chr1	83075800	83076200	401	4.58141	2.69913	5.37114	1.33478	0.00564747	0.0669921
chr5	122136778	122137178	401	7.4179	6.43266	7.99791	1.33466	0.000296126	0.00999281
chr18	39753061	39753461	401	5.4785	4.14382	6.15975	1.33428	0.00339239	0.0489065
chr10	20724469	20724869	401	7.03461	5.82163	7.68411	1.33406	0.00237906	0.0390633
chr10	111594585	111594985	401	6.83745	5.72336	7.45852	1.33384	0.00152827	0.0294551
chr17	42126469	42126869	401	5.02222	2.80214	5.85844	1.33378	0.00572534	0.0676201
chr7	142929160	142929560	401	4.87286	2.73441	5.69895	1.33373	0.00573515	0.0676367
chr14	35853716	35854116	401	6.93734	5.94329	7.52032	1.33361	0.000467515	0.0132845
chr6	24894554	24894954	401	4.92107	3.3761	5.64991	1.33353	0.00484854	0.0607103
chr4	65820673	65821073	401	5.90055	4.63993	6.56287	1.33343	0.00276403	0.0431571
chr7	121085408	121085808	401	5.44225	4.11085	6.12268	1.3332	0.00364392	0.0511944
chr14	78984517	78984917	401	5.13513	3.39258	5.90165	1.33312	0.00537771	0.0649993
chr2	167713747	167714147	401	6.74966	5.75691	7.33219	1.33279	0.000422676	0.0125052
chr15	66715321	66715721	401	5.09555	3.42522	5.849	1.33241	0.00515625	0.0632225
chr7	28972379	28972779	401	6.09039	4.99039	6.70721	1.3323	0.00134248	0.027051
chr14	45850903	45851303	401	6.41226	5.15856	7.07276	1.33229	0.0029668	0.0450099
chr16	92431111	92431511	401	6.33869	5.12907	6.98726	1.33196	0.00249953	0.0403087
chr15	58942174	58942574	401	5.91124	4.65149	6.57334	1.33138	0.00282039	0.043658
chr2	72754445	72754845	401	5.36054	3.9777	6.05345	1.33083	0.00408446	0.0549747
chr2	72911229	72911629	401	5.1808	3.45214	5.94486	1.3306	0.00554716	0.0664079
chr13	5013477	5013877	401	5.34903	4.03877	6.02417	1.33016	0.00353569	0.0502543
chr13	112188042	112188442	401	6.65159	5.56746	7.26354	1.33007	0.00126936	0.0260944
chr14	120875479	120875879	401	7.98876	7.06576	8.54712	1.33006	6.23484e-05	0.00366827
chr4	154809879	154810279	401	3.87344	0	4.84152	1.32959	0.00295597	0.0449493
chr13	22051169	22051569	401	6.14239	5.02818	6.7635	1.32955	0.00175125	0.032164
chr10	106685067	106685467	401	6.2202	5.10738	6.84089	1.32949	0.00146426	0.028659
chr2	6250752	6251152	401	5.6796	4.52166	6.31359	1.329	0.00212617	0.0365657
chr5	36084366	36084766	401	5.43044	4.08374	6.11464	1.32837	0.00371377	0.0517422
chr9	85688801	85689201	401	5.585	4.21713	6.27433	1.32832	0.00371794	0.0517422
chr10	96751904	96752304	401	5.98454	4.83292	6.61669	1.32814	0.00193456	0.0342384
chr18	38189219	38189619	401	5.71373	4.50396	6.36235	1.32782	0.00273775	0.0428762
chr5	9100212	9100612	401	5.72514	4.35638	6.41469	1.32735	0.00385557	0.0530506
chr12	71336907	71337307	401	6.34284	5.28997	6.945	1.3273	0.00100343	0.0220409
chr7	130628896	130629296	401	6.13847	4.946	6.78228	1.3271	0.00226839	0.0380157
chr3	84652959	84653359	401	8.57267	7.69297	9.1152	1.32667	1.82472e-06	0.000352673
chr19	24707721	24708121	401	7.69785	6.72282	8.2744	1.3264	0.000340888	0.0109383
chr2	157818113	157818513	401	4.36239	2.1795	5.19407	1.32628	0.00586044	0.0686215
chr8	15230031	15230431	401	5.13185	3.59295	5.85942	1.32617	0.00503375	0.0621488
chr2	33265370	33265770	401	6.984	5.97849	7.57079	1.32588	0.00050973	0.0140834
chr19	28770948	28771348	401	6.23824	5.11755	6.86129	1.32573	0.00191829	0.0340671
chr6	125512718	125513514	797	5.80806	4.5977	6.45684	1.32544	0.00277318	0.0431696
chr10	27988543	27988943	401	4.46823	1.8185	5.34844	1.3251	0.00554934	0.0664139
chr11	69252769	69253169	401	4.73562	2.63552	5.55673	1.32437	0.00592293	0.069008
chr13	53035757	53036157	401	4.38428	1.40346	5.28988	1.32413	0.00513436	0.0630716
chr6	65164848	65165248	401	5.03008	3.39827	5.77623	1.32405	0.00543853	0.0655428
chr16	23498555	23498955	401	7.82955	6.90369	8.38892	1.32405	6.83782e-05	0.00387955
chr14	16957940	16958340	401	5.3374	3.8711	6.04941	1.32303	0.00478687	0.060496
chr17	69438968	69439368	401	4.43108	1.8185	5.30803	1.32297	0.00563288	0.0669062
chr4	86396018	86396418	401	6.29265	5.17619	6.91443	1.32285	0.00167253	0.0313607
chr1	164787129	164787529	401	4.52931	2.53925	5.33524	1.32285	0.00596614	0.0693746
chr10	62420831	62421231	401	5.75137	4.58808	6.38689	1.32238	0.00231026	0.0383599
chr3	9495778	9496178	401	5.44803	4.20474	6.10576	1.32168	0.00305252	0.0458521
chr11	29626542	29627282	741	6.53421	5.3002	7.18944	1.32153	0.00280552	0.0434929
chr2	20722385	20722785	401	5.05208	3.38161	5.80555	1.32137	0.00551216	0.0661988
chr7	136496330	136496730	401	5.65039	4.10071	6.3802	1.32097	0.00508679	0.0626175
chr18	35874305	35874705	401	7.54349	6.60366	8.10782	1.32083	0.000207234	0.00785645
chr2	166418510	166418910	401	6.64826	5.52155	7.2731	1.32076	0.0017365	0.0320035
chr6	86822228	86822628	401	5.8742	4.77078	6.49205	1.32075	0.00171064	0.031714
chrX	99286047	99286447	401	5.99647	4.82274	6.63499	1.32023	0.00231903	0.0384592
chr12	79683262	79683662	401	5.02455	3.54909	5.73858	1.32022	0.00477551	0.060496
chr13	41804103	41804503	401	5.16587	3.77707	5.86018	1.31933	0.00417009	0.0556384
chr8	90597968	90598368	401	5.26554	3.92907	5.94722	1.31876	0.00379135	0.0524813
chr11	68613316	68613716	401	5.38681	4.13405	6.04705	1.31866	0.00322063	0.047422
chr13	28872882	28873282	401	4.05092	0.818499	4.97206	1.31853	0.00488972	0.0609903
chr14	119771761	119772161	401	5.12043	3.61184	5.84162	1.31793	0.00484619	0.0607103
chr1	143518124	143518524	401	4.79982	3.1472	5.54995	1.31765	0.00560071	0.0667583
chr3	66050114	66050514	401	5.30351	3.81461	6.02047	1.31746	0.00493143	0.0613167
chr18	75514629	75515029	401	7.48867	6.54658	8.05381	1.31697	0.000187156	0.00735834
chr4	73735551	73735951	401	4.99039	3.52415	5.7024	1.31578	0.00478559	0.060496
chr1	58620758	58621158	401	5.46564	4.22342	6.12307	1.3157	0.00312572	0.0466726
chr5	99348120	99348520	401	4.22116	1.35942	5.11834	1.31564	0.00515851	0.0632225
chr14	121005678	121006078	401	5.65285	4.45202	6.29899	1.31537	0.00281848	0.0436447
chr4	129009468	129009868	401	5.53931	4.31349	6.19232	1.3153	0.00313347	0.0467377
chr2	29474770	29475170	401	5.04108	3.5736	5.75335	1.31502	0.00486732	0.0608026
chr15	93005922	93006322	401	6.76802	5.71906	7.36894	1.31454	0.00129829	0.0265046
chr4	9060014	9060414	401	4.51815	2.30191	5.35392	1.31346	0.00606083	0.0701468
chr4	11877555	11877955	401	5.8752	4.35345	6.59919	1.31325	0.00498764	0.0617277
chr8	48755945	48756345	401	7.82652	6.94187	8.37089	1.31279	1.46765e-05	0.00135012
chr11	104230857	104231257	401	6.83168	5.8166	7.42164	1.31278	0.000804811	0.0188706
chr2	162312028	162312428	401	6.36214	5.33935	6.95462	1.3126	0.000843534	0.0195131
chr18	39323853	39324253	401	7.287	6.35717	7.84779	1.31247	0.000195763	0.00760277
chr15	41079315	41079715	401	5.48452	3.9704	6.20689	1.31113	0.00529677	0.0643217
chr6	73756028	73756428	401	5.52702	4.07681	6.23546	1.3111	0.00463723	0.0595099
chr13	60054127	60054527	401	6.80322	5.83804	7.37639	1.3105	0.000456965	0.0130981
chr6	6696967	6697714	748	6.17743	5.07858	6.79389	1.31042	0.00163554	0.03096
chr2	45239576	45239976	401	7.05965	6.11744	7.62482	1.3098	0.000209724	0.0079146
chr2	11226498	11226898	401	5.21737	3.66748	5.94722	1.30857	0.00522159	0.0636893
chr1	165114487	165114887	401	6.89747	5.76767	7.52323	1.30838	0.00229765	0.0382426
chr19	31996657	31997057	401	5.72802	4.51404	6.37779	1.30808	0.00296867	0.0450099
chr2	65414104	65414504	401	6.37504	5.36911	6.96198	1.30759	0.000913642	0.020616
chr10	77289032	77289432	401	6.02307	4.72765	6.69444	1.30752	0.00361392	0.0509285
chr6	145977462	145977862	401	7.1646	6.23652	7.72477	1.30749	0.000165872	0.00695098
chr14	105328453	105328853	401	7.25992	6.34437	7.8156	1.30699	0.000106845	0.00527065
chr10	69945098	69945498	401	6.93203	5.99677	7.49474	1.30679	0.000217163	0.00809988
chr1	9772969	9773369	401	5.36715	4.08036	6.0363	1.30674	0.00374765	0.0520157
chr7	121074784	121075184	401	5.20817	3.61184	5.9474	1.30629	0.00554156	0.0664079
chr14	59889117	59889517	401	4.81852	2.95182	5.60578	1.30607	0.00626553	0.0716672
chr3	85212628	85213028	401	7.39026	6.40493	7.9703	1.30607	0.0005478	0.01479
chr3	95650608	95651008	401	6.24082	5.16016	6.8517	1.30605	0.00171697	0.0317459
chr10	68060575	68060975	401	5.92545	4.77707	6.55666	1.30562	0.00234015	0.0387009
chr12	40016816	40017216	401	6.62561	5.52783	7.24174	1.30549	0.00168771	0.0314912
chr12	82478613	82479013	401	5.66446	4.51152	6.297	1.30545	0.00243543	0.039616
chr19	57238224	57238624	401	6.07988	4.98866	6.69401	1.30531	0.00194745	0.034393
chr3	27529790	27530190	401	6.87827	5.9167	7.45019	1.30517	0.000420764	0.0124933
chr12	73462471	73462871	401	4.24645	1.40346	5.14224	1.30508	0.00563415	0.0669062
chr5	67697367	67697767	401	7.36414	6.45396	7.91787	1.305	7.8476e-05	0.00424294
chr18	55258580	55258980	401	8.0133	7.11706	8.56194	1.30478	5.45117e-05	0.00332545
chr4	40811344	40811744	401	5.61357	4.32785	6.28245	1.30418	0.00363444	0.0511329
chr7	112204421	112204821	401	5.18948	3.72124	5.90193	1.30391	0.00516357	0.0632225
chr11	44238275	44238675	401	5.16351	3.77288	5.85826	1.30378	0.0046199	0.0593981
chr3	41170517	41170917	401	5.43593	4.13731	6.10811	1.30328	0.00386975	0.053175
chr11	88369746	88370146	401	5.44322	4.22035	6.09543	1.30316	0.00327082	0.0478544
chr17	10001519	10001919	401	5.36347	4.03877	6.04223	1.30312	0.00424169	0.0562795
chr3	65898383	65898783	401	5.00035	3.54909	5.70902	1.30311	0.00503524	0.0621488
chr7	6331131	6331531	401	5.6892	4.40641	6.35732	1.30287	0.00387915	0.053238
chr4	56633284	56633684	401	3.98197	0.403461	4.92029	1.30287	0.00461535	0.0593881
chr6	66401846	66402246	401	4.68133	2.16678	5.54923	1.30258	0.00590971	0.068951
chr5	91581991	91582391	401	6.19875	5.15688	6.79741	1.30072	0.00124262	0.025681
chr16	35217837	35218237	401	4.68841	2.75155	5.48652	1.30058	0.00640389	0.0725079
chr17	17910500	17910900	401	4.72092	2.40346	5.56841	1.30048	0.0063358	0.0721043
chr10	18688409	18688809	401	6.0252	4.93095	6.64026	1.30014	0.00178382	0.0325736
chr2	91971884	91972284	401	7.46592	6.57781	8.01158	1.29991	3.92334e-05	0.0026343
chr2	146533690	146534090	401	5.04922	3.17287	5.83802	1.29901	0.00634329	0.0721377
chr6	114931512	114931912	401	5.99051	4.80625	6.63202	1.29878	0.00272462	0.0427516
chr14	70194735	70195135	401	5.71608	4.5736	6.34557	1.29851	0.00259149	0.0412256
chr6	15184556	15184956	401	6.29376	5.21881	6.90286	1.29785	0.00182241	0.03306
chr4	43694830	43695230	401	6.00131	4.60704	6.69692	1.29782	0.00458588	0.0591446
chr11	121831763	121832163	401	4.329	1.62585	5.21375	1.29717	0.00596229	0.0693746
chr9	67759382	67759782	401	6.86529	5.92243	7.4307	1.29659	0.000326135	0.010655
chr11	69881237	69881637	401	5.13393	3.74729	5.82773	1.2965	0.00480987	0.0605638
chr13	11687348	11687748	401	4.99816	3.39258	5.73921	1.29503	0.00579596	0.0681429
chr9	81720253	81720653	401	5.18501	3.40911	5.9573	1.29489	0.00636826	0.0722621
chr8	45844635	45845035	401	7.8324	6.92105	8.38656	1.29452	0.0001881	0.00738033
chr8	14910920	14911621	702	5.94471	4.69682	6.60366	1.29451	0.0035725	0.0505611
chr8	85386872	85387272	401	4.99968	3.44138	5.73126	1.29435	0.00572054	0.0676201
chr4	45725308	45725708	401	5.28644	3.93283	5.97232	1.29432	0.00441702	0.0577045
chr13	111904761	111905161	401	4.62004	2.14043	5.48454	1.29402	0.00630123	0.071905
chr11	59121413	59121813	401	4.57092	2.60714	5.37302	1.29379	0.00656416	0.0734579
chr11	117949530	117949930	401	7.1244	6.13316	7.70643	1.29351	0.000785571	0.0186268
chr13	21855680	21856080	401	5.39854	4.13078	6.06275	1.29347	0.00397445	0.0540038
chr3	79923750	79924150	401	5.43761	3.99938	6.14335	1.29333	0.00497329	0.0616423
chr16	95728818	95729218	401	5.14866	3.75155	5.84493	1.29281	0.00487598	0.060863
chr11	68478899	68479299	401	7.23177	6.29734	7.79419	1.29256	0.000322253	0.0105616
chr7	57778859	57779259	401	5.03356	2.90596	5.85826	1.29233	0.00660359	0.0737594
[truncated: 39,362 more rows]
