# Supplementary material for: DOT1L regulates chamber-specific transcriptional networks during cardiogenesis and mediates postnatal cell cycle withdrawal
Source: Nat Commun. 2022 Dec 2;13:7444. doi: 10.1038/s41467-022-35070-2 (PMC9718823; doi:10.1038/s41467-022-35070-2)
Supplement: Supplementary file 11 — Source Data [file 41467_2022_35070_MOESM11_ESM.xlsx]

## Sheet: Fig. 1a
Figure 1a: Dot1L mRNA expression
Ctrl	cKO		Unpaired t test
1.43	0.05		P value	0.0271
1.1	0.04		P value summary	*
0.47	0.03		Significantly different (P < 0.05)?	Yes
			One- or two-tailed P value?	Two-tailed
			t, df	t=3.408, df=4

## Sheet: Fig. 1b
Figure 1b: H3K79me2 and H3 protein expression

## Sheet: Fig. 1c
Figure 1c: H3K79me2 protein expression normalized to H3
Ctrl	cKO		Unpaired t test
0.881849	0.282327		P value	0.0004
1.08307	0.136494		P value summary	***
1.02676	0.200561		Significantly different (P < 0.05)?	Yes
			One- or two-tailed P value?	Two-tailed
			t, df	t=10.79, df=4

## Sheet: Fig. 1d
Figure 1d: Survival
		Genotype					Comparison of Survival Curves
	survival day	Dot1Lfl/wt (n=23)	Dot1Lnull/fl (n=24)	XMlc2-Cre;Dot1Lfl/wt (n=16)	XMlc2-Cre;Dot1Lnull/fl (n=24)
Mouse 1	18			0			Log-rank (Mantel-Cox) test (recommended)
Mouse 2	28			0			Chi square	115.8
Mouse 3	25			0			df	3
Mouse 4	25			0			P value	<0.0001
Mouse 5	21			0			P value summary	****
Mouse 6	21			0			Are the survival curves sig different?	Yes
Mouse 7	21			0
Mouse 8	21			0			Logrank test for trend (recommended)
Mouse 9	21			0			Chi square	60.53
Mouse 10	21			0			df	1
Mouse 11	20			0			P value	<0.0001
Mouse 12	20			0			P value summary	****
Mouse 13	19			0			Sig. trend?	Yes
Mouse 14	19			0
Mouse 15	18			0			Gehan-Breslow-Wilcoxon test
Mouse 16	21			0			Chi square	103
Mouse 17	18	0					df	3
Mouse 18	18	0					P value	<0.0001
Mouse 19	18	0					P value summary	****
Mouse 20	18	0					Are the survival curves sig different?	Yes
Mouse 21	16	0
Mouse 22	16	0
Mouse 23	28	0
Mouse 24	28	0
Mouse 25	25	0
Mouse 26	25	0
Mouse 27	21	0
Mouse 28	21	0
Mouse 29	21	0
Mouse 30	21	0
Mouse 31	20	0
Mouse 32	19	0
Mouse 33	18	0
Mouse 34	21	0
Mouse 35	3	1
Mouse 36	21	0
Mouse 37	21	0
Mouse 38	21	0
Mouse 39	21	0
Mouse 40	18		0
Mouse 41	18		0
Mouse 42	28		0
Mouse 43	28		0
Mouse 44	28		0
Mouse 45	25		0
Mouse 46	25		0
Mouse 47	21		0
Mouse 48	21		0
Mouse 49	21		0
Mouse 50	21		0
Mouse 51	21		0
Mouse 52	20		0
Mouse 53	20		0
Mouse 54	20		0
Mouse 55	19		0
Mouse 56	19		0
Mouse 57	19		0
Mouse 58	18		0
Mouse 59	18		0
Mouse 60	21		0
Mouse 61	21		0
Mouse 62	21		0
Mouse 63	21		0
Mouse 64	4				1
Mouse 65	4				1
Mouse 66	10				1
Mouse 67	3				1
Mouse 68	8				1
Mouse 69	9				1
Mouse 70	8				1
Mouse 71	9				1
Mouse 72	10				1
Mouse 73	3				1
Mouse 74	14				1
Mouse 75	11				1
Mouse 76	9				1
Mouse 77	11				1
Mouse 78	12				1
Mouse 79	11				1
Mouse 80	13				1
Mouse 81	3				1
Mouse 82	9				1
Mouse 83	12				1
Mouse 84	10				1
Mouse 85	16				1
Mouse 86	6				1
Mouse 87	9				1

## Sheet: Fig. 1f
Figure 1f: Heart weight/Body weight (mg/g)
P1 Ctrl	P1 cKO	P5 Ctrl	P5 cKO	P10 Ctrl	P10 cKO		Unpaired t test	P1 cKO vs P1 Ctrl
6.3	10.6	6.7	11.4	4.4	7		P value	<0.0001
6.5	12.3	4.7	6.9	4.5	7.8		P value summary	****
8.4	8.2	5.8	7.5	4.5	7.1		Significantly different (P < 0.05)?	Yes
7.1	9.8	5.9	7.5	4.3	16.6		One- or two-tailed P value?	Two-tailed
6.2	11.9	7.9	6.7	4.7	10.4		t, df	t=6.100, df=64
6.9	9.1		8.3	7.3	8.2
7.9	10.2		8.8	7.1	18.3
7	10.6		8.9	6.6	9.6		Unpaired t test	P5 cKO vs P5 Ctrl
7.1	10.1		12	6	9.9		P value	0.0223
6.5	8.4			5.7			P value summary	*
8.6	15			5.5			Significantly different (P < 0.05)?	Yes
6.1	8.4			6.5			One- or two-tailed P value?	Two-tailed
7	8.4			5.9			t, df	t=2.622, df=12
8.2	9.5			6.9
7.8	8.8			7.7
8	8.1			6			Unpaired t test	P10 cKO vs P10 Ctrl
8.7	11.7						P value	0.0002
8.7	9.7						P value summary	***
8.4	9.2						Significantly different (P < 0.05)?	Yes
7.6	9.6						One- or two-tailed P value?	Two-tailed
7.7	8.1						t, df	t=4.348, df=23
8.6	8
7.5	9
6.8	8
8.1	10.1
8.3	8.9
7.7	12.2
9.3	7.7
8.7	6.8
7.9	7.9
7.9
6.3
6.1
5.4
7.6
6.5

## Sheet: Fig. 1i left
Figure 1i: P5 CM lenght (um)
P5 Ctrl_1	P5 Ctrl_2	P5 Ctrl_3	P5 cKO_1	P5 cKO_2	P5 cKO_3		Nested t test	P5 cKO vs P5 Ctrl
69.5	53.1	59.2	34.3	81.2	74.1		P value	0.2144
74	60	55.3	41.4	54.5	63.8		P value summary	ns
39.4	61.9	40.4	77.4	35.9	81.9		Significantly different (P < 0.05)?	No
39.1	55.2	30	34.5	70.6	67.7		One- or two-tailed P value?	Two-tailed
43.2	65.6	71.2	34.2	37.9	29		t, df	t=1.474, df=4
40.6	51.7	77.8	67.8	79.1	91.2		F, DFn, Dfd	2.174, 1, 4
36.5	63.6	43.5	57	47.4	52.3
47.8	87.2	53.9	75.3	103.7	63.8
51.8	44.8	41.5	29.7	48.2	92.4
37.9	57.9	64.4	42.2	57	82.1
45.8	65.5	39.4	72.2	64.8	43.5
39.8	79.7	65	47.4	54.5	61.8
63.7	43.7	42.4	88.1	74.7	60.6
57.7	58.5	58.3	69.5	70.1	69.6
41.5	45.5	84	59.6	46	51.5
52.5	55.5	52.3	38.5	48.8	57.5
72.9	66	72.2	43.4	57.3	92.2
44.2	76.9	43.3	52.4	84.1	103.9
56.7	54.4	47.4	48.4	53.3	40.5
40.4	54.1	85.1	32.7	72.6	90.4
56.9	29.3	78.8	36.2	79.3	56.1
58.1	49	87.1	42.6	44.4	58.6
43.5	39.9	77.4	55.4	83.8	62.7
71.9	77	71.7	69.6	45.4	71.1
58.6	37.8	66.7	49.8	46.5	44.5
61.2	41.9	59.4	47.7	37.3	78.9
66.6	65.2	71.2	69	70.1	82.8
40.1	51.7	46.2	76.4	92.1	82.1
43.8	89.7	41	61.9	45.6	48.7
41.8	79.3	48.6	43.1	85.1	37.6
54	43.8	61.5	44.4	28.9	73.7
56.1	43.6	60.7	38.3	60	91.4
54.1	49.9	72.8	33.8	42.1	87.2
57.6	44.8	35.5	61.9	42.6	46.8
73.7	57.9	58.3	43.1	68.1	81
34.1	49.6	62.7	44.4	56.7	86.3
97.3	43.6	66.2	38.3	67.8	67.2
55	50	72.9	33.8	92.5	60.8
58.5	28.4	46.6	60.3	75.3	105.1
63.2	63.8	88.1	25.7	87.2	61.8
57	67.4	64.3	73.8	66.4	75
47.3	65.6	32.9	53.9	70.3	65.8
59.6	78.8	35.6	63.4	101.3	60.3
56.2	58.2	46.7	59.1	102.8	73.7
51.8	54.4	90.1	36.8	51.9	38.1
62.2	59	104.5	32.9	66.6	39.9
48.8	36.4	37.1	33.1	44.8	39.7
61.3	53.5	62.1	39.1	30.5	64.5
81	53.5	52.2	38.1	104.4	44.4
46.7	70.1	68.2	53	73.7	82.5
55.7	60.9	31.9	53	60.8	44.3
53	57.6	63.2	93.5	49.9	94.7
47.8	49.8	68.6	28.4	28.6	57.7
62.4	93.4	54.1	41.1	84.2	76.7
48.5	51.9	53.4	37.9	57	67.8
60.7	45.1	71.7	38.7	55.7	37.9
52.8	53.2	52.8	23	55.8	85.1
51.5	67.6	55.3	40.8	39.5	49.5
42.2	48.5	59.5	47.1	84.9	48.5
39.7	35.4	87.1	27.1	144.9	66.6
57.3	34.9	58.7	36.5	36.7	61.6
77.7	60.7	60.6	58.8	90.4	78.7
72.1	45.9	96.7	61.1	51	86.7
48.5	29.8	52.4	48.8	56	66.7
58.9	81	39.5	38.7	71.3	63.8
55.2	61.2	39	51	62.4	55.8
66.2	53.5	72.3	46.8	53.9	71.1
32.7	55.8	41.6	141.7	86.9	88.8
51.7	25.4	35.9	80.8	56.4	50.7
37.6	65.9	48.1	90.7	43.8	40.5
50.1	47.6	62.7	25.5	50	45.3
39.2	50.5	66.2	60.8	44.9	60.9
47.7	61.3	57.8	33.6	96.7	49
56.5	47.6	51.1	54.9	48.5	32.6
27	42.2	66.7	42.9	79.1	46.3
43.2	62	89.4	54.3	78.7	81.3
36.7	39.4	58	41	84.9	50.9
61.3	37.9	54.4	103.6	99.4	30.1
57.3	36.3	46.7	35.2	47.5	50.5
42.3	36.6	54.7	53.9	73.1	106.5
58.8	47.7	80.4	57.8	115.6	66.5
44.6	58.1	125.7	76.8	58.3	54.7
34.4	70.8	53.6	47.6	92.7	60
48.1	35.9	96.9	44.9	83.5	63.8
35.2	67.2	46.7	51.9	60.3	89.5
55.5	37.9	58.5	63.6	35.5	72.3
67.1	66.5	43.9	48.2	72.1	74.6
55.5	60	77.9	45.5	65.5	66.5
58.2	50.7	70.4	90.7	106.2	49.6
73.6	72.7	94.9	40.2	56.7	74
76.8	65.2	53.9	44	70.5	38.6
55.3	28.5	40.5	44.7	52.6	55.9
66.6	78.7	65.1	52.6	71.2	79.9
58.8	45.8	44.4	55.8	81.9	102.4
43.5	37.6	73.9	71	73.2	66.9
35.1	41.9	68	48.3	72.6	65.1
46.6	73.9	42.8	32.1	43.6	48.6
47.1	66.8	58.2	37.8	62.4	105.3
58.8	39.4	66.8	50.4	70.6	29.1
76.6	40.8	69.6	110.8	34.3	52.6
48.3	42.8	65.3	39.3	86.1	127.2
75.4	48.1	78.4	48.4	63.8	48.8
52.8	64.9	54.5	43.9	52.5	66.5
53.3	48.4	70.8	48.3	43.4	62.7
46.9	55.1	40.6	45.2	35.3	56.6
40.9	52.6	23.5	39.5	91.2	41.2
39.3	52.6	26.4	39.7	44.3	60.8
47.2	60.3	49.3	31.6	65.9	57.3
41.5	51.1	57.6	62	97.9	35.9
45.2	44.8	56.9	73.6	99.9	70.9
69.3	27.3	37.9	70.1	84.8	65.6
46.9	27.3	59.8	50.1	96.6	87.3
42.8	84.6	60.5	66.6	56.4	101.7
58.8	34.3	62.4	55.5	44.9	98.2
40.5	44.7	34.7	31.2	27.1	44.3
55.3	93.1	87.3	36.5	47.2	56.1
47.8	68.1	59.1	39.6	80.3	75.7
45	31	34.7	49.7	56	100.5
45.5	50.7	42.3	77.7	51.9	45.5
82	75.1	31.5	55.5	33.3	61.7
47.1	90.3	58.4	51.7	61.3	40.5
41.7	64.2	67.6	87	47.1	43.7
46.1	47.9	84.6	54.4	70	92.4
56.9	69	60.3	43.1	55.2	56.6
44	65.2	72.8	42.2	65.1	47.7
51.1	53.4	51.5	44.7	56.1	73.5
46.5	32.4	64.5	39.3	77.1	35.4
69.8	32.1	70.6	53.3	69	63.9
49.9	71.8	67.8	56	54.8	129.3
51.6	53.6	64.7	41.7	73.6	45.4
58.4	64	84.4	74.5	48.2	89.1
36	85.1	86.1	49.6	32.7	80.3
48.9	63.6	57.9	49.8	68.1	49.9
49.5	56.3	46.7	47	63.5	36.1
50.5	40.2	92.8	30	77.3	64.9
40.4	45.2	47.2	28.7	69.9	55.1
49	66.4	62.1	52.7	33.4	52.6
47.7	41.7	30.8	57.1	50	54.5
42.1	62.9	65.2	48.5	65.7	83.3
48.9	58.9	52.5	39.7	92	52.6
51.2	59.5	33.7	46.6	62.8	32.3
49.4	60.6	42.9	44.1	67.3	84.6
61.7	43.1	79.9	68.8	74.4	43.4
51.8	28.3	75.9	66.6	57.6	63.2
35.4	81.3	44.2	58.9	54.3	77.5
39.8	55.5	58.5	106.2	55.9	41.5
55.2	57.2	62.5	57	61.2	46.9
44.7	58.6	71.2	90.8	57.5	39.5
35.8	36.8	45.7	72.6	50	34.3
44.4	54.2	65.2	50.5	48	77.9
45.7	47.1	83.5	69.2	39.2	76
50.1	42.9	45.1	108.5	77.2	44.9
60.5	61.9	59.2	94.5	105.5	39.1
71	45.1	35.9	61.2	74.6	78.5
70.4	47.5	68.1	69.4	95	38.7
36.6	44.9	61.1	67.1	45	37.8
73.6	52.3	69.2	40.7	76.5	98.1
50	47.4	53.9	53	33.8	83.7
52.3	51.2	56.1	50.1	84.7	41.8
68.8	52.3	91	47.4	78.7	38.2
56.6	65.6	60.7	74	84.7	48
61.4	62.6	72	73.1	102.2	66.2
57.2	76.1	42.5	79.4	47.5	42.9
56	54.4	56.5	38.7	99.2	46.7
47.2	77.3	35.9	46.1	44.4	57.2
81.6	37.6	63.2	72	39.9	76.2
89.8	55.1	63.4	72.7	73	95.4
71.4	72.7	85.6	77.5	98	52.2
71	54.7	36.8	71.4	90.3	56.5
59.1	79.2	104.5	69.3	58.1	94.5
42.5	64.8	58.7	37.1	59.7	61.9
60.7	53.4	54.8	68.9	42.8	40.9
67.6	61.3	64	63.1	107.4	81.6
54.4	53.5	52.8	87.8	38.8	104.1
54.5	57.5	57.9	56.3	45	40.9
67.3	95.9	48	72.5	69.7	36.5
56.1	51.7	81.5	57.7	78.6	62.1
66.4	57.2	29.2	77.7	63.8	70.2
70.5	53.5	56.1	90.4	98.4	61.9
72.7	41.4	64.8	81.2	48	54.9
54	59.3	64.2	69.5	65.7	53.6
67.1	59.8	70	103	89.8	54.3
64.6	45	48.8	71.3	110.7	53.8
68.8	56.1	67.3	75.2	70	64.6
65	44.2	78.4	100.5	72.9	74.1
78.4	46.9	82.1	80.9	70.4	61.4
71.7	40.5	46.3	71.7	110.7	62.7
86.8	51.3	66	84	36.2	85.6
70.4	55.7	73.1	76.8	57.2	67.2
50	62.7	26.4	52	52.5	89.1
72.4	26.9	75	78.3	31.7	57.3
52.1	63.9	41.4	75.4	129.7	72
52.6	41.6	58	58.7	64.2	32.1
86.3	55.4	63	73.9	40.8	48.2
72.8	62.9	70.1	56.6	61.6	74.8
74.9	78.3	46.3	38.8	61.4	46.6
58.6	59.3	64	103.3	84.2	65.3
60.5	47.7	42	78.5	68.3	58.1
104	95.4	76.8	52.5	61.2	62.8
75.2	31.1	76	41	35.8	81.2
54.8	49.6	70.8	65.5	55.4	77.6
51.4	38.6	88.3	39.6	65.2	66.4
70.1	86.3	70.4	72.7	70.4	44.9
87.6	44.7	93.1	72.1	64	61.5
82.2	38.1	59.2	91.6	34.2	57.4
42.8	70	44.7	57	39.2	60.5
76.2	49.4	85	73.7	65.5	55.4
75.6	74.1	58.2	90.7	31.6	63.2
78.1	42	81.6	71.5	57.9	54.4
64.3	41.9	63.5	84.7	55.8	110.8
50.9	54.9	54.6	72.3	103.6	46.7
60.3	46.6	57.6	50.4	96.4	66.2
89.3	56.9	44.1	98.6	78.3	54.2
48.1	57	55.2	58.5	119.7	75.1
43.2	73.2	59.1	82.3	87.1	48.5
65.8	60.1	55.2	45	68.9	85.7
62.3	55	77.1	85.4	54.8	19.5
73.3	77.9	43.4	82.3	64.8	71.1
54.3	39.3	38	83.3	40.1	68.8
76.8	51.7	87	52.4	84.7	59.1
57.4	31.9	38.4	81.9	34.7	71.1
97.6	39.2	63.6	53.8	48.5	68.9
68.1	31.6	55.3	115.3	26.7	83.8
75.3	60	72.5	73.6	69.3	43
63.6	55.6	43.3	92.9	42.7	47.5
53.2	37.4	59.5	53.3	34.5	38.8
59	51.4	70.4	68.3	45.4	36.4
71.1	72.3	55.3	71.8	45.7	52.8
65.1	67.6	61.7	65.5	46.8	39.6
57.8	45.6	53.9	64.8	40.2	65.1
58.3	40	47.5	89	61.5	54.8
58.3	76.6	43.4	75.2	83.4	77.7
69.2	61.7	62.9	72.4	32.8	39.2
73.1	50.3	73.4	65.9	24.9	53.8
63.3	75.2	48.2	96.3	54.2	73.1
53.1	78.9	67.4	70.2	37.7	41.3
63.7	75	37.2	58.4	92.9	60.6
78.1	83.3	34.4	35.3	52.2	87.7
65.7	43.3	48.3	75.4	50.8	61.6
62.2	60.6	56.7	102.9	38.2	90.1
58.7	49.8	40.1	41.5	39.8	83.6
65	65.2	61.9	61.5	39	65.2
50.7	92.4	71.2	61.9	53.5	35.6
79.4	80.1	77.9	72.3	120.6	53
53.6	39.8	61.1	88.9	84	57.4
68.6	58.9	44.7	96.3	90.4	75.5
64.7	53.3	77.4	57.3	89.2	83.1
68.4	63.4	57.8	79.1	56	70.2
73.9	75.6	48.8	63.7	95.2	77.2
76.8	73	48.3	58.8	99.7	64.5
60.1	56.8	40.1	61.8	83.7	53.9
50.4	75	30.6	47.8	61.3	74.5
70.4	52.1	56	101.3	82.5	52.6
56.2	31.7	76.9	86.6	77.3	77.8
60.5	88.5	39.2	42.1	69	110.3
79.7	57.2	44.3	91.8	69.1	69.1
63.3	49.4	61	70.4	90.5	60.4
69.7	29.5	58.6	49.2	81.6	63
80.3	71.9	82.5	37.3	92.9	72.1
75.2	49.5	34.5	42.9	90.8	35.4
47.9	74.8	34	45.9	89.5	47.7
72.4	56.5	39.2	58.8	66.7	63.8
57.2	74.3	53.7	62.9	58.9	60.6
86.1	81.6	69.8	39.3	87.9	57.8
57.5	39.8	45.2	56.9	87.8	51.3
61.6	42.1	58.1	71	78.7	63.9
68	93.2	58.6	81.1	78.2	48.2
68.7	71.2	42.6		63.2	95.5
49.1	56.3	47.8		47.1	59.9
66.7	46.7	66.6			62.3
74.2	85.4	54.7			40.5
56.6	71.5	39.6			75.3
62.5	73.8	65			50.3
64.1	64.3	66.1			64.3
43.5	78.7	66			34.5
78	66.5	41.9			62.1
102.7	45.1	66.4			58.6
46.5	63.1	58.1			39.7
76.5	61.9	56			59.6
97.7	63	56.5			54
62.5	65.1	57.6			50.8
58.2	76.9	122.4			44.7
49	75.7	56.5			85.9
85.8	77.9	64.7			39.9
67.2	51	46.6			78.4
83.6	62.5	45.1			87.7
69.5	60.3	38.8			59.2
59	58.4	47.4			67.7
60	42.3	47.1			71.2
63.9	79.6	65.3			113.9
77.6	88.5	40.3			82.7
89.7	65.5	57			52
50.6	67.5	48.6			41.1
65.2	85.4	28.2			38.6
85.9	79.7	63.3			72.2
83.6	76.5	50.2			60.3
56.8	91.2	58.1			91.9
79.8	48.5	56			78.4
98	50.3	63.3			69.4
42.1	82	93.3			53.4
49.5	78.4	51.1			48.4
76.4		63.2			68.6
74.3		56.1			65
60.6		52.8			56.2
		31.3			59.3
		36.5			63
		45.3			43.1
		45.1			59.9
		54.5			47.7
		69.6			40
		71.4			86.3
		56.8			27.1
		82			48.7
		58.1			51
		60.8			100.2
		53.4			108.2
		72.9			76.7
		26.9			35.2
		71			44
		46.7			60.7
		36.9			43.4
		53.2			88.8
		38.2			51.2
		73.9			77.7
		70.4			67.5
		69.6			79.4
		133.1			43.2
		44.8			42.8
		107.4			55.3
		58.5			44.8
		44.6			62.4
		70.5			31
		76.6			37.7
		32			77.3
		74.1			107
		47.8			53.2
		55.2			47.8
		114.6			85.9
		61.7			42.8
		83.6			43.1
		83.6			56.5
		62.3			78.7
		50.5			48.5
		69.3			74.2
		61			62.6
		44			62.3
		89.8			49.3
		91.8			58.2
		35			70.7
		48.5			65.3
		31			40.8
		118.8			61.8
		91.6			55
		67.9			65.7
		59.9			67.3
		59.5			92
		52.8			48.8
		101.9			77.6
		64.8			50.4
		89.7			55.2
		56.5			74.5
		90.7			80.2
		76.7			74.3
		62.2			48.9
		80.4			84.2
		85.7			80.7
		63			69.6
		81.3			51.7
		74			49.1
		91.7			77.6
		78.5			57.3
		39.9			87.4
		49			74.8
		70.2			55.9
		32.9			60.5
		55.9			83.9
		78.9			107.6
		52.4			44.4
		76.4			94.7
		56.1			60.8
		45.1			121.8
		62.8			57.3
		60.8			68.9
		53.4			73.3
		79.5			50.3
		43.4			58.1
		36.4			126.6
		64.9			73.5
		71			76.4
		90.2			48.8
		46.9			75.8
		53.4			64
		90			49.5
		102.6			69.1
		47.9			51.1
		25			76.1
		55.7			38.4
		76.5			47.3
		58.1			66.7
		71.8			76.5
		85.4			40
		83.7			64.5
		36.3			57.3
		63.1			62.9
		47.8			66.1
		67.8			90.7
		33.6			49.2
		84.8			44.9
		55.2			76.3
		53.3			39.7
		66.5			84.8
		78.6			77.4
		44.8			57
		72.4			95.6
		36.5			72
		78.8			86
		93.9			62.8
		102.5			55.4
		100.9			73.9
		91.7			83.6
		65.1			61.5
		102.7			73
		55.6			46.5
		67.6			39.7
		61.7			44.9
		65.1			62.8
		109.9			53.7
		92.8			56.3
		96			54.1
		65.8			77.7
		68.4			51
		65.2			65.3
		52			58.6
		42.9			48
		80.3			72
		74.5			75.2
		78.4			85.7
		74			71.5
		84.2			60.7
		91			42.2
		89.5			58.1
		76.1			80.6
		86.3			52.3
		62			104.6
		63.5			63.4
		68.3			47.6
		101.3			88.1
		89.1			63.1
		79.4			49.8
		86.3			60.9
		88.1			77.8
		58.8			64.3
		91.9			50.3
		59.7			43.7
		59			67
		78.7			50.4
		86.1			53.4
		83.1			90.6
		76.8			70.9
		63.9			58.4
		88			81.9
		69.6			81.5
		68			51.7
		61.7			95.4
		70.7			107
		80.4			66.4
		50.5			34.5
		75.5			60.7
		67.5			46
		65			39.4
		65.8			62
		85.5			62
		97.2			65.7
		81			75.6
		97.5			55.1
		67.6			100.5
		71.3			49.6
		75.7			84
		74.2			86.1
		87			71.8
		95.6			74.1
		90.9			124.5
		50.8			90.2
		105			72.3
		93.2			64.9
		74.2			70.8
		64.2			65.5
		77.7			72
		61.8			97.7
		59.6			107.8
		62.4			47.2
		90.9			93.6
		56.1			56.9
		74.7			84.3
		96.9			90.8
		81.3			63.3
		106.6			40
		54.2			61.1
		106.5			76.5
		68.2			44.5
		67.4			48.8
		41.3			46
		81.9			46.1
		62.1			90.1
		87.6			92.3
		68.8			36
		61.3			76.8
		60.7			43.2
					104.2
					57.6
					33
					111
					82.7
					88.3
					54.8
					41.1
					50.5
					76.9
					69.8
					39.6
					89.2
					57.6
					52.8
					47
					55.3
					61.3
					52.5
					113.2
					58
					67.6
					63.9
					67.1
					69.1
					62.2
					77.6
					38.4
					30.2
					46
					103.1
					110.5
					86
					84.8
					53.2
					62.7
					57.1
					57.1
					49.2
					62
					80.1
					53.2
					29.3
					102.6
					78.7
					67.4
					51.5
					46.2
					61.6
					46.8
					105.3
					46.9
					61.5
					55.8
					74.7
					120.4
					81.7
					88.5
					109.1
					58.9
					115.8
					93.5
					90.3
					90.9
					41.6
					82.2
					53
					108.8
					80.1
					75.9
					66.7
					74.8
					91.2
					90.1
					49.7
					30.8
					58.4
					54.4
					43.7
					78
					85.6
					77.1
					69
					38.6
					73.9
					84.9
					95.1
					57.1
					51.1
					99.8
					51
					69.5
					75.5
					43.7
					67.6
					65.1
					80.1
					103.1
					72.1
					78.1
					90.6
					95.4
					93.3
					22
					105.4
					133.7
					57.9
					74.8
					72.5
					71.6
					86.8
					92.7
					130.1
					95.1
					82
					74.2
					72
					137.7
					60.1
					85.8
					113.6
					85.5
					104.6
					78.2
					117.8
					135.6
					102.1
					67.2
					90.3
					89
					109.1
					66.7
					60.8
					66.2
					74.7
					90.8
					92.4
					86.7
					78.8
					69.7
					81.4
					68.2
					101.5
					63.6

## Sheet: Fig.1i middle
Figure 1i: P5 CM width (um)
P5 Ctrl_1	P5 Ctrl_2	P5 Ctrl_3	P5 cKO_1	P5 cKO_2	P5 cKO_3		Nested t test	P5 cKO vs P5 Ctrl
9.1	11	9.2	13.2	11.3	10.3		P value	0.0661
11	9.5	7.6	8.8	10.5	14		P value summary	ns
10.1	7.3	8.1	14.4	8.7	14.5		Significantly different (P < 0.05)?	No
7.2	9.6	12.2	15	8.1	11		One- or two-tailed P value?	Two-tailed
8.6	10.2	7.7	12.7	11.4	8.8		t, df	t=2.510, df=4
7.8	9.2	7.4	10.5	11	11.1		F, DFn, Dfd	6.299, 1, 4
10.2	9.4	10.1	8.6	14.5	10.3
8.6	12.5	7.3	10.1	11.3	7.3
12.6	7.8	9.2	10.5	8.3	11.5
11.5	12.5	9.5	15.6	15.6	12.6
9.4	7.2	8.3	12.7	12.4	14
10.8	9.1	9.9	14.7	8.6	8
8.4	14.3	9.9	17.6	13.1	8.6
11.1	8	8.9	7.8	12.6	7.8
12.1	7.3	10.9	6.6	12.4	14.1
12.1	8.8	9.6	10.2	12.5	7
11	7.4	16.1	13.8	9.6	9.2
10.1	9.5	8.4	12.1	11.9	9.5
9.9	9.2	12.9	8.7	11.7	7.6
11.1	10	12	9.2	11	11
10.6	10.4	8.2	10.4	9.7	10.8
11	10.7	6.5	17.2	11.7	7.4
13.5	9.5	6.7	9.8	9.9	9.5
9.5	10	8.1	16.1	8.6	7.2
12	13	8.9	13.8	10.7	16.4
10.7	8	10.2	15	11.1	15.4
7.6	13.3	8.5	11.7	9.9	20.4
9.4	9.1	10.3	11.4	11.8	7.7
9.4	8.7	10	12.1	11.4	12.1
8.9	8.7	7.8	11.4	8.7	11
13.1	9.5	6.6	8.1	11.1	12
8	9.2	15.8	13.8	10.2	9.5
10.1	9.8	11	20.1	9.2	8.4
5.4	12.1	7.6	12.1	10.4	7.8
11.2	7.8	17.3	11.4	10.6	10.5
12.6	10	9.5	8.1	10	8.8
8.9	10.3	8.7	13.8	10.7	11.5
9	7.3	13.7	20.1	10.5	15.5
6.3	10.3	7.6	9	8.3	9.3
7.8	7.2	11.4	8	7.9	9.2
12	6.7	11.8	14.5	14.3	12.5
6.8	8.6	10	9.1	10	16
9.1	7.6	8.3	19.9	12.2	8.5
8.4	10.2	7.8	9.7	13.3	12.2
13.2	8	13.9	17.7	10	7
10.8	10.2	10	12.9	13.6	8.6
11.7	11	11	13.8	10.7	11.4
8.7	7.4	9.7	12	10.5	7
11.7	11.8	9.6	11.6	14.7	13.3
12.5	7.6	7	20.3	8.8	10.2
12.1	9.5	8.1	11.4	16.2	11.2
9.6	6.8	8	14.2	10	11.3
10.3	10.5	6.1	10.1	9.5	6.5
9.6	7.3	10.4	10	12.5	9.9
8.8	10.2	9.7	14.8	15.4	10.2
7.9	10.3	7.9	13.5	13.7	9.9
7.1	10.7	7.7	12.3	13	6.7
9.2	11	11.3	14.8	9.6	8
8.8	8.7	7.6	6.3	9.6	10.7
11.9	7.8	12	12.7	11	7.1
12.7	12.5	7.7	15.7	10.5	9.2
9.5	8.5	10.8	9.9	12.3	8.6
11.8	8.4	9.2	9.9	15.4	8
8.6	10.7	11	6.7	11.3	6.3
9.4	8.7	7.8	6.7	12.1	10.2
8.1	8.4	12.7	10.9	11.4	9.4
11.3	12.7	6.5	15.2	13.3	9.9
11.1	14.8	8.3	14.7	11.1	8.4
7.9	9.1	12.3	20.2	13.5	7.7
10.4	8.7	13.2	11.9	10.7	12.1
8.1	8.1	8	8.3	13.3	15.3
7.3	10.1	7.1	11.5	9.1	8
9.1	6.8	10.6	9.1	10.6	6.5
10.2	12.9	11.4	11.4	16.7	10
6.5	7	7.5	18	11.5	11.8
12.2	6.2	17	13.9	9.1	8.8
9	9.3	7.9	10.6	10.1	12.1
13.5	7.3	8	19.9	14.1	12.6
12.1	8.3	9.3	10.1	10.4	9.1
11.2	12.4	8.1	11	10.9	11.4
8.9	11	9.7	14.1	9.6	10.1
10.2	9.8	8	6.7	15.8	9.1
9.9	11.8	10.9	11	8.4	9.1
6.2	8.8	11.5	12.9	12.2	11.3
9.2	6.6	11	16.9	16.5	10
11.5	11.1	9.3	12.2	6.1	8.6
8.2	14.1	9	17.6	11.1	10.2
9.4	7	7.8	14	7.7	9.8
9.1	5.2	11.4	13.3	11.1	9.8
7.4	8.5	15.3	14.9	9.4	11.3
9.2	9.6	7.4	12	6.9	11.5
12.2	12	9	10.7	7.6	11
10.7	7.3	8	10.3	13.6	9.9
10.7	8.8	8.3	12.7	11.6	7.1
9.6	8.8	8.3	15.3	13.4	10.6
10.5	7.3	15.6	15.1	11.9	10.3
8.1	15.5	8.4	11.1	9	11.8
12.9	9.2	11.4	12.1	11	10.3
10.2	7.6	12.5	12.3	13	10.4
12.2	9.5	17.7	14.1	8.3	12.3
12	11.2	6	12.3	13.7	10.5
8.8	7.8	13.3	10.1	9.9	12.4
7.7	8	9.2	7.7	11.1	8.7
8.9	14	7.4	8.6	10.9	10
9.8	8.1	6.8	10.7	10.4	8.9
12.5	9.5	7.5	11.8	8.8	7.6
12.2	12.6	8.7	9.6	8.6	9.6
11.8	8.2	8.4	10.6	6.7	8.3
12.1	9.2	10.8	8.7	8.2	12.7
11.4	10.5	9.8	8.1	9.2	10.7
12.1	10.3	14.8	13.6	12.6	8.8
10.4	9.8	15.1	13.5	10.1	10.7
13.1	10.7	8.5	11.7	10.1	8.7
6.6	11.6	8	6.4	10.6	6.3
8.2	10.2	9.5	9.9	11.1	10.2
9.6	8.2	9.3	11	8.6	8
10.9	7.8	14.3	10.3	9.3	13
6.1	10.2	10.7	10.7	9.8	9.4
9.4	9.1	7.9	13.5	9.1	10.7
8.8	8.9	8.6	11	8.8	11.5
7.2	10.3	9.7	11.2	13.2	8.7
8.2	10.3	9.2	8.5	12.1	11.1
8.1	9	9.4	11.2	9.1	10.5
9.1	6.7	8.4	9.7	11.4	10
9.9	8.8	9.1	10.4	9.3	13.1
9.6	13.4	9.6	12	8.2	10
9.5	8.9	11.7	5.9	9.8	20.1
11	10.8	10.3	8.9	10.9	12.8
11	8.9	6.6	11.8	15	8.4
8.2	8.2	7.2	12.1	11	10.2
9.5	7.6	12.9	9.4	11.3	9.5
7.4	7.8	12.7	11.2	10.8	8.3
10.2	11	14	10.7	14.5	12.6
10.5	8.7	9.5	11	10.1	14.5
10.9	10.7	13.1	12.9	10.1	12.1
10	7.5	11.4	10.5	12.2	9.7
12.3	11.8	11.2	9.3	11.9	10.6
9	8.8	8	9	9.6	9.2
9.4	10.7	8.9	7.5	14.9	7.3
9.8	9.2	14.5	23.1	10.2	12.6
12	9.5	12.5	12.9	10.1	9.8
9.8	4.9	7.9	11.8	9.5	9.5
11	7.7	10.9	10.4	13	10.6
12.5	9.9	10.6	14.1	10.2	6.7
7.1	6.3	9.2	9.4	11.3	8.4
9.1	8.7	9.7	15.2	11.5	11.3
6.2	11	9.4	13.6	10.2	11.8
9.7	9.9	7	6.5	13.6	9.5
7.4	7.6	7.7	13.8	12.9	10
10	9.4	8.6	16.4	11.3	10
8.3	9.2	9.1	16.4	7	10.2
11	9.5	7.6	10.9	11.8	9.8
7.6	6.6	7.1	10.2	11.1	10.2
10.6	9.1	12.2	9.4	10.4	6
8.4	8.1	8.1	12.1	9.8	11.9
7.9	10.2	6.6	8.6	8.4	12.4
6.6	8	10.2	13.5	12.3	9.8
11.7	8	9.1	12.6	9.7	11
11.1	8.7	11	8.6	11.4	10.6
14.5	8.1	12	14.5	9.6	12.3
8.4	9.5	13.6	13.1	13	8.1
11	9.9	13.3	16.1	11.2	9.1
8	9.9	15	8.7	11.1	10.5
11.8	7.8	7.2	13.8	13.7	15.3
7.8	7.2	10.5	16.9	11.4	11.4
11.4	11	7.5	15.3	8.3	7.5
11.1	9.9	6.2	13.6	10	14.4
10.1	10.8	6.7	10.9	11.9	11
10.5	6.5	8.1	12.2	10.3	8.7
11.6	8.4	9	23.6	10.9	9.4
11.2	7.2	10.4	15.9	11.3	10.3
11.7	11	9.7	6.5	14.1	8.7
11	8.1	11.4	13.7	9.9	8.4
10.7	10	9.3	11.1	14.6	10.5
13.6	6.2	7	16.1	12.3	12.9
11.5	8.3	6.8	14.6	7.5	7.9
15.1	7.7	10	13.7	12.5	10.7
10.5	6.6	8.3	11.6	11.2	12.5
10.3	7.2	11.3	11.9	10.1	8.1
15.5	8.8	8.5	16.9	11.2	8
10.9	9.8	5.4	17.2	9.9	8.8
14	6.3	8.3	9.1	10.8	10.3
5.7	9	7.3	21.6	9.8	9.5
13.9	8	11	9	8.6	10.6
7.7	8.9	9.5	7.4	13.4	8.7
13.3	10	10.1	11.6	10	12.7
10.8	9.4	7.4	21.3	9.8	9.9
10.9	9.1	8.9	15	15.2	10.6
12.8	9.2	7.1	9.9	12.9	12.4
8.2	9.2	10.5	12	19	16.4
7.6	7.5	8.4	13.3	7.6	9.5
6.7	12.4	6.9	11.9	11.4	10.8
15.3	7.2	9.5	14.6	9.5	8.6
16.1	10.6	7	13.1	13.8	8.1
10.7	10.9	20.9	14.8	10.7	8.5
16.8	8.1	7	11.8	9.5	9.7
10.1	8.6	10.2	18.3	8.4	12.7
8.3	11.5	9.6	24.3	7	8.1
16.8	8.5	10.8	11.2	10.7	13.3
8.3	7.8	8.2	17.6	8.5	7.7
15.9	9.7	7.2	18.6	13.6	9.2
12.6	10.8	9	16.7	10.4	8.7
8.6	10.7	10.5	13	16.7	11.5
7.7	7.6	11.5	12	17.4	10.8
11.6	9	8.9	20.3	8.7	8.6
13.3	6.5	6.3	15.4	9.5	8
14.1	11.3	7.6	17.6	10.1	8.2
11.6	11.6	9.4	12.5	10.1	12.3
15.7	6.6	10	11.7	10.5	11.5
7.9	7.5	10.3	15.3	11.5	7.2
12.1	9.5	7.5	21.4	11.1	6.4
8.9	10.9	10.6	15.3	9.1	7
8.7	10.7	9.9	11.2	6.7	7.2
9.5	8.7	10.3	13.5	10.5	10.7
12.7	10.2	8.3	13.7	9.5	7.8
11	5.3	10.4	15	10.2	7
11.8	10.9	10.2	12.9	12.1	9.8
9.2	6.1	9.4	12.2	13.4	9.8
9.3	9.8	8	10.8	7.1	10.8
9.8	8.3	9.2	12.6	12.9	10.5
8.8	6.8	8.1	9.4	8.2	12.9
11.7	9.2	8	15.4	14.2	7.3
7.8	7	9.9	16.6	10.1	11
8.8	14.5	8.4	6.3	18.1	11.5
12.2	9.5	8.4	12.9	10.1	8.4
12.9	10.1	9.5	19.2	11.3	8.9
11	8.2	7.5	10.3	11.1	10.7
9.5	9.5	6.6	9.9	16.2	8.1
8.8	9.7	10.2	9	10.8	8.9
12.2	10.2	8.6	9.5	7.9	6.1
10.9	7.1	5.3	15.2	10.5	12.4
9.8	7.2	13.7	24.1	8.8	10.7
9.2	10.4	12.4	10.4	13.9	11.8
11.2	9.5	8.9	9.4	8	10
10.7	11	9.1	11.7	11.1	8
11.5	10.1	9.9	10.4	8.4	10.6
12.3	12	10.3	10.7	14	9.6
8.2	9.2	7.6	11.4	9.8	9.8
13.9	14.2	8	9.5	9.8	10.3
10.7	7.5	10.8	13.1	7.1	9
11	9.2	11.5	14.5	11.4	11.4
9.9	13.8	8.7	17.7	9.4	10.1
11.2	7.2	10.9	10.5	8.6	10.2
9.6	8.4	5.9	9	10.3	11.2
13.2	11.3	5.8	14.2	14	10.4
14.4	8.4	10.2	11.6	18	9.8
9.1	11.4	10.6	11.6	10.1	10
16.2	13.6	9.8	18.4	16.6	8.8
10.4	10.5	10.3	12	14.7	11.5
14.5	9.4	13.9	14.2	15.4	8
8.4	12.1	9.2	7.2	10.7	9.9
9.8	10.1	12.8	11.3	15	12.8
10.8	9.9	11.9	8.7	10.6	7.2
15.9	13.8	12.1	8.6	14.1	8.9
7.8	7.6	8.7	10.5	10.1	11.9
12	13.7	7.8	9.1	12	17.2
10.5	10.5	9.5	8.3	14.3	7.2
10	11.1	9.2	10.9	13.3	11.6
8.7	13.3	3.7	10.8	10.6	11.4
13.3	14.8	8	12.3	11	11.7
10.2	7.5	9	11.7	10.9	10.2
7.6	14.1	8.6	9.1	14.8	8.6
10.5	9.4	9.2	7.1	9.1	7
10.4	9.8	10.1	11.8	9.7	11
12.4	14.1	7.7	9.9	13	9.7
10.4	13.1	9.1	13.3	10.2	10.7
8.4	9.7	12.5	15.4	9.4	8.3
12.2	12	11.3		9.6	6.8
9.1	11.5	6.8		10.8	13.3
10.6	13.4	10.1			10.3
10.9	12.3	9.9			13.5
10.9	12.7	11.7			8.1
9.2	9.2	7.4			6.1
9.3	6.5	10.4			10.3
7.4	13.7	8.8			14.6
10.3	11	11.4			13
11.3	12.9	7.6			10.7
10.3	16.3	11			11.1
11.8	7.3	8.3			11.8
11.5	9	6.8			12.9
10.6	12.2	9.5			11.8
11	7	13.9			12.1
14	10.2	10.6			9.7
11.3	11.2	13.9			11
11.8	13.8	7			11.5
11.6	12.9	8			7.8
10.4	7.8	10.9			9.3
10.2	7.8	9.8			12.3
11	13.9	10.3			9.3
11.4	10.3	10.4			12.3
10.7	9.5	11.3			10.5
11	11.9	9.6			13.1
14.3	6.7	8			9.1
14.7	10.3	9.7			14.6
13.6	11.2	8			10.3
8.1	9.8	16.3			8.8
10.5	8.1	7			10.2
9.1	7.2	7.7			13.3
9.2	14.1	9.5			8.3
16.7	8.9	7.6			10.9
12.2	10.8	7.8			10
13		7			8.2
10.7		6.5			10.3
11.2		7.8			7.5
		11.7			11
		8.6			12.3
		6.4			8.7
		13.6			9.6
		9.5			10.7
		9.7			9.7
		6.1			13
		12.1			10.2
		10.3			14.1
		6.9			11.5
		7.8			7.2
		9.9			21
		12.7			9.7
		11.5			9.1
		12.5			9.8
		8.3			8
		9.7			14.3
		9.2			8.1
		9.9			13.7
		13.1			9.1
		9.7			8.3
		8.4			5.4
		12.5			9.1
		7.7			11
		8.5			10.2
		10.4			10.1
		12.5			10.8
		10.7			12.2
		14.1			11.4
		12.2			9
		13			9.8
		10			8
		9.6			12.2
		9.4			12.7
		15.8			8.5
		11.5			12.1
		8			10.1
		9.9			11.1
		14.9			15.2
		7.2			9.9
		7.6			8.9
		7.7			8.7
		6.6			9.4
		12.2			8.7
		10.3			14
		12.2			7
		11.3			6.4
		10			12.7
		7.8			8.1
		11.1			8.9
		8			12.2
		11.8			11.5
		8.7			10.3
		11			9
		12.3			13.6
		11.6			11.7
		9.1			8.5
		11.3			9.1
		10.7			8.5
		12.6			8.1
		4.3			8.1
		11.8			10
		11.8			9.6
		10.7			7.7
		9.1			11.7
		13.7			10
		7.2			9.2
		18.5			6.5
		8.9			8
		7.8			11.6
		9			10.2
		11.7			11.5
		6.3			12.9
		9.7			11.3
		8.1			11.6
		11.7			12
		7.8			8.1
		8			11
		20.5			10.8
		11.1			8.1
		9.7			10.2
		15.2			10.2
		11.7			20.5
		7.8			14.1
		7.3			9.3
		9.9			12.9
		9.5			11.2
		7.3			10.8
		7.3			10
		10.2			13.5
		11.9			10.1
		8			10.6
		14.5			14.5
		9.2			10.3
		8.5			7.4
		11.1			12.8
		11.4			9.8
		8.4			8.3
		11			10.2
		10.2			8.7
		13.6			9.7
		8			10.8
		17			11.7
		9.7			12
		9.8			11.3
		8.7			6.6
		11			11.2
		9.2			11.1
		7.3			8.6
		15.9			13
		14.1			8.5
		12.9			7.8
		6.3			10.3
		9.5			13.7
		8.1			12.2
		10.7			9.1
		12.1			9.6
		11.3			6.3
		18.5			11.2
		15.7			16.9
		17.2			13.6
		11.1			11.7
		12.1			13
		14.2			9.2
		8.4			10.8
		11.9			13.6
		11.5			9.5
		12			8.5
		9.4			11.5
		9.2			10.3
		14			8.6
		12.1			11
		7.6			9
		7			13.2
		9.7			9.5
		11.5			11.8
		10.1			9.4
		9.9			14.8
		13.1			9.1
		12.5			9.9
		8.6			12.9
		9.5			11.7
		14.1			10
		5.9			16.9
		7.3			11.4
		11.9			9
		8.8			10.3
		10.7			8
		11.1			10.5
		9.8			13.7
		13			9.6
		10.3			12.3
		5.2			11.3
		10.8			10.4
		8.6			11.8
		9.7			8.2
		10			10.8
		8.6			11.2
		9.5			11.4
		13.3			14.8
		10.5			10
		14.8			8.5
		10.7			12.9
		11.5			8.6
		9.7			9.8
		8.5			8.3
		7.6			62
		11			9.7
		7.1			17.1
		13			14.5
		7.8			9.1
		11.9			10.2
		7.3			10.2
		5.7			8.5
		8.8			11.4
		6.6			10.7
		8.7			9.2
		8.2			14.3
		7.1			9.8
		8			14.3
		6.1			9
		9.8			8.5
		12.9			10.3
		6.8			7.7
		11.3			8.1
		9.4			9.4
		7.5			15.9
		8.3			11.4
		7.5			7.3
		10.8			14.5
		7.7			12
		12			9.7
		11			11.4
		11.8			15.9
		7			11.6
		11			8.2
		13.9			9.2
		11.1			10.8
		12.3			12.5
		10			7.9
		6.8			16.3
		10.7			12.5
		9.5			10.2
		9.5			9.1
					8.4
					9.2
					6.5
					9.1
					8.9
					14.1
					11.3
					10.4
					10.2
					11.8
					13.4
					8.4
					9.8
					19.2
					8.7
					10.3
					11
					11.9
					13.4
					11.3
					7.6
					10.8
					13.7
					12
					17.3
					16.9
					10
					10.5
					10.2
					10.2
					7
					9.9
					11.6
					12.1
					14.5
					10.3
					12
					8.4
					11.8
					11.1
					13.8
					14
					9.9
					15.1
					8.6
					18.1
					11.1
					9.4
					8.4
					10
					12.7
					14.8
					15.9
					7.4
					13.4
					11.7
					9.9
					11.4
					10.9
					11
					10.1
					11.4
					10.2
					10.1
					8.8
					13.8
					8.5
					13.3
					13.6
					7.8
					12.1
					11
					11.1
					13
					15.2
					9.9
					7.5
					7.9
					10.5
					9.9
					12.5
					11
					11
					13.1
					10.9
					11
					13.8
					8.9
					10.6
					11.6
					12.2
					11.7
					8.9
					11.7
					10.1
					11.9
					9.9
					10.8
					10.4
					11.5
					10.7
					15.3
					11.8
					11
					8.4
					14.4
					16.3
					12.7
					8.5
					9.2
					10.3
					12.5
					9.8
					8.5
					12.1
					14.5
					16.4
					11.5
					14.2
					13.3
					18
					11
					11
					16.3
					10.7
					10.7
					10.7
					12.1
					15.2
					16.5
					10.7
					7.6
					15
					12.4
					11.8
					7.6
					9.2
					14.7
					8.3
					10.3
					11.1
					11.9
					12.1
					11.4

## Sheet: Fig. 1i right
Figure 1i: P5 CM ratio lenght/width
Ctrl	cKO		Unpaired t test	cKO vs Ctrl
5.9	5.1		P value	0.4274
6.3	6.1		P value summary	ns
6.8	6.5		Significantly different (P < 0.05)?	No
			One- or two-tailed P value?	Two-tailed
			t, df	t=0.8825, df=4

## Sheet: Fig.1j left
Figure 1i: P10 CM lenght (um)
P10 Ctrl_1	P10 Ctrl_2	P10 Ctrl_3	P10 cKO_1	P10 cKO_2	P10 cKO_3		Nested t test	P10 cKO vs P10 Ctrl
47.3	96.2	62	74.4	82.1	84.3		P value	0.4866
90.2	81.6	74	58.8	54.4	92.5		P value summary	ns
61.5	84.3	60.3	45.9	58.7	176.6		Significantly different (P < 0.05)?	No
95.8	74.7	64.6	44	47.9	91.6		One- or two-tailed P value?	Two-tailed
78.7	62.9	166.4	83.2	73.2	125.1		t, df	t=0.7655, df=4
42.9	73.4	88.1	48.8	84.4	90.2		F, DFn, Dfd	0.5860, 1, 4
79.6	85.1	98	65.4	152.7	94.2
85.5	96.6	68.9	65.1	54.3	74.5
61.8	119.2	87.9	73.9	171.2	140.8
82.7	86.4	75.5	61	51	80.5
49.1	70.7	52.8	42.8	137.3	100.1
44.6	65.7	86.7	102.1	64	67.5
75.8	103.8	98.4	99.3	139.7	63.6
69.7	69.8	56.2	38.9	48.7	70.3
73.9	96.4	109.8	80.3	99.7	82
96	76.3	113.3	69.9	46.5	74.7
39.9	77.5	70.1	44.9	67.7	89
43.5	68.9	70.1	79.8	105.7	98
39.7	55.6	63.9	44.7	48.3	109.2
38.3	85.7	92	78	123.9	101.3
54.5	74.3	78.1	93.6	135.3	81.5
38.9	48.5	96.8	98.8	66.4	97.6
39.7	117	72.4	57.4	76.9	117.1
71.8	71.4	74.5	44.1	130.5	75.4
65.2	97.4	91.8	82	113.7	81.9
38.8	78.6	80.4	75.3	98.3	124.5
73.5	92.9	48.7	77.1	57.1	122.3
43.4	61.2	56.2	95.2	79.7	127.6
43.7	78.2	65.5	76.3	133	91.8
39.8	47.8	96.2	81.6	146.4	82.9
59.2	74.8	97.4	65.5	95.2	74.5
36.6	128.5	86.2	78.2	110.6	65.3
47	136.3	74.2	81.2	68	136.5
54.2	87.1	87.4	76.3	83.9	109.1
69.1	74.2	77.7	63.1	82.6	77.4
70.5	84.5	75.9	93.3	66.1	133.2
66.5	108.6	84.3	46.7	107.5	69.7
81.2	55.8	48.6	61.1	57.1	99.3
56.5	90.9	99.7	103.2	81.8	81.4
88.3	99.3	95.2	72	94.8	63.1
71.6	94.8	107.3	59.4	67.5	112.4
61.7	56.3	88.4	76.8	109	114.6
57.3	99.3	56.9	69.9	126.6	132.1
96	97.5	111.8	84.5	123.7	56.1
55.6	126	59.4	81.7	47.2	110.4
41.2	103.5	106.2	51.2	187.6	64.2
43.2	118.3	118.4	43.4	44.4	78.7
52	74.9	54.9	50.3	76.2	70.4
83	106.9	80.3	64.5	146.8	108.4
62.2	66.6	75	159.8	89.8	97.4
70.5	57.5	75.7	63.7	64.9	90.8
55.5	77.7	110.1	56.4	71.9	123.8
51.9	121.5	105.3	50	125.7	102.6
62.9	66.1	73.1	67.3	63.1	146
59.4	42.6	72.4	116.7	118.5	96.4
58.8	83.4	94.3	57.8	46.4	93.9
46.6	69.1	99.8	81.8	48.2	99.5
62.8	81	69.3	54.2	108.1	141.1
65.6	82.5	84	34.3	97.3	111.4
70.9	80.7	90.8	49.1	83.1	145.3
85	95.9	68	73.3	72.9	138.7
38.8	64.4	79.7	83.1	42	82.7
50.8	57.1	99.9	66.8	94.8	77.1
87.9	78.9	111.2	92.5	135.1	95.4
63.5	86.4	96	80.3	91.7	87.2
51.1	72	65.2	45.6	81.4	134.9
62.4	137.6	68.7	61.8	65.9	120.8
52.4	56.3	103.1	59.9	57.2	120.7
52.8	77.3	90.1	64.8	146.7	97.1
61.3	78.8	88.9	49.7	136	87.1
54.2	106.5	112.7	59.1	101.8	107.9
63.5	109.9	83	62.8	105.1	84.2
66.9	74.6	103.5	74.7	95.7	98.5
46.3	89.4	81.5	77.9	105.7	82.4
78.4	75.6	115.3	50.2	85.5	78.2
48	78	100.8	37.6	99.8	86.8
68.4	78.2	81.8	40.7	71.4	87.5
50.7	61.9	96.3	41.1	118	107.7
68.5	67.5	82.7	83.8	64.6	156.9
58	72.4	81.1	62.2	97.4	96.6
79.1	44.3	90.4	56.2	87.2	75.5
73	75.1	80	55.3	113.3	100.4
79.3	66.3	78.4	36.9	51.6	75.6
70	48.3	107.6	68.9	97.4	71.7
75	105.8	106.5	87.7	42.4	91.9
66.3	84.3	77.9	61.3	53.3	91.2
82.8	95.9	78.1	81.4	105.4	82
103	55.3	76.1	74.2	172.9	72.6
63.9	98.8	94	59.9	104.2	182.2
57.2	82	70.8	63.6	83.4	82.6
46.3	65.7	109.6	84.7	127.6	87.8
54.3	47.4	114.6	73.2	61.8	90.2
55	117.8	87.1	54.1	80.9	84.7
63.9	104.4	79.8	59.6	58.8	81.1
75	85.9	92.1	81.8	96.1	74.4
61	79.2	92.3	61.2	76.1	102.1
85.5	90	82.6	68.1	47.4	86.9
74.5	160.1	80.3	65.4	149.7	125.9
67.2	93.9	78.6	42.5	96.2	100.5
87.5	108.6	92.9	66.6	122.5	62.4
57.4	117.4	82.5	52.1	91.8	93.9
71.8	85.5	110.7	64.4	82.5	107.5
66.8	70.9	67.3	98.5	79.9	105.5
67.8	72	104.8	79.7	73.2	49.4
54	63.9	94.1	79.4	75.8	122.7
54	98	118.9	61.7	141.1	68.8
89.4	162.7	90.4	56.8	83.1	87.8
63.2	116.4	94.4	55.3	80.3	110.8
97.3	66.2	71.9	47.8	132.8	66.9
56.5	157.9	81.7	66.2	109.2	95
49.6	165	93	73.2	57.5	126.2
64.4	80.1	93.6	50.7	73.1	63.1
94.3	111.1	132.7	58.4	111.4	124.5
59.5	60.6	102	58.7	73.9	91.2
67.2	108.2	82.7	54.4	95.2	82
72.7	65.7	86.7	66.5	104.9	78.7
73.1	87.9	70	55.3	81.2	94.8
92.2	61.1	97.9	53.5	95.5	80.6
64.1	102.2	102	104.1	97.7	118.7
71.1	99.8	113.3	50.2	48.7	91.2
61.3	86.3	68.8	77.6	104.2	75
40.3	67.7	94	51	29.3	90.8
67.3	76.3	124.3	63.8	80.4	96.7
56.3	105.1	99.8	66.6	45.5	65.8
77.8	71	103.6	70.9	45.8	92.7
53.1	114	100.5	55.2	61.1	118.1
70.9	108.8	92.4	42.3	83.9	57.2
53.1	83.7	87.5	84	129.1	131.7
83	87.3	104.4	90.3	56.9	140.4
88	72	95.2	69.6	52.9	71.6
64.8	107.4	78.3	79.9	96.3	99.1
63.4	98.3	93.6	51	92.9	82.4
91.9	77.3	82.7	46.4	83.1	68.4
55.2	96.3	97.8	55.3	50.4	108.2
52	81.2	92.3	69.2	84.3	98.1
68.9	72	64.1	68.3	111.4	124.2
64.9	70.2	91.4	102.2	80	108.1
59.5	64	92.5	116.3	84	115.1
72.5	91.1	97.4	123.2	89.4	77.3
53.4	126	80	104.4	80.3	89.9
89.5	104.6	75.3	91.8	111.4	65.9
58	114.5	92.1	91.4	143.1	83.3
40.7	115.6	96	94.3	96.4	126
77.1	52	100.3	102.4	99.5	81
59.7	83.7	82.3	77.7	107	83.1
86.9	108.2	102.6	77.5	117.3	168
46.9	106.1	132.5	94.1	98.6	71.1
62.9	87.1	111.5	46.1	106.2	46.6
85.4	141	110.8	88	104.4	102.2
74.7	82.7	89	68.5	89.7	88
76.3	89.1	123.2	76.9	119.7	113.8
63.8	95.8	71.3	82.4	113.3	90.5
85.8	136.3	86.5	123.8	126.5	124
91.9	103.6	68.7	74.1	123.5	145.8
59	91.7	84.1	106.6	127.5	72.2
67.2	69.6	107	81.8	98.1	114.7
115.8	103.5	101	78.2	91.9	106.1
65.3	127	62.9	70.5	85.5	101.9
65.2	99.1	66.6	73.3	56.6	117.5
68.1	95.9	78.6	93.7	66.5	115.9
81.2	90.2	101.7	98.1	163.5	90.5
50	129.4	98	83	92.8	44.8
97.6	106.1	99.1	59.6	130.9	78.9
80.8	104.6	93.4	70.2	58.1	89.9
66.9	104.8	88.1	75.7	67.3	93.1
55.8	89.9	135.4	79.4	155.3	122.5
62.2	88.6	82.8	90.4	40.2	64.2
67.8	96.4	72.4	108.8	92.6	152.6
77.2	94.4	123.6	73.4	93.7	115.2
98.7	63	70.9	74.9	154.1	84.7
69	109.6	88.9	98.2	90.3	93.9
47.2	132.9	95.6	75.6	83.4	78.8
67.1	105.8	47.5	153.4	122	126.1
62	115.1	95.6	113.1	133.9	105.6
48.8	94.7	83.4	101.6	91.9	111.9
70.7	92.5	73.1	67.2	73.2	78.5
55	82.8	101.1	81	114	81
63.5	84	68	112.5	115	131.5
43.4	97.8	81.5	99.9	92.6	107.3
60.5	98	90.9	69.2	62.2	101.9
53.9	92.7	84.1	84.6	73.7	159.3
56.9	95	118.7	58.3	86.2	153.5
64.8	103	91.4	89.5	116	68.6
63.7	69.3	99.3	63.5	144	109.7
68.2	78.3	107.1	97.6	93.7	75.4
86.8	144.2	104.9	100.5	145.7	102.8
81.9	117.4	96.2	94.7	97.8	120.5
79.6	103.4	131	74.3	84.7	86.2
66.3	120.7	112.8	74.5	104.4	94.3
104.3	119.5	103.5	84.4	109.9	98.8
70.6	85.2	91.3	73.7	80.9	74.9
78.7	106.7	131.5	94.4	75.3	149.9
52.1	72.4	117.3	76.8	108	97.7
79.3	89.3	95.9	105.9	85.3	84.3
101.4	104.9	126.2	87.3	63.4	84.1
100.4	105.4	101	82.9	128.8	97.3
99.5	80.1	107.6	76.7	121.8	92.7
71.2	63.7	77.9	90	67	96.1
59.3	92.3	127.3	104.4	105.3	135.4
90.1	115.8	91.1	95	128	106.4
47.6	105.4	84.8	88.6	94.7	75.5
80	106.1	65.8	105.8	67.1	62.1
63	104.9	91.5	61.3	83	44.7
48.4	127.3	70.4	54.4	85.1	97.1
51.6	100.1	86.1	152.1	68.7	39.8
52.2	107.6	81.8	78.1	68.1	130.7
73.2	102.9	104.4	110	69.4	108.7
52.9	107.9	58	99.6	128.9	65.7
77.5	101.9	103.7	44.3	88.2	101.5
71.6	131.2	79.7	77.5	113	80.9
85.2	113.1	99.2	79.4	125.7	125.4
73.3	77.3	95.9	68.8	80.4	64.5
95.4	98.2	101.2	91.7	87.9	72.7
72.1	72.2	63.2	88.8	61.3	39.2
54.3	95.3	84.9	55.4	88.6	104.3
81.5	73.7	136.9	92	93	97
67.1	102.1	139.6	78.2	67.4	127.6
79.4	96.4	138.5	80.6	98.3	88.8
64.7	78.5	86.6	87.8	74.2	101.7
44.9	99.7	122.8	80.4	71.6	108.9
98.8	68.2	90.1	94.9	123.3	77.3
77.7	148.9	103.5	57.5	121.9	125.6
70.9	90.8	74.8	85.6	95.9	120.1
75.8	120.4	151.7	122.8	119.6	129.9
57	105.7	74.7	115.7	121.8	105.6
72.5	78.8	139.9	101.2	113.6	82.3
63.4	82.3	72.7	95.6	70.4	54.7
68.1	107.1	58.3	84.8	136.4	101
109.2	87.1	60.3	120.1	76.5	76.9
50.6	77.1	65.7	80.3	127.7	71.4
82	75	101.2	77.2	61.8	115.2
84.8	103.9	49.3	58.2	82.3	100.5
66.2	102	72.1	109.6	62.8	125.7
83.4	104	104	83	58.4	79.1
114.3	95	99.3	77.2	84.5	62
87.9	97.4	92	74.2	104.4	88.8
95.3	78.8	101.3	55.9	116.6	84
51.5	85.4	85.8	64.9	81.2	44.3
70.3	85.4	127.6	54.2	103.3	121.9
94.7	91	114.5	87.3	143	74.2
87.5	64.7	74.9	102.6	145	67.9
81.4	133.3	130.7	71.6	148.6	92.5
74.6	99.2	80.6	65.9	146	64.5
46.8	115	95.9	80.5	96.5	102.6
68.5	111.2	123.8	68.9	129	108.6
56.8	134.2	63.7	138.6	117.1	88.7
87	75	140.9	104.4	143.6	99.1
71.8	135.6	69.3	60.7	119	72.6
101.9	82.6	53.1	74.7	99.1	115.5
69.5	62.2	84.8	64.7	64.3	144.5
89.8	109.4	108.1	56.2	61.5	80.8
105.2	113.3	80.7	59.3	91.9	85.8
74.6	107.8	93.3	41.5	75	118.1
68.9	100.5	99.9	49.8	90.9	92.5
85.9	131.9	64.5	103.8	112.2	103.3
68.8	102.5	109.3	96.8	155.4	121.3
62.4	142.2	101.5	70.2	143.2	78.4
75.8	110	100.8	87.9	77.1	73.5
80.7	79.2	87.9	107.8	94.4	113.3
56.1	115.7	67	120.4	82.6	101.1
53.6	74.6	95.9	42.3	80.2	71.4
52.1	101.3	97.2	65.2	172.1	90.6
63.9	75	81	53.9	77.1	97.6
50.7	134.1	86.2	54.3	104.7	141.5
51.4	119.3	107.9	95.3	65	87.3
75.7	116	85.2	59.7	91.3	83.2
41.6	102	138.1	87.6	106.3	127.5
110	126.4	71.7	42.6	94.8	111.3
70.3	105.9	106.8	147.5	133	54.5
64.6	97.3	75	105.6	102.3	83.4
86.4	82.7	101.1	74.1	68	66.1
74.3	73.5	60	68.2	76.4	122
106.4	92.5	105.9	119.2	102.8	81.5
58	89.9	83.9	84.9	81.5	84.8
55.8	131.2	140.8	80.1	116.5	106.1
59.6	82.2	82	58.3	143	89.3
63.1	114.4	108	58.1	86.7	91.9
75.4	90.6	100.4	93.6	141.6	92.8
86.5	71.3	111.2	91.4	144.2	72.5
56.1	119	57.4	122.6	108.3	95.7
63	86.5	112.6	89.3	128.1	113
91.7	72.1	101.2	142.8	136.4	77.1
66.7	79.7	117.2	97.4	104.5	62.5
77.4	98.7	71.3	83.5	156.5	100.8
107.7	100.1	80.5	79.5	112.1	69.4
108.2	102.9	112.9	60.6	111.8	122.2
74.1	94.2	112.3	62.2	84.4	92.7
60.7	121.1	74.8	70.2	71.3	60.3
51	120.6	79.3	61.7	122.5	114.9
82.3	98.9	108.2	51.9	71.4	101.5
81.1	97.6	75.3	69.5	130.4	105.6
52.9	57.4	102	49.3	120.8	94.6
74	102.8	77.9	54.6	128.4	71.6
118.8	114	129.6	86.8	103.5	78.5
49.9	56.4	76.8	108.8	124.5	98.6
47.8	97.5	137	89.3	94.4	95.3
95.4	140.4	123	76	63.7	105.2
128.7	68.2	72.2	81.4	61	194.9
75	78	85.5	55.2	60.6	92.4
59.8	148	99.6	74.2	96.8	89
85.8	127.5	85.1	77.6	105.3	85.2
91.1	98.1	114.1	83.3	118.6	127.7
40	112.3	129.5	83.5	64.4	106.4
76.4	106	107.7	79	135.1	62.6
102.6	123.8	65.4	65.7	71.6	83.8
53.2	122.2	78.6	91.7	111.4	64
61.9	84.4	107.1	65.9	91.2	136.8
76.4	101.9	119	68.4	64.5	70.9
68.9	103.2	85.8	66.2	56.6	105.1
58	76.8	82.4	86.5	108	64.9
67.7	93.7	100.7	99.9	83.3	79.3
63.9	88.3	97	63.6	74.1	78.9
83.9	75.4	91.2	60.7	110.7	102.3
89.4	82	77.4	105.4	102.6	72.5
58.8	115.6	89.1	46.2	104.9	93.3
54.7	95.7	109.4	78.2	85.9	162.8
91.9	125.5	93.2	93.9	118.6	151.9
75.3	99.2	115.9	59.6	124.6	90.2
67.1	111.1	125.9	80.6	106.6	103.4
102.4	113.6	82.3	50.8	69.6	109
65.2	121.8	83.1	80	110.7	99.1
48.5	105.6	132.5	88	41.4	101.7
83.1	114.6	62.7	89.4	77.9	109.9
82.8	99.7	97.2	68.6	93.8	131.7
63.5	96.1	99.3	67.1	118.7	80.5
52.5	109.9	101.1	107.1	83.8	106.4
58.8	93.1	81.6	103.4	86	133.4
80.1	117.4	115.8	72	116.8	132.1
109.3	88.8	97	102.2	80.9	117.1
78.7	122.9	99.6	160.9	142.7	115.7
60.2	68.1	116	80.2	107.3	144.5
99.6	90.3	113.6	62.1	109.7	115.2
78.2	85.3	103.7	115.1	129.8	98.4
63.5	101.6	80.6	102.9	101.4	119.2
69.7	110.5	80	67.6	126.4	111.4
84.1	72.3	88.2	96.6	149.2	82.3
86.5	125.1	102.9	72	83.9	80.4
47.8	133.5	84.5	70.7	64.2	162.1
89.3	88.9	151.6	73.8	122	150.5
96.9	151.4	90.6	82.2	125.9	122.2
38.3	105.5	92.4	97.9	137.4	64.5
70.5	59.6		62.8	146.4	95.8
50.6	98.1		88.7	69.5	88.8
70	96.5		99.7	129.8	142.6
69.6	65.7		107.8	104	107.1
104	126.3		96.9	141.9	136.7
75.1	79.1		104.2	125.2	107.3
75.1	89.1		60.5	110.4	142.5
50	91.8		59.7	83.8	91.9
78.9	112.9		75.8	130.1	124.4
88.7	103.8		67.8	113	84.2
119	87.6		97.4	147.5	97.1
65.4	87.6		51.3	116	83.1
70.7	110.7		92.9	94.4	92.8
63.9	107.8		120.3	92.1	99.8
62.5	91.4		78.5	97.8	92
82.9	90.6		69.3	121.4	100.8
64.2	106.8		67.4	95.1	141.7
81.3	89.8		102	107.1	140
83.2	77.2		97.9	90.2	71
63.3	131.5		70.1	153.2	96.8
61.7	131.8		99.5	126.3	111.4
46	72.8		67.6	186.8	96
60.9	105.8		98.4	153.6	106
100.9	118.5		69.8	83.6	177.7
77.3	102.1		93.4	64.7	89
69.6	66.6		100.4	78.6	112.2
74.1	73.7		146.8	134.9	157.9
67.4	103		63.6	96.5	111.8
82.7	83.1		76.5	150.3	110.3
56.2	104.4		66.5	158.1	170.4
54.5	105.4		111.6	70	118.3
93.1	108		61.7	102.8	132.3
73	83.5		97.1	145	127.5
56.7	74.4		74.6	98.4	151.8
71.6	63.8		93.4	95.6	90.8
54.9	87.5		64.6	110.7	123.8
84.2	133.5		123.2	99	136.2
68	109.4		77	68.5	125.1
87.5	64.4		64.4	85.1	89.8
122	88.4		81.9	134.7	115.1
54.3	109.7		100.7	107.8	114.4
85.8	130.5		108.9	122.8	108.9
83	124.7		73.4	140.9	105
96	108		70.2		98.4
73.1	89.3		161.3		96.5
87.4	74.3		81.7		119.9
65	77.7		151.9		113.3
60.9	116.2		103.5		106
64.7	108		102.1		105
67	101.4		99.5		111.8
70.4	103.4		74		128.6
36.4	78.8		68.2		125.9
113.7	75.4		81.5		109.1
79.3	88.7		83		106.1
92.8	102.3		95.3		115.6
59.3	76.9		68		91.2
103.4	121		109		106.4
82.3	73.3		90.2		64.8
60.9	128.2		73.7		113.5
70.2	111.8		97.4		85.7
49.3	114.4		68		97
60.8	76.6		61.8		142
69.2	77.8		80.4		62.2
41.8	112.9		89.5		117.4
81.2	79.6		83.6		136.4
99.9	112.8		123.3		132.5
61.5	69.7		123.7		56.5
73	102.4		92.3		83.4
87.2			117.9		172.3
87			95		110.6
94.3			56		147.5
74.1			102.5		100.2
40.5			57.2		89.5
52.4			70.2		170.4
112.9			57.4		161.6
54.1			110.7		92.2
42.7			84.8		130.3
60.3			92.6		125.2
82.1			65		142.4
94.3			105.5		150.9
71			88.1		116.2
80.4			76.3		74.9
45.3			79.9		63.5
			105.8		125.3
			132.8		125.6
			76		99
			54.2		116.2
			103.6		129.2
			63		105.9
			76.7		66.8
			77.5		125.8
			95.6		57.3
			67.8		145.9
			70		133.7
			85		124.2
			79.6		83.2
					84.2
					141
					104
					121.4
					142.9
					101.9
					61.4
					130.6
					106.1
					129
					83.7
					121.5
					119
					93.6
					99.2
					90.2
					116.6
					108.2
					88.2
					152.5
					78.4
					145
					103.3
					105
					112
					152.2
					122
					114.9
					91.9
					84.7
					118.2
					95.2
					120
					118.7
					150.7
					91.5
					116.8
					94.2
					132.3
					139.2
					81.4
					112.5
					109.5
					79.4
					94.3
					99.5
					170.4
					78.5
					72.2
					119.6
					135.8
					85.9
					120.1
					98.7
					152.4
					127.5
					130.2
					85.7
					104
					126.1
					126.3
					111.4
					141.1
					99.6
					93.7
					139.2
					86
					117.2
					119.6
					101.9
					93.2
					130.2
					124.1
					116.7
					222.9
					139.7
					159.7
					150.9
					146.8
					113.2
					88.5
					103
					103.9
					124.8
					132.3
					79.1
					147.6
					166.7
					74.8
					145
					131.5
					177
					104.6
					110.9
					66.1
					154.3
					103.7
					114.6
					95.9
					128.7
					82.4
					126
					110.7
					94.9
					58.6
					104.6
					92.1
					154.9
					138.3
					83.4
					107.6
					136.8
					148.4
					172.3
					143.7
					89.4
					114.9
					118.4
					111.8
					163.3
					132.9
					97.4
					154.8
					122.4
					53.9
					113.4
					92.8
					84.4
					137.1
					190.3
					101.7
					81.4
					173.4
					117.3
					116.9
					108.8
					172
					123.3
					104
					76.9
					92.4
					69.8
					83.8
					113.8
					121.5
					73.4
					117
					90.8
					73.2
					80.4
					171.3
					96.5
					82.2
					168.9
					104.7
					191.4
					116.3
					127.8
					107.1
					133.3
					116.8
					65.9
					69.8
					107
					63.5
					140.2
					131.3
					122.1
					140.4
					81.7
					65.5
					158.4
					100.3
					116.6
					86.9
					130.3
					122.3
					73.2
					76.8
					97.2
					121.5
					75.8
					109
					112.3
					129.1
					91.8
					100.2
					108.6
					92.7
					67.4
					86.9
					135.8
					140.1
					134.2
					197.4
					97.8
					123.3
					112.2
					119.8
					76.1
					108.1
					147.3
					86.4
					121.2
					139.8
					135.5
					95.8
					104.9
					114.7
					96
					84.5
					106.6
					65.9
					120.1
					97.5
					90.7
					157.2
					158.1
					100.3
					131
					105.8
					84.6
					94.6
					152.3
					73.9
					116.9
					84.4
					121.2
					104.5
					94.5
					99.9
					88.3

## Sheet: Fig. 1j middle
Figure 1i: P10 CM width (um)
P10 Ctrl_1	P10 Ctrl_2	P10 Ctrl_3	P10 cKO_1	P10 cKO_2	P10 cKO_3		Nested t test	P10 cKO vs P10 Ctrl
18	21.1	19	16.6	22.4	10.4		P value	0.0096
10.6	10.3	18	34.8	11.2	20		P value summary	**
12.2	13.5	18.5	15.5	16.6	15.1		Significantly different (P < 0.05)?	Yes
16.1	11	13.7	15.1	14.2	12.1		One- or two-tailed P value?	Two-tailed
11.1	14.2	16.4	13.1	12.4	15.1		t, df	t=4.652, df=4
10.6	12.6	21.7	9.9	18	14.7		F, DFn, Dfd	21.64, 1, 4
9.6	17.7	9.7	14.8	19.2	19.2
10.8	12.5	15.8	11.3	9.9	30.3
12.6	10.5	12.9	17.2	33.1	19.3
11.3	6.9	15.6	37.8	15.3	13.9
12.5	12.4	13.2	17.6	18.3	15.6
24.9	10.7	11.4	10.9	14.3	14
10.1	15.9	12.7	12.7	17.8	20.5
7.6	16.1	13.8	15.7	21.1	20.7
13.9	12.4	8.7	9.6	18.2	14.1
9.2	14	10.3	14.1	22	13.8
19.5	9.5	10.9	8.6	16.4	25.1
8.1	11	13.9	19.3	26.9	7.4
22.7	9.9	11.7	13.5	19.9	11.7
10.5	14.7	13.9	18.4	19.4	11.5
14.5	14.4	13.6	7.6	23	14
12	20.9	15	8.9	10.7	18.8
18.9	10	14.2	11	14.8	19.4
9.3	10.2	26.2	12	17.6	19.8
9.9	19.3	13.7	26.8	12.1	13.1
10.9	13.8	13.7	16.2	21.7	20
13.9	8.3	13.1	18.1	21	22.8
10.5	15.1	14.4	20	22.9	16.6
16.2	13.2	16.1	22.1	16.9	21.8
6.8	14.6	21.1	11.3	12.3	17.2
12.7	12.5	9.1	32	21.9	22.2
10.7	8.8	9.9	11.9	39.5	26.1
16	11	8.8	26.4	15	29.2
11.7	11.4	17.2	16.5	19.2	16.5
11.6	11.9	15	17.3	15.8	20.4
11.9	11.4	15	8.1	14.2	14.5
13	17.5	13.6	12.4	14.2	14.7
10.3	19.3	18.5	11.8	17.1	11.7
9.7	16.5	17.7	10	18.6	15.3
12.2	13.1	11.9	17.2	24.9	23.5
12	11	20.6	18.2	14.2	14
7.7	11.8	24.9	22	19.8	16.5
16.7	12.3	14.9	8.9	18.6	22.3
12.2	26.4	12.8	13.3	20.7	19.7
8.7	12.2	18.3	16	16.6	19.2
11.3	16.5	20.9	19.7	15	12.1
16.2	13	28.7	15.3	12.2	15.5
10.9	14.4	17.4	16.1	24.6	12.6
12.2	18	17.2	25	23.6	18.8
7.9	11.8	13.4	13.2	20.8	9.5
9.7	11	16.5	9.4	16.8	13.2
12.2	11.7	10.8	32	15.3	18.7
10.9	18.6	19.8	10.6	18.4	18.7
20.5	12.7	14.6	18.3	18.3	17.5
16.1	15	15.8	11	26.7	18.4
9.5	12.1	11.6	10	16.9	22.1
11.5	23.5	18.1	9.3	12	19.1
12.5	14.5	12.4	27.3	20.2	17.1
13.9	19.1	17	15.1	20.9	12.1
9.6	14	23.1	18.9	16.6	10.4
10.7	12.2	13.3	8.4	21.8	24.2
7.4	24.3	14	22.3	18.2	12.9
11.8	13.3	13.2	21.6	11	20.8
21.8	12.2	21.3	11.5	12.7	16.4
8.1	8.7	11.4	28.8	12.9	23.7
16.7	11	6.8	17.4	25.6	13.6
12.6	9.4	14.4	16.9	19.5	25.2
8.8	12.4	11.4	20.7	22.4	18.5
10	20.2	16.1	11.6	28.4	17.4
20.6	15.6	17.4	16.9	16.4	10
11.1	14	17.8	9.6	13.7	10.7
9.7	17.1	13.6	20.3	19.8	15.6
13	10.3	12.6	19.6	19	12.9
9.1	11.4	17.1	12.7	19.3	15
12.8	10.5	14	15.5	12.9	16.9
12.2	9.5	15.2	15.7	35	12.6
8.2	11	13	12.2	21.2	15.3
20.3	9.5	13	21.2	14.3	20
16.2	22	12.9	17.2	16.4	15.8
10.3	19.1	11.5	11	18.6	12.6
11.6	19.8	14.2	12.6	15.6	14.5
16.3	15.2	17.8	10.1	28	14.2
10.5	9.2	14.7	18.3	19.4	18.9
14.6	14.7	13.9	12.3	14.4	19.3
13.9	18.7	16.8	12.5	15.6	12.2
20.1	12.2	11.5	28.1	19.8	13.3
14.7	18.5	17.8	25.4	14.5	14.5
14.1	20	18.3	15.9	25.9	13.6
16.3	15.6	13.1	10.6	18.3	22.8
11.8	16.2	18.7	9.6	13.7	11.5
13.2	17.5	15.5	17.3	17.1	14.5
16.4	13.3	14.1	10.8	16.9	11.8
15.2	13.4	17.4	7.9	17	20.6
12.5	18.5	13.7	9.4	14	11.6
12.8	11.4	15.9	10.1	16.2	13.3
10.2	15.3	13.5	9.1	20.9	8.7
15.1	14	11.3	9	13.3	9.7
15.1	12.9	13.3	12.1	15.2	12
16.4	12.5	14.4	25.6	12.3	13.8
14.1	11.3	18.7	26.4	18.3	12.1
17.2	18.9	18.5	19.2	18.8	13.7
14.1	19.8	15.5	17.8	16	15.1
17.5	22.8	17.1	10.8	19	13.2
16.5	25.4	16.2	24.5	15.2	13.9
14.1	17.1	20.5	17.6	20.5	12.5
12.7	13	12.4	34.7	21.8	12.5
10.8	16.9	14.6	19.8	13.4	13.9
10.8	16.7	13	19.1	11.4	23.2
13.9	12.3	15.6	11.8	14.5	17.1
9.5	12.6	19.6	26	16.2	16.5
18.8	11.2	11.4	10.1	13	21.3
11.8	14.9	13.3	15.5	19.4	19.3
9.2	10.9	20.5	21.4	15.5	19
20.3	15.1	11.6	19.1	14.6	15.8
14.1	14.4	19.1	9.2	20.7	13.1
12.5	17.7	16.4	12.6	20.9	12.3
13.2	12	17.6	10.2	15.8	13.5
16.3	19.4	19	9.3	12.5	18.1
14.6	15.6	14.8	16.8	11.8	13.7
14.5	18.9	11.4	9.2	19.9	15.6
13.9	13.6	12.4	16.1	17.1	16
13.9	17.4	18.9	16.7	9.2	15.3
9.9	17.4	12.4	19.9	22.2	11.2
16.7	17.5	16.7	10.3	18.4	22.4
10.8	20.8	15.4	18.9	28	15.8
20.8	12.8	24.7	19.5	20.9	20.8
9.4	20	14.6	21	17.9	9.6
15.6	15.9	14.5	12.8	22.5	19.8
11	17.7	10.8	17.3	18.3	12.5
15.4	14.4	22.3	12.9	20.1	17.6
8.9	23.7	14	15.9	13.9	15
12	17.8	18.9	12.3	14.7	30
15.5	15.4	11.6	11.1	23.9	13.1
15	14	16	15	15	13.1
10.7	14.4	17.8	17.1	12.2	18.9
12.2	14.4	12.5	19.7	18.5	21.3
15.3	17	19	17.6	19.7	17.7
14.1	16.1	16.5	12.3	15.7	15.2
11	18.3	18.3	21.1	30.4	19.1
16.1	19.1	12.2	24.1	27.8	15.4
21.3	12.5	11.8	11	11.4	13.4
16.8	15.3	13.7	10.2	12.6	12.3
14.2	20.7	16.1	16.3	16.4	15.2
14.1	12.6	11.6	17.2	16.5	10.8
17	13.9	13.2	8.8	21.4	11.4
17	14.4	16.3	15.2	22.8	14.2
14.9	14	14.1	13.4	15.3	17.3
21	15.2	15.7	16.2	13.6	9.9
7.9	19.2	17.7	18.6	21.2	11.5
12.8	14	14.5	21.5	13.2	16.9
10.5	15.9	15.9	12.9	14.9	18.8
15	12.1	20.3	16.9	33.2	10.9
18.1	15.2	16.8	16.6	15.8	25.9
11.2	12.3	14.7	15.7	20.3	14
11.8	19	17.9	23.9	15	21.2
15.3	15.3	11.5	16.8	17.2	14.2
12.3	15.5	18.1	30.6	19.7	16.8
10.8	9.9	19.9	14.1	24.6	14.8
14	13.9	14.7	11.5	9.2	17.3
18.4	17.1	21	26	21.1	14.6
15.2	17.4	25.1	11.5	21.2	19.7
15.9	14.8	16.7	17.4	18.6	11.9
11.5	20.2	21.9	22.5	13.2	17.7
14.1	17.4	17.2	28.7	8.6	13
10.8	11.5	11.4	20.3	17.3	13.8
15.9	22.5	11.8	15.8	13.3	12.1
27	18.2	12.1	13.6	10	14
9.9	10.9	16.5	16.5	41.6	20.1
8	15.7	11.1	20.7	19.7	16.6
13	24.1	15.8	20.7	11.5	25.1
15	9.9	14.8	22.1	13.7	12.8
21.4	18.8	14.9	11.3	33.7	14
20.1	14	16.1	21.4	20.6	24
12.4	11.9	16.8	18.3	15.1	32.9
25.4	16.4	22.8	17	15.4	8
19	21.8	12.2	16.1	11.1	17.8
15.4	15.6	17.9	23.4	16.7	13.3
14.2	16.2	22.2	23.4	19.5	22.5
24.1	17.5	14.4	17.9	16.3	17.2
14.6	16	19.8	15.6	11.8	16.7
13.2	20.7	12.9	14.7	20.4	16.9
18.5	12.5	12.6	16.5	21.9	18.6
24.1	15.3	14.5	13.2	12.5	14.8
12	22.4	16.9	26.5	17.5	20
10.4	21.6	12.7	14.3	13.3	12.2
17.9	13.8	11.1	13.8	15.6	15
15.8	15.2	12	16	17.9	15.7
11.5	21.1	22.3	15.8	14.5	19
12	20.1	10	19.7	24.8	18.9
9.6	14	18.6	13.1	18.7	17.5
18.7	18.5	12.5	22	26.8	20.9
9.8	15.9	16.9	21.4	11.9	14.1
15.1	20.7	15.3	13	18.4	12.4
8.5	12.7	15.7	12.8	18.6	26.3
17.3	15.9	16.2	12.5	11.4	10.2
11.4	18.2	18.4	12.6	12.2	10.3
13.4	16.3	17.8	12.3	25.3	13.6
12.5	19.9	13.8	23.7	15.7	15.8
14.9	17.5	15.4	14.5	29	14.4
13.8	17.6	15	19	17.4	13.1
11.4	21.6	16.8	19.9	16.1	30.5
13.3	16	16	16.6	12.6	20
12.3	11.6	9.3	21.2	14.5	9
15.8	17.1	16.1	18.8	17.8	15.1
14	10.1	15.4	21.7	13.3	12.9
11.1	11.8	19.6	24.6	11.8	28
10.2	13.7	15.9	21.7	8.2	14.3
20.4	10.3	15.3	17.1	25	18.2
11.8	15.9	19.5	17.5	13.1	14.3
13.3	15.9	10.5	16.8	13.8	10.4
11.5	13.7	9.7	17.3	16.7	18.2
16.1	15.6	14	15.5	17.3	14.1
15.2	15.6	22.5	11.7	24.6	16.5
16.8	22	18.5	15.7	16.9	14.2
12.5	13.6	13	15.7	19	9.5
11.6	12.3	13.6	20.8	28	13.9
16.8	18	12	16.9	17.8	24.7
15	20.5	14.6	21.3	17.4	24.2
13.2	15.9	15.2	22.4	17.5	11.3
21.8	17.7	16.2	11.5	21	12.9
13.7	17.5	18.2	25.1	17.8	24.2
11.4	12.6	15.7	21.3	28.2	17.2
9.4	13.9	13.3	12	13.6	44.4
13.9	8	24.9	18.1	19.7	13.4
16.9	11	13.4	14.6	20.5	18.7
15.3	11.8	13.9	14.6	25	14.7
14.1	28.2	17.5	22.9	15.6	16
14.2	7.4	23.3	17.7	9.5	17.3
12.6	11.6	17.6	19.3	22.5	16.9
15.4	12.2	16.4	12.5	24.3	14.3
11.7	14.8	11.1	14.8	12.5	11.7
13.9	14	15.9	11.5	24.4	12.1
17.6	10.3	19.3	7.9	23.2	24.2
13.9	11.5	16.7	15.9	14.5	19.1
11.6	11.8	17.2	10.8	15.1	10.6
9.2	17.2	19	17.7	16.8	16.1
13	13.3	24.8	23.9	12.7	12
17.3	8.1	10.6	24.4	16.3	13.6
15.3	12	12	23.9	17.5	21.7
9.7	21.6	12.5	13.5	24.4	14.9
13.9	13.6	15.7	19.1	12.4	16.9
17.2	13.6	14.9	11.3	18.2	27.7
15.3	16.7	11.4	13.2	17.9	17.9
18.4	15.4	22.2	15.3	21.5	17.9
14.8	14.4	11.5	13.5	18.6	25.2
14.5	13	17.4	13	15.6	19.6
15.4	15.5	11.6	13.2	24.7	29.9
13.8	8.9	16.4	14.4	20.4	12.6
12	23.2	19.3	19.8	20.1	29.3
9.1	13	14.6	17.1	23.1	18.6
13	14	14.1	12.9	27.1	16.5
13.5	12	11.8	10.2	20.6	15.5
14.4	9.5	14.7	14.7	19.8	19.3
13.5	16.5	12.6	12.6	15.3	16.1
11.6	15.9	13.7	13.2	18.5	29.8
10.2	11.6	8.3	15.1	19.3	17.2
14.8	9.7	10.2	10.4	16.2	16.7
14.4	11	12.1	9.5	28.7	21.6
13.6	19.8	21.9	16.5	14.4	20.1
18	20.5	13.9	13.9	22.8	19.2
16.7	25.1	18.9	13.3	16.1	12.9
20	13.9	13.4	29.1	14.3	12.7
16.7	20.8	11.3	16.7	15.6	25.7
14.2	13.2	13.8	12.9	21.6	23.2
13.5	22.7	12	11.3	18.9	24.9
13	23.9	15.2	9.8	19.4	28.8
15.9	13.9	12.3	15.3	20.6	25.6
14.6	17	22.8	23.4	15.6	18.1
11.5	12.7	21.7	14.2	20.8	18
15.4	36.7	15.6	18.7	20.4	22.2
12.2	14.7	15.9	17.7	20.3	24
14.6	13.8	10.3	16.4	12.2	14.3
11.3	13.2	18.4	12.4	13.3	25
26.6	15.6	13.5	17.7	21.7	22.6
16.1	13.8	11.4	16	28.7	17.3
22.2	21.9	11.5	15.1	41.5	23.7
14.2	12.1	12.7	12.6	10.8	20.1
14.4	15.3	19	20.3	16.6	14.4
9.7	16.6	14	15	14.7	22.8
13.7	20.1	11.5	24.5	24.8	16.3
12.3	11	16	17.6	16.2	22
13.9	16.1	20.2	15.1	24.7	22.1
13.9	9.1	12.6	19.6	14.8	13.1
18.7	12.4	14.8	14.1	17.9	15.7
9.7	15.6	14.8	16.2	26.2	11.6
13	13.3	15.2	17.3	24.3	12.2
19.6	12.3	13.6	27	22	28.5
22.7	13.6	14	12	21.7	26.8
18	13.9	13.3	14.2	16.9	22.3
12.7	13.2	15.5	12.5	20.1	20.4
10.8	11.4	16.9	17.2	19.2	14.1
13.6	14.6	13.3	14.5	18.6	15.3
13.9	14	15.8	15.7	21.3	15.9
10	16.8	13.2	14.5	15.5	14.5
19.2	13.6	13.7	32.6	19.9	17.6
10.5	16.6	10.4	24.3	26.9	19.4
22.5	10	17.4	10.3	13.1	19.7
17.7	19.3	9.7	21	17.5	39.1
11	14.1	12.3	14.3	24.4	21.6
14.6	14.6	17	15.3	14.8	17.6
13	12.9	16.6	14.4	22	14.4
15.6	12.9	19.3	20.7	19.1	13.7
10.8	17.7	16.2	12.5	13.5	13.1
12.2	14.6	16.1	17.2	17.3	9.2
11.8	25.1	15.9	15.1	21.4	23.2
23.7	17.1	12.6	13.3	18.3	17.4
11.6	13.3	13.7	16.2	19.2	17.9
12.4	9.4	13	14.5	16.1	17.1
12.8	14	11.9	13.6	17.5	28.1
15.9	19.9	15.6	12.5	25.8	18
16.3	8.8	16	20.2	17.1	13.7
22.8	10.7	16.3	26.4	19.9	14.2
21.1	15.2	18.2	14.6	15.9	20.6
11.5	19	13	15.5	11.3	20.1
20.1	12.3	12.8	10.1	20	21.6
11.8	11.3	11.3	11.7	20.4	15
11	15.6	20.1	17.4	12.7	21.3
12.7	12.9	9.5	25	18.2	14.1
12.5	13.7	14.9	18.4	14.6	15.3
8.7	8.8	14.5	19.6	20.7	15.5
11.5	11.8	18.3	17.9	20.8	17.8
20.8	18.1	15.6	14.5	15.4	13.3
10.3	11.4	12.4	11.3	20.2	19.6
12.3	25	15.2	18	20.6	15.2
15.8	14.7	23.5	15	19.3	19.9
15.8	10.6	17.4	15	15.3	16.8
13.5	11.1	14.1	22.9	14.3	19.3
12.6	15.2	12.3	18.1	12	15.3
13	14.5	12.1	9.1	14.2	16.8
16.4	17.2	10.9	16.8	14.2	16.9
12.2	13.5	17.8	18.9	15.2	18.8
12.6	17.4	9.7	18.2	14.3	22.5
14.4	14.5	13	22.6	24.3	18.2
10.8	14	13.7	19.6	13.1	9.2
20.6	11.7	14.6	19.7	15.2	22.3
11.6	18.9	14.4	13.2	17.8	22.4
16.4	18	14.5	16.6	22.9	20.7
15.2	9	16.3	22.5	17.7	17.6
10	17	21.4	18.1	9.7	15.5
14.8	14.5	17.6	12.6	9.4	11.6
18.6	26.9	19.8	25	12.6	19.8
15	19.4		21.5	21.1	22.8
16.5	12		11.5	13.9	24
11.5	23.5		15.5	16.2	10.8
12.5	12.2		19.3	20.5	23.7
12.4	13.9		19.7	23.9	18.2
9.6	16		18.8	24	16.5
10.5	9.1		14.3	11.8	20.1
17.8	18.3		26.6	16.3	13.7
8.2	17.6		16.2	15	16.3
13.3	9.6		16.5	13.3	15.1
12.2	13		15.8	22.6	13.8
10.9	18.5		13.8	24.5	21.7
10.7	18.2		20	19.2	23.2
17.5	12.3		19.4	9.6	18.6
7.6	22.9		18.8	14.9	25.8
10.7	18.7		15.7	14	23.1
11.6	10.9		14.2	12.5	15.6
10.6	15.6		17.3	16.7	19.7
11.1	15.6		15.7	15	26.3
20	18.2		15.1	13.7	21.9
24.1	17.5		20.6	12.8	20.8
16.1	14.1		18.6	14.4	23.5
14.3	13.8		22	11.1	18.6
13.6	14		18.7	10.2	14.5
12.2	12.6		14.3	13.7	15.9
11.2	11.5		15.4	18.3	12.9
11.5	18.8		30.4	20.7	14.6
17.4	11.9		19.4	20.9	18.4
11	14.1		20.8	20.4	19.7
20.6	10.4		14	17.2	19.6
13.5	15.3		15.5	14.7	17
9.4	18.2		15	9.1	21.6
10.2	11		14.8	14.3	18.2
18.1	18.2		15.9	15.4	15
11.6	18.6		15.2	19.1	20.1
15.4	9.1		22.2	14.9	11.3
14.1	14.3		19.5	16	18.6
13.9	8.6		14	16.1	13.6
11.5	11.5		15.5	18.6	21.2
10.9	13.8		21.1	27.2	14.2
13.9	12.5		16.6	13.6	15.4
11.5	11.8		19.9	19.2	19.3
12.4	12.1		17.3	12.9	18.3
14.3	14.1		13.8		20.3
10	14.1		13.4		12.3
16.9	15.6		10.8		15.2
12.5	11.5		19.6		22.7
11.6	13.1		19.9		21.7
17.1	14.4		14.5		23.6
21.6	13.7		15		13.3
22.1	13.5		17.7		23.6
16.5	13.9		18.6		19.3
9.5	14.5		14.2		19.5
13.7	16.1		17.4		17.3
12.9	18.5		15.9		21.3
8.2	18.3		13.7		19.3
12.7	12.4		12		22.2
13.4	11.7		23.2		13.5
17.6	15.8		15.6		13.7
12.4	11.5		18.4		22
19.1	14.4		12.6		12.6
20.3	16.6		10.9		21.5
11.8	12.7		14.7		13.5
18	14.7		20.4		18.1
9.6	12.6		13.8		20.4
10.5	12.1		23.6		20.3
13.6	19.1		19.7		21.3
17.6	19.3		20.2		21.9
12.5			14.3		13.2
15.2			10.9		24.2
13.1			18.7		17.3
16.4			12.3		21.9
13			34.1		16.8
18.2			8.9		18.5
12.7			14.7		19.8
12.6			22.2		21.6
19.3			22.1		13.3
14.3			18.9		17.4
19			17.5		12.2
13			12.6		20.3
14.9			17		18.7
11.5			16.5		25.5
12.6			15.5		19.1
			14.7		28.2
			12.6		13.2
			18.5		18.7
			10.3		24.7
			14.7		14.8
			15.1		17.6
			14.9		16.8
			14		18.6
			23		20.4
			19.9		24.5
			18.9		21.7
			19.1		15
			17.1		14.2
					22.5
					14.1
					14.6
					20.5
					14.5
					26.9
					19.5
					17.4
					16.7
					19.9
					17.9
					17.8
					16.3
					21.5
					14.5
					18.2
					16.3
					14.1
					13.1
					14.6
					19
					23.7
					14.1
					14.9
					20
					17.3
					19.3
					18.7
					15.5
					14.9
					17.5
					24.2
					14.8
					11.6
					15.9
					22.5
					13.7
					25.7
					16.3
					14.6
					14.8
					19.3
					23.7
					34.7
					12
					28.6
					26.3
					22.7
					17.4
					23.9
					16.1
					16
					13.6
					13.1
					18.2
					14.7
					21.1
					10.1
					18.7
					13.1
					15.9
					16.3
					18.6
					20.6
					22.4
					21.8
					13.6
					16.2
					20.6
					16.1
					22.7
					12.7
					15.8
					19.7
					30
					18.2
					13.2
					12.4
					22.4
					24.9
					19.6
					27.3
					24.7
					15.9
					26.9
					27.7
					14.5
					14.6
					18.5
					23.9
					18.2
					19.9
					20.5
					15.6
					14.8
					18.2
					22.4
					19.3
					20.1
					22.4
					22.2
					17.2
					14.1
					41.7
					24.5
					13.1
					21.6
					15.9
					17.1
					22.8
					16.9
					8.5
					20.5
					16.7
					30.9
					20.3
					13
					13.7
					17.3
					16.8
					30.7
					19.6
					13.4
					30
					14.6
					18.6
					21
					20.8
					14.2
					13.2
					25.4
					18.6
					16.8
					20.9
					20.3
					11.8
					11.5
					20.1
					9.5
					20.5
					15.2
					15.9
					24.2
					20
					17.8
					17.8
					17
					20.1
					18.7
					21.1
					10.3
					24.7
					23.3
					13.9
					14
					18
					22.2
					15
					15.6
					15.3
					30.5
					21.6
					25.8
					13.8
					9.7
					11.6
					20.5
					30.2
					21.5
					16.7
					14.8
					17.9
					17
					12.6
					15.6
					11.6
					18.1
					15.2
					16.9
					21.6
					30.4
					21.2
					18.8
					20.1
					15.6
					22.4
					15.6
					28.6
					14.4
					16.3
					23.5
					17.5
					13.3
					20.4
					14.4
					11.8
					11
					15.9
					16
					19.9
					21
					19.4
					15.6
					23.9
					12.4
					13.2
					16.1
					17.9
					18.8
					15.1
					25.6
					12.3
					12.3
					40.6
					25.4
					11.8
					13.4
					17.5
					21.9
					11.7
					25.2
					16.7
					14.2
					22.4
					19.2
					18.4
					16.3
					17.1
					11.8
					25.5
					22.7
					14.4

[truncated: 31 more sheets: Fig. 1j right, Fig. 2a, Fig. 2b, Fig. 2d R-R, Fig. 2d QRS, Fig. 2d PR, Fig. 2e R-R, Fig. 2e QRS, Fig. 2e PR, Fig. 3a, Fig.3b, Fig. 3e, Fig. 3f, Fig. 3h, Fig. 3i, Fig. 6b, Fig. 6d, Fig. 6e, Fig. 6f, Fig. 6h …]
